# Supplementary material for: Optimized SQE atomic charges for peptides accessible via a web application
Source: J Cheminform. 2021 Jun 30;13:45. doi: 10.1186/s13321-021-00528-w (PMC8243439; doi:10.1186/s13321-021-00528-w)
Supplement: Supplementary file 2 — Additional file 2. Division of datasets into training and test sets.Lists of IDs of molecules comprising training and test sets for each dataset. [file 13321_2021_528_MOESM2_ESM.txt]

# Additional File 2
# This file lists IDs of the molecules comprising training and test sets

*** DTP_small training set ***
NSC_1666, NSC_1388, NSC_2309, NSC_2, NSC_1386, NSC_1318, NSC_1549, NSC_495, NSC_588, NSC_1617, NSC_1546, NSC_671, NSC_2372, NSC_2265, NSC_1129, NSC_1887, NSC_1612, NSC_858, NSC_1322, NSC_3138, NSC_1907, NSC_135, NSC_436, NSC_1494, NSC_1640, NSC_657, NSC_2155, NSC_2447, NSC_2242, NSC_349, NSC_1687, NSC_1652, NSC_245, NSC_2452, NSC_51, NSC_2080, NSC_2624, NSC_373, NSC_2754, NSC_345, NSC_2163, NSC_179, NSC_1874, NSC_404, NSC_1351, NSC_950, NSC_230, NSC_2321, NSC_1080, NSC_1760, NSC_2053, NSC_2252, NSC_3129, NSC_2148, NSC_835, NSC_1571, NSC_621, NSC_3148, NSC_2256, NSC_2541, NSC_1266, NSC_1006, NSC_2422, NSC_2433, NSC_2269, NSC_203, NSC_266, NSC_1521, NSC_846, NSC_449, NSC_2978, NSC_1014, NSC_1042, NSC_1393, NSC_1775, NSC_39, NSC_133, NSC_2278, NSC_2958, NSC_282, NSC_1965, NSC_981, NSC_2175, NSC_1255, NSC_2199, NSC_1284, NSC_1738, NSC_562, NSC_933, NSC_3043, NSC_2842, NSC_966, NSC_2784, NSC_1167, NSC_2614, NSC_1945, NSC_1873, NSC_1013, NSC_2454, NSC_213, NSC_43, NSC_1551, NSC_1656, NSC_1647, NSC_139, NSC_2573, NSC_1527, NSC_1142, NSC_1602, NSC_525, NSC_2310, NSC_838, NSC_1605, NSC_2359, NSC_827, NSC_2856, NSC_3128, NSC_1000, NSC_414, NSC_2312, NSC_743, NSC_1797, NSC_773, NSC_2579, NSC_2761, NSC_2134, NSC_759, NSC_1069, NSC_3006, NSC_2290, NSC_1281, NSC_292, NSC_898, NSC_568, NSC_1324, NSC_105, NSC_2991, NSC_875, NSC_1344, NSC_2463, NSC_3100, NSC_1782, NSC_1808, NSC_2950, NSC_2888, NSC_2679, NSC_3054, NSC_589, NSC_511, NSC_2093, NSC_333, NSC_1779, NSC_2564, NSC_372, NSC_502, NSC_812, NSC_2985, NSC_994, NSC_3040, NSC_272, NSC_2364, NSC_837, NSC_805, NSC_1616, NSC_552, NSC_2540, NSC_2426, NSC_2855, NSC_1217, NSC_1767, NSC_2146, NSC_1900, NSC_969, NSC_972, NSC_1570, NSC_2139, NSC_2365, NSC_1248, NSC_640, NSC_1380, NSC_1215, NSC_2558, NSC_1975, NSC_180, NSC_2037, NSC_775, NSC_1749, NSC_2144, NSC_821, NSC_2020, NSC_2079, NSC_1052, NSC_1312, NSC_656, NSC_1944, NSC_23, NSC_2100, NSC_509, NSC_3143, NSC_911, NSC_2109, NSC_2824, NSC_278, NSC_1225, NSC_829, NSC_565, NSC_2394, NSC_1138, NSC_749, NSC_11, NSC_21, NSC_3116, NSC_2509, NSC_2571, NSC_1574, NSC_2615, NSC_889, NSC_937, NSC_888, NSC_178, NSC_1913, NSC_2733, NSC_1330, NSC_2836, NSC_1367, NSC_2260, NSC_1675, NSC_2584, NSC_2959, NSC_2782, NSC_1568, NSC_2438, NSC_612, NSC_8, NSC_2480, NSC_1748, NSC_3075, NSC_1700, NSC_948, NSC_2603, NSC_1422, NSC_1173, NSC_854, NSC_1535, NSC_2068, NSC_1097, NSC_2259, NSC_740, NSC_1908, NSC_2283, NSC_882, NSC_2606, NSC_322, NSC_2835, NSC_2417, NSC_1447, NSC_2988, NSC_2215, NSC_2347, NSC_1196, NSC_2934, NSC_1323, NSC_1880, NSC_2937, NSC_387, NSC_1573, NSC_2336, NSC_3125, NSC_3098, NSC_2329, NSC_1268, NSC_1275, NSC_487, NSC_1670, NSC_2104, NSC_3058, NSC_1455, NSC_857, NSC_2389, NSC_1931, NSC_1952, NSC_2689, NSC_2621, NSC_556, NSC_1594, NSC_2191, NSC_789, NSC_307, NSC_2141, NSC_2831, NSC_1232, NSC_2955, NSC_177, NSC_2673, NSC_3004, NSC_1794, NSC_2590, NSC_331, NSC_2436, NSC_1010, NSC_1155, NSC_932, NSC_1934, NSC_1788, NSC_1104, NSC_42, NSC_14, NSC_957, NSC_891, NSC_1691, NSC_1516, NSC_2465, NSC_1870, NSC_102, NSC_793, NSC_20, NSC_2220, NSC_1389, NSC_3050, NSC_2235, NSC_1401, NSC_2041, NSC_2188, NSC_1560, NSC_1350, NSC_2069, NSC_59, NSC_314, NSC_1185, NSC_2801, NSC_120, NSC_1230, NSC_2052, NSC_2520, NSC_841, NSC_2776, NSC_1055, NSC_371, NSC_2332, NSC_1390, NSC_1105, NSC_3038, NSC_87, NSC_2261, NSC_2810, NSC_2457, NSC_1458, NSC_2813, NSC_1348, NSC_654, NSC_383, NSC_795, NSC_608, NSC_2064, NSC_394, NSC_3152, NSC_19, NSC_2122, NSC_338, NSC_620, NSC_3085, NSC_2272, NSC_2459, NSC_2030, NSC_867, NSC_646, NSC_2106, NSC_2823, NSC_3154, NSC_1031, NSC_2395, NSC_1028, NSC_2197, NSC_2552, NSC_583, NSC_1102, NSC_1618, NSC_2491, NSC_1247, NSC_1784, NSC_1839, NSC_2307, NSC_3064, NSC_1234, NSC_3132, NSC_2694, NSC_1972, NSC_1320, NSC_2817, NSC_1156, NSC_863, NSC_1099, NSC_1276, NSC_1753, NSC_2965, NSC_2066, NSC_1565, NSC_382, NSC_1524, NSC_1556, NSC_1672, NSC_1646, NSC_3070, NSC_2847, NSC_1756, NSC_971, NSC_2295, NSC_1960, NSC_2247, NSC_196, NSC_341, NSC_3031, NSC_2497, NSC_2399, NSC_31, NSC_334, NSC_557, NSC_1026, NSC_1988, NSC_3131, NSC_866, NSC_381, NSC_3114, NSC_1860, NSC_1174, NSC_674, NSC_1564, NSC_3041, NSC_2250, NSC_136, NSC_667, NSC_828, NSC_1776, NSC_1598, NSC_1974, NSC_741, NSC_138, NSC_1147, NSC_3096, NSC_2121, NSC_379, NSC_3158, NSC_396, NSC_2769, NSC_1730, NSC_1430, NSC_1881, NSC_501, NSC_516, NSC_673, NSC_1352, NSC_2404, NSC_647, NSC_952, NSC_2803, NSC_1283, NSC_968, NSC_2834, NSC_2200, NSC_1271, NSC_2276, NSC_1233, NSC_2429, NSC_129, NSC_1015, NSC_1705, NSC_965, NSC_2154, NSC_2897, NSC_1929, NSC_365, NSC_3122, NSC_2405, NSC_3108, NSC_1552, NSC_603, NSC_354, NSC_50, NSC_1901, NSC_2170, NSC_1941, NSC_385, NSC_1436, NSC_879, NSC_635, NSC_1774, NSC_826, NSC_1471, NSC_2013, NSC_2058, NSC_1922, NSC_191, NSC_183, NSC_2090, NSC_443, NSC_2471, NSC_1189, NSC_2453, NSC_1694, NSC_2927, NSC_1094, NSC_1923, NSC_2246, NSC_46, NSC_2194, NSC_3037, NSC_2936, NSC_397, NSC_1090, NSC_225, NSC_1093, NSC_2802, NSC_1684, NSC_2620, NSC_1236, NSC_2133, NSC_1489, NSC_1890, NSC_961, NSC_2556, NSC_2190, NSC_407, NSC_2990, NSC_995, NSC_2262, NSC_336, NSC_2257, NSC_3105, NSC_2240, NSC_587, NSC_563, NSC_2151, NSC_2135, NSC_2536, NSC_3153, NSC_1007, NSC_2162, NSC_2721, NSC_1448, NSC_1562, NSC_1003, NSC_1802, NSC_479, NSC_2529, NSC_2549, NSC_914, NSC_1326, NSC_553, NSC_408, NSC_663, NSC_456, NSC_963, NSC_2077, NSC_1179, NSC_1355, NSC_1538, NSC_1376, NSC_470, NSC_297, NSC_241, NSC_839, NSC_2393, NSC_2830, NSC_2402, NSC_862, NSC_919, NSC_2198, NSC_2902, NSC_2306, NSC_1119, NSC_101, NSC_2808, NSC_1595, NSC_374, NSC_1563, NSC_1483, NSC_68, NSC_2577, NSC_3157, NSC_2778, NSC_615, NSC_2916, NSC_1163, NSC_3094, NSC_2160, NSC_2957, NSC_194, NSC_1591, NSC_12, NSC_185, NSC_1022, NSC_1936, NSC_1517, NSC_1366, NSC_2420, NSC_1663, NSC_395, NSC_63, NSC_944, NSC_653, NSC_1513, NSC_638, NSC_240, NSC_2437, NSC_41, NSC_2659, NSC_1023, NSC_3018, NSC_908, NSC_361, NSC_676, NSC_1572, NSC_1039, NSC_134, NSC_2740, NSC_17, NSC_2466, NSC_1534, NSC_2800, NSC_1892, NSC_149, NSC_2499, NSC_738, NSC_1157, NSC_1679, NSC_660, NSC_1411, NSC_321, NSC_831, NSC_296, NSC_325, NSC_2410, NSC_233, NSC_358, NSC_2753, NSC_1377, NSC_1002, NSC_916, NSC_1766, NSC_328, NSC_3076, NSC_1811, NSC_2485, NSC_2505, NSC_864, NSC_2976, NSC_2254, NSC_1983, NSC_1274, NSC_1977, NSC_1575, NSC_897, NSC_1328, NSC_2469, NSC_2328, NSC_1371, NSC_3134, NSC_2267, NSC_330, NSC_2818, NSC_811, NSC_598, NSC_1842, NSC_832, NSC_3110, NSC_945, NSC_544, NSC_849, NSC_1092, NSC_1533, NSC_1046, NSC_1263, NSC_1041, NSC_2815, NSC_1596, NSC_3142, NSC_850, NSC_70, NSC_590, NSC_904, NSC_2464, NSC_2565, NSC_2042, NSC_2192, NSC_2631, NSC_1162, NSC_2123, NSC_2227, NSC_2557, NSC_2492, NSC_3155, NSC_2799, NSC_304, NSC_1609, NSC_3106, NSC_2408, NSC_2601, NSC_2953, NSC_3149, NSC_1259, NSC_1359, NSC_894, NSC_472, NSC_2595, NSC_3044, NSC_989, NSC_1384, NSC_1957, NSC_2981, NSC_3118, NSC_2521, NSC_1867, NSC_2082, NSC_1011, NSC_1520, NSC_1634, NSC_2243, NSC_1327, NSC_229, NSC_2014, NSC_1382, NSC_2430, NSC_1257, NSC_2685, NSC_2440, NSC_2214, NSC_426, NSC_283, NSC_455, NSC_467, NSC_822, NSC_1244, NSC_746, NSC_1168, NSC_1758, NSC_239, NSC_91, NSC_810, NSC_912, NSC_1508, NSC_843, NSC_462, NSC_1964, NSC_2616, NSC_1600, NSC_1966, NSC_672, NSC_97, NSC_956, NSC_2503, NSC_2335, NSC_2539, NSC_1803, NSC_1671, NSC_559, NSC_315, NSC_1005, NSC_1765, NSC_1662, NSC_111, NSC_2575, NSC_94, NSC_844, NSC_1475, NSC_1855, NSC_2032, NSC_576, NSC_3055, NSC_1409, NSC_3140, NSC_2629, NSC_1683, NSC_1590, NSC_1035, NSC_154, NSC_2384, NSC_2762, NSC_2038, NSC_411, NSC_1278, NSC_825, NSC_1614, NSC_2341, NSC_2567, NSC_1136, NSC_2305, NSC_2563, NSC_413, NSC_1040, NSC_466, NSC_802, NSC_3067, NSC_1387, NSC_876, NSC_2249, NSC_885, NSC_1314, NSC_2833, NSC_2812, NSC_1588, NSC_464, NSC_2150, NSC_2027, NSC_130, NSC_1034, NSC_1891, NSC_2375, NSC_211, NSC_920, NSC_2166, NSC_1953, NSC_2850, NSC_607, NSC_3147, NSC_243, NSC_475, NSC_2024, NSC_2470, NSC_3103, NSC_2105, NSC_1879, NSC_2401, NSC_2574, NSC_928, NSC_2369, NSC_1979, NSC_270, NSC_3002, NSC_527, NSC_2195, NSC_1433, NSC_1991, NSC_198, NSC_2409, NSC_121, NSC_1554, NSC_595, NSC_824, NSC_3133, NSC_917, NSC_2561, NSC_1956, NSC_2930, NSC_2822, NSC_1486, NSC_2623, NSC_1277, NSC_1914, NSC_3092, NSC_3071, NSC_1543, NSC_2967, NSC_1365, NSC_2153, NSC_2333, NSC_1886, NSC_664, NSC_3033, NSC_1669, NSC_895, NSC_2439, NSC_2597, NSC_1001, NSC_1146, NSC_2633, NSC_756, NSC_1054, NSC_2287, NSC_400, NSC_2285, NSC_2323, NSC_962, NSC_2212, NSC_2015, NSC_1231, NSC_983, NSC_1144, NSC_257, NSC_3024, NSC_1360, NSC_2070, NSC_3048, NSC_953, NSC_3126, NSC_1127, NSC_2700, NSC_403, NSC_1429, NSC_45, NSC_37, NSC_1875, NSC_1020, NSC_3095, NSC_1619, NSC_2419, NSC_815, NSC_1763, NSC_2528, NSC_2081, NSC_1112, NSC_1432, NSC_2506, NSC_2343, NSC_2984, NSC_1942, NSC_2132, NSC_2112, NSC_1457, NSC_1115, NSC_351, NSC_1103, NSC_2780, NSC_1733, NSC_1264, NSC_3063, NSC_2483, NSC_2067, NSC_926, NSC_1469, NSC_22, NSC_291, NSC_61, NSC_2074, NSC_1862, NSC_327, NSC_845, NSC_1428, NSC_1761, NSC_44, NSC_2019, NSC_2489, NSC_4, NSC_216, NSC_140, NSC_2712, NSC_2352, NSC_2632, NSC_641, NSC_215, NSC_1417, NSC_631, NSC_1750, NSC_60, NSC_2612, NSC_817, NSC_2560, NSC_1858, NSC_380, NSC_625, NSC_3137, NSC_3009, NSC_66, NSC_1087, NSC_959, NSC_1754, NSC_422, NSC_2943, NSC_352, NSC_659, NSC_2268, NSC_1347, NSC_1315, NSC_2407, NSC_1680, NSC_1254, NSC_2308, NSC_143, NSC_1885, NSC_3104, NSC_2406, NSC_2206, NSC_28, NSC_1431, NSC_1541, NSC_1587, NSC_624, NSC_1476, NSC_2593, NSC_1615, NSC_599, NSC_2063, NSC_1487, NSC_2548, NSC_1018, NSC_369, NSC_1511, NSC_868, NSC_809, NSC_1865, NSC_1916, NSC_513, NSC_2544, NSC_1660, NSC_2324, NSC_2578, NSC_2766, NSC_1218, NSC_1067, NSC_370, NSC_2414, NSC_2315, NSC_2169, NSC_2330, NSC_2970, NSC_609, NSC_181, NSC_2348, NSC_2859, NSC_2586, NSC_2264, NSC_171, NSC_1812, NSC_3057, NSC_1927, NSC_2318, NSC_1984, NSC_2783, NSC_1381, NSC_2532, NSC_642, NSC_842, NSC_2495, NSC_2962, NSC_2289, NSC_883, NSC_3027, NSC_200, NSC_1969, NSC_1801, NSC_1637, NSC_2211, NSC_1423, NSC_1451, NSC_1085, NSC_669, NSC_2554, NSC_661, NSC_1, NSC_1485, NSC_1319, NSC_1850, NSC_1785, NSC_90, NSC_2960, NSC_1182, NSC_921, NSC_1603, NSC_1459, NSC_2149, NSC_1057, NSC_1981, NSC_2779, NSC_3162, NSC_335, NSC_1919, NSC_332, NSC_1453, NSC_1490, NSC_65, NSC_652, NSC_753, NSC_458, NSC_3101, NSC_1665, NSC_2117, NSC_2115, NSC_207, NSC_1378, NSC_356, NSC_1420, NSC_2152, NSC_2555, NSC_2319, NSC_2273, NSC_1980, NSC_3051, NSC_1896, NSC_1091, NSC_2418, NSC_2203, NSC_3065, NSC_1682, NSC_2304, NSC_770, NSC_1961, NSC_1325, NSC_1220, NSC_346, NSC_1321, NSC_3017, NSC_2832, NSC_2860, NSC_1889, NSC_1095, NSC_2388, NSC_2298, NSC_1783, NSC_855, NSC_1692, NSC_1550, NSC_3135, NSC_1399, NSC_2875, NSC_2096, NSC_604, NSC_913, NSC_524, NSC_2423, NSC_679, NSC_2757, NSC_1610, NSC_2224, NSC_648, NSC_1528, NSC_2956, NSC_100, NSC_463, NSC_1642, NSC_946, NSC_1657, NSC_1970, NSC_2559, NSC_1148, NSC_1955, NSC_468, NSC_1685, NSC_2316, NSC_1661, NSC_3111, NSC_1164, NSC_1928, NSC_3008, NSC_1674, NSC_2966, NSC_645, NSC_619, NSC_818, NSC_3046, NSC_360, NSC_3151, NSC_2350, NSC_1493, NSC_2658, NSC_1967, NSC_1592, NSC_2596, NSC_1740, NSC_751, NSC_936, NSC_2610, NSC_905, NSC_3022, NSC_616, NSC_437, NSC_18, NSC_2770, NSC_1140, NSC_1769, NSC_1506, NSC_429, NSC_791, NSC_1768, NSC_1089, NSC_1408, NSC_918, NSC_1353, NSC_2415, NSC_651, NSC_794, NSC_2997, NSC_649, NSC_3139, NSC_2208, NSC_1668, NSC_623, NSC_219, NSC_2362, NSC_1364, NSC_2383, NSC_2828, NSC_1878, NSC_1510, NSC_2354, NSC_1160, NSC_357, NSC_2142, NSC_521, NSC_1242, NSC_1362, NSC_192, NSC_644, NSC_1172, NSC_560, NSC_573, NSC_2204, NSC_2581, NSC_2805, NSC_2386, NSC_1460, NSC_2627, NSC_2279, NSC_2379, NSC_1394, NSC_319, NSC_2504, NSC_2691, NSC_2097, NSC_2296, NSC_2421, NSC_2392, NSC_1791, NSC_517, NSC_1221, NSC_1262, NSC_927, NSC_851, NSC_1410, NSC_2086, NSC_280, NSC_1437, NSC_441, NSC_158, NSC_1441, NSC_2320, NSC_2490, NSC_1313, NSC_840, NSC_974, NSC_2617, NSC_1175, NSC_3112, NSC_554, NSC_2814, NSC_1100, NSC_662, NSC_57, NSC_2034, NSC_2036, NSC_3091, NSC_1947, NSC_1986, NSC_1349, NSC_670, NSC_1971, NSC_1222, NSC_337, NSC_907, NSC_900, NSC_2772, NSC_1752, NSC_310, NSC_2158, NSC_433, NSC_1693, NSC_1542, NSC_942, NSC_799, NSC_2807, NSC_1536, NSC_1989, NSC_1178, NSC_1270, NSC_2764, NSC_3042, NSC_195, NSC_2102, NSC_2825, NSC_2270, NSC_1773, NSC_2061, NSC_2236, NSC_1673, NSC_655, NSC_1407, NSC_386, NSC_1086, NSC_1354, NSC_2500, NSC_2809, NSC_3016, NSC_1678, NSC_2380, NSC_526, NSC_2113, NSC_535, NSC_999, NSC_197, NSC_2758, NSC_440, NSC_2288, NSC_2747, NSC_1968, NSC_1921, NSC_2334, NSC_89, NSC_1078, NSC_2396, NSC_318, NSC_2486, NSC_109, NSC_677, NSC_2207, NSC_1250, NSC_1759, NSC_33, NSC_3146, NSC_2545, NSC_747, NSC_1764, NSC_1145, NSC_2501, NSC_2187, NSC_1959, NSC_1597, NSC_2525, NSC_442, NSC_1109, NSC_228, NSC_1781, NSC_1649, NSC_1611, NSC_1962, NSC_1792, NSC_2179, NSC_1548, NSC_3049, NSC_309, NSC_251, NSC_1111, NSC_431, NSC_3145, NSC_1877, NSC_941, NSC_285, NSC_996, NSC_1925, NSC_79, NSC_2759, NSC_760, NSC_3013, NSC_1008, NSC_2244, NSC_286, NSC_1395, NSC_1286, NSC_2209, NSC_1576, NSC_1895, NSC_1861, NSC_73, NSC_903, NSC_2108, NSC_1152, NSC_1124, NSC_80, NSC_126, NSC_2173, NSC_2326, NSC_581, NSC_1421, NSC_1356, NSC_847, NSC_1620, NSC_1864, NSC_284, NSC_848, NSC_1059, NSC_2327, NSC_2353, NSC_1016, NSC_2932, NSC_1279, NSC_629, NSC_1434, NSC_186, NSC_580, NSC_1621, NSC_1081, NSC_2301, NSC_30, NSC_2562, NSC_460, NSC_1613, NSC_342, NSC_3056, NSC_2701, NSC_40, NSC_1786, NSC_2159, NSC_2205, NSC_2325, NSC_1106, NSC_9, NSC_2413, NSC_1553, NSC_1963, NSC_1246, NSC_1840, NSC_209, NSC_2210, NSC_1077, NSC_2382, NSC_187, NSC_312, NSC_339, NSC_901, NSC_860, NSC_2083, NSC_363, NSC_182, NSC_2942, NSC_973, NSC_2277, NSC_2026, NSC_2164, NSC_1280, NSC_2820, NSC_2777, NSC_602, NSC_2656, NSC_287, NSC_1019, NSC_830, NSC_104, NSC_1060, NSC_1245, NSC_132, NSC_2829, NSC_852, NSC_454, NSC_452, NSC_2300, NSC_166, NSC_757, NSC_1012, NSC_275, NSC_2771, NSC_892, NSC_1084, NSC_2072, NSC_2371, NSC_1427, NSC_2258, NSC_2572, NSC_324, NSC_804, NSC_1098, NSC_316, NSC_3121, NSC_1488, NSC_813, NSC_1688, NSC_2819, NSC_761, NSC_1932, NSC_1805, NSC_1515, NSC_2331, NSC_2344, NSC_471, NSC_1778, NSC_1331, NSC_2177, NSC_2202, NSC_1547, NSC_2613, NSC_1070, NSC_418, NSC_949, NSC_1169, NSC_2342, NSC_2317, NSC_1780, NSC_2232, NSC_47, NSC_1902, NSC_1171, NSC_1709, NSC_2345, NSC_1249, NSC_567, NSC_3102, NSC_1807, NSC_2427, NSC_2821, NSC_954, NSC_106, NSC_2449, NSC_1522, NSC_538, NSC_2682, NSC_176, NSC_1004, NSC_2377, NSC_88, NSC_1800, NSC_2683, NSC_1370, NSC_774, NSC_1461, NSC_1166, NSC_2184, NSC_1526, NSC_3159, NSC_508, NSC_922, NSC_265, NSC_2763, NSC_236, NSC_582, NSC_1555, NSC_943, NSC_2626, NSC_2403, NSC_2570, NSC_2228, NSC_1024, NSC_955, NSC_1504, NSC_238, NSC_1580, NSC_1655, NSC_3020, NSC_1505, NSC_1846, NSC_1681, NSC_1585, NSC_3007, NSC_2513, NSC_1935, NSC_658, NSC_899, NSC_2028, NSC_2251, NSC_531, NSC_819, NSC_1973, NSC_1126, NSC_2085, NSC_2961, NSC_72, NSC_2391, NSC_1751, NSC_1273, NSC_1143, NSC_1223, NSC_1859, NSC_2129, NSC_392, NSC_1363, NSC_2140, NSC_2608, NSC_2530, NSC_1604, NSC_461, NSC_1502, NSC_2599, NSC_1529, NSC_2156, NSC_2591, NSC_2174, NSC_2127, NSC_367, NSC_1689

*** DTP_small test set ***
NSC_2674, NSC_1243, NSC_412, NSC_2387, NSC_1066, NSC_377, NSC_1213, NSC_2271, NSC_3068, NSC_893, NSC_748, NSC_103, NSC_128, NSC_368, NSC_1261, NSC_1282, NSC_597, NSC_3150, NSC_1757, NSC_49, NSC_3127, NSC_1335, NSC_2522, NSC_816, NSC_347, NSC_2065, NSC_469, NSC_1272, NSC_2998, NSC_2411, NSC_1357, NSC_1269, NSC_935, NSC_2071, NSC_1641, NSC_295, NSC_428, NSC_3136, NSC_960, NSC_970, NSC_1009, NSC_2147, NSC_1402, NSC_2046, NSC_3120, NSC_2804, NSC_1940, NSC_2381, NSC_2397, NSC_1658, NSC_34, NSC_326, NSC_2313, NSC_2628, NSC_2989, NSC_555, NSC_606, NSC_940, NSC_1992, NSC_210, NSC_1096, NSC_2145, NSC_1747, NSC_976, NSC_1946, NSC_512, NSC_930, NSC_958, NSC_1589, NSC_2931, NSC_569, NSC_1501, NSC_3144, NSC_2542, NSC_3023, NSC_2060, NSC_675, NSC_938, NSC_2816, NSC_2035, NSC_1473, NSC_54, NSC_2157, NSC_2376, NSC_446, NSC_2416, NSC_856, NSC_986, NSC_964, NSC_1948, NSC_1629, NSC_2107, NSC_2752, NSC_165, NSC_1256, NSC_880, NSC_1134, NSC_2622, NSC_1737, NSC_1894, NSC_75, NSC_2292, NSC_1809, NSC_2568, NSC_3066, NSC_967, NSC_887, NSC_3160, NSC_2462, NSC_2496, NSC_2434, NSC_796, NSC_3123, NSC_1849, NSC_1937, NSC_1021, NSC_445, NSC_2103, NSC_32, NSC_2843, NSC_99, NSC_144, NSC_393, NSC_279, NSC_2986, NSC_2186, NSC_617, NSC_998, NSC_301, NSC_1438, NSC_566, NSC_1701, NSC_457, NSC_2044, NSC_1260, NSC_2760, NSC_2424, NSC_1472, NSC_1703, NSC_2987, NSC_2566, NSC_2221, NSC_2245, NSC_3099, NSC_1495, NSC_836, NSC_2774, NSC_231, NSC_2056, NSC_3141, NSC_1523, NSC_2099, NSC_2425, NSC_1939, NSC_2827, NSC_3010, NSC_473, NSC_572, NSC_2111, NSC_2311, NSC_1224, NSC_1530, NSC_1258, NSC_2370, NSC_2929, NSC_1139, NSC_1866, NSC_1978, NSC_2171, NSC_873, NSC_801, NSC_1976, NSC_2398, NSC_1372, NSC_474, NSC_15, NSC_276, NSC_600, NSC_1863, NSC_814, NSC_1770, NSC_2445, NSC_3001, NSC_1287, NSC_1667, NSC_1951, NSC_2412, NSC_1912, NSC_2526, NSC_58, NSC_1648, NSC_1636, NSC_1154, NSC_1065, NSC_2126, NSC_2493, NSC_1219, NSC_1216, NSC_1470, NSC_3124, NSC_434, NSC_758, NSC_585, NSC_64, NSC_405, NSC_344, NSC_1075, NSC_1151, NSC_1439, NSC_1954, NSC_1285, NSC_939, NSC_798, NSC_1187, NSC_2011, NSC_530, NSC_1950, NSC_570, NSC_951, NSC_1734, NSC_1251, NSC_242, NSC_137, NSC_3115, NSC_2039, NSC_1696, NSC_1841, NSC_1047, NSC_2569, NSC_2773, NSC_896, NSC_2049, NSC_902, NSC_1498, NSC_1369, NSC_2527, NSC_881, NSC_934, NSC_2969, NSC_739, NSC_2385, NSC_223, NSC_571, NSC_1677, NSC_1532, NSC_2974, NSC_1514, NSC_3021, NSC_2303, NSC_1545, NSC_2699, NSC_1561, NSC_1843, NSC_1789, NSC_2576, NSC_2826, NSC_190, NSC_2488, NSC_2785, NSC_1053, NSC_1888, NSC_1479, NSC_2768, NSC_205, NSC_1317, NSC_776, NSC_2781, NSC_1499, NSC_1559, NSC_1558, NSC_2775, NSC_1525, NSC_2075, NSC_2390, NSC_1068, NSC_317, NSC_931, NSC_2230, NSC_1601, NSC_3130, NSC_561, NSC_162, NSC_2494, NSC_1181, NSC_424, NSC_1599, NSC_2512, NSC_2637, NSC_1854, NSC_736, NSC_1383, NSC_1044, NSC_2138, NSC_754, NSC_1474, NSC_1987, NSC_1051, NSC_1045, NSC_1579, NSC_2057, NSC_82, NSC_450, NSC_1332, NSC_2702, NSC_2233, NSC_1582, NSC_3109, NSC_3039, NSC_2723, NSC_84, NSC_2446, NSC_586, NSC_2858, NSC_614, NSC_518, NSC_2524, NSC_637, NSC_486, NSC_2952, NSC_1108, NSC_3156, NSC_2474, NSC_1379, NSC_1924, NSC_439, NSC_92, NSC_2193, NSC_618, NSC_1897, NSC_226, NSC_2092, NSC_1361, NSC_906, NSC_632, NSC_1883, NSC_220, NSC_1876, NSC_329, NSC_2322, NSC_2735, NSC_1265, NSC_2482, NSC_2130, NSC_1930, NSC_2119, NSC_2652, NSC_1697, NSC_2176, NSC_1581, NSC_2806, NSC_3036, NSC_264, NSC_1029, NSC_2297, NSC_1159, NSC_206, NSC_214, NSC_1531, NSC_2514, NSC_2787, NSC_3073, NSC_1622, NSC_1137, NSC_1695, NSC_425, NSC_2909, NSC_1267, NSC_2025, NSC_2977, NSC_1686, NSC_5, NSC_2143, NSC_3161, NSC_76, NSC_622, NSC_1518, NSC_2975, NSC_1690, NSC_2241, NSC_390, NSC_2553, NSC_1426, NSC_2765, NSC_507, NSC_406, NSC_1676, NSC_1772, NSC_2880, NSC_2337, NSC_3047, NSC_833, NSC_2435

*** CCD_gen training set ***
485, BGV, 4CV, TI4, 11N, TFS, 48N, 5HI, OMU, 07M, 1IS, IFG, 41Z, MDQ, APP, AZA, GOO, AMO, 2GZ, HBO, 377, APG, 45L, 55U, T3A, BD5, 0HN, 0G4, 69O, GBE, QPA, 3X0, 46Q, D2F, CPB, 0J7, GSK, SFX, 8PR, PA9, 7L4, 40T, A31, 4LS, 8MR, DZ3, R04, DQ6, NVG, LYH, BRJ, US1, 1LB, MOB, 739, 35X, M01, FKO, K6X, QMR, ANQ, ADO, WGZ, IZZ, 976, 0AD, 540, XXD, IBU, AOO, OFT, HY0, GCH, 2BX, 968, FPM, AFQ, FHV, Z74, QV8, QRW, ANI, 5A1, PFU, 27B, 0N8, NAZ, T00, 342, NYG, SF2, 4TV, 3UP, ZAE, DBY, ZRG, LOB, BCQ, 116, 2W5, RGI, 1HG, SHA, QNM, 4OT, JF0, IPC, 1FT, FC2, 57Y, GZ3, DM2, LIL, WZ3, H2S, 0NS, STB, 2EE, 628, BSJ, 3AD, 6OC, S84, OLD, 14Q, C14, NLQ, MY5, DYL, 3WD, R96, S0A, 47M, 3O5, UD6, 1MC, 5WB, GIG, 1FK, YIR, NZF, DDL, KCT, 06Z, K64, 2U3, 62V, 359, SNL, BDG, 4GE, FPW, TXZ, IN8, A95, XI7, REW, LCM, ZHK, 2RU, 02T, 0WF, 1SG, 1BO, 1SQ, TBF, NMG, PTG, CM6, F69, 1LL, 1P8, KPY, 23X, GPU, DCA, 3QZ, O33, 470, 1FP, TQ9, 0S2, 3UC, CB1, N, 1QW, X95, MD5, LTQ, 3HC, HL6, LOM, C5P, 19Z, 710, 3PZ, Z0A, GVJ, NRT, Q14, 33H, 43R, Z3R, 3FS, CVM, 051, A37, WDW, 03F, Z8Z, 0GT, 1EV, 4WC, CBD, 0XX, TG6, X02, 4DK, XS6, 4HD, DGV, 9ZE, 5AH, 2NR, AU4, DNQ, MQI, HIE, RRV, ESB, ERY, NPW, AD4, PMP, VGA, CXY, DS4, 22U, THH, 907, AKA, SWY, B48, C71, ONE, P9B, W86, QUV, KIU, 3A3, 0HX, CSN, DEA, YAC, 7PQ, YVN, 1YF, SCX, FXP, XPX, WCR, ILL, DMC, 12V, 4YV, XLI, NAI, K22, SUD, 59W, 3XC, 1UN, HTG, X23, 8VJ, TST, 4DT, FJ6, D37, CYZ, CL5, NEG, EK3, 2D4, LX8, IX6, C4H, 3TB, CX2, 04C, GNH, YLP, Y69, 5M7, NSA, ITQ, BIZ, CET, 44Z, GKD, MVI, HTR, TJE, 2UY, 0LX, 2C5, C3B, GB1, F89, TNT, APC, PJJ, MAT, DGJ, FC9, 0IU, 3NW, MBY, VGK, DE1, X8Z, 0K1, RV1, LS2, 52Z, GNQ, KYA, 2P2, Y7N, BHR, AXW, 4L3, QDR, 1KJ, 4ME, JN4, CLT, 40X, TBX, 0W3, IDV, NHM, XNM, 4SH, 9MG, DGZ, I24, SHR, BSZ, PRB, 0KX, FB1, MIL, SM6, N3F, PFQ, 2K0, 2AM, 1BW, SLI, SWA, CB8, 6C6, PQC, O92, CYK, S60, AIJ, ADE, VL4, 2KA, AC5, JNO, 3AJ, AY9, MON, 01V, XFN, 4T7, KH2, O2T, HE3, G51, L58, SRZ, 3MI, 438, VNF, GCX, SIJ, 13T, PCI, CXG, GD7, PXM, NHI, W37, YS3, 36X, JIN, HLW, 3P0, PDD, 749, 57F, TDR, B64, LEN, 689, 1XQ, 417, 48S, 19D, AKN, 0XC, OXD, VG2, XDN, 29D, 3OG, 624, XK3, NA4, XMK, CF4, 37B, MS7, I52, A5A, 9PO, UIN, 987, G74, DDU, PH3, TRO, ORO, 2PH, U3S, 3WW, SCS, SBN, F9A, N6T, OTY, BFI, 4PZ, HPH, TSN, IH1, C0P, H70, DRS, MT8, BK7, IH5, C20, C62, 3BS, EP, J34, MM3, SGP, TCM, 45P, 5EH, UDC, FCK, CN2, IZC, HK5, F37, 5AO, BPQ, GDM, LDP, ENM, 2OY, JT5, OOB, 586, BYA, QD0, LEA, GSP, T6E, XT2, 447, 2DI, LK2, 1LW, 2CS, PHV, 5FK, SMS, 07R, H22, TCH, 0JV, 31A, X1N, 9MZ, 579, 10U, BL1, HBT, TEI, 3KY, IPU, LYA, AN8, 6CP, 7SP, S97, EIP, G27, HV7, BAS, 2D0, 0KG, SLB, 38T, 951, 54J, 09R, 3C9, X69, 4MP, G0T, HEE, 18O, 004, LVZ, SL3, JUP, 0ZT, M1S, NTM, 1VM, R36, L35, 33Y, GYN, 2GJ, 0WL, RB9, PCA, AYD, 9D9, GGW, V11, OSS, VD9, ZYE, HBA, 1O0, ZOL, 4WS, JZV, Z15, HU5, 49H, D2P, ND3, GBM, 4SQ, 1CN, N24, ESJ, OXZ, BAI, F17, JI5, MQS, ZAM, 0MA, P33, UA1, SFK, DAF, LK7, NP4, DX7, 5DA, 870, MBD, B3B, 2WS, 9AD, 39C, U6B, 1AK, KXN, 44D, 30G, PV4, CBN, 4P0, MPB, 4B8, TV4, R2B, YI6, A2M, M6F, ELA, UP6, ANU, RCP, 56W, 1HP, YAU, K7I, A88, 2CD, K2A, BZ5, THT, IN0, SCG, X8G, SQU, PNF, L9M, 34Z, PCO, 691, 17U, OIR, H0Y, DM8, G6K, D4T, MMG, 41Q, 3RW, DKG, NTX, 35M, DEY, 4VD, 0V8, 2X7, 818, UVW, 1DK, 24X, 1WB, IAB, 01R, 3EA, SFA, PE9, VTP, 8OP, SUP, D70, F7A, QUZ, 241, MG5, 92M, F1X, AEK, CS3, WHH, LMS, PBU, OAQ, 3WN, BTB, BR2, DMH, 4U0, SXD, I1S, PBP, 2N8, 2EY, E12, TS5, 387, EVP, LBS, 53U, DQX, UF0, 7M3, CN8, BE4, 3G4, XQO, L64, 281, Y, 4M0, 4BL, AZ0, N6M, TYC, IDF, VR0, SRP, Q24, B85, 1AW, TEC, 2CW, 2C9, FKD, R84, 0G, 2T5, POB, 2RQ, 3J1, 068, J3Z, AK1, EGD, 1P4, 316, V7H, PU3, MHU, 2R8, PCH, HSI, 567, 6W2, 0VZ, XNW, CM0, TT4, 1OL, AXA, OKI, ZX0, FHA, 16E, HAX, PTS, 00P, L5S, AQZ, 602, 65B, GH3, 0DQ, 11Y, 38Z, 2KO, 959, 0YG, XFJ, Z96, 383, J2T, 036, OX4, AES, B2J, AXF, 5NY, 4V3, JZN, DBJ, G3H, 1DO, 4XH, 57U, HN4, PLV, 4IG, LLP, SGI, DF2, DB4, 3T7, BFE, 5FR, 7WI, 200, 3GM, V50, A91, KKN, 5MZ, 134, EPR, NMY, F6Z, TA8, C95, 0LH, DDF, UFV, TR9, ATL, 3B1, J7Z, LYZ, PN0, X0B, 3UG, 39Y, FYA, FCT, 9DX, 4QP, IW1, 37G, 1EZ, VAL, WPI, EMA, NNG, C4Q, 0Y2, IDA, VO2, CIB, 1HC, LO1, KR1, 1S8, MT0, Z9M, 3AN, NX2, 7BB, M5P, L41, X39, NBP, 1GS, MCW, XD6, 2ZQ, ASU, RFN, 512, UEK, H13, BDV, MQ8, HR7, MUJ, 2JJ, EG3, UP1, RVP, HQQ, 1C4, UU4, HZN, UCL, NMM, 3QL, BP3, 1KZ, E1P, FM9, E91, TEN, ZY0, 3JD, 277, AO9, 226, DHH, 41M, F50, 2Y3, ZZQ, 1VV, SSI, MLT, 3PV, R49, BPY, Z00, 429, YIW, NXY, PYS, 0T2, OCZ, 3CZ, KEE, GME, LI9, EMF, Y1N, 23F, BND, P42, 355, PTL, R17, 1J6, 0VV, EA4, 0X1, TIV, MGN, PR6, 1PS, D87, 0SJ, NRM, 3W4, AFE, 3XL, NH8, CPM, XJ8, SEI, 9RA, 701, 8CA, G80, MGD, 4B2, OXM, YM3, HC8, MNL, PX1, FDN, K2E, JAN, 3MB, 22Z, GP2, D1U, 772, 4BH, 169, 7TO, GM6, 39J, 3PA, VGP, IKX, 5UM, A2E, N7R, 3F4, PET, 1YA, FRS, XJS, T5A, 2EK, 2G9, P47, VXR, 609, 3LE, 5YE, 3QE, CZB, 1PO, UHB, C7U, AN4, KZQ, FNH, FOO, OPI, DAS, 1SX, LSR, ERN, GB5, O64, IS3, IOP, 0UJ, 79Z, ARW, 5UT, 0NH, OMD, 287, KSF, LRH, 4MA, 48W, PDN, 1EJ, 2PX, HGM, 2S4, 0YS, 0RM, BP7, 2XZ, NAP, FSM, 2ZE, VIA, 1FY, E1E, EZV, U19, IHC, 2HU, 720, 5WP, MC3, K44, 0EC, 1O5, 999, 6TG, 1V6, HYI, YJ9, M61, CBS, AGG, 5MT, Z86, 24G, 4FB, 3PG, 2WY, CE3, RCA, XDH, AIN, IAQ, 716, TPZ, S0E, HPR, HMB, CKG, BRD, 49M, UNV, ZBC, NAB, APK, TTE, SCB, PGZ, 1LR, IQ1, SZ8, JDC, XFA, REF, CA2, 0KC, LJ9, 3SX, CEM, 4JH, 3TU, DIQ, PXS, DOA, MRT, A6G, FIN, 2XG, CSS, 4DX, 9DN, M2C, DG7, 1NS, BVL, 549, AOD, Q07, 32L, AJI, NXN, YR3, JNF, IMV, I6P, 00C, U10, FNN, 00T, AK5, LTL, 1QB, W8L, 08P, 5NC, SXJ, 2CJ, 30Q, NPG, ALG, SSC, P97, RAC, 2YU, TU1, CCN, FNT, 1E5, DBT, 1U3, DFT, 222, PQW, 2B1, 172, 4P9, CAH, I7P, 2SE, 0TA, RER, ENV, SAX, UNP, 2VX, KSL, S2T, GGE, FN5, RWX, DO2, FSV, IK8, PFM, 38G, KRO, 2A8, 2Y7, PYW, CEZ, Z68, 2MX, 165, AKY, CT2, DVA, BC5, SOO, KNP, MYI, 4K2, 6N4, 2GD, 39U, 4PH, Z78, K0L, 0CX, 6FP, PHL, ER4, CD2, PE5, VET, UBY, PML, LG2, ILC, 3V1, CRR, QJ9, DU4, N3B, OAL, A2Q, SN5, J71, 3Y1, C35, 127, LY4, RMM, SDD, B44, M0Z, 3H7, 9HI, CHN, 582, 4NA, SJR, NFX, D22, 21K, OJD, MYP, XL3, NEX, VRO, 2BN, TG0, 4F0, MZC, 1NO, 4HL, BZ0, PRI, NDZ, S1P, NIH, 3RK, 40F, HRW, 215, DN, 4LK, 4GK, 0FV, 3HS, XYS, 1BG, 28F, 1W3, 0CG, 4OE, C03, VG6, 43G, Y38, Q4A, 0EN, SP3, W2K, RLL, 6SC, C5A, T2A, 1PK, EDT, PGO, COM, 40O, MR4, 22L, PUT, JRS, O5U, OL2, TGT, 4J9, AHO, GOB, B94, HHE, 0JG, QPU, WM1, KRW, 85A, 0XG, GX1, AHC, RZ5, 3DK, 2D8, ANM, NTA, WS1, 3J5, 1D1, 79N, B19, 6LX, 990, UD0, CME, SC1, 2ZV, 1AP, FD2, 2A4, B2Y, 7DG, 47V, 499, IIN, 17Q, 6NF, 2VF, 0A1, R2P, 4ZY, FLZ, G3D, 786, 00G, T98, JZ6, NNW, 29H, MCS, A24, BAD, PL0, 2FF, 0X6, 5D0, 0TM, R13, G6T, K05, AKH, X84, 3SC, 2X3, 44K, W7E, 4VR, RG1, MNY, CP2, 2OO, ZMG, ECC, CCR, N8N, 58D, PGU, 1S3, K9L, 705, I38, 406, 4U8, 903, UNA, NCV, MJZ, 2G5, COX, 3CR, 4CH, 4UQ, OPP, MHB, F08, RO8, 4BS, 1Z7, C3Y, ETB, 5PL, X6D, 5WU, 1CI, 3QQ, 1VR, 2YG, VS4, L7A, 8IN, SA8, TGF, 6BC, PBH, IRC, LI5, 320, 7FK, AQB, 4D1, SC7, SAS, 5V3, VX6, BRU, C19, 0B3, ACR, UI2, 54V, 1K0, B3W, RP3, BRP, 52D, 4G6, YPP, CQ0, YRO, 6AN, PD8, 1PG, 5GX, TR4, 3L6, 3TF, BPL, UBC, FAM, BCW, EXM, BCM, DXW, ZYU, L2G, PI8, 5L6, 0NW, 3YY, 3AT, N2I, RR1, BMM, DBE, 2KW, IBH, HLI, 272, PYN, WOW, 11C, RP8, YM7, 1MV, I15, KA5, 667, 1RY, 30L, MZR, 19M, PB3, LZJ, MA1, D53, 9VU, IGL, 48E, 20X, FPR, GLL, 01K, Y8L, CQ8, POZ, TXS, 3N2, P1Y, R4N, UW3, ODO, 3V5, CRN, R8E, K53, 46G, G2N, G30, 2AH, 11U, RL2, 6PR, 371, ED8, W54, 0V4, OGN, 0M6, 31I, 2L2, A6A, 5TE, 4O0, YFD, FL4, 2A0, ABZ, 6NZ, 1AF, EWY, NK7, 3Z6, JSR, TC4, 25Z, 572, CO7, NTF, 073, A28, FR0, 139, LG6, XRJ, NHE, BBZ, 3MO, CP7, TOH, 3LP, 1GE, 6KV, ME5, 25L, JPR, ON0, 1IN, QFG, KTR, R00, 5WY, N7F, LM2, ODV, 5BL, 5XE, J5Y, 1H3, W01, GNX, F3T, GGM, 2B5, 33T, XXK, WOC, JYI, Q20, IM3, 8TO, B3S, RPF, 1V2, 3SG, 3J9, 2E8, ZD6, BBE, OZ2, 4KK, XBB, LJ2, QYD, 47R, KNI, P5D, PD3, G3X, 0QJ, 47A, 1YV, GTL, FLA, 1HT, 74X, 0MT, 2FM, NHX, PZQ, 5X2, 2XL, MRN, WDS, DAY, PT6, 6GP, 443, 6OJ, 454, 3GH, GL9, NN3, 0WP, PAO, MS1, SCM, X2X, 5NN, TUH, 27O, UDS, A18, HYE, CEI, XBV, 2IG, 801, 529, 792, 0FN, P9L, ZPR, YH7, DST, LEG, UNE, OA2, 2V6, BM3, 4P5, 01C, GUM, G9M, TYW, WUB, X44, GW7, DTC, FRW, 3WR, RXB, HDF, 15C, XMC, MYU, 2LY, WFG, YH3, 2DV, C8M, ESR, PF7, BHA, NBH, 994, NE8, 4UC, ME0, 12M, 8NH, BL5, JZZ, LFS, GXX, 1X3, 3BI, EAL, PA2, O22, SAF, NF6, BEG, RC1, C1F, OLO, HOC, ASJ, PU7, I2O, 3E5, AFJ, FA8, SNR, 489, W31, 4QF, R21, CQP, P7B, AP6, X3X, F33, NMC, 2HD, NQS, SHF, TQ4, RZH, IY7, 255, 3OW, DNH, 4PO, 4HP, UR2, 3RG, 4RB, JJZ, R1S, 2CN, BOA, JCL, RGS, TFB, T3M, CDP, OTG, 2FR, 537, BLV, 1T5, GDS, LNQ, 6HA, SKY, TR0, VS0, X9X, TYJ, A3F, DQQ, KPG, JZJ, 12F, PRU, A4P, BMR, 0YX, 11G, 18G, HM7, R30, IU5, B11, SGC, KRB, WSK, 556, 0J3, C53, ST7, YU7, PG5, A45, P2Z, 490, 0FG, FIT, 3EK, UGJ, XPC, 1UR, KM0, AHH, B60, TII, MTZ, IN4, 3DD, 5RM, FMP, SBW, MCH, KDH, C9H, 0PA, MPZ, WZB, 3L2, MH7, 9FK, N5B, 5F1, 517, BYG, 20T, IPH, CPV, DMV, OMN, 0YO, 37L, BJM, M4A, B89, 48I, C6Q, HRG, P6L, 2J2, BDQ, A07, 8SP, E63, 1CD, B50, 545, G19, T0T, N5M, TFN, HQI, 3ZN, CLM, 2BE, NFP, CW7, V15, 112, GTF, 779, 3JJ, 5FE, XXX, 2EU, TQP, OCP, 7PE, 49Q, HFV, 1WK, MJG, 761, 2MH, 1HX, 1H7, MB3, 37Z, 1VB, I79, 24P, NHR, 1C8, 3SL, P09, 2TO, ZOP, 16U, 3SP, 2FX, FRM, PRZ, IC9, GFB, VMP, JZR, 6Z0, GHP, HSW, 14H, RPR, O7E, 51D, G9G, LXT, DLY, PHR, WXV, LAE, GLY, 3OM, C2F, 6PG, FAX, TPL, I1E, TD4, TWO, 21O, P80, QG9, 1GO, PSH, 0E1, J15, PAE, NPS, KX1, Q67, B1T, TNL, ALL, ADK, 099, DC3, 0O1, HS3, E22, RT0, FG7, CTW, W7I, R4G, 13P, HS7, GSY, 2UF, K85, P2N, 15N, LLK, 5CM, JI1, E2M, 8K6, SNX, HWG, LNH, 324, 29M, AWF, SPV, PIQ, SDR, Q97, LY0, C88, XAR, 61H, 4DG, 3KH, PJ2, 34C, ZH1, 0LT, FP1, 38P, VUP, B90, AB0, XPH, WF4, XDT, ACN, 085, KOT, ZNE, LL1, VIN, WA5, CUE, CXP, TIQ, IA2, FFQ, 9XZ, 8ZE, 264, P3Q, MSU, HPA, ELY, MVP, 50U, HBZ, NRB, 4NH, 550, LIT, NAU, 50Y, 2F7, 1DX, CD9, C1R, NSP, AS2, PF3, 1U7, RRO, 05B, 2XP, 4J2, P3Y, 1M4, 22P, NC4, 780, O19, 27K, 2E4, 2HY, DA2, 13E, CBW, G7G, B0D, BHZ, 3VB, 4CL, K5E, PLR, IP2, 8CX, 4E7, TBQ, DR4, 4GU, ZZ4, 40K, IDQ, 2JW, 2NL, FBG, A6P, S35, W07, 269, DI6, MIG, HW1, 640, 4JQ, 299, 2OU, ALU, TBL, SW1, VPU, 0R3, 0LL, 2LL, I4G, F59, RNP, VSE, J1C, 0MK, RJ6, 5NI, Y46, DD9, PKC, BGP, AZG, A0P, TL6, 42Z, OVE, E9P, GP6, LYO, 3MS, ICL, 2VA, WRB, CKK, P4C, APU, 614, UM3, ATR, ES7, J21, C0A, 2T1, 5DS, KZ9, YSL, 1WX, QLI, MFG, PMV, A02, PUZ, I0Y, TSA, XNC, KJV, ULP, EN5, MZ3, 662, HIZ, 1L7, WTC, 2KS, B6A, 0GD, AJ1, P1D, CFH, HQA, TAV, X5G, ALZ, TMU, LNA, FRC, 16M, 8LR, T45, NJD, P1H, 3YH, RN8, 5OO, LZF, BCE, 654, 82A, CCC, KK3, DRF, 183, AIC, ARN, YI2, C47, FHM, BIL, 1QS, BG2, DFH, PB8, FER, U14, WAY, HSM, 9PC, Q18, 55E, RYU, MUA, 4FR, 2VP, 591, 0JB, P88, AGL, G8M, 2UQ, M44, IB8, NOS, EB4, M25, PI4, RX5, 0XT, ERE, L3L, DEM, OLW, BHN, 06U, 0BY, HFN, 2U7, PMH, NIN, 1LF, 31W, HBH, SR7, 3W8, 1A7, BU1, HA3, A76, CS8, D1K, GW3, P52, TH7, DPB, D26, NON, 3A7, FA4, PVG, AZV, 4H2, AB4, 5MF, MSB, SIS, L47, EOL, D02, DFX, ZJ0, 3EZ, X0Q, T4B, MR0, ZID, AAV, PNW, 363, NU5, AAE, ICR, 757, 2QK, LLC, 19Q, FSB, NM7, CRV, ZTD, W73, 7IM, 400, 4RY, EF1, 2TK, 20K, QN7, MOH, 1UD, IHU, A14, 4MT, 53H, 3RC, 0SQ, GPQ, 42Q, 4X4, 09J, 0ZC, DCV, HTA, 5PB, Z0P, 1TR, 2WD, 5DK, FAC, E4H, AAL, 23N, 3X4, BRY, RM1, TE2, T25, RAN, P26, BKI, I03, L28, 822, PM1, 2LP, IE2, KCH, BBL, 1GK, 4ED, 1OQ, 32C, TKD, 4C6, 3TZ, BUR, VSI, 44U, 16I, PY6, 5XP, 4RU, 41I, N2T, 43V, G2C, FXE, 28B, 0N2, 05T, 1VZ, 0AP, CSG, AMZ, SE8, 5HR, DPF, 2O2, TFG, 55J, HCS, OSB, 54O, ABA, LWY, 36M, PE1, 5ML, GVB, 4JU, ALQ, B37, 5H2, ILT, PQ0, 0MP, PU, MPP, EV4, PHE, YY2, 1XM, 57L, TXL, AX5, XTS, FZ9, 1YO, 2UB, COS, B3N, FS7, PPN, 1KU, BFU, L6S, GBR, 0Y7, 3TJ, JA1, X99, NBC, 0M2, CFP, 1WO, OOK, NDF, Q82, HNA, O43, A9N, 3TO, 7NH, XBL, 62F, F2B, 4ZQ, 10Y, 728, FAQ, SB4, 3LV, HMI, CRB, ZIO, H9K, 88A, TL2, 328, BOS, 18C, 8DQ, JOS, ONM, CC5, 2RL, 7JA, 1AB, BB7, 635, LKG, MAA, H5M, UPE, M34, 12B, 35H, 26S, MHN, ACB, ZES, MUW, PCY, 3B9, 36Q, TA2, JQF, OIC, OPA, 7RA, 2KJ, BU6, LAQ, 1Q3, NH1, 3HO, QI3, AZ4, RSV, 29S, OBG, GA3, SIE, Y10, MBN, JPL, 2F2, 2VT, ADA, ZRO, P38, 2QT, 1WF, BLA, GIQ, 56D, J53, JWT, IOF, 2GP, A5V, 21T, SQA, MI4, WJ1, BUF, 207, 337, KGC, 0VD, 14L, 6MP, 4A1, XX9, 2QF, 0PQ, 2XU, IVM, 03P, 5JP, CEB, EFA, 9CL, 7C1, 3RO, PYA, DYS, UKW, 20P, YKE, IFS, PGH, 895, NZ3, 1J2, 914, 5CH, 08C, RXT, 2YB, 7HN, 0R7, NGU, LZ3, P2S, 3P5, SH0, CA6, X2F, NEP, IZ1, YCF, ZSP, U03, EDC, RO0, 04O, ETZ, 563, UDM, F3F, 0TR, VLT, 3JN, UPV, C5G, HFA, LIH, ZO8, 3C5, 831, COC, H52, HAL, 23T, AFA, SPC, 42U, F04, CDE, UBU, 3YU, 5PH, MFU, YJX, LSA, LPK, S21, VDY, ZZE, AM8, ASE, 02G, HOS, 4AT, 2OD, DOF, RKA, X64, 4Z8, P2E, KOJ, AW1, G6D, CFY, C6B, THC, ML9, 2G1, 062, 4CP, 0D3, E71, 424, OZT, FEF, L10, HT2, CY6, 6XE, C2Z, 2O6, 1MR, L23, DON, NFG, 5UF, 6F2, 0WB, 935, YDJ, KS5, D16, 1JH, ZDC, IQP, EC2, NP, 6DS, AG5, M06, GRM, GCO, QSI, F2P, HR1, NPK, 83H, S5B, P10, U22, 94A, DNB, TZN, NDN, WYF, MEL, MYC, 6DE, 52U, G1O, IRN, 46L, 45D, BI4, NGI, KEU, SML, HPM, FLR, 891, MLD, FG3, FE3, XQC, 5MB, 3IG, HDS, AE4, W7M, V20, URM, HPV, 645, 0OE, A9V, KBM, MDB, FUA, 5QH, 3DX, UNI, ZEC, HI4, GN8, 4O4, BIA, 12R, 42J, KAM, H01, NSY, 03V, 4L7, DK4, 2ML, 842, 16Y, 6HK, GS8, FRI, ARI, 012, ACI, 4BW, C29, FP6, ZXB, AVF, 1PZ, QJ2, CMA, 9KQ, JHG, L88, SU1, 06H, EQN, HO4, 3K9, YGL, PWH, KP2, 7AH, FUZ, FTI, FGL, POL, 0Z2, OAC, 4CD, WLH, DAM, NKS, 2SX, 3HW, AL2, 2WJ, PRO, 1B0, XP0, 3OB, 5U3, ES3, 40A, 4KA, 2N2, CG4, 108, VAR, ACY, ZPG, 5KZ, FH3, 0XN, O27, PFB, ZZM, 7HA, EK7, I3K, 27X, YEJ, CAL, NID, Y08, PEY, LZB, HHI, MOU, MKC, J90, 15W, P77, 3E1, 52O, MAJ, FYN, AME, TN7, MIB, N69, D75, GG3, EV0, TX3, AJ6, MUF, ML4, SUI, 347, FR8, 4TO, H5W, GVN, VZ4, D3E, TDX, 0RQ, 4PV, 1B4, 3ZE, 16Q, DWD, B72, HKY, 4UX, EXY, 1RS, KVS, 677, MMZ, 3PQ, GMK, 26O, 0BU, H1L, MUS, PLH, INV, AYL, FBW, BDK, S10, RDE, VIV, DP6, U89, TCU, KST, 6NM, 59H, STU, 0Q1, 4VJ, FAI, 50J, 0VN, 3NA, 3RS, BIG, 8BD, WW3, IXF, BUM, P0G, R5V, 2SK, 2TA, C3O, DCE, AJB, CTM, AOS, E38, 17B, 5TP, GEQ, 2HI, TOU, T5M, WVH, N10, AQN, 0ZN, MFZ, HYQ, ECN, FM5, NCQ, 8PE, MYZ, 4EJ, SLX, 4JY, IJ6, 2NH, RU9, JZ2, EZ4, TY4, DN4, 3CF, W19, MGX, 08W, FBC, XIY, DFP, ORA, 481, X4G, IP8, 1M0, RDR, I5I, 88S, 64P, 930, DL7, 0KL, UA5, F1M, MK3, ABE, 2EO, ZG2, S3C, R78, QUB, 0RY, 59Q, 62K, 5LO, 0O5, 4SV, 24B, 4KO, GAF, 3IO, KDO, SYD, FTY, USM, EEF, 095, JAZ, 8HI, I2C, FTN, TRK, DPS, DSZ, R3M, UB1, 2LG, 41U, MAY, X75, ABQ, JJL, PFZ, 53Q, MV7, 0SU, CNI, LGG, M6S, XGU, ZU0, XAD, INC, JB6, OFG, 26W, UWB, I41, 1JV, PNB, RSF, I47, LID, 28R, NGQ, 09V, 3VF, O4N, M21, 19H, 4YA, AGB, IQX, RIS, RS3, KTJ, PVW, N20, 1XG, 5UA, IDL, 5GP, 5IQ, X17, SG7, 3BW, XEG, 9AP, GSE, SRG, M91, 08H, A4A, HXT, A20, PCS, 3BD, SG3, ODH, 5PR, MLL, KAR, 1TJ, YCP, 000, YOF, S25, SOT, 3ZA, CTE, 5EO, 0U8, TLE, L4V, 26K, H1B, 5KJ, 7YG, FOT, BHI, 4OL, BR8, LT6, FJ2, 36I, 618, GAB, NLB, 4A7, 5SD, RSP, SI1, GYT, G21, 5CU, FBS, F9V, 295, TB6, TVU, 1NF, BTK, U33, HTM, PPC, T13, SOE, GLS, 028, KAF, S2A, 1SM, 2M7, D7S, 886, 4AX, CH4, 0DV, 0CM, LEW, HAQ, K19, 5B3, MA5, LMD, LCE, LDY, C0Z, P4L, H33, BT5, 7X8, 25S, 4Y0, UFO, 235, 4M4, X0V, 9MT, 1OG, RBT, M86, DXI, 5LY, GG9, G07, 3JV, XU2, GS3, QZK, F46, 3D7, 4EU, KLS, HK9, P3J, A63, DCZ, ZGE, 2KE, 5H7, 2JC, MN8, IPL, E0B, 1JD, LF7, 1ER, W7A, PZE, RIM, AL6, DTH, D66, MDW, 6UI, TUO, AS6, AT5, KIJ, D2B, 2LT, LCT, UPP, OHO, TLJ, BLP, 5G8, DWV, 0SA, B4G, CXU, MY1, JZB, EB9, RE9, 1R4, 0ON, 03K, ED2, BA1, 43C, 2OK, PAK, HNT, 5ZA, 1NW, 3NE, RAI, 4EP, ROK, 291, PDH, BQM, CAP, FYX, 4D5, ZZZ, HW7, PN4, CAA, INL, AND, FUF, LAI, DCM, DRJ, 4QA, 393, A8M, 17M, ZAT, TAQ, TTT, 3VZ, DMP, URQ, ZYQ, I08, A5N, PL5, CDX, PK2, DPM, TS0, RB1, 5V7, BNL, DX3, L9X, SD8, 34Q, MSI, 6AT, Z82, Z19, DBA, 1A3, OEM, SNC, SVE, PXZ, 4S3, 4DO, LGL, 922, QAY, 0NM, MMP, DSD, 103, SB8, 18K, PAU, 0FR, IW5, SXO, 1BK, GQ2, 2DN, UQ5, 1DT, TID, DKX, TCA, 27S, CR0, TM2, L81, T6T, FPH, IL3, 28N, YMP, 1CW, 8XG, GCT, 696, HDY, 4NT, 52J, 5SP, HMO, F4D, 3FN, LC6, DCQ, AP2, LM8, EPI, FI3, X2N, CNY, RT8, TSZ, HD2, 4UM, 2MQ, POU, TMD, 30X, RYZ, DHM, JZF, BSA, 55A, Z25, PZ3, GFP, MX5, 0RU, ISH, CJH, R69, DBO, 1M8, L5Z, DG1, 9HX, YYY, G85, F6H, IHJ, A0C, 146, 78N, CIG, J47, G00, DUL, 2LC, FIF, 4FH, 1B8, 1UH, 199, HH3, 3VL, 048, TMO, LI0, ING, P61, ALA, 303, HM3, 3Y5, XMG, II4, LJH, MFQ, BAX, S2I, 3VP, 53L, 78C, 1TZ, ZZI, 0U3, C77, YE1, 2H3, R45, 1QG, 23J, VC3, TAL, PT0, 3EF, GPK, JM6, LPO, 3HG, ISZ, OTM, KRI, Z30, AUK, VJP, BD9, U51, RHN, EPY, N33, 680, SVS, DIL, 1R8, D1B, NCE, SSS, G14, MZ7, MEA, VVV, BNH, 3VV, 5OC, 53C, FLI, 3Z2, 21A, 10N, 2R2, 24T, MXE, GK3, A82, EP6, AGY, CTR, 29W, NOC, 4MX, LN0, D1Q, LT1, 3XG, KMH, 245, 1DC, 0MY, 15S, S7K, 5R7, M30, PSO, DRA, 2PC, 2H9, 3Q8, HHV, 3CH, TNF, P2A, 192, FOK, 04J, SS7, LWJ, AZN, FML, PDR, EPC, ITE, MIX, D3T, BX4, 0PJ, 2RG, QUN, CHU, PGD, 2DZ, NX6, 07Z, TO2, 2PP, BZD, 3KQ, NOJ, 3NS, 5T5, NNO, M3S, ZYM, 3EV, LXG, PSB, ZYI, AM4, CRH, 056, BNS, 734, SMA, GEL, 4AM, 2HN, LTF, 3JR, 017, DHB, RVD, CK6, 39P, EVH, IML, GMZ, K13, MTT, DT8, 3HK, 59D, XZ8, 0DI, VHC, OBA, FOE, LOZ, D6I, PDW, 13K, XTK, FFG, 008, LZ7, ZBT, 2ND, B55, 865, NKH, JTZ, 49D, 58L, 741, 3U4, 1PC, XCX, 3K0, S8A, 2YL, GRX, B5H, LPB, FT3, 1D8, AEA, RI2, CBI, L07, GVF, PNM, BBU, SX6, 56N, STJ, IBN, 35D, BHE, XCF, 66R, E6A, B02, HGZ, 2S0, LUV, WS7, HEX, 6ME, FD9, 333, RBL, YWO, VYE, JFQ, 926, FO5, LGS, 044, 35S, NQ, 44P, YKR, ETG, SKD, T30, N4D, N4T, 3XS, ABM, CHG, NI7, 2UK, IEF, WC1, 3K5, GR0, D8T, 41D, 3R3, R57, VDM, DJK, 0VR, B81, 3S1, 0CR, RAS, INP, AEG, BLK, NKO, GAJ, MES, 32R, ST2, 3YQ, B33, GUA, 3DT, QAC, 4KX, ATX, 0RD, IXW, G59, 3FD, 63A, 3FX, JAD, 251, 4LO, FDG, H7J, MDM, 411, TDH, N9H, FMD, CX9, CIR, TCF, 4AH, HTY, 610, V30, FDS, QC0, H3M, 1JR, T21, M3C, GPF, LHE, TTL, 308, E28, CI2, L14, 14U, DY6, 5N5, 2YY, 1P0, B3H, NDS, UAL, 5C2, LC1, M6A, 0F4, 33M, 4XU, QMI, 5RC, D90, 4HV, 3QV, ORG, 3X8, 2C1, SV1, LL5, FSH, LQZ, ZLD, M0H, GST, MDH, D2K, 0JP, COI, 1VF, BF0, E57, LUM, DXQ, FVX, 0T6, X88, CKA, 684, DER, OCT, AO1, 4T3, 4MJ, D0M, T8N, D11, FBO

*** CCD_gen test set ***
KDD, 3EO, NCJ, TP6, MD0, 19U, 0GY, XWW, HPZ, OTS, PUB, ZZ0, HN0, MP6, KPL, 796, ENE, 7F3, GL0, SMG, DRN, QQ7, 5JG, PIC, MXX, CNU, 5AV, CDT, DLG, E86, O04, SBC, 5BP, 09E, 22A, 07H, PLA, V65, BIV, 9NS, 1EF, 5Y8, DGR, IXN, M1C, 475, G9A, EEA, UZ9, 7CL, TYR, FX1, EDM, 13X, BEK, BH5, 434, YTP, FLV, LGW, RTN, 4DB, SA0, OHU, Q03, GF2, 51Y, X1X, 1BS, SFF, GFH, 3UL, RUM, FFB, 5CF, RW3, GL4, QH3, UBI, MGJ, 1ZN, 00K, 3GQ, BTW, 1F3, RO4, S41, MR9, W9T, 808, 3O1, MCF, D1G, MPV, 2W1, 1OA, GVR, M54, TXC, TZF, NNB, 2J6, 3GV, 1EN, IID, BTQ, 3KD, LU1, S0I, VHI, HCL, UJB, XAM, GU1, NVX, HAE, 5HC, Q10, 3F8, MEX, C2P, 1Y1, 1CR, DEE, ETT, EFU, CYD, 5NR, 1FD, 34M, ASZ, RCE, OTA, YLB, AX1, L92, HCD, TP2, 21X, UCC, 4W5, VAE, L1G, QKH, 0L7, CHB, A1Q, JTP, 3M5, 46V, NBX, 20B, EH5, TYN, RNE, GCA, 4TD, LZT, CGS, 51M, 631, C24, CHZ, 37V, HNE, 2DR, BD1, TM6, S17, 03Z, MB8, 4FY, 5BW, CMV, 0EY, AMI, P8S, XGA, HUP, ISQ, N41, 34U, DIA, DTP, 26D, DFA, FU4, MRE, 31N, DZP, SKM, 28W, SU8, 36D, 881, IR5, CNP, 64D, Z57, QQY, URD, 0UU, 1MM, AGU, S4G, IM8, LAV, JS4, 4YM, AVP, MAO, MMK, CZN, I92, D59, BDZ, 141, 0ME, 1JN, 0SE, 91B, SPI, F12, T64, BZZ, 5T0, UN4, PIL, GPB, 211, LIX, CMP, 032, L1A, CWU, VBN, DH7, X06, 0H9, BN4, M8C, 460, QEI, CPI, JG7, MHF, BNZ, S54, 1X7, 2BJ, 5VU, 18S, EHD, ROU, 0UN, 1UX, QIG, 5Y3, Z70, PIW, T4P, PEM, HCX, AA9, AIT, Y28, 93A, P19, 32Z, NS6, 3KM, B98, W6Y, 22G, J0W, CR4, KBE, 5P3, SLQ, GAO, T1D, 38C, 2B9, KCP, MCM, CFB, 0DB, 38L, LGB, H4P, L03, BZT, 43M, TH2, VT1, QHG, 2TF, DUR, 2V2, 3LL, 1YK, JW5, CLC, C43, 5E5, 34G, 0LP, Q31, 2WN, KN3, SZ1, JLZ, M14, ZZV, 8H1, SK6, HGA, 7I1, CCV, KD1, E40, D7E, NVA, 04T, M7P, DLP, B40, D2T, IMG, 0C1, EBN, 7MG, 4LE, 2AS, MKU, PZL, SPO, 507, XM1, NIT, MTE, MEE, 9BM, ZDV, 595, FTC, MP0, 17F, TRF, TAE, LVJ, 7UP, MMB, PPT, C4B, M80, 25A, F24, JRB, 1GW, WR1, PPH, LD2, X12, E49, 3AX, 3T1, 9B6, 33C, 3ZJ, W12, MIR, YEX, 0A7, BB2, ABV, JL9, AOI, G37, 70B, MPJ, 0OJ, 5GF, FUN, A3P, O13, 0WU, 2P6, PO1, D61, 1KP, JMQ, AQ2, 09N, LB2, UC3, 1K7, T3S, M99, 15I, A40, TCY, DDQ, O8B, F76, DA8, 3S6, CWK, 18W, DTV, 5TA, EKO, KI9, 1NK, DSL, SN0, FPD, 7P0, SY1, 6J5, LAA, 464, J75, W7Q, SYP, CDJ, SX2, 0BI, N1L, 4AB, KJ8, XV1, B29, D41, F91, RA2, 0KP, 14Z, 7E8, 45W, SHL, MWP, 3ZS, RRC, 1RH, EFP, 4BD, 0L3, ZYA, 46A, T77, 158, PM5, 2S9, IWH, X4A, OC9, 0GO, P05, 0KT, TK1, 6AD, ET0, G95, HK0, N15, KLH, 0LB, CIY, P22, DQB, 0S6, 177, X2A, 5QM, 154, TSH, 37Q, 2BR, 4KF, N5T, UMG, 2FB, 3H3, 7X4, UMQ, 2Q5, RH2, XIL, 4V8, MNP, VPA, LH3, EAX, H07, KGT, SP8, 494, GRF, 672, TPV, 3OS, 3ST, M3N, 2TU, 023, GRB, 3XX, TDD, 4JM, VGG, 14B, TF3, 5BD, HMT, KMY, F1I, CAV, 2UU, 0SY, PH8, AI7, 4NO, WWO, TON, PEG, FR4, PZX, BXD, U2S, AVV, 187, HNL, 851, 5B9, 9TN, 10J, WM9, 1HL, 3GC, ADT, DT4, BMF, 1RO, AV6, IVA, E02, 1N0, 8EP, 32G, NZQ, PXF, 091, EJZ, M2M, 6IG, MND, P58, OPY, EVD, MTK, H37, AGQ, MKK, L8I, 20F, XX5, 3PL, XN2, 0C9, MSN, C1L, TLO, 533, D4D, AA2, JKK, DVR, LA6, 2RC, 0AI, BMW, TMH, LMM, 1XV, 1Q7, 846, 2TZ, NSG, ADZ, 5AZ, CK2, ON7, SHW, 47E, 0TX, 3U8, M4V, H26, 1GA, 3LA, JP3, 8AP, 1BC, Z62, Y14, SIA, RTY, 1N4, M7C, IO2, T05, VD2, DXB, DP1, H8K, CYV, 3R7, JJB, Y03, F5M, SD2, 3WJ, BZH, 0OW, RF1, TRU, 4Y5, L2T, 76D, BZP, FMV, K95, PSV, AXO, AMT, K2Z, LDH, 3N6, TZA, XY3, 1G4, 0QY, 2ZZ, 1MG, 1DG, BPG, AF2, 077, HY7, 1SC, ZVU, WPA, 2XC, 31S, 3UW, PXA, BGD, 459, 3Q3, AR9, ITA, 27F, 3D3, 3DO, OYL, 982, AHS, PLM, X6W, ASA, PFI, RMA, LP6, BYR, H45, 1N9, S01, TN3, ECS, DJZ, RIA, DIF, GUS, BFO, PYG, TEU, AAP, ATE, ZZ8, S46, BIR, GTR, GT9, WI2, A7D, GR4, 1E9, NUE, B7I, JK4, XCP, DHV, 10E, PAZ, 3BN, VAA, 0JL, SAK, IZ5, 80O, L0D, 2DD, PMA, GLE, 855, MXN, JBW, GE1, 1E1, 525, EMQ, 2QA, 0C5, HP2, 4VV, 4F6, 2AD, 1RC, U1S, ZUK, FK1, D98, 2IN, LHL, DZL, G4M, 3G8, NLI, 2M3, AFX, 3C1, M8O, 2NY, 1TB, CMJ, GAT, 0QE, M74, A70, 2MC, LFC, S71, P68, 0OR, GWH, TPF, BXX, P01, PUL, NP8, DOT, IQB, JDX, 99S, E34, 2L8, 5TU, 2VK, EPM, NG6, 61S, ID4, 4ZH, 50D, 0P4, PNR, ROD, B78, S8Z, BMB, ZVZ, 4K6, DFL, EML, S6I, GDD, BK3, ISM, W91, SEP, GC2, 3M1, 7S7, 1OU, W29, EOB, I5T, L1X, 21E, ARD, 5MP, D9H, LPX, 4O8, D31, 3FH, 2GU, PS7, 0K6, XYM, 49X, 5Q2, 2SR, 161, HXD, 3GZ, VNR, NYM, OAG, 3MY, TLX, BXP, 89I, FQI, IEO, EI1, VWW, NWJ, IZN, 3KU, G61, STF, 1XB, CIN, 2W9, B2Q, RF5, 3CM, NCA, DRY, 25F, NGC, 1QO, Q74, 0VH, ZY4, BWP, 2K5, HSE, CT7, THO, CGE, 03B, DZD, E16, 1F7, N88, GJB, BVC, YSA, B59, DPW, OHH, ZX7, 23A, 2JN, MRX, G48, B23, 0QR, 3NK, C91, LZP, 17Y, 0H5, SDZ, SS3, BEV, A54, 4C0, IMQ, 2YP, TZZ, 879, BEO, 1YZ, KUF, BEB

*** PUB_pept training set ***
7010520, 145456383, 194260, 168182, 93078, 145457897, 6998029, 131801092, 92274598, 145456228, 16122517, 9860193, 145454428, 145455777, 118276, 19786231, 60163650, 18218181, 18218442, 132605043, 21689254, 145458915, 67678, 53855445, 4682588, 145456667, 273262, 7020159, 145454019, 9972600, 145458565, 151428, 10342092, 145458266, 145455491, 90478376, 97363, 145458852, 10337675, 145454508, 145454856, 138319092, 20574727, 18221000, 145454528, 145457179, 100094, 18218605

*** PUB_pept test set ***
11186822, 9856515, 14389323, 151003, 6427004, 21451266, 14426033, 4677380, 18218231, 18223611, 7010576, 151403
