# Supplementary material for: Optimized SQE atomic charges for peptides accessible via a web application
Source: J Cheminform. 2021 Jun 30;13:45. doi: 10.1186/s13321-021-00528-w (PMC8243439; doi:10.1186/s13321-021-00528-w)
Supplement: Supplementary file 3 — Additional file 3. Datasets.Molecules for all datasets. [file 13321_2021_528_MOESM3_ESM.zip]

Archive with 3 entries (3 files):
- CCD_gen.sdf
- DTP_small.sdf
- PUB_pept.sdf
