# Supplementary material for: Optimized SQE atomic charges for peptides accessible via a web application
Source: J Cheminform. 2021 Jun 30;13:45. doi: 10.1186/s13321-021-00528-w (PMC8243439; doi:10.1186/s13321-021-00528-w)
Supplement: Supplementary file 3 — Additional file 3. Datasets.Molecules for all datasets. [file 13321_2021_528_MOESM3_ESM.zip › CCD_gen.sdf]

000
  CCTOOLS-0306161121

  9  8  0  0  0  0  0  0  0  0999 V2000
   -0.4560    0.0280   -0.0010 C   0  0  0  0  0
   -0.3760    1.2400    0.0010 O   0  0  0  0  0
    0.6620   -0.7200    0.0010 O   0  0  0  0  0
    1.9290   -0.0100   -0.0010 C   0  0  0  0  0
   -1.6630   -0.5660   -0.0000 O   0  0  0  0  0
    1.9960    0.6130   -0.8920 H   0  0  0  0  0
    1.9950    0.6180    0.8880 H   0  0  0  0  0
    2.7480   -0.7300    0.0020 H   0  0  0  0  0
   -2.4380    0.0130    0.0020 H   0  0  0  0  0
  1  5  1  0  0  0
  2  1  2  0  0  0
  3  1  1  0  0  0
  4  3  1  0  0  0
  4  6  1  0  0  0
  4  7  1  0  0  0
  4  8  1  0  0  0
  5  9  1  0  0  0
M  END
$$$$
004
  CCTOOLS-0306161121

 20 20  0  0  1  0  0  0  0  0999 V2000
   -1.9420    0.3450   -0.2390 C   0  0  0  0  0
   -1.3520   -1.5780    1.1240 N   0  0  0  0  0
   -2.5150   -0.4290   -0.9700 O   0  0  0  0  0
   -1.0280   -0.1730    0.8410 C   0  0  0  0  0
    0.4030   -0.0700    0.3790 C   0  0  0  0  0
    3.0280    0.1180   -0.4660 C   0  0  0  0  0
    2.5060    1.0740    0.3850 C   0  0  0  0  0
    2.2390   -0.9340   -0.8910 C   0  0  0  0  0
    1.1940    0.9790    0.8080 C   0  0  0  0  0
    0.9270   -1.0280   -0.4680 C   0  0  0  0  0
   -2.1170    1.6670   -0.3940 O   0  0  0  0  0
   -1.2350   -2.1490    0.3000 H   0  0  0  0  0
   -0.7960   -1.9290    1.8890 H   0  0  0  0  0
   -1.1620    0.4200    1.7450 H   0  0  0  0  0
    4.0520    0.1940   -0.8000 H   0  0  0  0  0
    3.1230    1.8960    0.7170 H   0  0  0  0  0
    2.6470   -1.6810   -1.5570 H   0  0  0  0  0
    0.7860    1.7260    1.4740 H   0  0  0  0  0
    0.3100   -1.8510   -0.7990 H   0  0  0  0  0
   -2.7100    1.9520   -1.1030 H   0  0  0  0  0
  1  3  2  0  0  0
  1 11  1  0  0  0
  2 12  1  0  0  0
  2 13  1  0  0  0
  4  1  1  0  0  0
  4  2  1  0  0  0
  4  5  1  0  0  0
  4 14  1  0  0  0
  5  9  1  0  0  0
  6  7  1  0  0  0
  6 15  1  0  0  0
  7 16  1  0  0  0
  8  6  2  0  0  0
  8 17  1  0  0  0
  9  7  2  0  0  0
  9 18  1  0  0  0
 10  5  2  0  0  0
 10  8  1  0  0  0
 10 19  1  0  0  0
 11 20  1  0  0  0
M  END
$$$$
008
  CCTOOLS-0306161121

 48 50  0  0  1  0  0  0  0  0999 V2000
   -0.4450    1.9410   -4.6360 F   0  0  0  0  0
   -0.5000    0.6500   -5.0310 C   0  0  0  0  0
   -0.0930    0.2990   -6.3070 C   0  0  0  0  0
   -0.1500   -1.0200   -6.7110 C   0  0  0  0  0
   -0.6080   -1.9910   -5.8400 C   0  0  0  0  0
   -1.0090   -1.6420   -4.5640 C   0  0  0  0  0
   -0.9530   -0.3230   -4.1580 C   0  0  0  0  0
   -1.3910    0.0570   -2.7670 C   0  0  0  0  0
   -0.1940   -0.0190   -1.8170 C   0  0  0  0  0
    0.8510    0.9070   -2.2710 N   0  0  0  0  0
   -0.6390    0.3660   -0.4050 C   0  0  0  0  0
    0.5390    0.2910    0.5300 C   0  0  0  0  0
    1.6280   -0.0370    0.1090 O   0  0  0  0  0
    0.3840    0.5910    1.8350 N   0  0  0  0  0
   -0.8820    1.1200    2.3510 C   0  0  0  0  0
   -1.2400    0.4180    3.6370 C   0  0  0  0  0
   -2.5180    0.6070    4.1440 C   0  0  0  0  0
   -2.9010    0.0000    5.3220 C   0  0  0  0  0
   -2.0040   -0.8010    6.0030 C   0  0  0  0  0
   -0.3490   -0.3880    4.3080 C   0  0  0  0  0
   -0.7360   -0.9940    5.4980 C   0  0  0  0  0
    1.0410   -0.6670    3.8030 C   0  0  0  0  0
    1.4770    0.3930    2.8010 C   0  0  0  0  0
    2.7190   -0.0640    2.0810 C   0  0  0  0  0
    3.6610    0.6880    1.9560 O   0  0  0  0  0
    2.7830   -1.3120    1.5750 N   0  0  0  0  0
    0.2650    1.0570   -6.9880 H   0  0  0  0  0
    0.1630   -1.2940   -7.7080 H   0  0  0  0  0
   -0.6520   -3.0230   -6.1560 H   0  0  0  0  0
   -1.3660   -2.4020   -3.8840 H   0  0  0  0  0
   -2.1670   -0.6300   -2.4300 H   0  0  0  0  0
   -1.7850    1.0730   -2.7750 H   0  0  0  0  0
    0.1990   -1.0350   -1.8090 H   0  0  0  0  0
    0.4440    1.8300   -2.2630 H   0  0  0  0  0
    1.5710    0.9010   -1.5640 H   0  0  0  0  0
   -1.0320    1.3830   -0.4120 H   0  0  0  0  0
   -1.4140   -0.3200   -0.0670 H   0  0  0  0  0
   -0.7790    2.1890    2.5380 H   0  0  0  0  0
   -1.6700    0.9550    1.6160 H   0  0  0  0  0
   -3.2180    1.2360    3.6130 H   0  0  0  0  0
   -3.8970    0.1510    5.7110 H   0  0  0  0  0
   -2.2960   -1.2760    6.9280 H   0  0  0  0  0
   -0.0360   -1.6200    6.0310 H   0  0  0  0  0
    1.7340   -0.6730    4.6440 H   0  0  0  0  0
    1.0580   -1.6430    3.3180 H   0  0  0  0  0
    1.6780    1.3310    3.3210 H   0  0  0  0  0
    3.5820   -1.6070    1.1120 H   0  0  0  0  0
    2.0290   -1.9150    1.6750 H   0  0  0  0  0
  1  2  1  0  0  0
  2  3  2  0  0  0
  2  7  1  0  0  0
  3  4  1  0  0  0
  3 27  1  0  0  0
  4  5  2  0  0  0
  4 28  1  0  0  0
  5  6  1  0  0  0
  5 29  1  0  0  0
  6  7  2  0  0  0
  6 30  1  0  0  0
  7  8  1  0  0  0
  8  9  1  0  0  0
  8 31  1  0  0  0
  8 32  1  0  0  0
  9 10  1  0  0  0
  9 11  1  0  0  0
  9 33  1  0  0  0
 10 34  1  0  0  0
 10 35  1  0  0  0
 11 12  1  0  0  0
 11 36  1  0  0  0
 11 37  1  0  0  0
 12 13  2  0  0  0
 12 14  1  0  0  0
 14 15  1  0  0  0
 14 23  1  0  0  0
 15 16  1  0  0  0
 15 38  1  0  0  0
 15 39  1  0  0  0
 16 17  2  0  0  0
 16 20  1  0  0  0
 17 18  1  0  0  0
 17 40  1  0  0  0
 18 19  2  0  0  0
 18 41  1  0  0  0
 19 21  1  0  0  0
 19 42  1  0  0  0
 20 21  2  0  0  0
 20 22  1  0  0  0
 21 43  1  0  0  0
 22 23  1  0  0  0
 22 44  1  0  0  0
 22 45  1  0  0  0
 23 24  1  0  0  0
 23 46  1  0  0  0
 24 25  2  0  0  0
 24 26  1  0  0  0
 26 47  1  0  0  0
 26 48  1  0  0  0
M  END
$$$$
00C
  CCTOOLS-0306161121

 17 16  0  0  1  0  0  0  0  0999 V2000
   -0.9140    1.6440    0.4740 N   0  0  0  0  0
   -1.0500    0.1830    0.4180 C   0  0  0  0  0
   -2.4470   -0.1750   -0.0210 C   0  0  0  0  0
   -3.1250    0.6390   -0.6000 O   0  0  0  0  0
   -0.0400   -0.3850   -0.5810 C   0  0  0  0  0
    1.6430   -0.0830    0.0230 S   0  0  0  0  0
    1.9430    1.3060   -0.0100 O   0  0  0  0  0
    1.9050   -0.8610    1.1830 O   0  0  0  0  0
   -2.9360   -1.3990    0.2320 O   0  0  0  0  0
    2.5440   -0.6870   -1.0440 O   0  0  0  0  0
   -0.0070    1.9100    0.8280 H   0  0  0  0  0
   -1.0850    2.0580   -0.4300 H   0  0  0  0  0
   -0.8600   -0.2380    1.4060 H   0  0  0  0  0
   -0.2000   -1.4580   -0.6890 H   0  0  0  0  0
   -0.1720    0.1010   -1.5470 H   0  0  0  0  0
   -3.8370   -1.5820   -0.0690 H   0  0  0  0  0
    3.4890   -0.6010   -0.8570 H   0  0  0  0  0
  1  2  1  0  0  0
  1 11  1  0  0  0
  1 12  1  0  0  0
  2  3  1  0  0  0
  2  5  1  0  0  0
  2 13  1  0  0  0
  3  9  1  0  0  0
  4  3  2  0  0  0
  5 14  1  0  0  0
  5 15  1  0  0  0
  6  5  1  0  0  0
  6  8  2  0  0  0
  6 10  1  0  0  0
  7  6  2  0  0  0
  9 16  1  0  0  0
 10 17  1  0  0  0
M  END
$$$$
00G
  CCTOOLS-0306161121

 31 33  0  0  0  0  0  0  0  0999 V2000
   -4.4670    0.0830    1.1080 C   0  0  0  0  0
   -5.5210    0.8220    0.7030 C   0  0  0  0  0
   -5.5180    0.8240   -0.7060 C   0  0  0  0  0
   -4.4630    0.0870   -1.1090 C   0  0  0  0  0
   -3.8110   -0.3660    0.0000 N   0  0  0  0  0
   -2.6100   -1.2050    0.0010 C   0  0  0  0  0
   -1.3660   -0.3140   -0.0000 C   0  0  0  0  0
   -0.1950   -1.1330    0.0010 O   0  0  0  0  0
    1.0050   -0.4930   -0.0000 C   0  0  0  0  0
    1.0490    0.8990    0.0030 C   0  0  0  0  0
    2.1750   -1.2250    0.0010 C   0  0  0  0  0
    3.4050   -0.5620   -0.0000 C   0  0  0  0  0
    4.8000   -1.0080    0.0010 C   0  0  0  0  0
    5.5650    0.0950   -0.0010 C   0  0  0  0  0
    4.7740    1.2110   -0.0020 N   0  0  0  0  0
    3.4450    0.8430   -0.0020 C   0  0  0  0  0
    2.2550    1.5630    0.0020 C   0  0  0  0  0
   -4.1890   -0.1140    2.1320 H   0  0  0  0  0
   -6.2350    1.3200    1.3410 H   0  0  0  0  0
   -6.2300    1.3240   -1.3460 H   0  0  0  0  0
   -4.1810   -0.1090   -2.1330 H   0  0  0  0  0
   -2.6060   -1.8330    0.8920 H   0  0  0  0  0
   -2.6070   -1.8360   -0.8870 H   0  0  0  0  0
   -1.3700    0.3130   -0.8910 H   0  0  0  0  0
   -1.3700    0.3160    0.8890 H   0  0  0  0  0
    0.1280    1.4630    0.0060 H   0  0  0  0  0
    2.1400   -2.3050    0.0030 H   0  0  0  0  0
    5.1470   -2.0310    0.0020 H   0  0  0  0  0
    6.6450    0.1000   -0.0000 H   0  0  0  0  0
    2.2770    2.6430    0.0040 H   0  0  0  0  0
    5.1000    2.1250   -0.0040 H   0  0  0  0  0
  1  2  2  0  0  0
  1 18  1  0  0  0
  2 19  1  0  0  0
  3  2  1  0  0  0
  3 20  1  0  0  0
  4  3  2  0  0  0
  4  5  1  0  0  0
  4 21  1  0  0  0
  5  1  1  0  0  0
  6  5  1  0  0  0
  6  7  1  0  0  0
  6 22  1  0  0  0
  6 23  1  0  0  0
  7  8  1  0  0  0
  7 24  1  0  0  0
  7 25  1  0  0  0
  8  9  1  0  0  0
  9 11  2  0  0  0
  9 10  1  0  0  0
 10 17  2  0  0  0
 10 26  1  0  0  0
 11 12  1  0  0  0
 11 27  1  0  0  0
 12 13  1  0  0  0
 12 16  2  0  0  0
 13 14  2  0  0  0
 13 28  1  0  0  0
 14 15  1  0  0  0
 14 29  1  0  0  0
 15 31  1  0  0  0
 16 15  1  0  0  0
 17 16  1  0  0  0
 17 30  1  0  0  0
M  END
$$$$
00K
  CCTOOLS-0306161121

 82 85  0  0  1  0  0  0  0  0999 V2000
   -1.5010    2.1520   -0.9840 C   0  0  0  0  0
   -2.7800    3.2400    0.6230 N   0  0  0  0  0
   -2.8260   -0.1640   -0.1490 O   0  0  0  0  0
   -1.2170    3.6710   -1.0830 C   0  0  0  0  0
   -2.5310    2.0130    0.0580 N   0  0  0  0  0
   -0.2110    0.8160    0.4720 O   0  0  0  0  0
   -2.4900    4.2600   -0.4150 C   0  0  0  0  0
   -3.8420   -0.1140    2.4990 N   0  0  0  0  0
   -4.1860    3.3110    1.0440 C   0  0  0  0  0
   -4.4550    2.2050    2.0640 C   0  0  0  0  0
   -4.2270    0.8320    1.4430 C   0  0  0  0  0
   -3.1490    0.8680    0.4000 C   0  0  0  0  0
   -0.2510    1.4110   -0.5840 C   0  0  0  0  0
   -5.5300    0.3550    0.7970 C   0  0  0  0  0
   -5.3510   -1.0520    0.2870 C   0  0  0  0  0
   -4.8970   -1.2690   -1.0000 C   0  0  0  0  0
   -4.7330   -2.5590   -1.4670 C   0  0  0  0  0
   -5.0230   -3.6340   -0.6470 C   0  0  0  0  0
   -5.4770   -3.4170    0.6410 C   0  0  0  0  0
   -5.6360   -2.1270    1.1090 C   0  0  0  0  0
    3.2450    1.3100   -1.7150 C   0  0  0  0  0
    0.8220    1.4100   -1.4000 N   0  0  0  0  0
    3.1250    1.1160   -3.1260 O   0  0  0  0  0
    2.0370    0.6890   -1.0110 C   0  0  0  0  0
    1.9100   -0.7810   -1.4170 C   0  0  0  0  0
    0.6520   -2.9040   -1.0240 C   0  0  0  0  0
   -0.4780   -3.5570   -0.2270 C   0  0  0  0  0
    0.7790   -1.4340   -0.6190 C   0  0  0  0  0
    4.5070    0.6500   -1.2230 C   0  0  0  0  0
    5.1860   -0.0060   -1.9850 O   0  0  0  0  0
   -0.6000   -4.9680   -0.6160 N   0  0  0  0  0
    6.1090    0.1470    0.5440 C   0  0  0  0  0
    5.8060   -1.2990    0.9400 C   0  0  0  0  0
    7.0880   -1.9690    1.4400 C   0  0  0  0  0
    7.6200   -1.2080    2.6560 C   0  0  0  0  0
    7.9220    0.2390    2.2590 C   0  0  0  0  0
    6.6410    0.9080    1.7590 C   0  0  0  0  0
    4.8810    0.7890    0.0650 N   0  0  0  0  0
   -1.8740    1.7750   -1.9360 H   0  0  0  0  0
   -0.3210    3.9390   -0.5240 H   0  0  0  0  0
   -1.1380    3.9880   -2.1230 H   0  0  0  0  0
   -3.3090    4.3330   -1.1310 H   0  0  0  0  0
   -2.2810    5.2290    0.0380 H   0  0  0  0  0
   -3.6840   -1.0350    2.1190 H   0  0  0  0  0
   -3.0300    0.2150    3.0000 H   0  0  0  0  0
   -4.3820    4.2820    1.4980 H   0  0  0  0  0
   -4.8340    3.1740    0.1780 H   0  0  0  0  0
   -3.7840    2.3300    2.9140 H   0  0  0  0  0
   -5.4870    2.2770    2.4080 H   0  0  0  0  0
   -6.3310    0.3750    1.5360 H   0  0  0  0  0
   -5.7850    1.0120   -0.0340 H   0  0  0  0  0
   -4.6700   -0.4300   -1.6410 H   0  0  0  0  0
   -4.3790   -2.7290   -2.4740 H   0  0  0  0  0
   -4.8950   -4.6420   -1.0120 H   0  0  0  0  0
   -5.7030   -4.2560    1.2810 H   0  0  0  0  0
   -5.9860   -1.9570    2.1170 H   0  0  0  0  0
    0.7890    1.8850   -2.2450 H   0  0  0  0  0
    3.0850    0.1880   -3.3940 H   0  0  0  0  0
    2.1700    0.7580    0.0680 H   0  0  0  0  0
    1.6880   -0.8460   -2.4820 H   0  0  0  0  0
    1.5890   -3.4200   -0.8160 H   0  0  0  0  0
    0.4300   -2.9690   -2.0890 H   0  0  0  0  0
   -0.2560   -3.4920    0.8380 H   0  0  0  0  0
    1.0010   -1.3690    0.4460 H   0  0  0  0  0
    0.2750   -5.4540   -0.4930 H   0  0  0  0  0
    3.2840    2.3770   -1.4970 H   0  0  0  0  0
    2.8470   -1.2970   -1.2080 H   0  0  0  0  0
   -1.4150   -3.0400   -0.4350 H   0  0  0  0  0
   -0.1580   -0.9170   -0.8270 H   0  0  0  0  0
   -1.3410   -5.4220   -0.1030 H   0  0  0  0  0
    5.0580   -1.3100    1.7320 H   0  0  0  0  0
    7.8370   -1.9590    0.6480 H   0  0  0  0  0
    8.5330   -1.6850    3.0120 H   0  0  0  0  0
    8.6710    0.2490    1.4670 H   0  0  0  0  0
    6.8560    1.9390    1.4770 H   0  0  0  0  0
    4.3390    1.3130    0.6740 H   0  0  0  0  0
    6.8570    0.1580   -0.2490 H   0  0  0  0  0
    5.8920    0.8980    2.5510 H   0  0  0  0  0
    8.3020    0.7810    3.1250 H   0  0  0  0  0
    6.8720   -1.2190    3.4480 H   0  0  0  0  0
    6.8730   -3.0000    1.7230 H   0  0  0  0  0
    5.4270   -1.8420    0.0740 H   0  0  0  0  0
  1  5  1  0  0  0
  1 39  1  0  0  0
  2  5  1  0  0  0
  2  9  1  0  0  0
  4  1  1  0  0  0
  4  7  1  0  0  0
  4 40  1  0  0  0
  4 41  1  0  0  0
  5 12  1  0  0  0
  6 13  2  0  0  0
  7  2  1  0  0  0
  7 42  1  0  0  0
  7 43  1  0  0  0
  8 44  1  0  0  0
  8 45  1  0  0  0
  9 10  1  0  0  0
  9 46  1  0  0  0
  9 47  1  0  0  0
 10 11  1  0  0  0
 10 48  1  0  0  0
 10 49  1  0  0  0
 11  8  1  0  0  0
 11 14  1  0  0  0
 12  3  2  0  0  0
 12 11  1  0  0  0
 13 22  1  0  0  0
 13  1  1  0  0  0
 14 15  1  0  0  0
 14 50  1  0  0  0
 14 51  1  0  0  0
 15 20  2  0  0  0
 15 16  1  0  0  0
 16 17  2  0  0  0
 16 52  1  0  0  0
 17 18  1  0  0  0
 17 53  1  0  0  0
 18 54  1  0  0  0
 19 18  2  0  0  0
 19 55  1  0  0  0
 20 19  1  0  0  0
 20 56  1  0  0  0
 21 24  1  0  0  0
 21 66  1  0  0  0
 22 57  1  0  0  0
 23 21  1  0  0  0
 23 58  1  0  0  0
 24 22  1  0  0  0
 24 25  1  0  0  0
 24 59  1  0  0  0
 25 28  1  0  0  0
 25 60  1  0  0  0
 25 67  1  0  0  0
 26 27  1  0  0  0
 26 61  1  0  0  0
 26 62  1  0  0  0
 27 31  1  0  0  0
 27 63  1  0  0  0
 27 68  1  0  0  0
 28 26  1  0  0  0
 28 64  1  0  0  0
 28 69  1  0  0  0
 29 21  1  0  0  0
 29 30  2  0  0  0
 31 65  1  0  0  0
 31 70  1  0  0  0
 32 38  1  0  0  0
 32 77  1  0  0  0
 33 32  1  0  0  0
 33 71  1  0  0  0
 33 82  1  0  0  0
 34 33  1  0  0  0
 34 72  1  0  0  0
 34 81  1  0  0  0
 35 36  1  0  0  0
 35 34  1  0  0  0
 35 73  1  0  0  0
 35 80  1  0  0  0
 36 37  1  0  0  0
 36 74  1  0  0  0
 36 79  1  0  0  0
 37 32  1  0  0  0
 37 75  1  0  0  0
 37 78  1  0  0  0
 38 29  1  0  0  0
 38 76  1  0  0  0
M  END
$$$$
00P
  CCTOOLS-0306161121

 62 65  0  0  1  0  0  0  0  0999 V2000
   -5.0750   -0.7610   -0.6830 C   0  0  0  0  0
   -4.0210   -0.3670    0.2560 N   0  0  0  0  0
   -6.4010   -0.9010    0.0680 C   0  0  0  0  0
  -10.5000   -0.3390    1.1240 N   0  0  0  0  0
   -7.4730   -1.4320   -0.8860 C   0  0  0  0  0
   -8.7990   -1.5710   -0.1350 C   0  0  0  0  0
   -9.2270   -0.2050    0.4030 C   0  0  0  0  0
   -8.1540    0.3260    1.3570 C   0  0  0  0  0
   -6.8280    0.4660    0.6060 C   0  0  0  0  0
    1.5330    0.2400   -0.8910 N   0  0  0  0  0
    1.1090    1.5050   -1.1060 C   0  0  0  0  0
    1.7130    2.3660   -1.7160 O   0  0  0  0  0
   -0.0860    1.6450   -0.5340 N   0  0  0  0  0
   -0.4120    0.4030    0.0630 N   0  0  0  0  0
    0.5980   -0.4300   -0.1820 C   0  0  0  0  0
    0.6700   -1.5890    0.1770 O   0  0  0  0  0
   -1.0040    2.7840   -0.4520 C   0  0  0  0  0
   -1.7280    2.6900    0.8720 C   0  0  0  0  0
   -2.0290    1.5440    1.4230 C   0  0  0  0  0
   -1.6770    0.2210    0.7810 C   0  0  0  0  0
   -2.7610   -0.1840   -0.1840 C   0  0  0  0  0
   -2.4990   -0.3450   -1.3570 O   0  0  0  0  0
    2.8050   -0.3190   -1.3580 C   0  0  0  0  0
    3.8820   -0.0920   -0.2960 C   0  0  0  0  0
    5.4560   -0.7840   -0.8740 S   0  0  0  0  0
    5.3880   -2.2020   -0.9280 O   0  0  0  0  0
    5.9580   -0.0320   -1.9700 O   0  0  0  0  0
    6.5890   -0.4530    0.4350 C   0  0  0  0  0
    6.7570   -1.3740    1.4520 C   0  0  0  0  0
    7.6450   -1.1150    2.4790 C   0  0  0  0  0
    8.3660    0.0650    2.4890 C   0  0  0  0  0
    8.1970    0.9860    1.4710 C   0  0  0  0  0
    7.3140    0.7240    0.4410 C   0  0  0  0  0
   -5.1740   -0.0010   -1.4570 H   0  0  0  0  0
   -4.8150   -1.7150   -1.1410 H   0  0  0  0  0
   -4.2310   -0.2380    1.1940 H   0  0  0  0  0
   -6.2770   -1.5960    0.8980 H   0  0  0  0  0
  -10.8040    0.5510    1.4900 H   0  0  0  0  0
  -11.2080   -0.7480    0.5340 H   0  0  0  0  0
   -7.5970   -0.7370   -1.7160 H   0  0  0  0  0
   -7.1680   -2.4060   -1.2690 H   0  0  0  0  0
   -9.5630   -1.9500   -0.8140 H   0  0  0  0  0
   -8.6750   -2.2660    0.6960 H   0  0  0  0  0
   -9.3510    0.4900   -0.4270 H   0  0  0  0  0
   -8.4590    1.3000    1.7400 H   0  0  0  0  0
   -8.0300   -0.3680    2.1870 H   0  0  0  0  0
   -6.0650    0.8450    1.2850 H   0  0  0  0  0
   -6.9530    1.1610   -0.2250 H   0  0  0  0  0
   -0.4410    3.7170   -0.4990 H   0  0  0  0  0
   -1.7200    2.7430   -1.2720 H   0  0  0  0  0
   -2.0070    3.6010    1.3790 H   0  0  0  0  0
   -2.5480    1.5420    2.3700 H   0  0  0  0  0
   -1.5600   -0.5430    1.5500 H   0  0  0  0  0
    2.6880   -1.3880   -1.5350 H   0  0  0  0  0
    3.0990    0.1740   -2.2850 H   0  0  0  0  0
    3.9990    0.9770   -0.1180 H   0  0  0  0  0
    3.5880   -0.5840    0.6320 H   0  0  0  0  0
    6.1940   -2.2960    1.4450 H   0  0  0  0  0
    7.7760   -1.8340    3.2740 H   0  0  0  0  0
    9.0590    0.2680    3.2910 H   0  0  0  0  0
    8.7600    1.9080    1.4790 H   0  0  0  0  0
    7.1820    1.4430   -0.3540 H   0  0  0  0  0
  1  3  1  0  0  0
  1  2  1  0  0  0
  1 34  1  0  0  0
  1 35  1  0  0  0
  2 36  1  0  0  0
  3  5  1  0  0  0
  3 37  1  0  0  0
  4 38  1  0  0  0
  4 39  1  0  0  0
  5  6  1  0  0  0
  5 40  1  0  0  0
  5 41  1  0  0  0
  6 42  1  0  0  0
  6 43  1  0  0  0
  7  4  1  0  0  0
  7  6  1  0  0  0
  7 44  1  0  0  0
  8  7  1  0  0  0
  8 45  1  0  0  0
  8 46  1  0  0  0
  9  3  1  0  0  0
  9  8  1  0  0  0
  9 47  1  0  0  0
  9 48  1  0  0  0
 10 23  1  0  0  0
 11 10  1  0  0  0
 12 11  2  0  0  0
 13 11  1  0  0  0
 13 14  1  0  0  0
 14 15  1  0  0  0
 15 10  1  0  0  0
 15 16  2  0  0  0
 17 13  1  0  0  0
 17 49  1  0  0  0
 17 50  1  0  0  0
 18 17  1  0  0  0
 18 19  2  0  0  0
 18 51  1  0  0  0
 19 20  1  0  0  0
 19 52  1  0  0  0
 20 14  1  0  0  0
 20 53  1  0  0  0
 21  2  1  0  0  0
 21 20  1  0  0  0
 22 21  2  0  0  0
 23 24  1  0  0  0
 23 54  1  0  0  0
 23 55  1  0  0  0
 24 25  1  0  0  0
 24 56  1  0  0  0
 24 57  1  0  0  0
 25 26  2  0  0  0
 27 25  2  0  0  0
 28 25  1  0  0  0
 28 29  1  0  0  0
 29 58  1  0  0  0
 30 29  2  0  0  0
 30 59  1  0  0  0
 31 30  1  0  0  0
 31 60  1  0  0  0
 32 31  2  0  0  0
 32 33  1  0  0  0
 32 61  1  0  0  0
 33 28  2  0  0  0
 33 62  1  0  0  0
M  END
$$$$
00T
  CCTOOLS-0306161121

 22 22  0  0  0  0  0  0  0  0999 V2000
   -2.1260   -2.2410   -0.7640 N   0  0  0  0  0
   -1.6520   -1.6280    0.4840 C   0  0  0  0  0
   -0.6310   -0.5660    0.1660 C   0  0  0  0  0
   -1.0430    0.6860   -0.2510 C   0  0  0  0  0
   -2.5130    0.9880   -0.3890 C   0  0  0  0  0
   -3.0780    1.2830    0.9340 N   0  0  0  0  0
   -0.1070    1.6610   -0.5420 C   0  0  0  0  0
    1.2410    1.3840   -0.4160 C   0  0  0  0  0
    1.6540    0.1310    0.0020 C   0  0  0  0  0
    3.3480   -0.2170    0.1600 CL  0  0  0  0  0
    0.7170   -0.8420    0.2980 C   0  0  0  0  0
   -1.3550   -2.6090   -1.3010 H   0  0  0  0  0
   -2.4940   -1.1770    1.0100 H   0  0  0  0  0
   -1.1970   -2.3920    1.1150 H   0  0  0  0  0
   -2.6470    1.8500   -1.0430 H   0  0  0  0  0
   -3.0230    0.1240   -0.8180 H   0  0  0  0  0
   -2.5800    2.0390    1.3790 H   0  0  0  0  0
   -4.0640    1.4890    0.8680 H   0  0  0  0  0
   -0.4290    2.6380   -0.8680 H   0  0  0  0  0
    1.9720    2.1460   -0.6440 H   0  0  0  0  0
    1.0390   -1.8190    0.6290 H   0  0  0  0  0
   -2.8120   -2.9570   -0.5770 H   0  0  0  0  0
  1  2  1  0  0  0
  1 12  1  0  0  0
  1 22  1  0  0  0
  2  3  1  0  0  0
  2 13  1  0  0  0
  2 14  1  0  0  0
  3  4  2  0  0  0
  3 11  1  0  0  0
  4  5  1  0  0  0
  4  7  1  0  0  0
  5  6  1  0  0  0
  5 15  1  0  0  0
  5 16  1  0  0  0
  6 17  1  0  0  0
  6 18  1  0  0  0
  7  8  2  0  0  0
  7 19  1  0  0  0
  8  9  1  0  0  0
  8 20  1  0  0  0
  9 10  1  0  0  0
  9 11  2  0  0  0
 11 21  1  0  0  0
M  END
$$$$
012
  CCTOOLS-0306161121

 79 82  0  0  1  0  0  0  0  0999 V2000
   -2.0030   -1.4330   -0.6960 C   0  0  0  0  0
   -2.3370   -1.5310    0.4660 O   0  0  0  0  0
   -0.6960   -1.3700   -1.0190 N   0  0  0  0  0
    0.3220   -1.4200    0.0340 C   0  0  0  0  0
    0.6280   -2.8790    0.3780 C   0  0  0  0  0
   -0.5960   -3.5210    0.9770 C   0  0  0  0  0
   -1.5170   -4.1490    0.1590 C   0  0  0  0  0
   -0.7960   -3.4880    2.3440 C   0  0  0  0  0
   -2.6410   -4.7390    0.7080 C   0  0  0  0  0
   -1.9190   -4.0770    2.8930 C   0  0  0  0  0
   -2.8430   -4.7010    2.0750 C   0  0  0  0  0
    1.5980   -0.7330   -0.4570 C   0  0  0  0  0
    2.1470   -1.4730   -1.5500 O   0  0  0  0  0
    2.6160   -0.6740    0.6820 C   0  0  0  0  0
    3.7940    0.0900    0.2480 N   0  0  0  0  0
    4.7960    0.1670    1.3190 C   0  0  0  0  0
    5.9860    0.9560    0.8380 C   0  0  0  0  0
    6.0250    2.3260    1.0190 C   0  0  0  0  0
    7.1150    3.0540    0.5790 C   0  0  0  0  0
    8.1700    2.4140   -0.0420 C   0  0  0  0  0
    8.1340    1.0380   -0.2250 C   0  0  0  0  0
    7.0390    0.3090    0.2220 C   0  0  0  0  0
    9.1980    0.3870   -0.8540 N   0  0  0  0  0
   10.3540    1.1570   -1.3210 C   0  0  0  0  0
    9.1590   -1.0650   -1.0460 C   0  0  0  0  0
   -3.0500   -1.3880   -1.7790 C   0  0  0  0  0
   -4.3320   -1.9080   -1.2800 N   0  0  0  0  0
   -5.2560   -0.9420   -1.3500 C   0  0  0  0  0
   -6.4100   -1.1010   -1.0000 O   0  0  0  0  0
   -4.7950    0.2160   -1.8400 N   0  0  0  0  0
   -3.3680    0.0700   -2.1630 C   0  0  0  0  0
   -5.5870    1.4350   -2.0250 C   0  0  0  0  0
   -5.5180    2.2740   -0.7750 C   0  0  0  0  0
   -4.5210    3.2190   -0.6330 C   0  0  0  0  0
   -4.4580    3.9910    0.5180 C   0  0  0  0  0
   -5.3960    3.8110    1.5230 C   0  0  0  0  0
   -6.3910    2.8640    1.3770 C   0  0  0  0  0
   -6.4550    2.1000    0.2260 C   0  0  0  0  0
   -3.4780    4.9220    0.6600 O   0  0  0  0  0
   -3.4740    5.6810    1.8720 C   0  0  0  0  0
   -0.4290   -1.2910   -1.9480 H   0  0  0  0  0
   -0.0480   -0.9070    0.9220 H   0  0  0  0  0
    0.9130   -3.4140   -0.5280 H   0  0  0  0  0
    1.4470   -2.9180    1.0960 H   0  0  0  0  0
   -1.3590   -4.1790   -0.9090 H   0  0  0  0  0
   -0.0740   -3.0010    2.9840 H   0  0  0  0  0
   -3.3600   -5.2290    0.0690 H   0  0  0  0  0
   -2.0750   -4.0510    3.9620 H   0  0  0  0  0
   -3.7210   -5.1610    2.5040 H   0  0  0  0  0
    1.3620    0.2790   -0.7860 H   0  0  0  0  0
    2.3800   -2.3850   -1.3290 H   0  0  0  0  0
    2.1660   -0.1880    1.5480 H   0  0  0  0  0
    2.9190   -1.6860    0.9510 H   0  0  0  0  0
    4.1910   -0.3050   -0.5910 H   0  0  0  0  0
    4.3610    0.6600    2.1890 H   0  0  0  0  0
    5.1140   -0.8390    1.5930 H   0  0  0  0  0
    5.2010    2.8290    1.5040 H   0  0  0  0  0
    7.1420    4.1240    0.7210 H   0  0  0  0  0
    9.0210    2.9840   -0.3860 H   0  0  0  0  0
    7.0100   -0.7620    0.0850 H   0  0  0  0  0
   11.0970    1.2150   -0.5250 H   0  0  0  0  0
   10.7900    0.6660   -2.1910 H   0  0  0  0  0
   10.0350    2.1630   -1.5930 H   0  0  0  0  0
    8.2940   -1.3270   -1.6540 H   0  0  0  0  0
   10.0690   -1.3890   -1.5490 H   0  0  0  0  0
    9.0840   -1.5580   -0.0760 H   0  0  0  0  0
   -2.7210   -1.9530   -2.6510 H   0  0  0  0  0
   -4.4830   -2.8090   -0.9530 H   0  0  0  0  0
   -2.7690    0.7620   -1.5710 H   0  0  0  0  0
   -3.1980    0.2310   -3.2280 H   0  0  0  0  0
   -5.1890    2.0030   -2.8660 H   0  0  0  0  0
   -6.6240    1.1670   -2.2260 H   0  0  0  0  0
   -3.7910    3.3570   -1.4170 H   0  0  0  0  0
   -5.3490    4.4110    2.4210 H   0  0  0  0  0
   -7.1220    2.7240    2.1590 H   0  0  0  0  0
   -7.2360    1.3630    0.1120 H   0  0  0  0  0
   -4.4130    6.2270    1.9610 H   0  0  0  0  0
   -3.3650    5.0070    2.7220 H   0  0  0  0  0
   -2.6430    6.3850    1.8570 H   0  0  0  0  0
  1  2  2  0  0  0
  1  3  1  0  0  0
  1 26  1  0  0  0
  3  4  1  0  0  0
  3 41  1  0  0  0
  4  5  1  0  0  0
  4 12  1  0  0  0
  4 42  1  0  0  0
  5  6  1  0  0  0
  5 43  1  0  0  0
  5 44  1  0  0  0
  6  7  2  0  0  0
  6  8  1  0  0  0
  7  9  1  0  0  0
  7 45  1  0  0  0
  8 10  2  0  0  0
  8 46  1  0  0  0
  9 11  2  0  0  0
  9 47  1  0  0  0
 10 11  1  0  0  0
 10 48  1  0  0  0
 11 49  1  0  0  0
 12 13  1  0  0  0
 12 14  1  0  0  0
 12 50  1  0  0  0
 13 51  1  0  0  0
 14 15  1  0  0  0
 14 52  1  0  0  0
 14 53  1  0  0  0
 15 16  1  0  0  0
 15 54  1  0  0  0
 16 17  1  0  0  0
 16 55  1  0  0  0
 16 56  1  0  0  0
 17 18  2  0  0  0
 17 22  1  0  0  0
 18 19  1  0  0  0
 18 57  1  0  0  0
 19 20  2  0  0  0
 19 58  1  0  0  0
 20 21  1  0  0  0
 20 59  1  0  0  0
 21 22  2  0  0  0
 21 23  1  0  0  0
 22 60  1  0  0  0
 23 24  1  0  0  0
 23 25  1  0  0  0
 24 61  1  0  0  0
 24 62  1  0  0  0
 24 63  1  0  0  0
 25 64  1  0  0  0
 25 65  1  0  0  0
 25 66  1  0  0  0
 26 27  1  0  0  0
 26 31  1  0  0  0
 26 67  1  0  0  0
 27 28  1  0  0  0
 27 68  1  0  0  0
 28 29  2  0  0  0
 28 30  1  0  0  0
 30 31  1  0  0  0
 30 32  1  0  0  0
 31 69  1  0  0  0
 31 70  1  0  0  0
 32 33  1  0  0  0
 32 71  1  0  0  0
 32 72  1  0  0  0
 33 34  2  0  0  0
 33 38  1  0  0  0
 34 35  1  0  0  0
 34 73  1  0  0  0
 35 36  2  0  0  0
 35 39  1  0  0  0
 36 37  1  0  0  0
 36 74  1  0  0  0
 37 38  2  0  0  0
 37 75  1  0  0  0
 38 76  1  0  0  0
 39 40  1  0  0  0
 40 77  1  0  0  0
 40 78  1  0  0  0
 40 79  1  0  0  0
M  END
$$$$
017
  CCTOOLS-0306161121

 75 78  0  0  1  0  0  0  0  0999 V2000
   -2.2660    5.7520    0.3740 N   0  0  0  0  0
   -2.7610    4.4910    0.0360 C   0  0  0  0  0
   -2.0680    3.6880   -0.8610 C   0  0  0  0  0
   -2.5600    2.4410   -1.1920 C   0  0  0  0  0
   -3.7420    1.9920   -0.6320 C   0  0  0  0  0
   -4.4340    2.7880    0.2620 C   0  0  0  0  0
   -3.9450    4.0340    0.6010 C   0  0  0  0  0
   -4.3670    0.4000   -1.0580 S   0  0  0  0  0
   -5.7650    0.4380   -0.8090 O   0  0  0  0  0
   -3.8120    0.0770   -2.3260 O   0  0  0  0  0
   -3.7290   -0.6820    0.0210 N   0  0  0  0  0
   -4.4390   -0.9770    1.2680 C   0  0  0  0  0
   -5.3310   -2.2050    1.0690 C   0  0  0  0  0
   -4.4570   -3.4330    0.8080 C   0  0  0  0  0
   -6.1710   -2.4340    2.3270 C   0  0  0  0  0
   -2.4560   -1.3440   -0.2710 C   0  0  0  0  0
   -1.3120   -0.5560    0.3710 C   0  0  0  0  0
   -1.4440   -0.6000    1.7930 O   0  0  0  0  0
    0.0260   -1.1750   -0.0370 C   0  0  0  0  0
    1.1230   -0.3520    0.4790 N   0  0  0  0  0
    2.3250   -0.3720   -0.1300 C   0  0  0  0  0
    2.4990   -1.0730   -1.1070 O   0  0  0  0  0
    3.3320    0.3840    0.3450 O   0  0  0  0  0
    4.5990    0.3130   -0.3610 C   0  0  0  0  0
    4.6670    1.3970   -1.4520 C   0  0  0  0  0
    5.7200    2.3020   -1.0920 O   0  0  0  0  0
    6.6610    1.5840   -0.2710 C   0  0  0  0  0
    7.2510    2.4990    0.6630 O   0  0  0  0  0
    6.4570    2.5820    1.8510 C   0  0  0  0  0
    5.2610    1.6220    1.6810 C   0  0  0  0  0
    5.7660    0.6420    0.5930 C   0  0  0  0  0
    0.1320   -2.5880    0.5420 C   0  0  0  0  0
    2.5710   -3.1120    0.7520 C   0  0  0  0  0
    3.7270   -3.7130    0.2920 C   0  0  0  0  0
    3.7060   -4.4440   -0.8810 C   0  0  0  0  0
    2.5290   -4.5760   -1.5930 C   0  0  0  0  0
    1.3720   -3.9740   -1.1320 C   0  0  0  0  0
    1.3930   -3.2430    0.0400 C   0  0  0  0  0
   -1.4370    6.0690   -0.0180 H   0  0  0  0  0
   -2.7530    6.3140    0.9980 H   0  0  0  0  0
   -1.1450    4.0390   -1.2990 H   0  0  0  0  0
   -2.0220    1.8170   -1.8900 H   0  0  0  0  0
   -5.3570    2.4340    0.6970 H   0  0  0  0  0
   -4.4840    4.6540    1.3030 H   0  0  0  0  0
   -3.7160   -1.1780    2.0590 H   0  0  0  0  0
   -5.0550   -0.1220    1.5470 H   0  0  0  0  0
   -5.9910   -2.0400    0.2170 H   0  0  0  0  0
   -3.9590   -3.3260   -0.1560 H   0  0  0  0  0
   -3.7080   -3.5200    1.5950 H   0  0  0  0  0
   -5.0810   -4.3270    0.7980 H   0  0  0  0  0
   -6.7930   -1.5590    2.5130 H   0  0  0  0  0
   -6.8060   -3.3090    2.1850 H   0  0  0  0  0
   -5.5110   -2.5990    3.1790 H   0  0  0  0  0
   -2.4710   -2.3560    0.1330 H   0  0  0  0  0
   -2.3070   -1.3860   -1.3500 H   0  0  0  0  0
   -1.3510    0.4800    0.0350 H   0  0  0  0  0
   -1.4180   -1.4930    2.1630 H   0  0  0  0  0
    0.0880   -1.2230   -1.1240 H   0  0  0  0  0
    0.9830    0.2070    1.2600 H   0  0  0  0  0
    4.7330   -0.6760   -0.8000 H   0  0  0  0  0
    4.8860    0.9390   -2.4160 H   0  0  0  0  0
    3.7190    1.9330   -1.5010 H   0  0  0  0  0
    7.4060    1.0490   -0.8590 H   0  0  0  0  0
    7.0510    2.2830    2.7140 H   0  0  0  0  0
    6.0960    3.6010    1.9850 H   0  0  0  0  0
    5.0540    1.0930    2.6120 H   0  0  0  0  0
    4.3780    2.1610    1.3370 H   0  0  0  0  0
    6.2820   -0.2380    0.9770 H   0  0  0  0  0
    0.1600   -2.5330    1.6300 H   0  0  0  0  0
   -0.7320   -3.1740    0.2290 H   0  0  0  0  0
    2.5860   -2.5440    1.6710 H   0  0  0  0  0
    4.6480   -3.6100    0.8480 H   0  0  0  0  0
    4.6100   -4.9130   -1.2410 H   0  0  0  0  0
    2.5130   -5.1460   -2.5090 H   0  0  0  0  0
    0.4520   -4.0770   -1.6890 H   0  0  0  0  0
  1  2  1  0  0  0
  1 39  1  0  0  0
  1 40  1  0  0  0
  2  3  2  0  0  0
  2  7  1  0  0  0
  3  4  1  0  0  0
  3 41  1  0  0  0
  4  5  2  0  0  0
  4 42  1  0  0  0
  5  6  1  0  0  0
  5  8  1  0  0  0
  6  7  2  0  0  0
  6 43  1  0  0  0
  7 44  1  0  0  0
  8  9  2  0  0  0
  8 10  2  0  0  0
  8 11  1  0  0  0
 11 12  1  0  0  0
 11 16  1  0  0  0
 12 13  1  0  0  0
 12 45  1  0  0  0
 12 46  1  0  0  0
 13 14  1  0  0  0
 13 15  1  0  0  0
 13 47  1  0  0  0
 14 48  1  0  0  0
 14 49  1  0  0  0
 14 50  1  0  0  0
 15 51  1  0  0  0
 15 52  1  0  0  0
 15 53  1  0  0  0
 16 17  1  0  0  0
 16 54  1  0  0  0
 16 55  1  0  0  0
 17 18  1  0  0  0
 17 19  1  0  0  0
 17 56  1  0  0  0
 18 57  1  0  0  0
 19 20  1  0  0  0
 19 32  1  0  0  0
 19 58  1  0  0  0
 20 21  1  0  0  0
 20 59  1  0  0  0
 21 22  2  0  0  0
 21 23  1  0  0  0
 23 24  1  0  0  0
 24 25  1  0  0  0
 24 31  1  0  0  0
 24 60  1  0  0  0
 25 26  1  0  0  0
 25 61  1  0  0  0
 25 62  1  0  0  0
 26 27  1  0  0  0
 27 28  1  0  0  0
 27 31  1  0  0  0
 27 63  1  0  0  0
 28 29  1  0  0  0
 29 30  1  0  0  0
 29 64  1  0  0  0
 29 65  1  0  0  0
 30 31  1  0  0  0
 30 66  1  0  0  0
 30 67  1  0  0  0
 31 68  1  0  0  0
 32 38  1  0  0  0
 32 69  1  0  0  0
 32 70  1  0  0  0
 33 34  2  0  0  0
 33 38  1  0  0  0
 33 71  1  0  0  0
 34 35  1  0  0  0
 34 72  1  0  0  0
 35 36  2  0  0  0
 35 73  1  0  0  0
 36 37  1  0  0  0
 36 74  1  0  0  0
 37 38  2  0  0  0
 37 75  1  0  0  0
M  END
$$$$
01C
  CCTOOLS-0306161121

 32 33  0  0  1  0  0  0  0  0999 V2000
   -0.4530   -1.5870   -1.0190 N   0  0  0  0  0
    0.3570   -0.5960   -0.2970 C   0  0  0  0  0
   -0.3820   -0.1600    0.9700 C   0  0  0  0  0
   -1.6480    0.5620    0.5890 C   0  0  0  0  0
   -1.8060    1.8900    0.4680 C   0  0  0  0  0
   -2.9410   -0.0520    0.2750 C   0  0  0  0  0
   -3.8150    1.0100   -0.0190 C   0  0  0  0  0
   -3.0940    2.1760    0.1080 N   0  0  0  0  0
   -5.1350    0.7320   -0.3590 C   0  0  0  0  0
   -5.5690   -0.5750   -0.4040 C   0  0  0  0  0
   -4.7020   -1.6190   -0.1140 C   0  0  0  0  0
   -3.4020   -1.3690    0.2230 C   0  0  0  0  0
    1.6810   -1.2090    0.0790 C   0  0  0  0  0
    1.8300   -2.4060    0.0270 O   0  0  0  0  0
    2.8210   -0.3270    0.5210 C   0  0  0  0  0
    2.4850    0.3010    1.7250 F   0  0  0  0  0
    3.9690   -1.1050    0.7050 F   0  0  0  0  0
    3.0900    0.7330   -0.5490 C   0  0  0  0  0
    1.9420    1.5120   -0.7340 F   0  0  0  0  0
    4.1480    1.5520   -0.1400 F   0  0  0  0  0
    3.4260    0.1050   -1.7540 F   0  0  0  0  0
   -0.0170   -1.8430   -1.8920 H   0  0  0  0  0
    0.5260    0.2700   -0.9360 H   0  0  0  0  0
   -0.6290   -1.0380    1.5670 H   0  0  0  0  0
    0.2560    0.5070    1.5500 H   0  0  0  0  0
   -1.0300    2.6230    0.6320 H   0  0  0  0  0
   -3.4470    3.0680   -0.0390 H   0  0  0  0  0
   -5.8170    1.5380   -0.5860 H   0  0  0  0  0
   -6.5950   -0.7880   -0.6680 H   0  0  0  0  0
   -5.0590   -2.6380   -0.1540 H   0  0  0  0  0
   -2.7340   -2.1870    0.4480 H   0  0  0  0  0
   -0.6230   -2.4010   -0.4480 H   0  0  0  0  0
  1  2  1  0  0  0
  1 22  1  0  0  0
  1 32  1  0  0  0
  2  3  1  0  0  0
  2 13  1  0  0  0
  2 23  1  0  0  0
  3  4  1  0  0  0
  3 24  1  0  0  0
  3 25  1  0  0  0
  4  5  2  0  0  0
  4  6  1  0  0  0
  5  8  1  0  0  0
  5 26  1  0  0  0
  6  7  2  0  0  0
  6 12  1  0  0  0
  7  8  1  0  0  0
  7  9  1  0  0  0
  8 27  1  0  0  0
  9 10  2  0  0  0
  9 28  1  0  0  0
 10 11  1  0  0  0
 10 29  1  0  0  0
 11 12  2  0  0  0
 11 30  1  0  0  0
 12 31  1  0  0  0
 13 14  2  0  0  0
 13 15  1  0  0  0
 15 16  1  0  0  0
 15 17  1  0  0  0
 15 18  1  0  0  0
 18 19  1  0  0  0
 18 20  1  0  0  0
 18 21  1  0  0  0
M  END
$$$$
01K
  CCTOOLS-0306161121

117119  0  0  1  0  0  0  0  0999 V2000
   -4.1530    0.3730    2.1050 O   0  0  0  0  0
   -5.4680    1.2310    1.7500 P   0  0  0  0  0
   -5.0690    2.4400    0.7640 O   0  0  0  0  0
   -4.3150    3.8480    0.9690 P   0  0  0  0  0
   -3.8780    4.4360   -0.4650 O   0  0  0  0  0
   -3.0970    5.6230   -0.6140 C   0  0  0  0  0
   -2.8620    5.8960   -2.1010 C   0  0  0  0  0
   -2.1180    4.7150   -2.7260 C   0  0  0  0  0
   -4.2090    6.0800   -2.8040 C   0  0  0  0  0
   -2.0260    7.1680   -2.2600 C   0  0  0  0  0
   -2.7770    8.2920   -1.7980 O   0  0  0  0  0
   -0.7610    7.0410   -1.4520 C   0  0  0  0  0
    0.1840    6.1510   -1.8140 N   0  0  0  0  0
    1.3700    5.9590   -0.9750 C   0  0  0  0  0
    2.2770    4.9020   -1.6070 C   0  0  0  0  0
    3.4960    4.7050   -0.7440 C   0  0  0  0  0
    4.4410    3.8150   -1.1070 N   0  0  0  0  0
    5.6270    3.6230   -0.2670 C   0  0  0  0  0
    6.5340    2.5660   -0.9000 C   0  0  0  0  0
    8.0020    2.3280    0.1390 S   0  0  0  0  0
    8.9370    1.0610   -0.7610 C   0  0  0  0  0
   10.2070    0.7480   -0.0120 C   0  0  0  0  0
   11.0660   -0.1710   -0.4960 N   0  0  0  0  0
   12.3000   -0.4750    0.2320 C   0  0  0  0  0
   13.0900   -1.5440   -0.5260 C   0  0  0  0  0
   14.3790   -1.8620    0.2340 C   0  0  0  0  0
   15.1680   -2.9300   -0.5250 C   0  0  0  0  0
   16.4580   -3.2480    0.2350 C   0  0  0  0  0
   16.1260   -3.8550    1.5270 N   0  0  0  0  0
   17.2930   -4.2080   -0.5710 C   0  0  0  0  0
   17.5830   -5.2930   -0.1120 O   0  0  0  0  0
    3.6270    5.3460    0.2760 O   0  0  0  0  0
   -0.5930    7.7400   -0.4750 O   0  0  0  0  0
   -3.1120    3.6460    1.8070 O   0  0  0  0  0
   -5.3080    4.8870    1.6950 O   0  0  0  0  0
   -6.0490    1.7810    2.9950 O   0  0  0  0  0
   -6.5490    0.2830    1.0260 O   0  0  0  0  0
   -8.1460   -1.5040    0.7130 C   0  0  0  0  0
   -8.9090   -2.6270    1.4400 C   0  0  0  0  0
  -12.7110   -1.8030    2.3300 O   0  0  0  0  0
  -11.2190   -3.5820    3.5640 O   0  0  0  0  0
   -7.6190   -5.2930   -2.2270 C   0  0  0  0  0
   16.6510   -4.3880    3.8850 C   0  0  0  0  0
   16.9920   -3.7640    2.5560 C   0  0  0  0  0
   18.0450   -3.1810    2.4130 O   0  0  0  0  0
   17.7180   -3.8620   -1.8030 N   0  0  0  0  0
   10.4570    1.3230    1.0260 O   0  0  0  0  0
   -7.1790   -0.8200    1.6810 C   0  0  0  0  0
   -7.4110   -2.1130   -0.3620 O   0  0  0  0  0
  -10.3160   -2.3770    1.4090 O   0  0  0  0  0
  -11.2050   -2.2000    2.7400 P   0  0  0  0  0
  -10.6250   -1.1300    3.5810 O   0  0  0  0  0
   -8.5680   -3.9030    0.6330 C   0  0  0  0  0
   -9.7210   -4.7330    0.4780 O   0  0  0  0  0
   -8.1220   -3.3150   -0.7300 C   0  0  0  0  0
   -7.2320   -4.2470   -1.4280 N   0  0  0  0  0
   -5.8700   -4.2350   -1.4010 C   0  0  0  0  0
   -5.4020   -5.2040   -2.1320 N   0  0  0  0  0
   -6.4320   -5.8950   -2.6780 C   0  0  0  0  0
   -8.7860   -5.7920   -2.6220 N   0  0  0  0  0
   -8.8330   -6.8380   -3.4190 C   0  0  0  0  0
   -7.7450   -7.4410   -3.8630 N   0  0  0  0  0
   -6.5340   -7.0080   -3.5300 C   0  0  0  0  0
   -5.4000   -7.6480   -3.9980 N   0  0  0  0  0
   -3.7190   -0.0190    1.3350 H   0  0  0  0  0
   -3.6270    6.4650   -0.1690 H   0  0  0  0  0
   -2.1380    5.4920   -0.1130 H   0  0  0  0  0
   -2.7600    3.8340   -2.7140 H   0  0  0  0  0
   -1.8510    4.9560   -3.7540 H   0  0  0  0  0
   -1.2130    4.5120   -2.1530 H   0  0  0  0  0
   -4.7130    6.9580   -2.4000 H   0  0  0  0  0
   -4.0450    6.2150   -3.8730 H   0  0  0  0  0
   -4.8280    5.1980   -2.6390 H   0  0  0  0  0
   -1.7730    7.3070   -3.3110 H   0  0  0  0  0
   -3.0370    8.2370   -0.8680 H   0  0  0  0  0
    0.0800    5.6380   -2.6300 H   0  0  0  0  0
    1.9130    6.9010   -0.8920 H   0  0  0  0  0
    1.0630    5.6280    0.0170 H   0  0  0  0  0
    1.7340    3.9610   -1.6900 H   0  0  0  0  0
    2.5840    5.2330   -2.5990 H   0  0  0  0  0
    4.3370    3.3020   -1.9230 H   0  0  0  0  0
    6.1700    4.5650   -0.1840 H   0  0  0  0  0
    5.3200    3.2920    0.7250 H   0  0  0  0  0
    5.9910    1.6240   -0.9830 H   0  0  0  0  0
    6.8410    2.8970   -1.8920 H   0  0  0  0  0
    8.3350    0.1570   -0.8470 H   0  0  0  0  0
    9.1840    1.4300   -1.7560 H   0  0  0  0  0
   10.8670   -0.6310   -1.3260 H   0  0  0  0  0
   12.9030    0.4290    0.3190 H   0  0  0  0  0
   12.0540   -0.8440    1.2280 H   0  0  0  0  0
   12.4870   -2.4480   -0.6130 H   0  0  0  0  0
   13.3370   -1.1750   -1.5220 H   0  0  0  0  0
   14.9820   -0.9570    0.3200 H   0  0  0  0  0
   14.1320   -2.2300    1.2290 H   0  0  0  0  0
   14.5660   -3.8340   -0.6110 H   0  0  0  0  0
   15.4150   -2.5620   -1.5200 H   0  0  0  0  0
   17.0190   -2.3280    0.4000 H   0  0  0  0  0
   15.2840   -4.3210    1.6410 H   0  0  0  0  0
   -6.1190    5.0670    1.2000 H   0  0  0  0  0
   -8.8490   -0.7730    0.3130 H   0  0  0  0  0
   -8.5620   -2.7200    2.4690 H   0  0  0  0  0
  -13.3040   -1.6800    3.0840 H   0  0  0  0  0
  -11.5870   -4.3300    3.0730 H   0  0  0  0  0
   16.5060   -5.4610    3.7560 H   0  0  0  0  0
   17.4650   -4.2140    4.5880 H   0  0  0  0  0
   15.7340   -3.9420    4.2710 H   0  0  0  0  0
   17.4860   -2.9950   -2.1700 H   0  0  0  0  0
   18.2550   -4.4810   -2.3220 H   0  0  0  0  0
   -6.4200   -1.5340    2.0020 H   0  0  0  0  0
   -7.7290   -0.4600    2.5500 H   0  0  0  0  0
   -7.7540   -4.4550    1.1040 H   0  0  0  0  0
   -9.5570   -5.5440   -0.0210 H   0  0  0  0  0
   -8.9880   -3.0750   -1.3470 H   0  0  0  0  0
   -5.2670   -3.5250   -0.8540 H   0  0  0  0  0
   -9.7980   -7.2180   -3.7200 H   0  0  0  0  0
   -4.5210   -7.3290   -3.7380 H   0  0  0  0  0
   -5.4830   -8.4150   -4.5850 H   0  0  0  0  0
  1 65  1  0  0  0
  2  1  1  0  0  0
  3  2  1  0  0  0
  4  3  1  0  0  0
  4 35  1  0  0  0
  5  4  1  0  0  0
  5  6  1  0  0  0
  6 66  1  0  0  0
  6 67  1  0  0  0
  7  6  1  0  0  0
  7  8  1  0  0  0
  8 68  1  0  0  0
  8 69  1  0  0  0
  8 70  1  0  0  0
  9  7  1  0  0  0
  9 71  1  0  0  0
  9 72  1  0  0  0
  9 73  1  0  0  0
 10  7  1  0  0  0
 10 11  1  0  0  0
 10 74  1  0  0  0
 11 75  1  0  0  0
 12 10  1  0  0  0
 12 13  1  0  0  0
 13 76  1  0  0  0
 14 13  1  0  0  0
 14 15  1  0  0  0
 14 77  1  0  0  0
 14 78  1  0  0  0
 15 16  1  0  0  0
 15 79  1  0  0  0
 15 80  1  0  0  0
 16 17  1  0  0  0
 16 32  2  0  0  0
 17 18  1  0  0  0
 17 81  1  0  0  0
 18 19  1  0  0  0
 18 82  1  0  0  0
 18 83  1  0  0  0
 19 20  1  0  0  0
 19 84  1  0  0  0
 19 85  1  0  0  0
 21 20  1  0  0  0
 21 86  1  0  0  0
 21 87  1  0  0  0
 22 21  1  0  0  0
 22 23  1  0  0  0
 23 88  1  0  0  0
 24 23  1  0  0  0
 24 25  1  0  0  0
 24 89  1  0  0  0
 24 90  1  0  0  0
 25 91  1  0  0  0
 25 92  1  0  0  0
 26 25  1  0  0  0
 26 27  1  0  0  0
 26 93  1  0  0  0
 26 94  1  0  0  0
 27 95  1  0  0  0
 27 96  1  0  0  0
 28 27  1  0  0  0
 28 29  1  0  0  0
 28 97  1  0  0  0
 29 44  1  0  0  0
 29 98  1  0  0  0
 30 28  1  0  0  0
 31 30  2  0  0  0
 33 12  2  0  0  0
 34  4  2  0  0  0
 35 99  1  0  0  0
 36  2  2  0  0  0
 37  2  1  0  0  0
 37 48  1  0  0  0
 38 48  1  0  0  0
 38 49  1  0  0  0
 38100  1  0  0  0
 39 38  1  0  0  0
 39 50  1  0  0  0
 39101  1  0  0  0
 40102  1  0  0  0
 41103  1  0  0  0
 42 60  1  0  0  0
 43 44  1  0  0  0
 43104  1  0  0  0
 43105  1  0  0  0
 43106  1  0  0  0
 44 45  2  0  0  0
 46 30  1  0  0  0
 46107  1  0  0  0
 46108  1  0  0  0
 47 22  2  0  0  0
 48109  1  0  0  0
 48110  1  0  0  0
 51 40  1  0  0  0
 51 41  1  0  0  0
 51 50  1  0  0  0
 52 51  2  0  0  0
 53 39  1  0  0  0
 53 55  1  0  0  0
 53111  1  0  0  0
 54 53  1  0  0  0
 54112  1  0  0  0
 55 49  1  0  0  0
 55 56  1  0  0  0
 55113  1  0  0  0
 56 42  1  0  0  0
 57 56  1  0  0  0
 57 58  2  0  0  0
 57114  1  0  0  0
 58 59  1  0  0  0
 59 42  2  0  0  0
 59 63  1  0  0  0
 60 61  2  0  0  0
 61 62  1  0  0  0
 61115  1  0  0  0
 63 62  2  0  0  0
 64 63  1  0  0  0
 64116  1  0  0  0
 64117  1  0  0  0
M  END
$$$$
01R
  CCTOOLS-0306161121

 21 21  0  0  0  0  0  0  0  0999 V2000
    4.2650    0.5310   -0.0270 N   0  0  0  0  0
    3.1870   -0.4670   -0.0140 C   0  0  0  0  0
    1.8330    0.2450   -0.0150 C   0  0  0  0  0
    0.7580   -0.7500   -0.0020 N   0  0  0  0  0
   -0.5720   -0.3380   -0.0010 C   0  0  0  0  0
   -1.6090   -1.2700    0.0120 C   0  0  0  0  0
   -2.9130   -0.8200    0.0130 C   0  0  0  0  0
   -3.1840    0.4720    0.0010 N   0  0  0  0  0
   -2.2300    1.3840   -0.0110 C   0  0  0  0  0
   -0.9010    1.0170   -0.0070 C   0  0  0  0  0
    4.1760    1.1700    0.7480 H   0  0  0  0  0
    3.2660   -1.1000   -0.8980 H   0  0  0  0  0
    3.2730   -1.0820    0.8820 H   0  0  0  0  0
    1.7540    0.8780    0.8690 H   0  0  0  0  0
    1.7470    0.8600   -0.9110 H   0  0  0  0  0
    0.9720   -1.6960    0.0070 H   0  0  0  0  0
   -1.3950   -2.3280    0.0210 H   0  0  0  0  0
   -3.7230   -1.5350    0.0220 H   0  0  0  0  0
   -2.4940    2.4310   -0.0210 H   0  0  0  0  0
   -0.1250    1.7690   -0.0120 H   0  0  0  0  0
    5.1700    0.0850   -0.0260 H   0  0  0  0  0
  1  2  1  0  0  0
  1 11  1  0  0  0
  1 21  1  0  0  0
  2  3  1  0  0  0
  2 12  1  0  0  0
  2 13  1  0  0  0
  3  4  1  0  0  0
  3 14  1  0  0  0
  3 15  1  0  0  0
  4  5  1  0  0  0
  4 16  1  0  0  0
  5  6  2  0  0  0
  5 10  1  0  0  0
  6  7  1  0  0  0
  6 17  1  0  0  0
  7  8  2  0  0  0
  7 18  1  0  0  0
  8  9  1  0  0  0
  9 10  2  0  0  0
  9 19  1  0  0  0
 10 20  1  0  0  0
M  END
$$$$
01V
  CCTOOLS-0306161121

 17 17  0  0  0  0  0  0  0  0999 V2000
   -2.1040   -2.1770   -0.7340 N   0  0  0  0  0
   -1.5300   -1.7170    0.5370 C   0  0  0  0  0
   -0.5400   -0.6130    0.2710 C   0  0  0  0  0
   -0.9870    0.6770    0.0460 C   0  0  0  0  0
   -0.0780    1.6920   -0.1980 C   0  0  0  0  0
    1.2760    1.4160   -0.2170 C   0  0  0  0  0
    1.7230    0.1260    0.0080 C   0  0  0  0  0
    0.8150   -0.8870    0.2570 C   0  0  0  0  0
   -2.6880    1.0230    0.0700 CL  0  0  0  0  0
    3.4240   -0.2200   -0.0160 CL  0  0  0  0  0
   -1.3800   -2.4680   -1.3740 H   0  0  0  0  0
   -2.3260   -1.3440    1.1820 H   0  0  0  0  0
   -1.0230   -2.5480    1.0280 H   0  0  0  0  0
   -0.4260    2.6980   -0.3740 H   0  0  0  0  0
    1.9860    2.2080   -0.4080 H   0  0  0  0  0
    1.1640   -1.8930    0.4360 H   0  0  0  0  0
   -2.7720   -2.9180   -0.5820 H   0  0  0  0  0
  1  2  1  0  0  0
  1 11  1  0  0  0
  1 17  1  0  0  0
  2  3  1  0  0  0
  2 12  1  0  0  0
  2 13  1  0  0  0
  3  4  2  0  0  0
  3  8  1  0  0  0
  4  5  1  0  0  0
  4  9  1  0  0  0
  5  6  2  0  0  0
  5 14  1  0  0  0
  6  7  1  0  0  0
  6 15  1  0  0  0
  7  8  2  0  0  0
  7 10  1  0  0  0
  8 16  1  0  0  0
M  END
$$$$
023
  CCTOOLS-0306161121

 61 61  0  0  1  0  0  0  0  0999 V2000
   -6.6840    2.3400    1.2930 C   0  0  0  0  0
   -5.7670    1.8170    0.2780 N   0  0  0  0  0
   -4.6460    1.1690    0.6510 C   0  0  0  0  0
   -4.3500    1.0970    1.8250 O   0  0  0  0  0
   -3.7610    0.5330   -0.3900 C   0  0  0  0  0
   -4.3220   -0.8390   -0.7670 C   0  0  0  0  0
   -5.7080   -0.6690   -1.3920 C   0  0  0  0  0
   -3.3880   -1.5130   -1.7730 C   0  0  0  0  0
   -4.4320   -1.7080    0.4880 C   0  0  0  0  0
   -2.4080    0.3760    0.1500 N   0  0  0  0  0
   -1.3520    0.3170   -0.6860 C   0  0  0  0  0
   -1.5100    0.4890   -1.8750 O   0  0  0  0  0
    0.0250    0.0370   -0.1410 C   0  0  0  0  0
    0.2420   -1.4750   -0.0540 C   0  0  0  0  0
   -0.8910   -2.1070    0.7580 C   0  0  0  0  0
    1.5230   -1.7480    0.6000 N   0  0  0  0  0
    2.4830   -2.5720   -0.0380 O   0  0  0  0  0
    1.7900   -1.2160    1.8090 C   0  0  0  0  0
    2.8840   -1.3670    2.3100 O   0  0  0  0  0
    1.0750    0.6500   -1.0690 C   0  0  0  0  0
    2.4620    0.4980   -0.4410 C   0  0  0  0  0
    3.4940    1.2320   -1.3010 C   0  0  0  0  0
    4.8600    1.0820   -0.6820 C   0  0  0  0  0
    5.6660    0.0150   -1.0360 C   0  0  0  0  0
    6.9180   -0.1220   -0.4680 C   0  0  0  0  0
    7.3660    0.8070    0.4520 C   0  0  0  0  0
    6.5610    1.8740    0.8050 C   0  0  0  0  0
    5.3100    2.0140    0.2340 C   0  0  0  0  0
   -6.1590    3.0620    1.9200 H   0  0  0  0  0
   -7.5270    2.8290    0.8050 H   0  0  0  0  0
   -7.0480    1.5200    1.9110 H   0  0  0  0  0
   -5.9660    1.9380   -0.6640 H   0  0  0  0  0
   -3.7270    1.1680   -1.2750 H   0  0  0  0  0
   -2.2720    0.3140    1.1080 H   0  0  0  0  0
   -5.6500    0.0430   -2.2160 H   0  0  0  0  0
   -6.0580   -1.6310   -1.7670 H   0  0  0  0  0
   -6.4040   -0.2980   -0.6390 H   0  0  0  0  0
   -2.4010   -1.6350   -1.3280 H   0  0  0  0  0
   -3.7880   -2.4910   -2.0420 H   0  0  0  0  0
   -3.3100   -0.8950   -2.6670 H   0  0  0  0  0
   -5.0980   -1.2280    1.2050 H   0  0  0  0  0
   -4.8320   -2.6860    0.2190 H   0  0  0  0  0
   -3.4450   -1.8290    0.9330 H   0  0  0  0  0
    0.1190    0.4750    0.8530 H   0  0  0  0  0
    0.2480   -1.8990   -1.0590 H   0  0  0  0  0
    1.0530    0.1380   -2.0310 H   0  0  0  0  0
    0.8570    1.7080   -1.2160 H   0  0  0  0  0
   -1.8210   -2.0450    0.1940 H   0  0  0  0  0
   -0.6550   -3.1530    0.9570 H   0  0  0  0  0
   -1.0020   -1.5740    1.7020 H   0  0  0  0  0
    3.2960   -2.6940    0.4700 H   0  0  0  0  0
    1.0290   -0.6560    2.3320 H   0  0  0  0  0
    2.4550    0.9240    0.5620 H   0  0  0  0  0
    2.7210   -0.5590   -0.3850 H   0  0  0  0  0
    3.5000    0.8050   -2.3040 H   0  0  0  0  0
    3.2340    2.2890   -1.3570 H   0  0  0  0  0
    5.3160   -0.7110   -1.7550 H   0  0  0  0  0
    4.6820    2.8490    0.5070 H   0  0  0  0  0
    7.5480   -0.9560   -0.7440 H   0  0  0  0  0
    8.3450    0.6990    0.8960 H   0  0  0  0  0
    6.9110    2.6000    1.5240 H   0  0  0  0  0
  1  2  1  0  0  0
  1 29  1  0  0  0
  1 30  1  0  0  0
  1 31  1  0  0  0
  2  3  1  0  0  0
  2 32  1  0  0  0
  3  4  2  0  0  0
  3  5  1  0  0  0
  5  6  1  0  0  0
  5 10  1  0  0  0
  5 33  1  0  0  0
  6  7  1  0  0  0
  6  8  1  0  0  0
  6  9  1  0  0  0
  7 35  1  0  0  0
  7 36  1  0  0  0
  7 37  1  0  0  0
  8 38  1  0  0  0
  8 39  1  0  0  0
  8 40  1  0  0  0
  9 41  1  0  0  0
  9 42  1  0  0  0
  9 43  1  0  0  0
 10 11  1  0  0  0
 10 34  1  0  0  0
 11 12  2  0  0  0
 11 13  1  0  0  0
 13 14  1  0  0  0
 13 20  1  0  0  0
 13 44  1  0  0  0
 14 15  1  0  0  0
 14 16  1  0  0  0
 14 45  1  0  0  0
 15 48  1  0  0  0
 15 49  1  0  0  0
 15 50  1  0  0  0
 16 17  1  0  0  0
 16 18  1  0  0  0
 17 51  1  0  0  0
 18 19  2  0  0  0
 18 52  1  0  0  0
 20 21  1  0  0  0
 20 46  1  0  0  0
 20 47  1  0  0  0
 21 22  1  0  0  0
 21 53  1  0  0  0
 21 54  1  0  0  0
 22 23  1  0  0  0
 22 55  1  0  0  0
 22 56  1  0  0  0
 23 24  1  0  0  0
 23 28  2  0  0  0
 24 25  2  0  0  0
 24 57  1  0  0  0
 25 26  1  0  0  0
 25 59  1  0  0  0
 26 27  2  0  0  0
 26 60  1  0  0  0
 27 28  1  0  0  0
 27 61  1  0  0  0
 28 58  1  0  0  0
M  END
$$$$
028
  CCTOOLS-0306161121

 34 33  0  0  0  0  0  0  0  0999 V2000
    6.6650    0.0620    0.0770 C   0  0  0  0  0
    5.4080    0.7900   -0.4030 C   0  0  0  0  0
    4.1690    0.1130    0.1880 C   0  0  0  0  0
    2.9120    0.8410   -0.2920 C   0  0  0  0  0
    1.6740    0.1640    0.2990 C   0  0  0  0  0
    0.4170    0.8920   -0.1810 C   0  0  0  0  0
   -0.8220    0.2150    0.4110 C   0  0  0  0  0
   -2.3200    1.0820   -0.1610 P   0  0  0  0  0
   -2.4510    0.9260   -1.6270 O   0  0  0  0  0
   -3.6130    0.4540    0.5630 O   0  0  0  0  0
   -2.2070    2.6460    0.2040 O   0  0  0  0  0
   -0.8810   -1.5240   -0.1330 P   0  0  0  0  0
    0.4420   -2.2900    0.3720 O   0  0  0  0  0
   -2.1840   -2.2360    0.4890 O   0  0  0  0  0
   -0.9480   -1.5770   -1.6110 O   0  0  0  0  0
   -0.7570    0.2660    1.8370 O   0  0  0  0  0
    7.5470    0.5450   -0.3450 H   0  0  0  0  0
    6.7140    0.1010    1.1650 H   0  0  0  0  0
    6.6290   -0.9780   -0.2480 H   0  0  0  0  0
    5.4430    1.8300   -0.0780 H   0  0  0  0  0
    5.3580    0.7510   -1.4920 H   0  0  0  0  0
    4.1340   -0.9270   -0.1370 H   0  0  0  0  0
    4.2190    0.1520    1.2760 H   0  0  0  0  0
    2.9480    1.8810    0.0330 H   0  0  0  0  0
    2.8630    0.8020   -1.3800 H   0  0  0  0  0
    1.6380   -0.8760   -0.0260 H   0  0  0  0  0
    1.7230    0.2030    1.3870 H   0  0  0  0  0
    0.4520    1.9320    0.1440 H   0  0  0  0  0
    0.3670    0.8530   -1.2690 H   0  0  0  0  0
   -4.4480    0.8680    0.3050 H   0  0  0  0  0
   -2.1180    2.8230    1.1510 H   0  0  0  0  0
    0.5510   -2.2950    1.3330 H   0  0  0  0  0
   -2.2800   -3.1660    0.2410 H   0  0  0  0  0
   -0.7230    1.1630    2.1970 H   0  0  0  0  0
  1  2  1  0  0  0
  1 17  1  0  0  0
  1 18  1  0  0  0
  1 19  1  0  0  0
  2  3  1  0  0  0
  2 20  1  0  0  0
  2 21  1  0  0  0
  3  4  1  0  0  0
  3 22  1  0  0  0
  3 23  1  0  0  0
  4  5  1  0  0  0
  4 24  1  0  0  0
  4 25  1  0  0  0
  5  6  1  0  0  0
  5 26  1  0  0  0
  5 27  1  0  0  0
  6  7  1  0  0  0
  6 28  1  0  0  0
  6 29  1  0  0  0
  7 12  1  0  0  0
  7  8  1  0  0  0
  7 16  1  0  0  0
  8  9  2  0  0  0
  8 10  1  0  0  0
  8 11  1  0  0  0
 10 30  1  0  0  0
 11 31  1  0  0  0
 12 15  2  0  0  0
 12 14  1  0  0  0
 12 13  1  0  0  0
 13 32  1  0  0  0
 14 33  1  0  0  0
 16 34  1  0  0  0
M  END
$$$$
02G
  CCTOOLS-0306161121

 23 22  0  0  1  0  0  0  0  0999 V2000
   -2.1570    0.7380   -0.2660 C   0  0  0  0  0
    3.1990    0.1570    0.5910 C   0  0  0  0  0
    2.4430   -0.4610   -0.5870 C   0  0  0  0  0
    1.0260   -0.7600   -0.1730 C   0  0  0  0  0
    0.0250   -0.2750   -0.8650 C   0  0  0  0  0
   -1.3930   -0.5740   -0.4520 C   0  0  0  0  0
   -3.6050    0.4390    0.0280 C   0  0  0  0  0
   -1.3870   -1.3000    0.7790 O   0  0  0  0  0
   -3.9860   -0.7060    0.0830 O   0  0  0  0  0
    4.9060    0.5160    0.0930 S   0  0  0  0  0
   -1.7260    1.2960    0.5650 H   0  0  0  0  0
   -2.0870    1.3320   -1.1770 H   0  0  0  0  0
    2.7070    1.0810    0.8950 H   0  0  0  0  0
    3.2040   -0.5430    1.4270 H   0  0  0  0  0
    2.4380    0.2390   -1.4220 H   0  0  0  0  0
    2.9360   -1.3850   -0.8900 H   0  0  0  0  0
    0.8340   -1.3740    0.6950 H   0  0  0  0  0
    0.2160    0.3390   -1.7330 H   0  0  0  0  0
   -1.8780   -1.1710   -1.2230 H   0  0  0  0  0
    5.4410    1.0460    1.2080 H   0  0  0  0  0
   -0.9690   -0.8270    1.5120 H   0  0  0  0  0
   -4.4710    1.4450    0.2280 O   0  0  0  0  0
   -5.3890    1.2040    0.4130 H   0  0  0  0  0
  1  6  1  0  0  0
  1 11  1  0  0  0
  1 12  1  0  0  0
  2 10  1  0  0  0
  2  3  1  0  0  0
  2 13  1  0  0  0
  2 14  1  0  0  0
  3 15  1  0  0  0
  3 16  1  0  0  0
  4  3  1  0  0  0
  4 17  1  0  0  0
  5  4  2  0  0  0
  5 18  1  0  0  0
  6  5  1  0  0  0
  6  8  1  0  0  0
  6 19  1  0  0  0
  7  1  1  0  0  0
  7  9  2  0  0  0
  7 22  1  0  0  0
  8 21  1  0  0  0
 10 20  1  0  0  0
 22 23  1  0  0  0
M  END
$$$$
02T
  CCTOOLS-0306161121

 17 17  0  0  0  0  0  0  0  0999 V2000
    2.1260   -0.0060   -0.2470 C   0  0  0  0  0
    1.4770    1.1590   -0.2190 C   0  0  0  0  0
    0.1240    1.0670    0.0570 C   0  0  0  0  0
   -0.7720    2.2760    0.1300 C   0  0  0  0  0
    1.0010   -1.3150    0.0900 S   0  0  0  0  0
   -0.3260   -0.1730    0.2550 C   0  0  0  0  0
   -1.7540   -0.5390    0.5700 C   0  0  0  0  0
   -2.4860   -0.7750   -0.6820 N   0  0  0  0  0
    3.1800   -0.1270   -0.4490 H   0  0  0  0  0
    1.9710    2.1030   -0.3990 H   0  0  0  0  0
   -1.1880    2.4800   -0.8570 H   0  0  0  0  0
   -1.5840    2.0860    0.8330 H   0  0  0  0  0
   -0.1950    3.1370    0.4660 H   0  0  0  0  0
   -1.7710   -1.4430    1.1770 H   0  0  0  0  0
   -2.2250    0.2770    1.1180 H   0  0  0  0  0
   -3.4470   -1.0230   -0.4970 H   0  0  0  0  0
   -2.4300    0.0270   -1.2910 H   0  0  0  0  0
  1  5  1  0  0  0
  1  9  1  0  0  0
  2  1  2  0  0  0
  2 10  1  0  0  0
  3  2  1  0  0  0
  3  6  2  0  0  0
  4  3  1  0  0  0
  4 11  1  0  0  0
  4 12  1  0  0  0
  4 13  1  0  0  0
  6  5  1  0  0  0
  7  6  1  0  0  0
  7  8  1  0  0  0
  7 14  1  0  0  0
  7 15  1  0  0  0
  8 16  1  0  0  0
  8 17  1  0  0  0
M  END
$$$$
032
  CCTOOLS-0306161121

 51 54  0  0  0  0  0  0  0  0999 V2000
   -7.8660    0.8610   -0.4420 C   0  0  0  0  0
    0.3580   -1.9110    0.4430 C   0  0  0  0  0
    0.1810    0.6160    0.5130 C   0  0  0  0  0
    2.5190    1.0330   -0.2390 C   0  0  0  0  0
    3.8630    1.2300    0.0450 C   0  0  0  0  0
    4.3040    1.2210    1.3620 C   0  0  0  0  0
    2.0680    0.8190    2.1280 C   0  0  0  0  0
   -4.1350   -1.1470   -0.0680 C   0  0  0  0  0
   -4.0740   -2.5410   -0.1120 C   0  0  0  0  0
   -2.9310   -3.1800    0.0020 N   0  0  0  0  0
   -2.9560   -0.4220    0.1000 C   0  0  0  0  0
   -0.4810   -2.9660    0.3040 N   0  0  0  0  0
   -0.3530   -0.7470    0.4000 C   0  0  0  0  0
   -1.7650   -1.1310    0.2170 C   0  0  0  0  0
   -1.7820   -2.5360    0.1630 C   0  0  0  0  0
   -5.4370   -0.4460   -0.1990 C   0  0  0  0  0
    1.6120    0.8260    0.8050 C   0  0  0  0  0
    3.4090    1.0170    2.3960 C   0  0  0  0  0
    1.1980    0.6200    3.1420 F   0  0  0  0  0
    2.0880    1.0460   -1.5200 F   0  0  0  0  0
    4.7760    1.4370   -0.9970 N   0  0  0  0  0
    6.3120    0.8300   -0.8850 S   0  0  0  0  0
    6.9060    1.1460   -2.1360 O   0  0  0  0  0
    6.8180    1.3770    0.3250 O   0  0  0  0  0
    6.0810   -0.9620   -0.7250 C   0  0  0  0  0
    7.4450   -1.6450   -0.6120 C   0  0  0  0  0
    7.2490   -3.1570   -0.4770 C   0  0  0  0  0
   -6.6110   -1.1780   -0.3670 C   0  0  0  0  0
   -7.8190   -0.5220   -0.4880 C   0  0  0  0  0
   -6.7020    1.5920   -0.2750 C   0  0  0  0  0
   -5.4900    0.9450   -0.1530 C   0  0  0  0  0
   -9.3880    1.6810   -0.6020 CL  0  0  0  0  0
    1.4280   -1.9810    0.5730 H   0  0  0  0  0
    5.3510    1.3740    1.5790 H   0  0  0  0  0
   -4.9850   -3.1060   -0.2420 H   0  0  0  0  0
   -2.9660    0.6580    0.1380 H   0  0  0  0  0
    3.7600    1.0110    3.4180 H   0  0  0  0  0
    4.5080    1.9360   -1.7840 H   0  0  0  0  0
    5.4930   -1.1740    0.1690 H   0  0  0  0  0
    5.5560   -1.3410   -1.6020 H   0  0  0  0  0
    8.0320   -1.4330   -1.5050 H   0  0  0  0  0
    7.9690   -1.2670    0.2660 H   0  0  0  0  0
    6.6620   -3.3690    0.4170 H   0  0  0  0  0
    6.7250   -3.5350   -1.3540 H   0  0  0  0  0
    8.2220   -3.6430   -0.3960 H   0  0  0  0  0
   -6.5750   -2.2570   -0.4030 H   0  0  0  0  0
   -8.7290   -1.0880   -0.6190 H   0  0  0  0  0
   -6.7440    2.6710   -0.2390 H   0  0  0  0  0
   -4.5820    1.5170   -0.0230 H   0  0  0  0  0
   -0.5570    1.5730    0.3660 O   0  0  0  0  0
   -0.2040   -3.8960    0.3030 H   0  0  0  0  0
  1 29  2  0  0  0
  1 30  1  0  0  0
  1 32  1  0  0  0
  2 12  1  0  0  0
  2 13  2  0  0  0
  2 33  1  0  0  0
  3 13  1  0  0  0
  3 17  1  0  0  0
  3 50  2  0  0  0
  4  5  2  0  0  0
  4 17  1  0  0  0
  4 20  1  0  0  0
  5  6  1  0  0  0
  5 21  1  0  0  0
  6 18  2  0  0  0
  6 34  1  0  0  0
  7 17  2  0  0  0
  7 18  1  0  0  0
  7 19  1  0  0  0
  8  9  2  0  0  0
  8 11  1  0  0  0
  8 16  1  0  0  0
  9 10  1  0  0  0
  9 35  1  0  0  0
 10 15  2  0  0  0
 11 14  2  0  0  0
 11 36  1  0  0  0
 12 15  1  0  0  0
 12 51  1  0  0  0
 13 14  1  0  0  0
 14 15  1  0  0  0
 16 28  2  0  0  0
 16 31  1  0  0  0
 18 37  1  0  0  0
 21 22  1  0  0  0
 21 38  1  0  0  0
 22 23  2  0  0  0
 22 24  2  0  0  0
 22 25  1  0  0  0
 25 26  1  0  0  0
 25 39  1  0  0  0
 25 40  1  0  0  0
 26 27  1  0  0  0
 26 41  1  0  0  0
 26 42  1  0  0  0
 27 43  1  0  0  0
 27 44  1  0  0  0
 27 45  1  0  0  0
 28 29  1  0  0  0
 28 46  1  0  0  0
 29 47  1  0  0  0
 30 31  2  0  0  0
 30 48  1  0  0  0
 31 49  1  0  0  0
M  END
$$$$
036
  CCTOOLS-0306161121

 35 34  0  0  1  0  0  0  0  0999 V2000
    4.1750    2.0170   -0.0670 C   0  0  0  0  0
    3.1270    0.9690    0.2000 C   0  0  0  0  0
    1.7470    1.5220   -0.1630 C   0  0  0  0  0
    0.6720    0.5060    0.2240 C   0  0  0  0  0
   -0.7080    1.0600   -0.1390 C   0  0  0  0  0
   -1.7840    0.0430    0.2480 C   0  0  0  0  0
   -3.1630    0.5970   -0.1150 C   0  0  0  0  0
    5.0110    1.8320   -0.9190 O   0  0  0  0  0
    4.1780    3.1590    0.6380 O   0  0  0  0  0
    3.3980   -0.1900   -0.5920 O   0  0  0  0  0
   -4.1680   -0.3520    0.2470 O   0  0  0  0  0
    3.6780   -1.6420    0.0450 P   0  0  0  0  0
    5.0440   -1.6000    0.8970 O   0  0  0  0  0
    2.5540   -2.0160    0.9330 O   0  0  0  0  0
    3.8140   -2.7280   -1.1350 O   0  0  0  0  0
   -5.7400   -0.0990    0.0080 P   0  0  0  0  0
   -6.0360   -0.0170   -1.5720 O   0  0  0  0  0
   -6.5820   -1.3120    0.6500 O   0  0  0  0  0
   -6.1380    1.1730    0.6510 O   0  0  0  0  0
    3.1440    0.6990    1.2560 H   0  0  0  0  0
    1.5770    2.4550    0.3760 H   0  0  0  0  0
    1.7020    1.7090   -1.2360 H   0  0  0  0  0
    0.8420   -0.4260   -0.3140 H   0  0  0  0  0
    0.7170    0.3190    1.2970 H   0  0  0  0  0
   -0.8780    1.9920    0.4000 H   0  0  0  0  0
   -0.7530    1.2470   -1.2120 H   0  0  0  0  0
   -1.6130   -0.8890   -0.2900 H   0  0  0  0  0
   -1.7380   -0.1440    1.3210 H   0  0  0  0  0
   -3.3330    1.5290    0.4240 H   0  0  0  0  0
   -3.2080    0.7840   -1.1880 H   0  0  0  0  0
    4.8700    3.8020    0.4310 H   0  0  0  0  0
    5.8240   -1.3610    0.3770 H   0  0  0  0  0
    3.9840   -3.6280   -0.8240 H   0  0  0  0  0
   -5.7990   -0.8180   -2.0590 H   0  0  0  0  0
   -7.5390   -1.2250    0.5440 H   0  0  0  0  0
  1  2  1  0  0  0
  1  8  2  0  0  0
  1  9  1  0  0  0
  2  3  1  0  0  0
  2 10  1  0  0  0
  2 20  1  0  0  0
  3  4  1  0  0  0
  3 21  1  0  0  0
  3 22  1  0  0  0
  4  5  1  0  0  0
  4 23  1  0  0  0
  4 24  1  0  0  0
  5  6  1  0  0  0
  5 25  1  0  0  0
  5 26  1  0  0  0
  6  7  1  0  0  0
  6 27  1  0  0  0
  6 28  1  0  0  0
  7 11  1  0  0  0
  7 29  1  0  0  0
  7 30  1  0  0  0
  9 31  1  0  0  0
 10 12  1  0  0  0
 11 16  1  0  0  0
 12 13  1  0  0  0
 12 14  2  0  0  0
 12 15  1  0  0  0
 13 32  1  0  0  0
 15 33  1  0  0  0
 16 17  1  0  0  0
 16 18  1  0  0  0
 16 19  2  0  0  0
 17 34  1  0  0  0
 18 35  1  0  0  0
M  END
$$$$
03B
  CCTOOLS-0306161121

113119  0  0  1  0  0  0  0  0999 V2000
  -10.4680   -1.2570   -0.2950 N   0  0  0  0  0
    1.2600   -1.5730   -0.0060 N   0  0  0  0  0
    3.9310   -1.4230   -0.9800 N   0  0  0  0  0
   10.0990    0.6530    0.8910 N   0  0  0  0  0
   -4.8470   -0.8340   -2.3720 N   0  3  0  0  0
   -4.4670   -4.4750    1.3250 S   0  0  0  0  0
   -6.6560    0.6250   -0.7540 N   0  0  0  0  0
   -3.1540   -4.1020    2.2630 N   0  0  0  0  0
   -6.0450    3.4990    0.0910 S   0  0  0  0  0
   12.2070   -0.5240    0.1090 C   0  0  0  0  0
  -10.5040   -2.7100   -0.0860 C   0  0  0  0  0
  -11.5450   -0.5910    0.4500 C   0  0  0  0  0
   10.7020    1.2620    2.0790 C   0  0  0  0  0
   10.0450   -2.6060   -2.0210 O   0  0  0  0  0
   -3.7010   -0.9880   -2.7560 O   0  0  0  0  0
   -3.9680   -5.1840    0.2000 O   0  0  0  0  0
   -5.4500   -5.0030    2.2040 O   0  0  0  0  0
   10.6070   -0.8620   -3.2760 O   0  0  0  0  0
   -5.6610   -0.2810   -3.0900 O   0  5  0  0  0
    4.6580    4.0100    3.4230 CL  0  0  0  0  0
   -6.4010    7.8500   -1.1160 C   0  0  0  0  0
   -7.4620    6.9880   -1.3220 C   0  0  0  0  0
   -5.2290    7.3860   -0.5450 C   0  0  0  0  0
    6.0500    0.3500   -3.4090 C   0  0  0  0  0
    6.6790    2.2150    3.2830 C   0  0  0  0  0
    5.9960    3.2150    1.2090 C   0  0  0  0  0
   -1.4520   -2.3900    2.3400 C   0  0  0  0  0
   -1.5350   -3.9130    0.4800 C   0  0  0  0  0
   -7.3580    5.6610   -0.9540 C   0  0  0  0  0
   -5.1160    6.0600   -0.1790 C   0  0  0  0  0
    7.2280    0.4710   -2.6990 C   0  0  0  0  0
    7.6320    1.4710    2.6190 C   0  0  0  0  0
    6.9420    2.4740    0.5320 C   0  0  0  0  0
    4.9570   -0.2750   -2.8390 C   0  0  0  0  0
   -0.3580   -1.7630    1.7770 C   0  0  0  0  0
   -0.4410   -3.2860   -0.0820 C   0  0  0  0  0
   -6.5080   -1.0310    0.9960 C   0  0  0  0  0
   -5.9980   -2.2210    1.4770 C   0  0  0  0  0
    6.2170   -0.6750   -0.8310 C   0  0  0  0  0
   -4.7400   -2.5040   -0.5430 C   0  0  0  0  0
   -9.0710    0.7520   -0.3910 C   0  0  0  0  0
   -9.1560   -0.7040    0.0690 C   0  0  0  0  0
    1.6300   -2.2030   -1.2810 C   0  0  0  0  0
    2.3980   -1.5650    0.9230 C   0  0  0  0  0
    2.7920   -1.4320   -1.9100 C   0  0  0  0  0
    3.5610   -0.7930    0.2950 C   0  0  0  0  0
   -7.6650    2.8170   -0.3590 C   0  0  0  0  0
   10.1800   -1.4020   -2.1170 C   0  0  0  0  0
    5.8600    3.0830    2.5800 C   0  0  0  0  0
   -2.0440   -3.4660    1.6930 C   0  0  0  0  0
   -6.1850    5.1930   -0.3750 C   0  0  0  0  0
   10.7530   -0.1370    0.0190 C   0  0  0  0  0
    7.7700    1.5960    1.2350 C   0  0  0  0  0
    7.3190   -0.0410   -1.4040 C   0  0  0  0  0
    0.1510   -2.2090    0.5650 C   0  0  0  0  0
    5.0370   -0.7880   -1.5500 C   0  0  0  0  0
   -6.1370   -0.5760   -0.2620 C   0  0  0  0  0
   -5.1150   -2.9570    0.7080 C   0  0  0  0  0
   -5.2500   -1.3180   -1.0320 C   0  0  0  0  0
    9.8790   -0.5350   -0.9680 C   0  0  0  0  0
    8.5830    0.0830   -0.6430 C   0  0  0  0  0
    8.7890    0.8030    0.5170 C   0  0  0  0  0
   -7.7050    1.3280   -0.0120 C   0  0  0  0  0
   12.3030   -1.4420    0.6880 H   0  0  0  0  0
   12.6030   -0.6830   -0.8940 H   0  0  0  0  0
   12.7650    0.2740    0.5980 H   0  0  0  0  0
  -10.3110   -2.9310    0.9640 H   0  0  0  0  0
  -11.4860   -3.0930   -0.3630 H   0  0  0  0  0
   -9.7410   -3.1850   -0.7030 H   0  0  0  0  0
  -11.5390    0.4750    0.2220 H   0  0  0  0  0
  -12.5050   -1.0190    0.1610 H   0  0  0  0  0
  -11.3900   -0.7350    1.5190 H   0  0  0  0  0
   10.5980    0.5850    2.9270 H   0  0  0  0  0
   11.7590    1.4520    1.8930 H   0  0  0  0  0
   10.1970    2.2030    2.3010 H   0  0  0  0  0
   10.7920   -1.4720   -4.0020 H   0  0  0  0  0
   -6.4850    8.8870   -1.4050 H   0  0  0  0  0
   -8.3740    7.3530   -1.7720 H   0  0  0  0  0
   -4.4030    8.0620   -0.3850 H   0  0  0  0  0
    5.3550    3.8940    0.6660 H   0  0  0  0  0
   -1.8450   -2.0450    3.2850 H   0  0  0  0  0
   -1.9960   -4.7500   -0.0230 H   0  0  0  0  0
   -8.1880    4.9890   -1.1150 H   0  0  0  0  0
   -4.2010    5.6980    0.2660 H   0  0  0  0  0
    8.0800    0.9620   -3.1460 H   0  0  0  0  0
    8.2700    0.7940    3.1680 H   0  0  0  0  0
    4.0370   -0.3640   -3.3980 H   0  0  0  0  0
    0.1030   -0.9250    2.2800 H   0  0  0  0  0
   -0.0460   -3.6330   -1.0260 H   0  0  0  0  0
   -7.1980   -0.4560    1.5970 H   0  0  0  0  0
   -6.2900   -2.5780    2.4540 H   0  0  0  0  0
   -4.0460   -3.0790   -1.1390 H   0  0  0  0  0
   -9.1970    0.8000   -1.4720 H   0  0  0  0  0
   -9.8570    1.3330    0.0930 H   0  0  0  0  0
   -9.0300   -0.7520    1.1510 H   0  0  0  0  0
   -8.3710   -1.2850   -0.4140 H   0  0  0  0  0
    1.9320   -3.2350   -1.1030 H   0  0  0  0  0
    0.7740   -2.1860   -1.9570 H   0  0  0  0  0
    2.1030   -1.0820    1.8550 H   0  0  0  0  0
    2.7090   -2.5890    1.1270 H   0  0  0  0  0
    2.4810   -0.4070   -2.1130 H   0  0  0  0  0
    3.0870   -1.9140   -2.8420 H   0  0  0  0  0
    4.4160   -0.8100    0.9700 H   0  0  0  0  0
    3.2580    0.2390    0.1160 H   0  0  0  0  0
   -8.4450    3.3400    0.1930 H   0  0  0  0  0
   -7.8280    2.9450   -1.4290 H   0  0  0  0  0
   -7.5410    1.1990    1.0580 H   0  0  0  0  0
   -3.1530   -4.3230    3.2070 H   0  0  0  0  0
   -6.3210    0.9930   -1.5870 H   0  0  0  0  0
    5.9820    0.7470   -4.4110 H   0  0  0  0  0
    6.5670    2.1160    4.3530 H   0  0  0  0  0
    7.0410    2.5710   -0.5390 H   0  0  0  0  0
    6.2830   -1.0770    0.1690 H   0  0  0  0  0
  1 42  1  0  0  0
  1 12  1  0  0  0
  2 43  1  0  0  0
  3 45  1  0  0  0
  3 56  1  0  0  0
  4 62  1  0  0  0
  5 19  1  0  0  0
  5 59  1  0  0  0
  6 58  1  0  0  0
  6  8  1  0  0  0
  7 63  1  0  0  0
  7109  1  0  0  0
  8 50  1  0  0  0
  8108  1  0  0  0
 10 52  1  0  0  0
 10 64  1  0  0  0
 10 65  1  0  0  0
 10 66  1  0  0  0
 11  1  1  0  0  0
 11 67  1  0  0  0
 11 68  1  0  0  0
 11 69  1  0  0  0
 12 70  1  0  0  0
 12 71  1  0  0  0
 12 72  1  0  0  0
 13  4  1  0  0  0
 13 73  1  0  0  0
 13 74  1  0  0  0
 13 75  1  0  0  0
 14 48  2  0  0  0
 15  5  2  0  0  0
 16  6  2  0  0  0
 17  6  2  0  0  0
 18 76  1  0  0  0
 21 22  2  0  0  0
 21 77  1  0  0  0
 22 29  1  0  0  0
 22 78  1  0  0  0
 23 21  1  0  0  0
 23 30  2  0  0  0
 23 79  1  0  0  0
 24110  1  0  0  0
 25 49  1  0  0  0
 25111  1  0  0  0
 26 80  1  0  0  0
 27 50  2  0  0  0
 27 35  1  0  0  0
 27 81  1  0  0  0
 28 36  2  0  0  0
 28 82  1  0  0  0
 29 83  1  0  0  0
 30 51  1  0  0  0
 30 84  1  0  0  0
 31 24  1  0  0  0
 31 85  1  0  0  0
 32 25  2  0  0  0
 32 53  1  0  0  0
 32 86  1  0  0  0
 33 26  1  0  0  0
 33112  1  0  0  0
 34 24  2  0  0  0
 34 87  1  0  0  0
 35 55  2  0  0  0
 35 88  1  0  0  0
 36 89  1  0  0  0
 37 90  1  0  0  0
 38 37  1  0  0  0
 38 91  1  0  0  0
 39 56  2  0  0  0
 39 54  1  0  0  0
 39113  1  0  0  0
 40 59  2  0  0  0
 40 58  1  0  0  0
 40 92  1  0  0  0
 41 63  1  0  0  0
 41 42  1  0  0  0
 41 93  1  0  0  0
 41 94  1  0  0  0
 42 95  1  0  0  0
 42 96  1  0  0  0
 43 45  1  0  0  0
 43 97  1  0  0  0
 43 98  1  0  0  0
 44  2  1  0  0  0
 44 46  1  0  0  0
 44 99  1  0  0  0
 44100  1  0  0  0
 45101  1  0  0  0
 45102  1  0  0  0
 46  3  1  0  0  0
 46103  1  0  0  0
 46104  1  0  0  0
 47  9  1  0  0  0
 47105  1  0  0  0
 47106  1  0  0  0
 48 18  1  0  0  0
 48 60  1  0  0  0
 49 20  1  0  0  0
 49 26  2  0  0  0
 50 28  1  0  0  0
 51  9  1  0  0  0
 51 29  2  0  0  0
 52  4  1  0  0  0
 52 60  2  0  0  0
 53 33  2  0  0  0
 54 31  2  0  0  0
 55  2  1  0  0  0
 55 36  1  0  0  0
 56 34  1  0  0  0
 57  7  1  0  0  0
 57 37  2  0  0  0
 58 38  2  0  0  0
 59 57  1  0  0  0
 60 61  1  0  0  0
 61 54  1  0  0  0
 62 53  1  0  0  0
 62 61  2  0  0  0
 63 47  1  0  0  0
 63107  1  0  0  0
M  CHG  1   5   1
M  CHG  1  19  -1
M  END
$$$$
03F
  CCTOOLS-0306161121

130130  0  0  1  0  0  0  0  0999 V2000
   -3.5970    3.7070    0.5610 C   0  0  0  0  0
   -3.1740    2.3480   -0.0020 C   0  0  0  0  0
   -1.7830    2.4180   -0.4550 N   0  0  0  0  0
   -4.0770    1.9810   -1.1810 C   0  0  0  0  0
   -5.4420    1.9970   -0.7590 O   0  0  0  0  0
   -3.7210    0.6030   -1.6770 C   0  0  0  0  0
   -4.6450   -0.3220   -1.7610 C   0  0  0  0  0
   -4.2880   -1.7000   -2.2570 C   0  0  0  0  0
   -4.7180   -2.7410   -1.2210 C   0  0  0  0  0
   -4.3560   -4.1400   -1.7240 C   0  0  0  0  0
   -4.7860   -5.1810   -0.6890 C   0  0  0  0  0
   -4.4240   -6.5800   -1.1920 C   0  0  0  0  0
   -4.8530   -7.6210   -0.1570 C   0  0  0  0  0
   -4.4920   -9.0200   -0.6600 C   0  0  0  0  0
   -4.9210  -10.0610    0.3750 C   0  0  0  0  0
   -4.5590  -11.4600   -0.1280 C   0  0  0  0  0
   -4.9890  -12.5020    0.9080 C   0  0  0  0  0
   -4.6270  -13.9010    0.4050 C   0  0  0  0  0
   -5.0570  -14.9420    1.4400 C   0  0  0  0  0
   -4.6950  -16.3410    0.9370 C   0  0  0  0  0
   -3.9830    5.9870   -0.0690 C   0  0  0  0  0
   -3.6000    4.6760   -0.4890 O   0  0  0  0  0
   -3.8330    6.9630   -1.2390 C   0  0  0  0  0
   -2.4610    7.0250   -1.6360 O   0  0  0  0  0
   -4.3010    8.3530   -0.7970 C   0  0  0  0  0
   -4.2310    9.2550   -1.9040 O   0  0  0  0  0
   -5.7470    8.2590   -0.3010 C   0  0  0  0  0
   -6.1710    9.5360    0.1810 O   0  0  0  0  0
   -7.3310    6.2210    2.4270 O   0  0  0  0  0
   -5.8240    7.2330    0.8330 C   0  0  0  0  0
   -7.2750    7.0890    1.2940 C   0  0  0  0  0
   -5.3450    5.9710    0.3640 O   0  0  0  0  0
   -0.7780    2.2230    0.4220 C   0  0  0  0  0
   -1.0260    1.9890    1.5860 O   0  0  0  0  0
    0.6530    2.2950   -0.0440 C   0  0  0  0  0
    1.5890    2.0380    1.1390 C   0  0  0  0  0
    3.0420    2.1120    0.6660 C   0  0  0  0  0
    3.9770    1.8550    1.8490 C   0  0  0  0  0
    5.4300    1.9280    1.3760 C   0  0  0  0  0
    6.3650    1.6710    2.5590 C   0  0  0  0  0
    7.8190    1.7450    2.0860 C   0  0  0  0  0
    8.7400    1.4920    3.2510 C   0  0  0  0  0
    9.6740    0.5780    3.1610 C   0  0  0  0  0
    9.9290   -0.1130    1.8460 C   0  0  0  0  0
   11.4110    0.0040    1.4870 C   0  0  0  0  0
   11.6700   -0.6970    0.1520 C   0  0  0  0  0
   13.1520   -0.5810   -0.2070 C   0  0  0  0  0
   13.4100   -1.2820   -1.5420 C   0  0  0  0  0
   14.8930   -1.1650   -1.9010 C   0  0  0  0  0
   15.1510   -1.8660   -3.2360 C   0  0  0  0  0
   16.6340   -1.7490   -3.5950 C   0  0  0  0  0
   -6.1430   10.2360   -0.4850 H   0  0  0  0  0
   -3.2660    1.5890    0.7760 H   0  0  0  0  0
   -3.3430    9.3570   -2.2720 H   0  0  0  0  0
   -2.0960    6.1770   -1.9230 H   0  0  0  0  0
   -3.9370    2.7040   -1.9850 H   0  0  0  0  0
   -2.7040    0.3780   -1.9620 H   0  0  0  0  0
   -4.9370   -6.7710   -2.1340 H   0  0  0  0  0
   -3.3470   -6.6430   -1.3460 H   0  0  0  0  0
   -4.5970    3.6290    0.9870 H   0  0  0  0  0
   -4.3400   -7.4300    0.7850 H   0  0  0  0  0
   -2.8950    4.0140    1.3360 H   0  0  0  0  0
   -5.9310   -7.5580   -0.0030 H   0  0  0  0  0
   -3.3440    6.3060    0.7550 H   0  0  0  0  0
   -5.0050   -9.2110   -1.6020 H   0  0  0  0  0
   -3.4140   -9.0840   -0.8140 H   0  0  0  0  0
   16.8180   -2.2490   -4.5460 H   0  0  0  0  0
   -4.4400    6.6220   -2.0770 H   0  0  0  0  0
   -4.4070   -9.8700    1.3180 H   0  0  0  0  0
   -5.9980   -9.9980    0.5290 H   0  0  0  0  0
   -3.6620    8.7150    0.0080 H   0  0  0  0  0
   -5.0730  -11.6520   -1.0700 H   0  0  0  0  0
   -3.4820  -11.5240   -0.2820 H   0  0  0  0  0
   -6.3940    7.9460   -1.1210 H   0  0  0  0  0
   -4.4750  -12.3110    1.8500 H   0  0  0  0  0
   -5.6610   -0.0970   -1.4750 H   0  0  0  0  0
   -6.0660  -12.4380    1.0620 H   0  0  0  0  0
   -8.2240    6.0830    2.7740 H   0  0  0  0  0
   -5.2080    7.5680    1.6680 H   0  0  0  0  0
   -4.8020   -1.8910   -3.1990 H   0  0  0  0  0
   -5.1410  -14.0920   -0.5380 H   0  0  0  0  0
   -3.2110   -1.7630   -2.4110 H   0  0  0  0  0
   -3.5500  -13.9640    0.2510 H   0  0  0  0  0
   -4.2040   -2.5500   -0.2790 H   0  0  0  0  0
   -4.5430  -14.7510    2.3820 H   0  0  0  0  0
   -5.7950   -2.6770   -1.0670 H   0  0  0  0  0
   -6.1340  -14.8780    1.5940 H   0  0  0  0  0
   -4.8700   -4.3310   -2.6670 H   0  0  0  0  0
   -5.0010  -17.0830    1.6740 H   0  0  0  0  0
   -3.2790   -4.2030   -1.8780 H   0  0  0  0  0
   -5.2080  -16.5320   -0.0050 H   0  0  0  0  0
   -3.6180  -16.4040    0.7830 H   0  0  0  0  0
   -4.2720   -4.9900    0.2530 H   0  0  0  0  0
   -5.8630   -5.1180   -0.5350 H   0  0  0  0  0
   -7.8740    6.6700    0.4850 H   0  0  0  0  0
   -7.6690    8.0680    1.5660 H   0  0  0  0  0
    0.8240    1.5410   -0.8120 H   0  0  0  0  0
    0.8520    3.2840   -0.4560 H   0  0  0  0  0
    1.4180    2.7930    1.9070 H   0  0  0  0  0
    1.3900    1.0490    1.5510 H   0  0  0  0  0
    3.2120    1.3570   -0.1020 H   0  0  0  0  0
    3.2400    3.1010    0.2540 H   0  0  0  0  0
    3.8070    2.6090    2.6170 H   0  0  0  0  0
    3.7790    0.8650    2.2610 H   0  0  0  0  0
    5.6010    1.1740    0.6080 H   0  0  0  0  0
    5.6290    2.9180    0.9640 H   0  0  0  0  0
    6.1950    2.4260    3.3270 H   0  0  0  0  0
    6.1670    0.6820    2.9710 H   0  0  0  0  0
    7.9890    0.9900    1.3170 H   0  0  0  0  0
    8.0170    2.7340    1.6730 H   0  0  0  0  0
    8.6300    2.0640    4.1600 H   0  0  0  0  0
   10.2620    0.3190    4.0300 H   0  0  0  0  0
    9.6570   -1.1650    1.9300 H   0  0  0  0  0
    9.3280    0.3560    1.0670 H   0  0  0  0  0
   11.6830    1.0560    1.4030 H   0  0  0  0  0
   12.0120   -0.4650    2.2660 H   0  0  0  0  0
   11.3980   -1.7500    0.2360 H   0  0  0  0  0
   11.0690   -0.2280   -0.6270 H   0  0  0  0  0
   13.4240    0.4720   -0.2910 H   0  0  0  0  0
   -1.5850    2.6050   -1.3860 H   0  0  0  0  0
   13.7530   -1.0500    0.5720 H   0  0  0  0  0
   13.1390   -2.3340   -1.4580 H   0  0  0  0  0
   12.8100   -0.8120   -2.3210 H   0  0  0  0  0
   -5.6230    1.4370    0.0080 H   0  0  0  0  0
   15.1650   -0.1130   -1.9850 H   0  0  0  0  0
   15.4940   -1.6340   -1.1220 H   0  0  0  0  0
   14.8800   -2.9190   -3.1520 H   0  0  0  0  0
   14.5510   -1.3970   -4.0150 H   0  0  0  0  0
   16.9060   -0.6970   -3.6790 H   0  0  0  0  0
   17.2350   -2.2190   -2.8160 H   0  0  0  0  0
  1 60  1  0  0  0
  1 22  1  0  0  0
  2  1  1  0  0  0
  2  3  1  0  0  0
  3 33  1  0  0  0
  3120  1  0  0  0
  4  2  1  0  0  0
  4 56  1  0  0  0
  5  4  1  0  0  0
  6  4  1  0  0  0
  6  7  2  0  0  0
  7 76  1  0  0  0
  8  7  1  0  0  0
  8 80  1  0  0  0
  9  8  1  0  0  0
  9 86  1  0  0  0
 10  9  1  0  0  0
 10 88  1  0  0  0
 11 10  1  0  0  0
 11 12  1  0  0  0
 11 94  1  0  0  0
 12 13  1  0  0  0
 12 59  1  0  0  0
 13 61  1  0  0  0
 14 13  1  0  0  0
 14 15  1  0  0  0
 15 69  1  0  0  0
 15 70  1  0  0  0
 16 15  1  0  0  0
 16 17  1  0  0  0
 17 77  1  0  0  0
 17 75  1  0  0  0
 18 17  1  0  0  0
 18 19  1  0  0  0
 19 20  1  0  0  0
 19 87  1  0  0  0
 20 92  1  0  0  0
 20 89  1  0  0  0
 21 64  1  0  0  0
 21 23  1  0  0  0
 22 21  1  0  0  0
 23 24  1  0  0  0
 23 25  1  0  0  0
 25 71  1  0  0  0
 25 26  1  0  0  0
 27 25  1  0  0  0
 27 28  1  0  0  0
 28 52  1  0  0  0
 29 31  1  0  0  0
 30 27  1  0  0  0
 30 79  1  0  0  0
 31 30  1  0  0  0
 31 96  1  0  0  0
 32 21  1  0  0  0
 32 30  1  0  0  0
 33 35  1  0  0  0
 34 33  2  0  0  0
 35 97  1  0  0  0
 35 98  1  0  0  0
 36 35  1  0  0  0
 36 37  1  0  0  0
 37101  1  0  0  0
 37102  1  0  0  0
 38 37  1  0  0  0
 38 39  1  0  0  0
 39105  1  0  0  0
 39106  1  0  0  0
 40 39  1  0  0  0
 40 41  1  0  0  0
 41110  1  0  0  0
 41109  1  0  0  0
 42 41  1  0  0  0
 42 43  2  0  0  0
 43 44  1  0  0  0
 44113  1  0  0  0
 44114  1  0  0  0
 44 45  1  0  0  0
 45116  1  0  0  0
 45 46  1  0  0  0
 46117  1  0  0  0
 46 47  1  0  0  0
 47121  1  0  0  0
 47 48  1  0  0  0
 48123  1  0  0  0
 48122  1  0  0  0
 48 49  1  0  0  0
 49126  1  0  0  0
 49 50  1  0  0  0
 50127  1  0  0  0
 50 51  1  0  0  0
 51 67  1  0  0  0
 51129  1  0  0  0
 53  2  1  0  0  0
 54 26  1  0  0  0
 55 24  1  0  0  0
 57  6  1  0  0  0
 58 12  1  0  0  0
 62  1  1  0  0  0
 63 13  1  0  0  0
 65 14  1  0  0  0
 66 14  1  0  0  0
 68 23  1  0  0  0
 72 16  1  0  0  0
 73 16  1  0  0  0
 74 27  1  0  0  0
 78 29  1  0  0  0
 81 18  1  0  0  0
 82  8  1  0  0  0
 83 18  1  0  0  0
 84  9  1  0  0  0
 85 19  1  0  0  0
 90 10  1  0  0  0
 91 20  1  0  0  0
 93 11  1  0  0  0
 95 31  1  0  0  0
 99 36  1  0  0  0
100 36  1  0  0  0
103 38  1  0  0  0
104 38  1  0  0  0
107 40  1  0  0  0
108 40  1  0  0  0
111 42  1  0  0  0
112 43  1  0  0  0
115 45  1  0  0  0
118 46  1  0  0  0
119 47  1  0  0  0
124  5  1  0  0  0
125 49  1  0  0  0
128 50  1  0  0  0
130 51  1  0  0  0
M  END
$$$$
03K
  CCTOOLS-0306161121

 34 36  0  0  0  0  0  0  0  0999 V2000
   -0.7110   -0.8480    0.0020 N   0  0  0  0  0
    6.3620   -1.1870   -0.0030 N   0  0  0  0  0
   -4.2430   -1.3120   -0.0030 N   0  0  0  0  0
   -2.9310   -1.8040   -0.0030 N   0  0  0  0  0
    6.4030    1.0330   -0.0080 O   0  0  0  0  0
   -0.5390    1.3670    0.0040 O   0  0  0  0  0
    3.6280    1.3230    0.0040 C   0  0  0  0  0
    3.5120   -1.0920    0.0090 C   0  0  0  0  0
    2.2510    1.3890    0.0030 C   0  0  0  0  0
    2.1350   -1.0260    0.0020 C   0  0  0  0  0
   -2.8800    0.3940   -0.0030 C   0  0  0  0  0
   -6.6060    0.5500    0.7720 C   0  0  0  0  0
   -6.6200    0.5290   -0.7580 C   0  0  0  0  0
    5.7450    0.0110   -0.0030 C   0  0  0  0  0
    0.0180    0.2860    0.0030 C   0  0  0  0  0
    4.2670    0.0820    0.0030 C   0  0  0  0  0
    1.4960    0.2150    0.0030 C   0  0  0  0  0
   -2.1100   -0.7800   -0.0030 C   0  0  0  0  0
   -4.1840    0.0360   -0.0090 C   0  0  0  0  0
   -5.3620    0.9750   -0.0110 C   0  0  0  0  0
   -0.2670   -1.7100    0.0020 H   0  0  0  0  0
    7.3310   -1.2330   -0.0070 H   0  0  0  0  0
    5.8380   -2.0030    0.0010 H   0  0  0  0  0
    4.2120    2.2310   -0.0010 H   0  0  0  0  0
    4.0060   -2.0520    0.0090 H   0  0  0  0  0
    1.7570    2.3490    0.0040 H   0  0  0  0  0
    1.5510   -1.9340   -0.0030 H   0  0  0  0  0
   -2.4980    1.4040    0.0010 H   0  0  0  0  0
   -7.1790    1.3330    1.2690 H   0  0  0  0  0
   -6.5720   -0.4090    1.2880 H   0  0  0  0  0
   -6.5960   -0.4450   -1.2480 H   0  0  0  0  0
   -7.2030    1.2970   -1.2670 H   0  0  0  0  0
   -5.1170    2.0370   -0.0280 H   0  0  0  0  0
   -5.0520   -1.8470   -0.0020 H   0  0  0  0  0
  1 21  1  0  0  0
  2 14  1  0  0  0
  2 22  1  0  0  0
  2 23  1  0  0  0
  3  4  1  0  0  0
  3 34  1  0  0  0
  6 15  2  0  0  0
  7 16  1  0  0  0
  7 24  1  0  0  0
  8 25  1  0  0  0
  9  7  2  0  0  0
  9 17  1  0  0  0
  9 26  1  0  0  0
 10  8  1  0  0  0
 10 27  1  0  0  0
 11 18  1  0  0  0
 11 28  1  0  0  0
 12 13  1  0  0  0
 12 20  1  0  0  0
 12 29  1  0  0  0
 12 30  1  0  0  0
 13 20  1  0  0  0
 13 31  1  0  0  0
 13 32  1  0  0  0
 14  5  2  0  0  0
 15  1  1  0  0  0
 15 17  1  0  0  0
 16  8  2  0  0  0
 16 14  1  0  0  0
 17 10  2  0  0  0
 18  1  1  0  0  0
 18  4  2  0  0  0
 19  3  1  0  0  0
 19 11  2  0  0  0
 20 19  1  0  0  0
 20 33  1  0  0  0
M  END
$$$$
03P
  CCTOOLS-0306161121

 63 66  0  0  0  0  0  0  0  0999 V2000
    1.4400   -3.6000    0.3280 N   0  0  0  0  0
    4.1310    1.5910   -1.2080 N   0  0  0  0  0
    5.4180   -2.8680   -1.6940 C   0  0  0  0  0
    5.2640   -4.0920   -1.1550 C   0  0  0  0  0
    4.1020   -0.7430   -1.9360 C   0  0  0  0  0
    4.3220    0.2100   -0.7600 C   0  0  0  0  0
    4.2750    2.6090   -0.3360 C   0  0  0  0  0
    0.2200   -1.1280    0.0660 C   0  0  0  0  0
   -2.2320   -0.5900    1.2360 C   0  0  0  0  0
   -0.7030   -0.3240   -0.5910 C   0  0  0  0  0
   -4.4000    1.8380    1.5930 C   0  0  0  0  0
   -5.8720    0.9440   -0.5750 C   0  0  0  0  0
   -5.0170    0.0780    0.0790 C   0  0  0  0  0
   -6.6820    0.4580   -1.7490 C   0  0  0  0  0
    5.9000    4.7340    0.7610 C   0  0  0  0  0
   -7.9090   -0.0380   -1.2950 F   0  0  0  0  0
   -6.9070    1.5200   -2.6320 F   0  0  0  0  0
   -5.9840   -0.5580   -2.4100 F   0  0  0  0  0
   -5.9840    2.2560   -0.1540 C   0  0  0  0  0
   -5.2530    2.7010    0.9320 C   0  0  0  0  0
   -4.2780    0.5230    1.1660 C   0  0  0  0  0
   -3.4360   -0.3260    1.8100 O   0  0  0  0  0
   -1.3140   -1.4000    1.8900 C   0  0  0  0  0
   -1.7000   -2.0690    3.4450 CL  0  0  0  0  0
   -0.0900   -1.6680    1.3070 C   0  0  0  0  0
   -1.9250   -0.0560   -0.0070 C   0  0  0  0  0
    1.4590   -1.4000   -0.5260 N   0  0  0  0  0
    2.0700   -2.6270   -0.3220 C   0  0  0  0  0
    2.0110   -4.7740    0.5300 C   0  0  0  0  0
    3.3650   -2.8670   -0.7960 C   0  0  0  0  0
    3.9330   -4.1310   -0.5580 C   0  0  0  0  0
    3.2240   -5.0490    0.1050 N   0  0  0  0  0
    4.2930   -2.1250   -1.4870 N   0  0  0  0  0
    4.5630    2.3810    0.8200 O   0  0  0  0  0
    4.0780    4.0300   -0.7980 C   0  0  0  0  0
    4.4530    4.9900    0.3330 C   0  0  0  0  0
    3.5820    4.7780    1.4470 O   0  0  0  0  0
    4.3130    6.4330   -0.1550 C   0  0  0  0  0
    3.9000    1.7740   -2.1320 H   0  0  0  0  0
    6.3010   -2.5250   -2.2120 H   0  0  0  0  0
    5.9880   -4.8930   -1.1640 H   0  0  0  0  0
    3.0880   -0.6220   -2.3170 H   0  0  0  0  0
    4.8170   -0.5160   -2.7270 H   0  0  0  0  0
    5.3360    0.0890   -0.3790 H   0  0  0  0  0
    3.6070   -0.0180    0.0310 H   0  0  0  0  0
   -0.4640    0.0930   -1.5580 H   0  0  0  0  0
   -3.8260    2.1870    2.4380 H   0  0  0  0  0
   -4.9300   -0.9470   -0.2500 H   0  0  0  0  0
    6.5630    4.8960   -0.0880 H   0  0  0  0  0
    6.1670    5.4180    1.5670 H   0  0  0  0  0
    5.9990    3.7060    1.1090 H   0  0  0  0  0
   -6.6520    2.9320   -0.6670 H   0  0  0  0  0
   -5.3480    3.7240    1.2650 H   0  0  0  0  0
    0.6240   -2.2980    1.8160 H   0  0  0  0  0
   -2.6400    0.5740   -0.5150 H   0  0  0  0  0
    1.8890   -0.7290   -1.0790 H   0  0  0  0  0
    1.4610   -5.5350    1.0640 H   0  0  0  0  0
    4.7130    4.2220   -1.6630 H   0  0  0  0  0
    3.0340    4.1820   -1.0720 H   0  0  0  0  0
    3.6190    3.8820    1.8090 H   0  0  0  0  0
    4.9120    6.5710   -1.0560 H   0  0  0  0  0
    3.2670    6.6410   -0.3790 H   0  0  0  0  0
    4.6620    7.1150    0.6210 H   0  0  0  0  0
  1 29  2  0  0  0
  1 28  1  0  0  0
  2  6  1  0  0  0
  2 39  1  0  0  0
  3 40  1  0  0  0
  4  3  2  0  0  0
  4 41  1  0  0  0
  5 33  1  0  0  0
  5 42  1  0  0  0
  5 43  1  0  0  0
  6  5  1  0  0  0
  6 44  1  0  0  0
  6 45  1  0  0  0
  7  2  1  0  0  0
  8 27  1  0  0  0
  9 23  2  0  0  0
  9 26  1  0  0  0
 10  8  1  0  0  0
 10 46  1  0  0  0
 11 21  1  0  0  0
 11 47  1  0  0  0
 12 14  1  0  0  0
 12 13  1  0  0  0
 13 48  1  0  0  0
 14 16  1  0  0  0
 14 18  1  0  0  0
 15 49  1  0  0  0
 15 50  1  0  0  0
 15 51  1  0  0  0
 17 14  1  0  0  0
 19 12  2  0  0  0
 19 52  1  0  0  0
 20 11  2  0  0  0
 20 19  1  0  0  0
 20 53  1  0  0  0
 21 13  2  0  0  0
 21 22  1  0  0  0
 22  9  1  0  0  0
 23 25  1  0  0  0
 24 23  1  0  0  0
 25  8  2  0  0  0
 25 54  1  0  0  0
 26 10  2  0  0  0
 26 55  1  0  0  0
 27 28  1  0  0  0
 27 56  1  0  0  0
 28 30  2  0  0  0
 29 32  1  0  0  0
 29 57  1  0  0  0
 30 31  1  0  0  0
 30 33  1  0  0  0
 31  4  1  0  0  0
 32 31  2  0  0  0
 33  3  1  0  0  0
 34  7  2  0  0  0
 35  7  1  0  0  0
 35 58  1  0  0  0
 35 59  1  0  0  0
 36 15  1  0  0  0
 36 35  1  0  0  0
 36 37  1  0  0  0
 37 60  1  0  0  0
 38 36  1  0  0  0
 38 61  1  0  0  0
 38 62  1  0  0  0
 38 63  1  0  0  0
M  END
$$$$
03V
  CCTOOLS-0306161121

 19 20  0  0  0  0  0  0  0  0999 V2000
    1.8150    1.1840   -0.0120 C   0  0  0  0  0
    3.3370   -0.6490   -0.0280 O   0  0  0  0  0
    2.0570   -0.1930   -0.0190 C   0  0  0  0  0
    1.0230   -1.0860   -0.0160 C   0  0  0  0  0
   -0.3000   -0.6160   -0.0070 C   0  0  0  0  0
   -0.5430    0.7800   -0.0000 C   0  0  0  0  0
    0.5450    1.6710   -0.0030 C   0  0  0  0  0
   -1.8670    1.2490    0.0090 C   0  0  0  0  0
   -2.8970    0.3590    0.0110 C   0  0  0  0  0
   -2.6590   -1.0140    0.0040 C   0  0  0  0  0
   -1.3890   -1.5050   -0.0040 C   0  0  0  0  0
    2.6480    1.8710   -0.0090 H   0  0  0  0  0
    3.7120   -0.7850    0.8530 H   0  0  0  0  0
    1.2220   -2.1480   -0.0210 H   0  0  0  0  0
    0.3730    2.7370    0.0080 H   0  0  0  0  0
   -2.0680    2.3100    0.0140 H   0  0  0  0  0
   -3.9140    0.7220    0.0180 H   0  0  0  0  0
   -3.4940   -1.6990    0.0070 H   0  0  0  0  0
   -1.2200   -2.5720   -0.0090 H   0  0  0  0  0
  1  7  1  0  0  0
  1 12  1  0  0  0
  2  3  1  0  0  0
  2 13  1  0  0  0
  3  1  2  0  0  0
  4  3  1  0  0  0
  4  5  2  0  0  0
  4 14  1  0  0  0
  5  6  1  0  0  0
  6  8  1  0  0  0
  6  7  2  0  0  0
  7 15  1  0  0  0
  8 16  1  0  0  0
  9  8  2  0  0  0
  9 17  1  0  0  0
 10  9  1  0  0  0
 10 18  1  0  0  0
 11  5  1  0  0  0
 11 10  2  0  0  0
 11 19  1  0  0  0
M  END
$$$$
03Z
  CCTOOLS-0306161121

 39 41  0  0  0  0  0  0  0  0999 V2000
   -7.2950   -1.3910    0.3450 C   0  0  0  0  0
   -0.4030    0.6700   -0.1520 N   0  0  0  0  0
    6.0430    1.6910    0.3350 O   0  0  0  0  0
   -2.2270   -1.0240   -0.1580 S   0  0  0  0  0
   -7.4550   -0.1660   -0.2780 C   0  0  0  0  0
   -1.4520    2.7990   -0.1000 N   0  0  0  0  0
    6.7360   -0.2330   -1.1020 O   0  0  0  0  0
    6.0880    0.3010    0.0450 S   0  0  0  0  0
   -6.3770    0.6830   -0.4240 C   0  0  0  0  0
    0.4600   -1.5390   -0.2030 N   0  0  0  0  0
   -4.1380    2.4130   -0.1970 O   0  0  0  0  0
   -4.9700   -0.9300    0.6920 C   0  0  0  0  0
    6.7850   -0.4280    1.3580 N   0  0  0  0  0
   -6.0560   -1.7700    0.8300 C   0  0  0  0  0
   -5.1240    0.3040    0.0590 C   0  0  0  0  0
   -3.9640    1.2100   -0.0940 C   0  0  0  0  0
   -2.6590    0.6840   -0.1220 C   0  0  0  0  0
   -1.4840    1.4140   -0.1240 C   0  0  0  0  0
   -0.5670   -0.6210   -0.1730 C   0  0  0  0  0
    1.7870   -1.1050   -0.1450 C   0  0  0  0  0
    2.1150    0.0370    0.5760 C   0  0  0  0  0
    3.4280    0.4630    0.6320 C   0  0  0  0  0
    4.4150   -0.2460   -0.0290 C   0  0  0  0  0
    4.0920   -1.3830   -0.7470 C   0  0  0  0  0
    2.7820   -1.8170   -0.8020 C   0  0  0  0  0
   -8.1410   -2.0520    0.4560 H   0  0  0  0  0
   -8.4250    0.1260   -0.6510 H   0  0  0  0  0
   -0.6000    3.2640   -0.1030 H   0  0  0  0  0
   -2.2800    3.3030   -0.0800 H   0  0  0  0  0
   -6.5030    1.6390   -0.9110 H   0  0  0  0  0
    0.2610   -2.4860   -0.2640 H   0  0  0  0  0
   -4.0040   -1.2270    1.0720 H   0  0  0  0  0
    7.1510    0.1120    2.0760 H   0  0  0  0  0
    6.8280   -1.3960    1.4090 H   0  0  0  0  0
   -5.9380   -2.7260    1.3200 H   0  0  0  0  0
    1.3450    0.5910    1.0910 H   0  0  0  0  0
    3.6840    1.3500    1.1910 H   0  0  0  0  0
    4.8650   -1.9340   -1.2610 H   0  0  0  0  0
    2.5310   -2.7070   -1.3600 H   0  0  0  0  0
  1 26  1  0  0  0
  2 19  2  0  0  0
  3  8  2  0  0  0
  5  1  2  0  0  0
  5 27  1  0  0  0
  6 18  1  0  0  0
  6 28  1  0  0  0
  6 29  1  0  0  0
  8  7  2  0  0  0
  8 13  1  0  0  0
  9  5  1  0  0  0
  9 30  1  0  0  0
 10 20  1  0  0  0
 10 31  1  0  0  0
 11 16  2  0  0  0
 12 14  2  0  0  0
 12 32  1  0  0  0
 13 33  1  0  0  0
 13 34  1  0  0  0
 14  1  1  0  0  0
 14 35  1  0  0  0
 15  9  2  0  0  0
 15 12  1  0  0  0
 16 15  1  0  0  0
 16 17  1  0  0  0
 17  4  1  0  0  0
 18  2  1  0  0  0
 18 17  2  0  0  0
 19  4  1  0  0  0
 19 10  1  0  0  0
 20 25  2  0  0  0
 20 21  1  0  0  0
 21 22  2  0  0  0
 21 36  1  0  0  0
 22 23  1  0  0  0
 22 37  1  0  0  0
 23  8  1  0  0  0
 24 23  2  0  0  0
 24 38  1  0  0  0
 25 24  1  0  0  0
 25 39  1  0  0  0
M  END
$$$$
044
  CCTOOLS-0306161121

 67 71  0  0  1  0  0  0  0  0999 V2000
   -9.3870   -0.1850    0.0440 C   0  0  0  0  0
   -4.6410   -0.6850   -1.3630 C   0  0  0  0  0
   -5.4600   -1.1150   -2.3990 C   0  0  0  0  0
   -6.7680   -1.0940   -2.3010 N   0  0  0  0  0
   -7.3820   -0.6570   -1.1950 C   0  0  0  0  0
   -6.6170   -0.2010   -0.0940 C   0  0  0  0  0
   -5.2060   -0.2190   -0.1890 C   0  0  0  0  0
   -8.7830   -0.6410   -1.1070 C   0  0  0  0  0
   -8.6210    0.2670    1.1220 C   0  0  0  0  0
   -7.2620    0.2620    1.0610 C   0  0  0  0  0
   -4.4320    0.2060    0.8390 O   0  0  0  0  0
   -3.0840    0.0670    0.7230 C   0  0  0  0  0
   -2.4500   -1.0310    1.2850 C   0  0  0  0  0
   -2.3430    1.0210    0.0360 C   0  0  0  0  0
   -0.9730    0.8790   -0.0810 C   0  0  0  0  0
   -0.3390   -0.2180    0.4860 C   0  0  0  0  0
   -1.0810   -1.1740    1.1680 C   0  0  0  0  0
    1.0490   -0.3640    0.3670 N   0  0  0  0  0
    4.0520   -0.7010    0.3100 C   0  0  0  0  0
    3.3040    0.5650    0.3660 C   0  0  0  0  0
    1.8450    0.7230    0.3930 C   0  0  0  0  0
    1.3550    1.8360    0.4400 O   0  0  0  0  0
    5.4710    1.0190    0.3500 N   0  0  0  0  0
    4.2460    1.5760    0.3870 C   0  0  0  0  0
    5.3610   -0.3740    0.3080 N   0  0  0  0  0
    3.5820   -1.8230    0.2790 O   0  0  0  0  0
    6.4280   -1.2770    0.2670 C   0  0  0  0  0
    7.4730   -1.1600    1.1730 C   0  0  0  0  0
    6.4420   -2.2960   -0.6770 C   0  0  0  0  0
    7.4970   -3.1860   -0.7140 C   0  0  0  0  0
    8.5260   -2.0540    1.1300 C   0  0  0  0  0
    8.5390   -3.0640    0.1860 C   0  0  0  0  0
   -2.9620    2.0880   -0.5160 F   0  0  0  0  0
    3.9510    3.0530    0.4380 C   0  0  0  0  0
    6.7330    1.7630    0.3570 C   0  0  0  0  0
    7.1470    2.0800   -1.0820 C   0  0  0  0  0
    8.4650    2.8560   -1.0740 C   0  0  0  0  0
    7.3170    0.8610   -1.8080 O   0  0  0  0  0
  -10.7430   -0.1690    0.1290 O   0  0  0  0  0
  -11.3100    0.3150    1.3480 C   0  0  0  0  0
   -3.5670   -0.7150   -1.4730 H   0  0  0  0  0
   -5.0070   -1.4770   -3.3100 H   0  0  0  0  0
   -9.3840   -0.9840   -1.9360 H   0  0  0  0  0
   -9.1150    0.6250    2.0140 H   0  0  0  0  0
   -6.6810    0.6100    1.9030 H   0  0  0  0  0
   -3.0270   -1.7750    1.8150 H   0  0  0  0  0
   -0.3970    1.6200   -0.6150 H   0  0  0  0  0
   -0.5880   -2.0260    1.6100 H   0  0  0  0  0
    1.4370   -1.2470    0.2660 H   0  0  0  0  0
    7.4640   -0.3710    1.9110 H   0  0  0  0  0
    5.6280   -2.3920   -1.3800 H   0  0  0  0  0
    7.5080   -3.9790   -1.4470 H   0  0  0  0  0
    9.3390   -1.9630    1.8350 H   0  0  0  0  0
    9.3630   -3.7620    0.1550 H   0  0  0  0  0
    3.8630    3.4410   -0.5760 H   0  0  0  0  0
    3.0150    3.2180    0.9730 H   0  0  0  0  0
    4.7600    3.5670    0.9550 H   0  0  0  0  0
    6.6040    2.6930    0.9110 H   0  0  0  0  0
    7.5070    1.1610    0.8330 H   0  0  0  0  0
    6.3730    2.6820   -1.5580 H   0  0  0  0  0
    9.2390    2.2540   -0.5980 H   0  0  0  0  0
    8.7600    3.0820   -2.0990 H   0  0  0  0  0
    8.3360    3.7860   -0.5200 H   0  0  0  0  0
    7.5800    0.9860   -2.7300 H   0  0  0  0  0
  -10.9710   -0.3050    2.1780 H   0  0  0  0  0
  -10.9940    1.3460    1.5120 H   0  0  0  0  0
  -12.3970    0.2750    1.2840 H   0  0  0  0  0
  1 39  1  0  0  0
  2  3  1  0  0  0
  2 41  1  0  0  0
  3  4  2  0  0  0
  3 42  1  0  0  0
  4  5  1  0  0  0
  5  8  2  0  0  0
  6  5  1  0  0  0
  6 10  2  0  0  0
  7  2  2  0  0  0
  7  6  1  0  0  0
  8  1  1  0  0  0
  8 43  1  0  0  0
  9  1  2  0  0  0
  9 44  1  0  0  0
 10  9  1  0  0  0
 10 45  1  0  0  0
 11  7  1  0  0  0
 12 11  1  0  0  0
 13 12  1  0  0  0
 13 46  1  0  0  0
 14 12  2  0  0  0
 14 33  1  0  0  0
 15 14  1  0  0  0
 15 47  1  0  0  0
 16 15  2  0  0  0
 16 17  1  0  0  0
 17 13  2  0  0  0
 17 48  1  0  0  0
 18 16  1  0  0  0
 18 49  1  0  0  0
 19 26  2  0  0  0
 19 20  1  0  0  0
 20 21  1  0  0  0
 21 18  1  0  0  0
 21 22  2  0  0  0
 23 24  1  0  0  0
 24 20  2  0  0  0
 24 34  1  0  0  0
 25 19  1  0  0  0
 25 23  1  0  0  0
 27 25  1  0  0  0
 27 28  1  0  0  0
 28 50  1  0  0  0
 29 27  2  0  0  0
 29 51  1  0  0  0
 30 29  1  0  0  0
 30 32  2  0  0  0
 30 52  1  0  0  0
 31 28  2  0  0  0
 31 53  1  0  0  0
 32 31  1  0  0  0
 32 54  1  0  0  0
 34 55  1  0  0  0
 34 56  1  0  0  0
 34 57  1  0  0  0
 35 23  1  0  0  0
 35 58  1  0  0  0
 35 59  1  0  0  0
 36 35  1  0  0  0
 36 60  1  0  0  0
 37 36  1  0  0  0
 37 61  1  0  0  0
 37 62  1  0  0  0
 37 63  1  0  0  0
 38 36  1  0  0  0
 38 64  1  0  0  0
 39 40  1  0  0  0
 40 65  1  0  0  0
 40 66  1  0  0  0
 40 67  1  0  0  0
M  END
$$$$
048
  CCTOOLS-0306161121

 50 53  0  0  0  0  0  0  0  0999 V2000
   -4.9570   -1.2910    2.2330 O   0  0  0  0  0
    1.5780   -0.6090   -1.0590 O   0  0  0  0  0
    4.3460    2.8430    0.3900 F   0  0  0  0  0
    4.7280   -4.2850    0.0580 C   0  0  0  0  0
    3.6100   -4.2370   -0.7550 C   0  0  0  0  0
    5.1430   -3.1550    0.7420 C   0  0  0  0  0
    2.9010   -3.0610   -0.8900 C   0  0  0  0  0
    4.4430   -1.9730    0.6160 C   0  0  0  0  0
    2.3630    4.0620   -0.0410 C   0  0  0  0  0
    1.0020    4.0820   -0.2780 C   0  0  0  0  0
   -1.5870    1.2350    1.0960 C   0  0  0  0  0
   -2.3600    0.2000    1.5420 C   0  0  0  0  0
   -3.0010    1.4720   -0.8500 C   0  0  0  0  0
    0.9350    1.6830   -0.1200 C   0  0  0  0  0
   -5.1930   -2.4490   -0.8030 C   0  0  0  0  0
   -4.7920   -1.3540   -1.7790 C   0  0  0  0  0
   -4.2580   -2.6030    0.3700 C   0  0  0  0  0
   -5.0160    0.0320   -1.1860 C   0  0  0  0  0
    2.9620    0.4470    0.3200 N   0  0  0  0  0
   -1.0940    2.9140   -0.5580 N   0  0  0  0  0
   -4.2840   -1.3500    1.2250 C   0  0  0  0  0
    2.5600   -0.6540   -0.3440 C   0  0  0  0  0
    3.0150    2.8590    0.1580 C   0  0  0  0  0
   -1.8940    1.8740   -0.1040 C   0  0  0  0  0
    0.2840    2.8930   -0.3180 C   0  0  0  0  0
    3.3150   -1.9180   -0.2040 C   0  0  0  0  0
   -3.7820    0.4480   -0.4030 C   0  0  0  0  0
    2.3020    1.6650    0.1190 C   0  0  0  0  0
   -3.4660   -0.2120    0.7870 C   0  0  0  0  0
    5.2770   -5.2090    0.1640 H   0  0  0  0  0
    3.2920   -5.1220   -1.2860 H   0  0  0  0  0
    6.0170   -3.1990    1.3750 H   0  0  0  0  0
    2.0290   -3.0250   -1.5260 H   0  0  0  0  0
    4.7680   -1.0920    1.1500 H   0  0  0  0  0
    2.9190    4.9880   -0.0140 H   0  0  0  0  0
    0.4950    5.0230   -0.4330 H   0  0  0  0  0
   -0.7380    1.5610    1.6790 H   0  0  0  0  0
   -2.1200   -0.2970    2.4700 H   0  0  0  0  0
   -3.2400    1.9720   -1.7770 H   0  0  0  0  0
    0.3790    0.7580   -0.1510 H   0  0  0  0  0
   -6.1910   -2.2280   -0.4240 H   0  0  0  0  0
   -5.2320   -3.3960   -1.3410 H   0  0  0  0  0
   -3.7370   -1.4680   -2.0290 H   0  0  0  0  0
   -5.3840   -1.4520   -2.6880 H   0  0  0  0  0
   -4.5700   -3.4570    0.9720 H   0  0  0  0  0
   -3.2450   -2.7700    0.0060 H   0  0  0  0  0
   -5.1950    0.7470   -1.9890 H   0  0  0  0  0
   -5.8780    0.0090   -0.5200 H   0  0  0  0  0
    3.7080    0.3970    0.9370 H   0  0  0  0  0
   -1.4900    3.6560   -1.0410 H   0  0  0  0  0
  1 21  2  0  0  0
  2 22  2  0  0  0
  3 23  1  0  0  0
  4  5  2  0  0  0
  4  6  1  0  0  0
  4 30  1  0  0  0
  5  7  1  0  0  0
  5 31  1  0  0  0
  6  8  2  0  0  0
  6 32  1  0  0  0
  7 26  2  0  0  0
  7 33  1  0  0  0
  8 26  1  0  0  0
  8 34  1  0  0  0
  9 10  2  0  0  0
  9 23  1  0  0  0
  9 35  1  0  0  0
 10 25  1  0  0  0
 10 36  1  0  0  0
 11 12  2  0  0  0
 11 24  1  0  0  0
 11 37  1  0  0  0
 12 29  1  0  0  0
 12 38  1  0  0  0
 13 24  2  0  0  0
 13 27  1  0  0  0
 13 39  1  0  0  0
 14 25  2  0  0  0
 14 28  1  0  0  0
 14 40  1  0  0  0
 15 16  1  0  0  0
 15 17  1  0  0  0
 15 41  1  0  0  0
 15 42  1  0  0  0
 16 18  1  0  0  0
 16 43  1  0  0  0
 16 44  1  0  0  0
 17 21  1  0  0  0
 17 45  1  0  0  0
 17 46  1  0  0  0
 18 27  1  0  0  0
 18 47  1  0  0  0
 18 48  1  0  0  0
 19 22  1  0  0  0
 19 28  1  0  0  0
 19 49  1  0  0  0
 20 24  1  0  0  0
 20 25  1  0  0  0
 20 50  1  0  0  0
 21 29  1  0  0  0
 22 26  1  0  0  0
 23 28  2  0  0  0
 27 29  2  0  0  0
M  END
$$$$
04C
  CCTOOLS-0306161121

 86 88  0  0  1  0  0  0  0  0999 V2000
   -4.6460   -1.0280   -0.3990 C   0  0  0  0  0
   -4.7490   -1.9340    0.4010 O   0  0  0  0  0
   -5.8830   -0.3900   -0.9770 C   0  0  0  0  0
   -7.0760   -1.0380   -0.4180 N   0  0  0  0  0
   -9.5640   -2.3370   -0.5380 O   0  0  0  0  0
   -7.1720   -2.4370   -0.8610 C   0  0  0  0  0
   -8.2940   -0.2950   -0.7720 C   0  0  0  0  0
   -8.3940   -3.0910   -0.2090 C   0  0  0  0  0
   -9.5040   -0.9700   -0.1200 C   0  0  0  0  0
   -3.4260   -0.5880   -0.7650 N   0  0  0  0  0
   -2.2240   -1.2040   -0.1980 C   0  0  0  0  0
   -1.0840   -0.2200   -0.2470 C   0  0  0  0  0
   -1.2590    0.8870   -0.7090 O   0  0  0  0  0
   -1.8580   -2.4490   -1.0090 C   0  0  0  0  0
    0.1290   -0.5700    0.2240 N   0  0  0  0  0
    1.2370    0.3870    0.1770 C   0  0  0  0  0
    1.1820    1.2920    1.4100 C   0  0  0  0  0
   -0.0700    2.1290    1.3630 C   0  0  0  0  0
   -0.0530    3.3620    0.7370 C   0  0  0  0  0
   -1.1990    4.1310    0.6930 C   0  0  0  0  0
   -2.3690    3.6660    1.2760 C   0  0  0  0  0
   -3.4980    4.4210    1.2330 O   0  0  0  0  0
   -4.6650    3.8780    1.8550 C   0  0  0  0  0
   -2.3830    2.4280    1.9030 C   0  0  0  0  0
   -1.2350    1.6610    1.9400 C   0  0  0  0  0
    2.5460   -0.3600    0.1610 C   0  0  0  0  0
    2.5520   -1.5730    0.1860 O   0  0  0  0  0
    3.7090    0.3190    0.1180 N   0  0  0  0  0
    4.9810   -0.4070    0.1020 C   0  0  0  0  0
    5.3970   -0.7390    1.5360 C   0  0  0  0  0
    4.3450   -1.4570    2.1830 O   0  0  0  0  0
    6.6620   -1.5990    1.5140 C   0  0  0  0  0
    6.3480   -2.9530    0.8740 C   0  0  0  0  0
    7.1570   -1.8150    2.9460 C   0  0  0  0  0
    8.3880   -2.5410    2.9200 O   0  0  0  0  0
    6.0570    0.4620   -0.5530 C   0  0  0  0  0
    5.6960    0.7060   -1.9950 C   0  0  0  0  0
    6.1290   -0.1700   -2.9740 C   0  0  0  0  0
    5.7990    0.0540   -4.2970 C   0  0  0  0  0
    5.0360    1.1530   -4.6420 C   0  0  0  0  0
    4.6020    2.0290   -3.6640 C   0  0  0  0  0
    4.9280    1.8020   -2.3400 C   0  0  0  0  0
   -5.8950    0.6710   -0.7280 H   0  0  0  0  0
   -5.8790   -0.5080   -2.0610 H   0  0  0  0  0
   -7.2780   -2.4690   -1.9460 H   0  0  0  0  0
   -6.2710   -2.9750   -0.5670 H   0  0  0  0  0
   -8.2120    0.7300   -0.4120 H   0  0  0  0  0
   -8.4180   -0.2930   -1.8550 H   0  0  0  0  0
   -8.2630   -3.1070    0.8730 H   0  0  0  0  0
   -8.5020   -4.1100   -0.5790 H   0  0  0  0  0
  -10.4160   -0.4560   -0.4260 H   0  0  0  0  0
   -9.4060   -0.9250    0.9640 H   0  0  0  0  0
   -3.3440    0.1370   -1.4050 H   0  0  0  0  0
   -2.4150   -1.4880    0.8370 H   0  0  0  0  0
   -1.6670   -2.1650   -2.0440 H   0  0  0  0  0
   -0.9640   -2.9080   -0.5870 H   0  0  0  0  0
   -2.6820   -3.1610   -0.9740 H   0  0  0  0  0
    0.2690   -1.4560    0.5950 H   0  0  0  0  0
    1.1540    0.9950   -0.7240 H   0  0  0  0  0
    1.1760    0.6790    2.3110 H   0  0  0  0  0
    2.0550    1.9440    1.4210 H   0  0  0  0  0
    0.8580    3.7240    0.2830 H   0  0  0  0  0
   -1.2480    0.6950    2.4250 H   0  0  0  0  0
   -1.1850    5.0950    0.2050 H   0  0  0  0  0
   -3.2920    2.0640    2.3580 H   0  0  0  0  0
   -4.9250    2.9340    1.3770 H   0  0  0  0  0
   -4.4670    3.7070    2.9130 H   0  0  0  0  0
   -5.4920    4.5800    1.7490 H   0  0  0  0  0
    5.5950    0.1840    2.0800 H   0  0  0  0  0
    3.7040    1.2890    0.0980 H   0  0  0  0  0
    4.8650   -1.3310   -0.4660 H   0  0  0  0  0
    5.5750   -3.4580    1.4530 H   0  0  0  0  0
    5.9950   -2.7990   -0.1460 H   0  0  0  0  0
    7.2490   -3.5660    0.8580 H   0  0  0  0  0
    7.3150   -0.8490    3.4250 H   0  0  0  0  0
    6.4130   -2.3820    3.5060 H   0  0  0  0  0
    8.7610   -2.7140    3.7950 H   0  0  0  0  0
    6.1220    1.4160   -0.0280 H   0  0  0  0  0
    7.0180   -0.0480   -0.5000 H   0  0  0  0  0
    6.7260   -1.0280   -2.7040 H   0  0  0  0  0
    6.1380   -0.6300   -5.0610 H   0  0  0  0  0
    4.7780    1.3290   -5.6770 H   0  0  0  0  0
    4.0050    2.8880   -3.9340 H   0  0  0  0  0
    4.5860    2.4840   -1.5760 H   0  0  0  0  0
    3.5100   -0.9710    2.2330 H   0  0  0  0  0
    7.4350   -1.0940    0.9350 H   0  0  0  0  0
  1  2  2  0  0  0
  1 10  1  0  0  0
  3  1  1  0  0  0
  3  4  1  0  0  0
  3 43  1  0  0  0
  3 44  1  0  0  0
  4  7  1  0  0  0
  5  9  1  0  0  0
  6  4  1  0  0  0
  6  8  1  0  0  0
  6 45  1  0  0  0
  6 46  1  0  0  0
  7  9  1  0  0  0
  7 47  1  0  0  0
  7 48  1  0  0  0
  8  5  1  0  0  0
  8 49  1  0  0  0
  8 50  1  0  0  0
  9 51  1  0  0  0
  9 52  1  0  0  0
 10 11  1  0  0  0
 10 53  1  0  0  0
 11 12  1  0  0  0
 11 54  1  0  0  0
 12 13  2  0  0  0
 12 15  1  0  0  0
 14 11  1  0  0  0
 14 55  1  0  0  0
 14 56  1  0  0  0
 14 57  1  0  0  0
 15 16  1  0  0  0
 15 58  1  0  0  0
 16 26  1  0  0  0
 16 59  1  0  0  0
 17 16  1  0  0  0
 17 60  1  0  0  0
 17 61  1  0  0  0
 18 17  1  0  0  0
 18 25  2  0  0  0
 19 18  1  0  0  0
 19 62  1  0  0  0
 20 19  2  0  0  0
 20 21  1  0  0  0
 20 64  1  0  0  0
 21 24  2  0  0  0
 22 21  1  0  0  0
 23 22  1  0  0  0
 23 66  1  0  0  0
 23 67  1  0  0  0
 23 68  1  0  0  0
 24 25  1  0  0  0
 24 65  1  0  0  0
 25 63  1  0  0  0
 26 28  1  0  0  0
 27 26  2  0  0  0
 28 29  1  0  0  0
 28 70  1  0  0  0
 29 36  1  0  0  0
 29 30  1  0  0  0
 29 71  1  0  0  0
 30 31  1  0  0  0
 30 69  1  0  0  0
 31 85  1  0  0  0
 32 30  1  0  0  0
 32 86  1  0  0  0
 33 32  1  0  0  0
 33 72  1  0  0  0
 33 73  1  0  0  0
 33 74  1  0  0  0
 34 32  1  0  0  0
 34 75  1  0  0  0
 34 76  1  0  0  0
 35 34  1  0  0  0
 35 77  1  0  0  0
 36 78  1  0  0  0
 36 79  1  0  0  0
 37 36  1  0  0  0
 37 42  1  0  0  0
 38 37  2  0  0  0
 38 80  1  0  0  0
 39 40  2  0  0  0
 39 38  1  0  0  0
 39 81  1  0  0  0
 40 41  1  0  0  0
 40 82  1  0  0  0
 41 42  2  0  0  0
 41 83  1  0  0  0
 42 84  1  0  0  0
M  END
$$$$
04J
  CCTOOLS-0306161121

 52 54  0  0  1  0  0  0  0  0999 V2000
    3.7480    1.1230    0.9320 C   0  0  0  0  0
    4.5620    0.4980    0.0580 N   0  0  0  0  0
    4.2200    1.7460    1.8640 O   0  0  0  0  0
   -7.9290    0.4910   -0.7400 N   0  0  0  0  0
    5.7720    2.5920   -0.9520 O   0  0  0  0  0
   -8.6130   -0.3530    0.0070 C   0  0  0  0  0
    7.8490    2.1080   -0.3720 O   0  0  0  0  0
   -8.0480   -1.3050    0.7440 N   0  0  0  0  0
   -6.7320   -1.4640    0.7710 C   0  0  0  0  0
   -4.5940   -0.6350   -0.0780 N   0  0  0  0  0
   -3.9140    0.2080   -0.8250 C   0  0  0  0  0
   -4.5710    1.1840   -1.5740 C   0  0  0  0  0
   -5.8830    1.2820   -1.5490 N   0  0  0  0  0
   -2.4100    0.1190   -0.8710 C   0  0  0  0  0
    6.0150    0.5690    0.2320 C   0  0  0  0  0
    6.6680   -0.6460   -0.4310 C   0  0  0  0  0
    6.8780   -3.1150   -0.3540 C   0  0  0  0  0
    6.2350   -1.9190    0.2990 C   0  0  0  0  0
    6.5360    1.8310   -0.4070 C   0  0  0  0  0
   -1.8420    0.8700    0.2520 N   0  0  0  0  0
    2.2850    1.0570    0.7540 C   0  0  0  0  0
    1.4400    1.7090    1.6560 C   0  0  0  0  0
    0.0750    1.6460    1.4870 C   0  0  0  0  0
   -0.4630    0.9320    0.4200 C   0  0  0  0  0
    0.3770    0.2810   -0.4800 C   0  0  0  0  0
    1.7420    0.3460   -0.3200 C   0  0  0  0  0
   -5.9200   -0.5540   -0.0400 C   0  0  0  0  0
   -6.5930    0.4350   -0.7990 C   0  0  0  0  0
   -9.9900   -0.2430    0.0250 N   0  0  0  0  0
   -6.1490   -2.4500    1.5360 N   0  0  0  0  0
    7.6070   -2.9650   -1.3060 O   0  0  0  0  0
    6.6400   -4.3480    0.1210 O   0  0  0  0  0
    4.1860    0.0010   -0.6850 H   0  0  0  0  0
    8.1360    2.9290   -0.7950 H   0  0  0  0  0
   -3.9960    1.8680   -2.1810 H   0  0  0  0  0
   -2.1050   -0.9250   -0.8010 H   0  0  0  0  0
   -2.0490    0.5410   -1.8090 H   0  0  0  0  0
    6.2550    0.5750    1.2950 H   0  0  0  0  0
    6.3570   -0.7010   -1.4740 H   0  0  0  0  0
    7.7520   -0.5480   -0.3800 H   0  0  0  0  0
    6.5460   -1.8630    1.3420 H   0  0  0  0  0
    5.1510   -2.0160    0.2480 H   0  0  0  0  0
   -2.4280    1.3230    0.8790 H   0  0  0  0  0
    1.8570    2.2620    2.4850 H   0  0  0  0  0
   -0.5780    2.1500    2.1840 H   0  0  0  0  0
   -0.0440   -0.2720   -1.3070 H   0  0  0  0  0
    2.3920   -0.1600   -1.0180 H   0  0  0  0  0
  -10.4290    0.4420   -0.5020 H   0  0  0  0  0
  -10.5180   -0.8510    0.5660 H   0  0  0  0  0
   -6.7030   -3.0430    2.0670 H   0  0  0  0  0
   -5.1840   -2.5510    1.5430 H   0  0  0  0  0
    7.0750   -5.0840   -0.3310 H   0  0  0  0  0
  1  3  2  0  0  0
  2  1  1  0  0  0
  2 15  1  0  0  0
  2 33  1  0  0  0
  4 28  1  0  0  0
  5 19  2  0  0  0
  6  4  2  0  0  0
  6  8  1  0  0  0
  7 34  1  0  0  0
  8  9  2  0  0  0
  9 30  1  0  0  0
  9 27  1  0  0  0
 10 11  2  0  0  0
 11 14  1  0  0  0
 12 11  1  0  0  0
 12 35  1  0  0  0
 13 12  2  0  0  0
 14 20  1  0  0  0
 14 36  1  0  0  0
 14 37  1  0  0  0
 15 19  1  0  0  0
 15 38  1  0  0  0
 16 15  1  0  0  0
 16 18  1  0  0  0
 16 39  1  0  0  0
 16 40  1  0  0  0
 17 18  1  0  0  0
 17 32  1  0  0  0
 18 41  1  0  0  0
 18 42  1  0  0  0
 19  7  1  0  0  0
 20 24  1  0  0  0
 20 43  1  0  0  0
 21  1  1  0  0  0
 22 21  1  0  0  0
 22 44  1  0  0  0
 23 22  2  0  0  0
 23 45  1  0  0  0
 24 23  1  0  0  0
 24 25  2  0  0  0
 25 26  1  0  0  0
 25 46  1  0  0  0
 26 21  2  0  0  0
 26 47  1  0  0  0
 27 10  1  0  0  0
 28 13  1  0  0  0
 28 27  2  0  0  0
 29  6  1  0  0  0
 29 48  1  0  0  0
 29 49  1  0  0  0
 30 50  1  0  0  0
 30 51  1  0  0  0
 31 17  2  0  0  0
 32 52  1  0  0  0
M  END
$$$$
04O
  CCTOOLS-0306161121

 42 44  0  0  1  0  0  0  0  0999 V2000
   -4.5230   -0.7380   -0.0830 C   0  0  0  0  0
   -4.4830   -0.9460   -1.4970 O   0  0  0  0  0
    4.2400   -0.1580    0.2470 C   0  0  0  0  0
   -4.3380    0.7510    0.2170 C   0  0  0  0  0
   -5.3620    1.5240   -0.4970 N   0  0  0  0  0
    4.9370    0.8890    0.8210 C   0  0  0  0  0
   -2.9460    1.2010   -0.2430 C   0  0  0  0  0
   -2.7390    2.5670    0.1200 O   0  0  0  0  0
    1.7980    0.2370    0.0630 C   0  0  0  0  0
    6.1750    1.2500    0.3240 C   0  0  0  0  0
   -1.9010    0.3220    0.4450 C   0  0  0  0  0
   -0.5820    0.6580    0.0160 O   0  0  0  0  0
    2.8900   -0.5520    0.7890 C   0  0  0  0  0
    6.7160    0.5650   -0.7470 C   0  0  0  0  0
   -2.1760   -1.1420    0.0800 C   0  0  0  0  0
   -3.4790   -1.4960    0.5370 O   0  0  0  0  0
    6.0200   -0.4830   -1.3210 C   0  0  0  0  0
   -1.1040   -2.0130    0.7370 C   0  0  0  0  0
    0.1820   -1.5390    0.3170 O   0  0  0  0  0
    4.7780   -0.8390   -0.8280 C   0  0  0  0  0
    0.4280   -0.1630    0.6130 C   0  0  0  0  0
   -5.4870   -1.0680    0.3040 H   0  0  0  0  0
   -4.4370    0.9200    1.2890 H   0  0  0  0  0
   -6.2900    1.2480   -0.2100 H   0  0  0  0  0
   -5.2230    2.5150   -0.3680 H   0  0  0  0  0
    4.5130    1.4250    1.6580 H   0  0  0  0  0
   -2.8640    1.0930   -1.3250 H   0  0  0  0  0
   -3.3780    3.1790   -0.2700 H   0  0  0  0  0
    1.9560    1.3040    0.2200 H   0  0  0  0  0
    1.8400    0.0160   -1.0040 H   0  0  0  0  0
    6.7190    2.0690    0.7720 H   0  0  0  0  0
   -1.9750    0.4480    1.5250 H   0  0  0  0  0
    2.7330   -1.6190    0.6330 H   0  0  0  0  0
    2.8490   -0.3310    1.8560 H   0  0  0  0  0
    7.6830    0.8480   -1.1370 H   0  0  0  0  0
   -2.1260   -1.2620   -1.0020 H   0  0  0  0  0
    6.4430   -1.0180   -2.1580 H   0  0  0  0  0
   -1.1850   -1.9420    1.8210 H   0  0  0  0  0
   -1.2320   -3.0500    0.4260 H   0  0  0  0  0
    4.2340   -1.6570   -1.2770 H   0  0  0  0  0
    0.4170   -0.0210    1.6940 H   0  0  0  0  0
   -4.5940   -1.8690   -1.7620 H   0  0  0  0  0
  1  2  1  0  0  0
  1  4  1  0  0  0
  1 16  1  0  0  0
  1 22  1  0  0  0
  2 42  1  0  0  0
  3  6  2  0  0  0
  3 13  1  0  0  0
  3 20  1  0  0  0
  4  5  1  0  0  0
  4  7  1  0  0  0
  4 23  1  0  0  0
  5 24  1  0  0  0
  5 25  1  0  0  0
  6 10  1  0  0  0
  6 26  1  0  0  0
  7  8  1  0  0  0
  7 11  1  0  0  0
  7 27  1  0  0  0
  8 28  1  0  0  0
  9 13  1  0  0  0
  9 21  1  0  0  0
  9 29  1  0  0  0
  9 30  1  0  0  0
 10 14  2  0  0  0
 10 31  1  0  0  0
 11 12  1  0  0  0
 11 15  1  0  0  0
 11 32  1  0  0  0
 12 21  1  0  0  0
 13 33  1  0  0  0
 13 34  1  0  0  0
 14 17  1  0  0  0
 14 35  1  0  0  0
 15 16  1  0  0  0
 15 18  1  0  0  0
 15 36  1  0  0  0
 17 20  2  0  0  0
 17 37  1  0  0  0
 18 19  1  0  0  0
 18 38  1  0  0  0
 18 39  1  0  0  0
 19 21  1  0  0  0
 20 40  1  0  0  0
 21 41  1  0  0  0
M  END
$$$$
04T
  CCTOOLS-0306161121

 39 40  0  0  0  0  0  0  0  0999 V2000
    2.8810   -0.7890    1.4000 C   0  0  0  0  0
    1.6400   -0.4470    1.8990 C   0  0  0  0  0
    0.8450    0.4640    1.2140 C   0  0  0  0  0
    1.3020    1.0280    0.0300 C   0  0  0  0  0
    2.5450    0.6820   -0.4630 C   0  0  0  0  0
    3.3330   -0.2250    0.2210 C   0  0  0  0  0
    4.9180   -0.6640   -0.4120 S   0  0  0  0  0
    5.3100    0.4610   -1.1870 O   0  0  0  0  0
    5.6580   -1.0570    0.7360 O   0  0  0  0  0
    4.5980   -2.0930   -1.4830 C   0  0  0  0  0
    0.4580    1.9990   -0.7030 N   0  3  0  0  0
    0.8210    2.4270   -1.7840 O   0  0  0  0  0
   -0.5990    2.3690   -0.2250 O   0  5  0  0  0
   -0.4120    0.8120    1.7160 N   0  0  0  0  0
   -1.5670    0.2590    1.1520 C   0  0  0  0  0
   -2.8190    0.6940    1.5670 C   0  0  0  0  0
   -3.9590    0.1490    1.0110 C   0  0  0  0  0
   -3.8540   -0.8360    0.0380 C   0  0  0  0  0
   -2.6030   -1.2720   -0.3770 C   0  0  0  0  0
   -1.4620   -0.7220    0.1740 C   0  0  0  0  0
   -5.0110   -1.3900   -0.5260 N   0  0  0  0  0
   -6.1130   -0.6310   -0.6850 C   0  0  0  0  0
   -7.3890   -1.2510   -1.1930 C   0  0  0  0  0
   -6.0780    0.5520   -0.4190 O   0  0  0  0  0
    3.5020   -1.4930    1.9340 H   0  0  0  0  0
    1.2870   -0.8880    2.8190 H   0  0  0  0  0
    2.9010    1.1200   -1.3840 H   0  0  0  0  0
    3.9090   -1.8060   -2.2760 H   0  0  0  0  0
    5.5350   -2.4350   -1.9220 H   0  0  0  0  0
    4.1590   -2.8980   -0.8930 H   0  0  0  0  0
   -0.4840    1.4360    2.4540 H   0  0  0  0  0
   -2.9010    1.4600    2.3250 H   0  0  0  0  0
   -4.9330    0.4870    1.3340 H   0  0  0  0  0
   -2.5210   -2.0380   -1.1340 H   0  0  0  0  0
   -0.4890   -1.0570   -0.1520 H   0  0  0  0  0
   -5.0190   -2.3200   -0.8020 H   0  0  0  0  0
   -7.2280   -2.3140   -1.3760 H   0  0  0  0  0
   -8.1760   -1.1250   -0.4490 H   0  0  0  0  0
   -7.6860   -0.7640   -2.1220 H   0  0  0  0  0
  1  2  2  0  0  0
  1  6  1  0  0  0
  1 25  1  0  0  0
  2  3  1  0  0  0
  2 26  1  0  0  0
  3  4  2  0  0  0
  3 14  1  0  0  0
  4  5  1  0  0  0
  4 11  1  0  0  0
  5  6  2  0  0  0
  5 27  1  0  0  0
  6  7  1  0  0  0
  7  8  2  0  0  0
  7  9  2  0  0  0
  7 10  1  0  0  0
 10 28  1  0  0  0
 10 29  1  0  0  0
 10 30  1  0  0  0
 11 12  2  0  0  0
 11 13  1  0  0  0
 14 15  1  0  0  0
 14 31  1  0  0  0
 15 16  2  0  0  0
 15 20  1  0  0  0
 16 17  1  0  0  0
 16 32  1  0  0  0
 17 18  2  0  0  0
 17 33  1  0  0  0
 18 19  1  0  0  0
 18 21  1  0  0  0
 19 20  2  0  0  0
 19 34  1  0  0  0
 20 35  1  0  0  0
 21 22  1  0  0  0
 21 36  1  0  0  0
 22 23  1  0  0  0
 22 24  2  0  0  0
 23 37  1  0  0  0
 23 38  1  0  0  0
 23 39  1  0  0  0
M  CHG  1  11   1
M  CHG  1  13  -1
M  END
$$$$
051
  CCTOOLS-0306161121

 60 63  0  0  1  0  0  0  0  0999 V2000
  -11.5780    1.3460   -1.1360 N   0  0  0  0  0
  -10.5140    1.1190   -0.8050 C   0  0  0  0  0
   -9.1740    0.8340   -0.3890 C   0  0  0  0  0
   -8.8360    0.8820    0.9650 C   0  0  0  0  0
   -7.5410    0.6060    1.3590 C   0  0  0  0  0
   -7.2100    0.6520    2.6680 F   0  0  0  0  0
   -8.2020    0.5020   -1.3340 C   0  0  0  0  0
   -6.9120    0.2280   -0.9280 C   0  0  0  0  0
   -6.5800    0.2820    0.4140 C   0  0  0  0  0
   -5.1700   -0.0190    0.8500 C   0  0  0  0  0
   -4.3710   -0.3230   -0.2950 O   0  0  0  0  0
   -3.0640   -0.6200   -0.0750 C   0  0  0  0  0
   -2.2530   -0.9190   -1.1330 C   0  0  0  0  0
   -0.9010   -1.2250   -0.9060 C   0  0  0  0  0
   -0.0360   -1.5370   -1.9700 C   0  0  0  0  0
    1.2680   -1.8280   -1.7140 C   0  0  0  0  0
   -2.5650   -0.6090    1.2310 C   0  0  0  0  0
   -1.2600   -0.9020    1.4830 C   0  0  0  0  0
   -0.3990   -1.2200    0.4190 C   0  0  0  0  0
    0.9540   -1.5260    0.6440 C   0  0  0  0  0
    1.7620   -1.8230   -0.4100 C   0  0  0  0  0
    3.4580   -2.2070   -0.1230 S   0  0  0  0  0
    3.5440   -2.6620    1.2200 O   0  0  0  0  0
    3.8880   -2.9800   -1.2350 O   0  0  0  0  0
    4.3000   -0.7830   -0.1900 N   0  0  0  0  0
    4.0600    0.2590    0.8120 C   0  0  0  0  0
    5.0850    0.1280    1.9400 C   0  0  0  0  0
    6.4950    0.2860    1.3690 C   0  0  0  0  0
    6.6290    1.6630    0.7150 C   0  0  0  0  0
    8.0180    1.8200    0.1530 C   0  0  0  0  0
    9.0840    1.7410    0.9650 O   0  0  0  0  0
    8.1720    2.0160   -1.0300 O   0  0  0  0  0
    5.6030    1.7940   -0.4130 C   0  0  0  0  0
    4.1930    1.6360    0.1590 C   0  0  0  0  0
    3.1830    1.7640   -0.9520 C   0  0  0  0  0
    3.1170    2.8960   -1.6710 O   0  0  0  0  0
    2.4340    0.8490   -1.1970 O   0  0  0  0  0
   -9.5840    1.1350    1.7010 H   0  0  0  0  0
   -8.4600    0.4580   -2.3820 H   0  0  0  0  0
   -6.1610   -0.0300   -1.6590 H   0  0  0  0  0
   -4.7550    0.8490    1.3620 H   0  0  0  0  0
   -5.1730   -0.8730    1.5280 H   0  0  0  0  0
   -2.6490   -0.9200   -2.1380 H   0  0  0  0  0
   -3.2240   -0.3650    2.0510 H   0  0  0  0  0
   -0.4050   -1.5450   -2.9850 H   0  0  0  0  0
    1.9310   -2.0670   -2.5320 H   0  0  0  0  0
   -0.8880   -0.8900    2.4970 H   0  0  0  0  0
    1.3510   -1.5250    1.6490 H   0  0  0  0  0
    4.9540   -0.6380   -0.8920 H   0  0  0  0  0
    3.0550    0.1460    1.2190 H   0  0  0  0  0
    4.9050    0.9030    2.6860 H   0  0  0  0  0
    4.9890   -0.8530    2.4060 H   0  0  0  0  0
    4.0140    2.4100    0.9040 H   0  0  0  0  0
    7.2250    0.1930    2.1730 H   0  0  0  0  0
    6.6740   -0.4880    0.6230 H   0  0  0  0  0
    6.4490    2.4380    1.4610 H   0  0  0  0  0
    5.6990    2.7750   -0.8780 H   0  0  0  0  0
    5.7830    1.0190   -1.1580 H   0  0  0  0  0
    9.9540    1.8480    0.5580 H   0  0  0  0  0
    2.4530    2.9320   -2.3730 H   0  0  0  0  0
  1  2  3  0  0  0
  2  3  1  0  0  0
  3  4  1  0  0  0
  3  7  2  0  0  0
  4  5  2  0  0  0
  4 38  1  0  0  0
  5  6  1  0  0  0
  5  9  1  0  0  0
  7  8  1  0  0  0
  7 39  1  0  0  0
  8  9  2  0  0  0
  8 40  1  0  0  0
  9 10  1  0  0  0
 10 11  1  0  0  0
 10 41  1  0  0  0
 10 42  1  0  0  0
 11 12  1  0  0  0
 12 13  1  0  0  0
 12 17  2  0  0  0
 13 14  2  0  0  0
 13 43  1  0  0  0
 14 15  1  0  0  0
 14 19  1  0  0  0
 15 16  2  0  0  0
 15 45  1  0  0  0
 16 21  1  0  0  0
 16 46  1  0  0  0
 17 18  1  0  0  0
 17 44  1  0  0  0
 18 19  2  0  0  0
 18 47  1  0  0  0
 19 20  1  0  0  0
 20 21  2  0  0  0
 20 48  1  0  0  0
 21 22  1  0  0  0
 22 23  2  0  0  0
 22 24  2  0  0  0
 22 25  1  0  0  0
 25 26  1  0  0  0
 25 49  1  0  0  0
 26 27  1  0  0  0
 26 34  1  0  0  0
 26 50  1  0  0  0
 27 28  1  0  0  0
 27 51  1  0  0  0
 27 52  1  0  0  0
 28 29  1  0  0  0
 28 54  1  0  0  0
 28 55  1  0  0  0
 29 30  1  0  0  0
 29 33  1  0  0  0
 29 56  1  0  0  0
 30 31  1  0  0  0
 30 32  2  0  0  0
 31 59  1  0  0  0
 33 34  1  0  0  0
 33 57  1  0  0  0
 33 58  1  0  0  0
 34 35  1  0  0  0
 34 53  1  0  0  0
 35 36  1  0  0  0
 35 37  2  0  0  0
 36 60  1  0  0  0
M  END
$$$$
056
  CCTOOLS-0306161121

 32 33  0  0  0  0  0  0  0  0999 V2000
   -6.5960   -1.2850    1.4030 O   0  0  0  0  0
   -5.4690   -1.3350    0.6690 C   0  0  0  0  0
   -5.0660   -2.4010    0.2460 O   0  0  0  0  0
   -4.7210   -0.0950    0.3760 C   0  0  0  0  0
   -3.5520   -0.1440   -0.3850 C   0  0  0  0  0
   -2.8590    1.0190   -0.6540 C   0  0  0  0  0
   -3.3190    2.2300   -0.1710 C   0  0  0  0  0
   -4.4780    2.2860    0.5840 C   0  0  0  0  0
   -5.1840    1.1330    0.8560 C   0  0  0  0  0
   -0.1710    0.7290   -0.3800 S   0  0  0  0  0
    4.1560   -0.9580    0.1890 C   0  0  0  0  0
   -1.5970    0.9680   -1.4760 C   0  0  0  0  0
    2.9800   -0.7790   -0.5170 C   0  0  0  0  0
    2.0950   -2.1560   -1.0940 CL  0  0  0  0  0
    2.5100    0.4990   -0.7640 C   0  0  0  0  0
    1.2290    0.6940   -1.5340 C   0  0  0  0  0
    3.2140    1.5960   -0.3040 C   0  0  0  0  0
    4.3880    1.4170    0.4020 C   0  0  0  0  0
    4.8580    0.1400    0.6540 C   0  0  0  0  0
    6.3330   -0.0840    1.5400 CL  0  0  0  0  0
    4.5230   -1.9550    0.3820 H   0  0  0  0  0
    4.9380    2.2750    0.7610 H   0  0  0  0  0
    2.8460    2.5930   -0.4960 H   0  0  0  0  0
    1.0990   -0.1270   -2.2380 H   0  0  0  0  0
    1.2730    1.6370   -2.0790 H   0  0  0  0  0
   -1.6560    0.1390   -2.1820 H   0  0  0  0  0
   -1.4810    1.9040   -2.0230 H   0  0  0  0  0
   -2.7730    3.1370   -0.3840 H   0  0  0  0  0
   -3.1910   -1.0890   -0.7620 H   0  0  0  0  0
   -4.8320    3.2350    0.9590 H   0  0  0  0  0
   -6.0880    1.1770    1.4450 H   0  0  0  0  0
   -7.0510   -2.1220    1.5690 H   0  0  0  0  0
  1 32  1  0  0  0
  2  1  1  0  0  0
  2  3  2  0  0  0
  4  5  2  0  0  0
  4  2  1  0  0  0
  5 29  1  0  0  0
  6  7  2  0  0  0
  6  5  1  0  0  0
  7  8  1  0  0  0
  7 28  1  0  0  0
  8  9  2  0  0  0
  8 30  1  0  0  0
  9  4  1  0  0  0
  9 31  1  0  0  0
 10 12  1  0  0  0
 11 13  1  0  0  0
 11 21  1  0  0  0
 12  6  1  0  0  0
 12 26  1  0  0  0
 12 27  1  0  0  0
 13 14  1  0  0  0
 13 15  2  0  0  0
 15 16  1  0  0  0
 16 10  1  0  0  0
 16 24  1  0  0  0
 16 25  1  0  0  0
 17 15  1  0  0  0
 17 23  1  0  0  0
 18 17  2  0  0  0
 18 22  1  0  0  0
 19 11  2  0  0  0
 19 18  1  0  0  0
 20 19  1  0  0  0
M  END
$$$$
05B
  CCTOOLS-0306161121

 51 56  0  0  0  0  0  0  0  0999 V2000
   -4.6750    0.0470   -0.1080 C   0  0  0  0  0
   -5.2260   -1.1870   -0.8220 C   0  0  0  0  0
   -4.6000   -2.4250   -0.3770 N   0  0  0  0  0
   -3.2780   -2.5160   -0.0980 C   0  0  0  0  0
   -7.1000    1.4480    0.5860 N   0  0  0  0  0
   -5.1190    1.3110   -0.8480 C   0  0  0  0  0
   -5.2020    0.0900    1.3280 C   0  0  0  0  0
   -6.7260    0.2220    1.3020 C   0  0  0  0  0
   -6.6460    1.4080   -0.8100 C   0  0  0  0  0
   -2.7470   -3.5860    0.1340 O   0  0  0  0  0
   -3.1700   -0.0280   -0.0930 C   0  0  0  0  0
   -2.5150   -1.2560   -0.0900 C   0  0  0  0  0
   -1.1390   -0.9980   -0.0770 C   0  0  0  0  0
   -0.9940    0.3590   -0.0710 C   0  0  0  0  0
   -2.2470    0.9340   -0.0810 N   0  0  0  0  0
    0.2900    1.0880   -0.0580 C   0  0  0  0  0
    0.3120    2.4890   -0.0530 C   0  0  0  0  0
    1.5380    3.1280   -0.0400 C   0  0  0  0  0
    2.6470    2.4050   -0.0330 N   0  0  0  0  0
    2.5980    1.0790   -0.0380 C   0  0  0  0  0
    1.4460    0.4250   -0.0450 N   0  0  0  0  0
    3.8650    0.3100   -0.0300 C   0  0  0  0  0
    3.8350   -1.0840   -0.0350 C   0  0  0  0  0
    5.0150   -1.7990   -0.0270 C   0  0  0  0  0
    5.0880    0.9790   -0.0230 C   0  0  0  0  0
    6.2680    0.2590   -0.0150 C   0  0  0  0  0
    6.2330   -1.1360   -0.0140 C   0  0  0  0  0
    7.5150   -1.6030   -0.0040 O   0  0  0  0  0
    8.3260   -0.4930    0.4210 C   0  0  0  0  0
    7.5730    0.6610   -0.0060 O   0  0  0  0  0
   -6.2980   -1.2500   -0.6380 H   0  0  0  0  0
   -5.0610   -1.0760   -1.8930 H   0  0  0  0  0
   -5.1530   -3.2160   -0.2760 H   0  0  0  0  0
   -8.0950    1.6080    0.6380 H   0  0  0  0  0
   -4.6860    2.1870   -0.3650 H   0  0  0  0  0
   -4.7840    1.2630   -1.8840 H   0  0  0  0  0
   -4.9250   -0.8290    1.8440 H   0  0  0  0  0
   -4.7710    0.9450    1.8490 H   0  0  0  0  0
   -7.1040    0.2680    2.3240 H   0  0  0  0  0
   -7.1570   -0.6410    0.7950 H   0  0  0  0  0
   -7.0780    0.5400   -1.3070 H   0  0  0  0  0
   -6.9650    2.3160   -1.3210 H   0  0  0  0  0
   -0.3460   -1.7310   -0.0720 H   0  0  0  0  0
   -2.4280    1.8870   -0.0780 H   0  0  0  0  0
   -0.6070    3.0560   -0.0590 H   0  0  0  0  0
    1.5910    4.2070   -0.0360 H   0  0  0  0  0
    2.8890   -1.6040   -0.0440 H   0  0  0  0  0
    4.9900   -2.8790   -0.0310 H   0  0  0  0  0
    5.1140    2.0580   -0.0230 H   0  0  0  0  0
    8.4490   -0.5000    1.5040 H   0  0  0  0  0
    9.2960   -0.5150   -0.0760 H   0  0  0  0  0
  1  2  1  0  0  0
  1  6  1  0  0  0
  1  7  1  0  0  0
  1 11  1  0  0  0
  2  3  1  0  0  0
  2 31  1  0  0  0
  2 32  1  0  0  0
  3  4  1  0  0  0
  3 33  1  0  0  0
  4 10  2  0  0  0
  4 12  1  0  0  0
  5  8  1  0  0  0
  5  9  1  0  0  0
  5 34  1  0  0  0
  6  9  1  0  0  0
  6 35  1  0  0  0
  6 36  1  0  0  0
  7  8  1  0  0  0
  7 37  1  0  0  0
  7 38  1  0  0  0
  8 39  1  0  0  0
  8 40  1  0  0  0
  9 41  1  0  0  0
  9 42  1  0  0  0
 11 12  2  0  0  0
 11 15  1  0  0  0
 12 13  1  0  0  0
 13 14  2  0  0  0
 13 43  1  0  0  0
 14 15  1  0  0  0
 14 16  1  0  0  0
 15 44  1  0  0  0
 16 17  2  0  0  0
 16 21  1  0  0  0
 17 18  1  0  0  0
 17 45  1  0  0  0
 18 19  2  0  0  0
 18 46  1  0  0  0
 19 20  1  0  0  0
 20 21  2  0  0  0
 20 22  1  0  0  0
 22 23  2  0  0  0
 22 25  1  0  0  0
 23 24  1  0  0  0
 23 47  1  0  0  0
 24 27  2  0  0  0
 24 48  1  0  0  0
 25 26  2  0  0  0
 25 49  1  0  0  0
 26 27  1  0  0  0
 26 30  1  0  0  0
 27 28  1  0  0  0
 28 29  1  0  0  0
 29 30  1  0  0  0
 29 50  1  0  0  0
 29 51  1  0  0  0
M  END
$$$$
05T
  CCTOOLS-0306161121

 30 30  0  0  0  0  0  0  0  0999 V2000
   -0.2930    1.3970   -0.0410 C   0  0  0  0  0
    0.6820    0.2220   -0.1390 C   0  0  0  0  0
    2.0020    0.6410    0.3380 N   0  0  0  0  0
    3.1300   -0.0100   -0.1020 C   0  0  0  0  0
    4.3690    0.3830    0.3460 N   0  0  0  0  0
    3.0260   -0.9990   -0.9440 N   0  0  0  0  0
    0.1720   -0.9360    0.7210 C   0  0  0  0  0
   -1.2070   -1.3740    0.2230 C   0  0  0  0  0
   -2.1810   -0.1980    0.3210 C   0  0  0  0  0
   -1.6710    0.9600   -0.5390 C   0  0  0  0  0
   -3.5600   -0.6360   -0.1780 C   0  0  0  0  0
   -4.5230    0.4540    0.0280 N   0  0  0  0  0
   -0.3680    1.7220    0.9970 H   0  0  0  0  0
    0.0700    2.2220   -0.6540 H   0  0  0  0  0
    0.7570   -0.1020   -1.1770 H   0  0  0  0  0
    2.0800    1.3770    0.9650 H   0  0  0  0  0
    4.4470    1.1200    0.9730 H   0  0  0  0  0
    5.1650   -0.0750    0.0350 H   0  0  0  0  0
    3.8220   -1.4580   -1.2550 H   0  0  0  0  0
    0.8660   -1.7740    0.6520 H   0  0  0  0  0
    0.0970   -0.6120    1.7590 H   0  0  0  0  0
   -1.1320   -1.6980   -0.8150 H   0  0  0  0  0
   -1.5700   -2.1990    0.8360 H   0  0  0  0  0
   -2.2560    0.1260    1.3590 H   0  0  0  0  0
   -2.3660    1.7970   -0.4700 H   0  0  0  0  0
   -1.5970    0.6360   -1.5770 H   0  0  0  0  0
   -3.5030   -0.8750   -1.2390 H   0  0  0  0  0
   -3.8840   -1.5160    0.3770 H   0  0  0  0  0
   -4.2120    1.3010   -0.4240 H   0  0  0  0  0
   -5.4420    0.1900   -0.2940 H   0  0  0  0  0
  1 10  1  0  0  0
  1 13  1  0  0  0
  1 14  1  0  0  0
  2  1  1  0  0  0
  2  7  1  0  0  0
  2 15  1  0  0  0
  3  2  1  0  0  0
  3 16  1  0  0  0
  4  3  1  0  0  0
  4  5  1  0  0  0
  5 17  1  0  0  0
  5 18  1  0  0  0
  6  4  2  0  0  0
  6 19  1  0  0  0
  7  8  1  0  0  0
  7 20  1  0  0  0
  7 21  1  0  0  0
  8  9  1  0  0  0
  8 22  1  0  0  0
  8 23  1  0  0  0
  9 11  1  0  0  0
  9 24  1  0  0  0
 10  9  1  0  0  0
 10 25  1  0  0  0
 10 26  1  0  0  0
 11 12  1  0  0  0
 11 27  1  0  0  0
 11 28  1  0  0  0
 12 29  1  0  0  0
 12 30  1  0  0  0
M  END
$$$$
062
  CCTOOLS-0306161121

 60 64  0  0  1  0  0  0  0  0999 V2000
   -4.8620    1.4530    2.4160 N   0  3  0  0  0
   -4.9080    0.1580    2.1740 C   0  0  0  0  0
   -4.3260   -0.3660    1.0210 C   0  0  0  0  0
   -3.7000    0.5090    0.1320 C   0  0  0  0  0
   -3.6720    1.8560    0.4270 C   0  0  0  0  0
   -4.2720    2.3000    1.5930 C   0  0  0  0  0
   -4.2280   -1.7510    0.5000 C   0  0  0  0  0
   -3.5390   -1.7430   -0.7100 C   0  0  0  0  0
   -3.1650   -0.3120   -1.0120 C   0  0  0  0  0
   -4.6920   -2.9630    1.0140 C   0  0  0  0  0
   -4.4660   -4.1360    0.3250 C   0  0  0  0  0
   -3.7810   -4.1180   -0.8770 C   0  0  0  0  0
   -3.3190   -2.9200   -1.3930 C   0  0  0  0  0
   -3.7660    0.1060   -2.2400 O   0  0  0  0  0
   -1.6670   -0.1730   -1.0950 C   0  0  0  0  0
   -1.1220    0.8560   -1.7740 N   0  0  0  0  0
    0.3150    1.1800   -1.8380 C   0  0  0  0  0
    0.3680    2.6930   -2.1670 C   0  0  0  0  0
   -0.8310    2.8430   -3.1400 C   0  0  0  0  0
   -1.8630    1.8450   -2.5730 C   0  0  0  0  0
    0.9740    0.9090   -0.5100 C   0  0  0  0  0
    2.2920    0.6360   -0.4550 N   0  0  0  0  0
    2.9330    0.3720    0.8360 C   0  0  0  0  0
    4.3990    0.0970    0.6230 C   0  0  0  0  0
    4.8630   -1.2050    0.6100 C   0  0  0  0  0
    6.2090   -1.4580    0.4140 C   0  0  0  0  0
    7.0890   -0.4070    0.2270 C   0  0  0  0  0
    6.6230    0.8940    0.2350 C   0  0  0  0  0
    5.2780    1.1460    0.4300 C   0  0  0  0  0
    6.7940   -3.0920    0.4050 CL  0  0  0  0  0
    4.7700    2.5650    0.4380 C   0  0  0  0  0
    4.5900    3.0120    1.8260 N   0  0  0  0  0
   -5.4630    1.9520    3.5980 O   0  5  0  0  0
   -0.9520   -0.9870   -0.5510 O   0  0  0  0  0
    0.3170    0.9360    0.5100 O   0  0  0  0  0
   -5.4000   -0.5010    2.8740 H   0  0  0  0  0
   -3.1920    2.5540   -0.2430 H   0  0  0  0  0
   -4.2580    3.3540    1.8310 H   0  0  0  0  0
   -5.2280   -2.9820    1.9520 H   0  0  0  0  0
   -4.8260   -5.0730    0.7240 H   0  0  0  0  0
   -3.6070   -5.0390   -1.4130 H   0  0  0  0  0
   -2.7840   -2.9080   -2.3320 H   0  0  0  0  0
   -3.7430    1.0720   -2.2480 H   0  0  0  0  0
    0.7990    0.6030   -2.6260 H   0  0  0  0  0
    0.2200    3.2930   -1.2690 H   0  0  0  0  0
    1.3060    2.9530   -2.6590 H   0  0  0  0  0
   -1.2230    3.8590   -3.1150 H   0  0  0  0  0
   -0.5420    2.5640   -4.1530 H   0  0  0  0  0
   -2.5790    2.3710   -1.9420 H   0  0  0  0  0
   -2.3830    1.3450   -3.3900 H   0  0  0  0  0
    2.8170    0.6140   -1.2700 H   0  0  0  0  0
    2.4650   -0.4950    1.3030 H   0  0  0  0  0
    2.8170    1.2410    1.4840 H   0  0  0  0  0
    4.1760   -2.0250    0.7560 H   0  0  0  0  0
    8.1400   -0.6030    0.0740 H   0  0  0  0  0
    7.3100    1.7150    0.0880 H   0  0  0  0  0
    3.8160    2.6130   -0.0860 H   0  0  0  0  0
    5.4920    3.2120   -0.0610 H   0  0  0  0  0
    4.2510    3.9610    1.7830 H   0  0  0  0  0
    3.8430    2.4550    2.2150 H   0  0  0  0  0
  1  2  2  0  0  0
  1  6  1  0  0  0
  1 33  1  0  0  0
  2  3  1  0  0  0
  2 36  1  0  0  0
  3  4  2  0  0  0
  3  7  1  0  0  0
  4  5  1  0  0  0
  4  9  1  0  0  0
  5  6  2  0  0  0
  5 37  1  0  0  0
  6 38  1  0  0  0
  7  8  2  0  0  0
  7 10  1  0  0  0
  8  9  1  0  0  0
  8 13  1  0  0  0
  9 14  1  0  0  0
  9 15  1  0  0  0
 10 11  2  0  0  0
 10 39  1  0  0  0
 11 12  1  0  0  0
 11 40  1  0  0  0
 12 13  2  0  0  0
 12 41  1  0  0  0
 13 42  1  0  0  0
 14 43  1  0  0  0
 15 16  1  0  0  0
 15 34  2  0  0  0
 16 17  1  0  0  0
 16 20  1  0  0  0
 17 18  1  0  0  0
 17 21  1  0  0  0
 17 44  1  0  0  0
 18 19  1  0  0  0
 18 45  1  0  0  0
 18 46  1  0  0  0
 19 20  1  0  0  0
 19 47  1  0  0  0
 19 48  1  0  0  0
 20 49  1  0  0  0
 20 50  1  0  0  0
 21 22  1  0  0  0
 21 35  2  0  0  0
 22 23  1  0  0  0
 22 51  1  0  0  0
 23 24  1  0  0  0
 23 52  1  0  0  0
 23 53  1  0  0  0
 24 25  2  0  0  0
 24 29  1  0  0  0
 25 26  1  0  0  0
 25 54  1  0  0  0
 26 27  2  0  0  0
 26 30  1  0  0  0
 27 28  1  0  0  0
 27 55  1  0  0  0
 28 29  2  0  0  0
 28 56  1  0  0  0
 29 31  1  0  0  0
 31 32  1  0  0  0
 31 57  1  0  0  0
 31 58  1  0  0  0
 32 59  1  0  0  0
 32 60  1  0  0  0
M  CHG  1   1   1
M  CHG  1  33  -1
M  END
$$$$
068
  CCTOOLS-0306161121

 43 44  0  0  1  0  0  0  0  0999 V2000
    7.8780    1.4580   -0.1680 C   0  0  0  0  0
    7.1330    0.2030   -0.5410 C   0  0  0  0  0
    7.7250   -0.7270   -1.0470 O   0  0  0  0  0
    5.6870    0.1050   -0.2920 C   0  0  0  0  0
    4.9930   -1.0600   -0.6390 C   0  0  0  0  0
    3.6450   -1.1490   -0.4060 C   0  0  0  0  0
    5.0030    1.1760    0.2960 C   0  0  0  0  0
    3.6550    1.0830    0.5270 C   0  0  0  0  0
    2.9640   -0.0780    0.1760 C   0  0  0  0  0
    1.5070   -0.1760    0.4260 C   0  0  0  0  0
    0.8230    0.8910    1.0070 C   0  0  0  0  0
   -0.5340    0.7940    1.2380 C   0  0  0  0  0
    0.8130   -1.3340    0.0770 C   0  0  0  0  0
   -0.5440   -1.4200    0.3120 C   0  0  0  0  0
   -1.2160   -0.3600    0.8940 C   0  0  0  0  0
   -2.6980   -0.4600    1.1490 C   0  0  0  0  0
   -3.4620    0.0520   -0.0740 C   0  0  0  0  0
   -4.9660   -0.0500    0.1850 C   0  0  0  0  0
   -5.3360   -1.4240    0.3140 O   0  0  0  0  0
   -5.7290    0.5750   -0.9840 C   0  0  0  0  0
   -7.2030    0.5860   -0.6750 C   0  0  0  0  0
   -8.0720    1.0920   -1.5640 O   0  0  0  0  0
   -7.6030    0.1400    0.3740 O   0  0  0  0  0
    8.9320    1.3450   -0.4260 H   0  0  0  0  0
    7.4600    2.3050   -0.7120 H   0  0  0  0  0
    7.7830    1.6320    0.9040 H   0  0  0  0  0
    5.5190   -1.8890   -1.0890 H   0  0  0  0  0
    5.5370    2.0740    0.5690 H   0  0  0  0  0
    3.1090   -2.0470   -0.6730 H   0  0  0  0  0
    3.1270    1.9080    0.9810 H   0  0  0  0  0
    1.3550    1.7920    1.2770 H   0  0  0  0  0
    1.3370   -2.1620   -0.3780 H   0  0  0  0  0
   -1.0650    1.6200    1.6880 H   0  0  0  0  0
   -1.0820   -2.3160    0.0410 H   0  0  0  0  0
   -2.9650   -1.5000    1.3360 H   0  0  0  0  0
   -2.9580    0.1440    2.0190 H   0  0  0  0  0
   -3.1950    1.0920   -0.2600 H   0  0  0  0  0
   -3.2010   -0.5520   -0.9430 H   0  0  0  0  0
   -5.2130    0.4800    1.1050 H   0  0  0  0  0
   -5.1440   -1.9580   -0.4690 H   0  0  0  0  0
   -5.3820    1.5970   -1.1390 H   0  0  0  0  0
   -5.5510   -0.0090   -1.8880 H   0  0  0  0  0
   -9.0080    1.0770   -1.3200 H   0  0  0  0  0
  1  2  1  0  0  0
  1 24  1  0  0  0
  1 25  1  0  0  0
  1 26  1  0  0  0
  2  3  2  0  0  0
  2  4  1  0  0  0
  4  5  1  0  0  0
  4  7  2  0  0  0
  5  6  2  0  0  0
  5 27  1  0  0  0
  6  9  1  0  0  0
  6 29  1  0  0  0
  7  8  1  0  0  0
  7 28  1  0  0  0
  8  9  2  0  0  0
  8 30  1  0  0  0
  9 10  1  0  0  0
 10 11  1  0  0  0
 10 13  2  0  0  0
 11 12  2  0  0  0
 11 31  1  0  0  0
 12 15  1  0  0  0
 12 33  1  0  0  0
 13 14  1  0  0  0
 13 32  1  0  0  0
 14 15  2  0  0  0
 14 34  1  0  0  0
 15 16  1  0  0  0
 16 17  1  0  0  0
 16 35  1  0  0  0
 16 36  1  0  0  0
 17 18  1  0  0  0
 17 37  1  0  0  0
 17 38  1  0  0  0
 18 19  1  0  0  0
 18 20  1  0  0  0
 18 39  1  0  0  0
 19 40  1  0  0  0
 20 21  1  0  0  0
 20 41  1  0  0  0
 20 42  1  0  0  0
 21 22  1  0  0  0
 21 23  2  0  0  0
 22 43  1  0  0  0
M  END
$$$$
06H
  CCTOOLS-0306161121

 64 67  0  0  1  0  0  0  0  0999 V2000
   -2.8100    3.3800    0.3310 C   0  0  0  0  0
   -2.3780    1.9430    0.1880 C   0  0  0  0  0
   -1.1220    1.4460    0.3180 C   0  0  0  0  0
   -1.1400    0.0930    0.0980 N   0  0  0  0  0
   -2.4180   -0.3210   -0.0480 C   0  0  0  0  0
   -3.2320    0.8060   -0.0910 C   0  0  0  0  0
   -4.6650    0.7320   -0.3800 C   0  0  0  0  0
   -5.3790    1.7110   -0.3500 O   0  0  0  0  0
   -5.2150   -0.6370   -0.7210 C   0  0  0  0  0
   -4.5030   -1.6990    0.1100 C   0  0  0  0  0
   -2.9930   -1.7080   -0.1290 C   0  0  0  0  0
   -5.0670   -3.0750   -0.2690 C   0  0  0  0  0
   -4.7820   -1.4540    1.5950 C   0  0  0  0  0
   -0.0360   -0.7620    0.0060 C   0  0  0  0  0
   -0.2150   -2.1410   -0.1150 C   0  0  0  0  0
    0.8460   -3.0000   -0.1270 C   0  0  0  0  0
    2.1530   -2.5150   -0.0420 C   0  0  0  0  0
    2.3620   -1.1280    0.0200 C   0  0  0  0  0
    1.2670   -0.2760   -0.0100 C   0  0  0  0  0
    3.6690   -0.6310    0.1080 N   0  0  0  0  0
    3.8520    0.7600    0.5760 C   0  0  0  0  0
    3.3490    1.7020   -0.4860 C   0  0  0  0  0
    3.4950    1.4300   -1.6600 O   0  0  0  0  0
    2.6690    2.8330   -0.0990 N   0  0  0  0  0
    1.6200    3.2210   -1.0760 C   0  0  0  0  0
    0.2750    3.3810   -0.3810 C   0  0  0  0  0
    0.0380    2.3310    0.6980 C   0  0  0  0  0
    2.9680    3.6020    1.1130 C   0  0  0  0  0
    5.3440    1.0080    0.8190 C   0  0  0  0  0
    3.2810   -3.4610   -0.0260 C   0  0  0  0  0
    4.4220   -3.0460    0.0480 O   0  0  0  0  0
    3.0490   -4.7870   -0.0930 N   0  0  0  0  0
   -2.7510    3.8750   -0.6380 H   0  0  0  0  0
   -3.8370    3.4160    0.6950 H   0  0  0  0  0
   -2.1560    3.8880    1.0390 H   0  0  0  0  0
   -6.2830   -0.6610   -0.5040 H   0  0  0  0  0
   -5.0560   -0.8370   -1.7810 H   0  0  0  0  0
   -2.7780   -2.1440   -1.1030 H   0  0  0  0  0
   -2.5420   -2.3250    0.6600 H   0  0  0  0  0
   -4.8970   -3.2580   -1.3300 H   0  0  0  0  0
   -4.5680   -3.8460    0.3170 H   0  0  0  0  0
   -6.1370   -3.0980   -0.0640 H   0  0  0  0  0
   -5.8560   -1.5080    1.7770 H   0  0  0  0  0
   -4.2740   -2.2130    2.1900 H   0  0  0  0  0
   -4.4160   -0.4670    1.8750 H   0  0  0  0  0
   -1.1890   -2.5740   -0.2430 H   0  0  0  0  0
    0.6710   -4.0650   -0.2010 H   0  0  0  0  0
    1.4420    0.7770   -0.1450 H   0  0  0  0  0
    4.4480   -1.1610   -0.1410 H   0  0  0  0  0
    3.3010    0.9020    1.5030 H   0  0  0  0  0
    1.9020    4.1680   -1.5490 H   0  0  0  0  0
    1.5420    2.4560   -1.8550 H   0  0  0  0  0
    0.2080    4.3800    0.0630 H   0  0  0  0  0
   -0.5160    3.3000   -1.1390 H   0  0  0  0  0
   -0.2520    2.8660    1.6260 H   0  0  0  0  0
    0.9180    1.7700    0.9430 H   0  0  0  0  0
    3.7990    3.1360    1.6430 H   0  0  0  0  0
    3.2370    4.6220    0.8400 H   0  0  0  0  0
    2.0900    3.6180    1.7590 H   0  0  0  0  0
    5.8940    0.8560   -0.1100 H   0  0  0  0  0
    5.4900    2.0320    1.1640 H   0  0  0  0  0
    5.7090    0.3140    1.5750 H   0  0  0  0  0
    2.1390   -5.1180   -0.1520 H   0  0  0  0  0
    3.7920   -5.4100   -0.0820 H   0  0  0  0  0
  1  2  1  0  0  0
  1 33  1  0  0  0
  1 34  1  0  0  0
  1 35  1  0  0  0
  2  3  2  0  0  0
  2  6  1  0  0  0
  3  4  1  0  0  0
  4  5  1  0  0  0
  4 14  1  0  0  0
  5 11  1  0  0  0
  6  7  1  0  0  0
  6  5  2  0  0  0
  7  9  1  0  0  0
  8  7  2  0  0  0
  9 10  1  0  0  0
  9 36  1  0  0  0
  9 37  1  0  0  0
 10 12  1  0  0  0
 10 13  1  0  0  0
 11 10  1  0  0  0
 11 38  1  0  0  0
 11 39  1  0  0  0
 12 40  1  0  0  0
 12 41  1  0  0  0
 12 42  1  0  0  0
 13 43  1  0  0  0
 13 44  1  0  0  0
 13 45  1  0  0  0
 14 19  2  0  0  0
 15 16  2  0  0  0
 15 14  1  0  0  0
 15 46  1  0  0  0
 16 17  1  0  0  0
 16 47  1  0  0  0
 17 30  1  0  0  0
 17 18  2  0  0  0
 18 20  1  0  0  0
 19 18  1  0  0  0
 19 48  1  0  0  0
 20 21  1  0  0  0
 20 49  1  0  0  0
 21 29  1  0  0  0
 21 50  1  0  0  0
 22 23  2  0  0  0
 22 21  1  0  0  0
 24 22  1  0  0  0
 25 24  1  0  0  0
 25 51  1  0  0  0
 25 52  1  0  0  0
 26 25  1  0  0  0
 26 53  1  0  0  0
 26 54  1  0  0  0
 27  3  1  0  0  0
 27 26  1  0  0  0
 27 55  1  0  0  0
 27 56  1  0  0  0
 28 24  1  0  0  0
 28 57  1  0  0  0
 28 58  1  0  0  0
 28 59  1  0  0  0
 29 60  1  0  0  0
 29 61  1  0  0  0
 29 62  1  0  0  0
 30 31  2  0  0  0
 32 30  1  0  0  0
 32 63  1  0  0  0
 32 64  1  0  0  0
M  END
$$$$
06U
  CCTOOLS-0306161121

 51 53  0  0  1  0  0  0  0  0999 V2000
    4.6540   -1.2770   -1.5870 N   0  0  0  0  0
    5.7580   -0.6050   -1.2960 C   0  0  0  0  0
    5.7600    0.4040   -0.4370 N   0  0  0  0  0
    4.6490    0.7850    0.1710 C   0  0  0  0  0
    3.4590    0.1090   -0.1020 C   0  0  0  0  0
    3.4960   -0.9580   -1.0210 C   0  0  0  0  0
   -5.4860   -0.2100   -1.0000 C   0  0  0  0  0
    6.9440   -0.9680   -1.9070 N   0  0  0  0  0
    4.6680    1.9340    1.1460 C   0  0  0  0  0
    2.3450   -1.6620   -1.3280 N   0  0  0  0  0
    2.2340    0.4900    0.5340 C   0  0  0  0  0
    1.2300    0.8030    1.0560 C   0  0  0  0  0
   -0.0300    1.1940    1.7100 C   0  0  0  0  0
    0.1190    1.0570    3.2270 C   0  0  0  0  0
   -1.1440    0.2990    1.2310 C   0  0  0  0  0
   -1.0690   -1.0650    1.4380 C   0  0  0  0  0
   -2.0920   -1.8950    1.0000 C   0  0  0  0  0
   -3.1920   -1.3560    0.3530 C   0  0  0  0  0
   -3.2680    0.0190    0.1440 C   0  0  0  0  0
   -2.2390    0.8450    0.5920 C   0  0  0  0  0
   -4.4430    0.6020   -0.5490 C   0  0  0  0  0
   -4.5360    1.9800   -0.7680 C   0  0  0  0  0
   -5.6460    2.4800   -1.4160 C   0  0  0  0  0
   -6.6090    1.6790   -1.8270 N   0  0  0  0  0
   -6.5580    0.3730   -1.6450 C   0  0  0  0  0
    4.4000    3.2420    0.3990 C   0  0  0  0  0
   -2.0140   -3.2360    1.2060 O   0  0  0  0  0
   -3.1030   -4.0300    0.7290 C   0  0  0  0  0
   -5.4520   -1.2790   -0.8510 H   0  0  0  0  0
    6.9590   -1.7050   -2.5380 H   0  0  0  0  0
    7.7610   -0.4860   -1.7050 H   0  0  0  0  0
    3.8960    1.7830    1.9010 H   0  0  0  0  0
    5.6440    1.9850    1.6290 H   0  0  0  0  0
    2.3800   -2.3950   -1.9620 H   0  0  0  0  0
    1.5040   -1.4220   -0.9090 H   0  0  0  0  0
   -0.2620    2.2290    1.4600 H   0  0  0  0  0
   -0.8130    1.3470    3.7110 H   0  0  0  0  0
    0.3520    0.0220    3.4770 H   0  0  0  0  0
    0.9250    1.7040    3.5730 H   0  0  0  0  0
   -0.2120   -1.4870    1.9420 H   0  0  0  0  0
   -3.9880   -2.0010    0.0110 H   0  0  0  0  0
   -2.2950    1.9120    0.4320 H   0  0  0  0  0
   -3.7510    2.6420   -0.4340 H   0  0  0  0  0
   -5.7270    3.5430   -1.5900 H   0  0  0  0  0
   -7.3690   -0.2470   -1.9980 H   0  0  0  0  0
    4.4130    4.0730    1.1040 H   0  0  0  0  0
    5.1710    3.3940   -0.3560 H   0  0  0  0  0
    3.4240    3.1910   -0.0840 H   0  0  0  0  0
   -3.1990   -3.9040   -0.3490 H   0  0  0  0  0
   -2.9150   -5.0790    0.9570 H   0  0  0  0  0
   -4.0250   -3.7120    1.2160 H   0  0  0  0  0
  1  6  1  0  0  0
  2  1  2  0  0  0
  3  2  1  0  0  0
  3  4  2  0  0  0
  4  5  1  0  0  0
  5 11  1  0  0  0
  5  6  2  0  0  0
  6 10  1  0  0  0
  7 21  1  0  0  0
  7 29  1  0  0  0
  8  2  1  0  0  0
  8 30  1  0  0  0
  8 31  1  0  0  0
  9  4  1  0  0  0
  9 32  1  0  0  0
  9 33  1  0  0  0
 10 34  1  0  0  0
 10 35  1  0  0  0
 11 12  3  0  0  0
 12 13  1  0  0  0
 13 14  1  0  0  0
 13 36  1  0  0  0
 14 37  1  0  0  0
 14 38  1  0  0  0
 14 39  1  0  0  0
 15 13  1  0  0  0
 16 15  2  0  0  0
 16 40  1  0  0  0
 17 16  1  0  0  0
 18 17  2  0  0  0
 18 19  1  0  0  0
 18 41  1  0  0  0
 19 20  2  0  0  0
 20 15  1  0  0  0
 20 42  1  0  0  0
 21 19  1  0  0  0
 21 22  2  0  0  0
 22 43  1  0  0  0
 23 22  1  0  0  0
 23 44  1  0  0  0
 24 23  2  0  0  0
 25  7  2  0  0  0
 25 24  1  0  0  0
 25 45  1  0  0  0
 26  9  1  0  0  0
 26 46  1  0  0  0
 26 47  1  0  0  0
 26 48  1  0  0  0
 27 17  1  0  0  0
 27 28  1  0  0  0
 28 49  1  0  0  0
 28 50  1  0  0  0
 28 51  1  0  0  0
M  END
$$$$
06Z
  CCTOOLS-0306161121

 34 36  0  0  0  0  0  0  0  0999 V2000
    6.5620    1.4320   -0.6640 F   0  0  0  0  0
    0.8150   -0.9620   -0.1140 N   0  0  0  0  0
   -0.3380   -1.5710   -0.2590 C   0  0  0  0  0
   -0.4520   -2.9160   -0.5740 N   0  0  0  0  0
   -1.4300   -0.7440   -0.0650 C   0  0  0  0  0
   -2.7830   -1.1200   -0.1550 C   0  0  0  0  0
   -3.8430   -0.0900   -0.0900 C   0  0  0  0  0
   -5.1160   -0.4220    0.3770 C   0  0  0  0  0
   -6.1000    0.5430    0.4360 C   0  0  0  0  0
   -5.8270    1.8380    0.0320 C   0  0  0  0  0
   -4.5680    2.1740   -0.4320 C   0  0  0  0  0
   -3.5730    1.2200   -0.4900 C   0  0  0  0  0
   -3.0820   -2.2950   -0.2860 O   0  0  0  0  0
   -0.8210    0.8650    0.3130 S   0  0  0  0  0
    0.7880    0.3050    0.1840 C   0  0  0  0  0
    1.9050    1.0890    0.3690 N   0  0  0  0  0
    3.1790    0.5170    0.2970 C   0  0  0  0  0
    4.2550    1.2700   -0.1550 C   0  0  0  0  0
    5.5140    0.7010   -0.2240 C   0  0  0  0  0
    5.7010   -0.6170    0.1570 C   0  0  0  0  0
    4.6300   -1.3680    0.6070 C   0  0  0  0  0
    3.3720   -0.8030    0.6830 C   0  0  0  0  0
    0.3460   -3.4540   -0.6990 H   0  0  0  0  0
   -1.3290   -3.3190   -0.6700 H   0  0  0  0  0
   -5.3300   -1.4330    0.6920 H   0  0  0  0  0
   -7.0850    0.2870    0.7970 H   0  0  0  0  0
   -6.6010    2.5900    0.0800 H   0  0  0  0  0
   -4.3620    3.1870   -0.7460 H   0  0  0  0  0
   -2.5900    1.4840   -0.8480 H   0  0  0  0  0
    1.8090    2.0370    0.5490 H   0  0  0  0  0
    4.1080    2.2980   -0.4520 H   0  0  0  0  0
    6.6850   -1.0590    0.1020 H   0  0  0  0  0
    4.7790   -2.3960    0.9030 H   0  0  0  0  0
    2.5380   -1.3900    1.0400 H   0  0  0  0  0
  1 19  1  0  0  0
  2  3  1  0  0  0
  2 15  2  0  0  0
  3  4  1  0  0  0
  3  5  2  0  0  0
  4 23  1  0  0  0
  4 24  1  0  0  0
  5  6  1  0  0  0
  5 14  1  0  0  0
  6  7  1  0  0  0
  6 13  2  0  0  0
  7  8  2  0  0  0
  7 12  1  0  0  0
  8  9  1  0  0  0
  8 25  1  0  0  0
  9 10  2  0  0  0
  9 26  1  0  0  0
 10 11  1  0  0  0
 10 27  1  0  0  0
 11 12  2  0  0  0
 11 28  1  0  0  0
 12 29  1  0  0  0
 14 15  1  0  0  0
 15 16  1  0  0  0
 16 17  1  0  0  0
 16 30  1  0  0  0
 17 18  2  0  0  0
 17 22  1  0  0  0
 18 19  1  0  0  0
 18 31  1  0  0  0
 19 20  2  0  0  0
 20 21  1  0  0  0
 20 32  1  0  0  0
 21 22  2  0  0  0
 21 33  1  0  0  0
 22 34  1  0  0  0
M  END
$$$$
073
  CCTOOLS-0306161121

 71 75  0  0  1  0  0  0  0  0999 V2000
    7.4810    1.0910   -0.3190 O   0  0  0  0  0
    6.6930    0.8340    0.5690 C   0  0  0  0  0
    7.1340    0.6440    1.8280 O   0  0  0  0  0
    8.5520    0.7460    2.1230 C   0  0  0  0  0
    5.2500    0.7310    0.2690 C   0  0  0  0  0
    4.7890    0.9270   -1.0340 C   0  0  0  0  0
    3.4400    0.8280   -1.3070 C   0  0  0  0  0
    4.3420    0.4310    1.2870 C   0  0  0  0  0
    2.9950    0.3410    1.0000 C   0  0  0  0  0
    2.5450    0.5360   -0.2930 C   0  0  0  0  0
    1.0740    0.4310   -0.5990 C   0  0  0  0  0
    0.5760    1.7300   -1.0580 N   0  0  0  0  0
   -0.0210    2.0110   -2.2960 N   0  0  0  0  0
   -0.3330    3.2580   -2.3480 N   0  0  0  0  0
    0.0150    3.8750   -1.2010 C   0  0  0  0  0
   -0.1000    5.1980   -0.7540 C   0  0  0  0  0
    0.5950    2.9120   -0.3570 C   0  0  0  0  0
    1.0550    3.2810    0.9020 C   0  0  0  0  0
    0.9300    4.5870    1.3190 C   0  0  0  0  0
    0.3520    5.5380    0.4870 C   0  0  0  0  0
    0.3190    0.0120    0.6640 C   0  0  0  0  0
   -1.1610   -0.0150    0.3790 C   0  0  0  0  0
   -1.7740   -1.2000    0.0180 C   0  0  0  0  0
   -3.1310   -1.2240   -0.2440 C   0  0  0  0  0
   -3.8760   -0.0640   -0.1430 C   0  0  0  0  0
   -5.3550   -0.0910   -0.4280 C   0  0  0  0  0
   -5.7350    1.1120   -1.0350 F   0  0  0  0  0
   -6.2720   -0.3000    1.1330 P   0  0  0  0  0
   -5.7450   -1.6180    1.8930 O   0  0  0  0  0
   -7.7160   -0.4420    0.8420 O   0  0  0  0  0
   -6.0370    0.9890    2.0700 O   0  0  0  0  0
   -5.6450   -1.1570   -1.2860 F   0  0  0  0  0
   -3.2630    1.1210    0.2200 C   0  0  0  0  0
   -1.9060    1.1450    0.4850 C   0  0  0  0  0
    0.8540   -0.6150   -1.6950 C   0  0  0  0  0
    1.5010   -1.9140   -1.2860 C   0  0  0  0  0
    0.7710   -3.0160   -1.1910 C   0  0  0  0  0
    1.3770   -4.2600   -0.6700 C   0  0  0  0  0
    2.7170   -4.2790   -0.2830 C   0  0  0  0  0
    3.2740   -5.4410    0.2080 C   0  0  0  0  0
    2.5100   -6.5900    0.3060 C   0  0  0  0  0
    1.1820   -6.5810   -0.0820 C   0  0  0  0  0
    0.6110   -5.4230   -0.5690 C   0  0  0  0  0
    8.7170    0.5630    3.1850 H   0  0  0  0  0
    9.0990    0.0070    1.5370 H   0  0  0  0  0
    8.9060    1.7450    1.8680 H   0  0  0  0  0
    5.4860    1.1560   -1.8260 H   0  0  0  0  0
    3.0820    0.9800   -2.3150 H   0  0  0  0  0
    4.6920    0.2780    2.2970 H   0  0  0  0  0
    2.2910    0.1140    1.7870 H   0  0  0  0  0
   -0.5470    5.9470   -1.3900 H   0  0  0  0  0
    1.5050    2.5450    1.5520 H   0  0  0  0  0
    1.2830    4.8750    2.2980 H   0  0  0  0  0
    0.2610    6.5600    0.8270 H   0  0  0  0  0
    0.6470   -0.9810    0.9720 H   0  0  0  0  0
    0.5220    0.7260    1.4620 H   0  0  0  0  0
   -1.1920   -2.1060   -0.0610 H   0  0  0  0  0
   -3.6100   -2.1500   -0.5270 H   0  0  0  0  0
   -4.8030   -1.4850    2.0630 H   0  0  0  0  0
   -6.5380    0.8380    2.8830 H   0  0  0  0  0
   -3.8440    2.0280    0.2980 H   0  0  0  0  0
   -1.4280    2.0700    0.7680 H   0  0  0  0  0
   -0.2150   -0.7710   -1.8390 H   0  0  0  0  0
    1.2990   -0.2650   -2.6260 H   0  0  0  0  0
    2.5590   -1.9460   -1.0710 H   0  0  0  0  0
   -0.2650   -3.0060   -1.4940 H   0  0  0  0  0
    3.3140   -3.3820   -0.3590 H   0  0  0  0  0
    4.3100   -5.4550    0.5130 H   0  0  0  0  0
    2.9520   -7.4990    0.6870 H   0  0  0  0  0
    0.5910   -7.4810   -0.0030 H   0  0  0  0  0
   -0.4260   -5.4160   -0.8710 H   0  0  0  0  0
  1  2  2  0  0  0
  2  3  1  0  0  0
  2  5  1  0  0  0
  3  4  1  0  0  0
  4 44  1  0  0  0
  4 45  1  0  0  0
  4 46  1  0  0  0
  5  6  2  0  0  0
  5  8  1  0  0  0
  6  7  1  0  0  0
  6 47  1  0  0  0
  7 10  2  0  0  0
  7 48  1  0  0  0
  8  9  2  0  0  0
  8 49  1  0  0  0
  9 10  1  0  0  0
  9 50  1  0  0  0
 10 11  1  0  0  0
 11 12  1  0  0  0
 11 21  1  0  0  0
 11 35  1  0  0  0
 12 13  1  0  0  0
 12 17  1  0  0  0
 13 14  2  0  0  0
 14 15  1  0  0  0
 15 16  1  0  0  0
 15 17  2  0  0  0
 16 20  2  0  0  0
 16 51  1  0  0  0
 17 18  1  0  0  0
 18 19  2  0  0  0
 18 52  1  0  0  0
 19 20  1  0  0  0
 19 53  1  0  0  0
 20 54  1  0  0  0
 21 22  1  0  0  0
 21 55  1  0  0  0
 21 56  1  0  0  0
 22 23  2  0  0  0
 22 34  1  0  0  0
 23 24  1  0  0  0
 23 57  1  0  0  0
 24 25  2  0  0  0
 24 58  1  0  0  0
 25 26  1  0  0  0
 25 33  1  0  0  0
 26 27  1  0  0  0
 26 28  1  0  0  0
 26 32  1  0  0  0
 28 29  1  0  0  0
 28 30  2  0  0  0
 28 31  1  0  0  0
 29 59  1  0  0  0
 31 60  1  0  0  0
 33 34  2  0  0  0
 33 61  1  0  0  0
 34 62  1  0  0  0
 35 36  1  0  0  0
 35 63  1  0  0  0
 35 64  1  0  0  0
 36 37  2  0  0  0
 36 65  1  0  0  0
 37 38  1  0  0  0
 37 66  1  0  0  0
 38 39  1  0  0  0
 38 43  2  0  0  0
 39 40  2  0  0  0
 39 67  1  0  0  0
 40 41  1  0  0  0
 40 68  1  0  0  0
 41 42  2  0  0  0
 41 69  1  0  0  0
 42 43  1  0  0  0
 42 70  1  0  0  0
 43 71  1  0  0  0
M  END
$$$$
077
  CCTOOLS-0306161121

 38 39  0  0  1  0  0  0  0  0999 V2000
    6.1810   -0.8290   -1.0020 C   0  0  0  0  0
    4.8290    1.2410    0.2540 C   0  0  0  0  0
    4.8370   -0.9650   -0.7180 C   0  0  0  0  0
    6.8480    0.3340   -0.6610 C   0  0  0  0  0
    6.1730    1.3660   -0.0340 C   0  0  0  0  0
    4.1520    0.0720   -0.0870 C   0  0  0  0  0
    2.7070   -0.0690    0.2200 C   0  0  0  0  0
   -4.1020   -1.4810    0.3530 O   0  0  0  0  0
    2.0300   -1.2380   -0.1210 C   0  0  0  0  0
    0.6800    0.8300    1.1400 C   0  0  0  0  0
   -2.2810    0.0500   -0.0710 C   0  0  0  0  0
   -3.7710   -0.0950    0.2460 C   0  0  0  0  0
    0.0120   -0.3310    0.7930 C   0  0  0  0  0
    2.0240    0.9650    0.8560 C   0  0  0  0  0
    0.6870   -1.3630    0.1670 C   0  0  0  0  0
   -1.4560   -0.4740    1.1060 C   0  0  0  0  0
   -4.5950    0.5410   -0.8740 C   0  0  0  0  0
   -6.0560    0.5080   -0.5050 C   0  0  0  0  0
   -6.4020    0.0250    0.5480 O   0  0  0  0  0
   -6.9720    1.0150   -1.3440 O   0  0  0  0  0
    6.7140   -1.6330   -1.4870 H   0  0  0  0  0
    4.3170   -1.8730   -0.9850 H   0  0  0  0  0
    7.9000    0.4360   -0.8850 H   0  0  0  0  0
    4.3030    2.0470    0.7430 H   0  0  0  0  0
    6.6990    2.2720    0.2300 H   0  0  0  0  0
    2.5560   -2.0440   -0.6110 H   0  0  0  0  0
    2.5450    1.8720    1.1270 H   0  0  0  0  0
   -3.9310   -1.9900   -0.4510 H   0  0  0  0  0
   -3.9920    0.4050    1.1890 H   0  0  0  0  0
    0.1610   -2.2690   -0.0980 H   0  0  0  0  0
    0.1480    1.6330    1.6280 H   0  0  0  0  0
   -2.0430   -0.5250   -0.9660 H   0  0  0  0  0
   -2.0460    1.1010   -0.2400 H   0  0  0  0  0
   -1.6940    0.1010    2.0010 H   0  0  0  0  0
   -1.6900   -1.5250    1.2750 H   0  0  0  0  0
   -4.2800    1.5750   -1.0160 H   0  0  0  0  0
   -4.4420   -0.0150   -1.7990 H   0  0  0  0  0
   -7.8970    0.9710   -1.0630 H   0  0  0  0  0
  1  3  1  0  0  0
  1  4  2  0  0  0
  1 21  1  0  0  0
  2  5  2  0  0  0
  2  6  1  0  0  0
  2 24  1  0  0  0
  3  6  2  0  0  0
  3 22  1  0  0  0
  4  5  1  0  0  0
  4 23  1  0  0  0
  5 25  1  0  0  0
  6  7  1  0  0  0
  7  9  1  0  0  0
  7 14  2  0  0  0
  8 12  1  0  0  0
  8 28  1  0  0  0
  9 15  2  0  0  0
  9 26  1  0  0  0
 10 13  2  0  0  0
 10 14  1  0  0  0
 10 31  1  0  0  0
 11 12  1  0  0  0
 11 16  1  0  0  0
 11 32  1  0  0  0
 11 33  1  0  0  0
 12 17  1  0  0  0
 12 29  1  0  0  0
 13 15  1  0  0  0
 13 16  1  0  0  0
 14 27  1  0  0  0
 15 30  1  0  0  0
 16 34  1  0  0  0
 16 35  1  0  0  0
 17 18  1  0  0  0
 17 36  1  0  0  0
 17 37  1  0  0  0
 18 19  2  0  0  0
 18 20  1  0  0  0
 20 38  1  0  0  0
M  END
$$$$
07H
  CCTOOLS-0306161121

 54 58  0  0  0  0  0  0  0  0999 V2000
    5.9170   -0.7690    0.4260 C   0  0  0  0  0
    6.4430   -2.0370    0.2080 C   0  0  0  0  0
    7.7110   -2.1670   -0.3240 C   0  0  0  0  0
    8.4580   -1.0430   -0.6300 C   0  0  0  0  0
    7.9510    0.2220   -0.3980 C   0  0  0  0  0
    6.6850    0.3680    0.1380 C   0  0  0  0  0
    6.1680    1.5960    0.4030 O   0  0  0  0  0
    4.7590    1.7610    0.2520 C   0  0  0  0  0
    4.0160    0.6320    0.9170 C   0  0  0  0  0
    4.5620   -0.5780    0.9850 C   0  0  0  0  0
    2.6500    0.8750    1.5050 C   0  0  0  0  0
    1.6350    0.7650    0.4490 N   0  0  0  0  0
    1.4620   -0.6320    0.0290 C   0  0  0  0  0
    0.5350   -0.6850   -1.1890 C   0  0  0  0  0
   -0.7110    0.0240   -0.8600 N   0  0  0  0  0
   -0.6130    1.3820   -0.3030 C   0  0  0  0  0
    0.3590    1.3530    0.8810 C   0  0  0  0  0
   -1.9110   -0.5550   -1.0620 C   0  0  0  0  0
   -1.9730   -1.7120   -1.4310 O   0  0  0  0  0
   -3.1520    0.2160   -0.8360 C   0  0  0  0  0
   -3.1790    1.5890   -1.0900 C   0  0  0  0  0
   -4.3380    2.3100   -0.8780 C   0  0  0  0  0
   -5.4760    1.6800   -0.4150 C   0  0  0  0  0
   -5.4620    0.3080   -0.1560 C   0  0  0  0  0
   -4.2990   -0.4270   -0.3730 C   0  0  0  0  0
   -6.6830   -0.3650    0.3400 C   0  0  0  0  0
   -6.8120   -1.6900    0.6330 N   0  0  0  0  0
   -8.1250   -1.9030    1.0710 N   0  0  0  0  0
   -8.7630   -0.7610    1.0450 C   0  0  0  0  0
   -7.8870    0.2280    0.5960 C   0  0  0  0  0
    5.8640   -2.9140    0.4540 H   0  0  0  0  0
    8.1210   -3.1510   -0.5010 H   0  0  0  0  0
    9.4460   -1.1550   -1.0530 H   0  0  0  0  0
    8.5420    1.0940   -0.6350 H   0  0  0  0  0
    4.4570    2.7050    0.7050 H   0  0  0  0  0
    4.5110    1.7780   -0.8090 H   0  0  0  0  0
    4.0280   -1.4010    1.4370 H   0  0  0  0  0
    2.4510    0.1340    2.2800 H   0  0  0  0  0
    2.6140    1.8740    1.9400 H   0  0  0  0  0
    2.4310   -1.0560   -0.2330 H   0  0  0  0  0
    1.0230   -1.2060    0.8450 H   0  0  0  0  0
    1.0180   -0.2000   -2.0380 H   0  0  0  0  0
    0.3110   -1.7230   -1.4350 H   0  0  0  0  0
   -0.2400    2.0650   -1.0660 H   0  0  0  0  0
   -1.5960    1.7110    0.0350 H   0  0  0  0  0
   -0.0640    0.7520    1.6860 H   0  0  0  0  0
    0.5300    2.3690    1.2370 H   0  0  0  0  0
   -2.2930    2.0870   -1.4520 H   0  0  0  0  0
   -4.3530    3.3720   -1.0750 H   0  0  0  0  0
   -6.3780    2.2500   -0.2510 H   0  0  0  0  0
   -4.2850   -1.4890   -0.1790 H   0  0  0  0  0
   -6.1190   -2.3640    0.5530 H   0  0  0  0  0
   -9.7940   -0.6080    1.3270 H   0  0  0  0  0
   -8.1190    1.2750    0.4720 H   0  0  0  0  0
  1 10  1  0  0  0
  2  1  1  0  0  0
  2 31  1  0  0  0
  3  2  2  0  0  0
  3 32  1  0  0  0
  4  5  2  0  0  0
  4  3  1  0  0  0
  4 33  1  0  0  0
  5  6  1  0  0  0
  5 34  1  0  0  0
  6  7  1  0  0  0
  6  1  2  0  0  0
  7  8  1  0  0  0
  8  9  1  0  0  0
  8 35  1  0  0  0
  8 36  1  0  0  0
  9 11  1  0  0  0
 10  9  2  0  0  0
 10 37  1  0  0  0
 11 12  1  0  0  0
 11 38  1  0  0  0
 11 39  1  0  0  0
 12 17  1  0  0  0
 12 13  1  0  0  0
 13 14  1  0  0  0
 13 40  1  0  0  0
 13 41  1  0  0  0
 14 15  1  0  0  0
 14 42  1  0  0  0
 14 43  1  0  0  0
 15 18  1  0  0  0
 16 15  1  0  0  0
 16 44  1  0  0  0
 16 45  1  0  0  0
 17 16  1  0  0  0
 17 46  1  0  0  0
 17 47  1  0  0  0
 18 20  1  0  0  0
 18 19  2  0  0  0
 20 25  1  0  0  0
 21 20  2  0  0  0
 21 22  1  0  0  0
 21 48  1  0  0  0
 22 23  2  0  0  0
 22 49  1  0  0  0
 23 24  1  0  0  0
 23 50  1  0  0  0
 24 26  1  0  0  0
 25 24  2  0  0  0
 25 51  1  0  0  0
 26 27  1  0  0  0
 26 30  2  0  0  0
 27 28  1  0  0  0
 27 52  1  0  0  0
 28 29  2  0  0  0
 29 53  1  0  0  0
 30 29  1  0  0  0
 30 54  1  0  0  0
M  END
$$$$
07M
  CCTOOLS-0306161121

 35 37  0  0  0  0  0  0  0  0999 V2000
    3.3230   -0.3290    0.4840 C   0  0  0  0  0
    1.8650   -0.7040    0.4080 C   0  0  0  0  0
   -4.0200    2.6630    0.1950 C   0  0  0  0  0
   -2.8360    3.0440   -0.5160 O   0  0  0  0  0
   -1.6560    2.4080   -0.0240 C   0  0  0  0  0
   -4.3430    1.2070   -0.1470 C   0  0  0  0  0
   -3.1050    0.3640   -0.0030 C   0  0  0  0  0
   -1.8600    0.9180    0.0510 C   0  0  0  0  0
   -0.7460    0.0840    0.1790 C   0  0  0  0  0
   -0.8790   -1.2320    0.2530 N   0  0  0  0  0
   -2.0660   -1.8110    0.2090 C   0  0  0  0  0
   -3.2270   -1.0330    0.0780 C   0  0  0  0  0
   -4.5160   -1.6540    0.0290 C   0  0  0  0  0
   -5.5400   -2.1470   -0.0100 N   0  0  0  0  0
   -2.1630   -3.1600    0.2890 O   0  0  0  0  0
    0.8650    0.7960    0.2450 S   0  0  0  0  0
    4.0880   -0.2240   -0.6780 C   0  0  0  0  0
    5.3720    0.1060   -0.6120 N   0  0  0  0  0
    5.9650    0.3430    0.5380 C   0  0  0  0  0
    5.2660    0.2560    1.7310 C   0  0  0  0  0
    3.9210   -0.0800    1.7080 C   0  0  0  0  0
    3.4830   -0.4730   -1.9520 C   0  0  0  0  0
    3.0030   -0.6710   -2.9620 N   0  0  0  0  0
    1.7000   -1.3460   -0.4570 H   0  0  0  0  0
    1.5790   -1.2350    1.3150 H   0  0  0  0  0
   -3.8490    2.7570    1.2680 H   0  0  0  0  0
   -4.8510    3.3020   -0.1010 H   0  0  0  0  0
   -0.8230    2.6250   -0.6930 H   0  0  0  0  0
   -1.4270    2.7910    0.9700 H   0  0  0  0  0
   -5.1140    0.8370    0.5290 H   0  0  0  0  0
   -4.7030    1.1480   -1.1740 H   0  0  0  0  0
    7.0120    0.6090    0.5530 H   0  0  0  0  0
    5.7630    0.4520    2.6690 H   0  0  0  0  0
    3.3540   -0.1500    2.6240 H   0  0  0  0  0
   -2.2520   -3.4950    1.1920 H   0  0  0  0  0
  1  2  1  0  0  0
  1 21  2  0  0  0
  2 16  1  0  0  0
  2 24  1  0  0  0
  2 25  1  0  0  0
  3  6  1  0  0  0
  3 26  1  0  0  0
  3 27  1  0  0  0
  4  3  1  0  0  0
  5  4  1  0  0  0
  5  8  1  0  0  0
  5 28  1  0  0  0
  5 29  1  0  0  0
  6 30  1  0  0  0
  6 31  1  0  0  0
  7  6  1  0  0  0
  7 12  1  0  0  0
  8  7  2  0  0  0
  9  8  1  0  0  0
  9 10  2  0  0  0
 10 11  1  0  0  0
 11 15  1  0  0  0
 11 12  2  0  0  0
 12 13  1  0  0  0
 13 14  3  0  0  0
 15 35  1  0  0  0
 16  9  1  0  0  0
 17  1  1  0  0  0
 18 17  2  0  0  0
 18 19  1  0  0  0
 19 20  2  0  0  0
 19 32  1  0  0  0
 20 21  1  0  0  0
 20 33  1  0  0  0
 21 34  1  0  0  0
 22 17  1  0  0  0
 23 22  3  0  0  0
M  END
$$$$
07R
  CCTOOLS-0306161121

 37 39  0  0  0  0  0  0  0  0999 V2000
   -0.8370   -1.8550   -0.1050 O   0  0  0  0  0
   -1.0120   -0.6630    0.0590 C   0  0  0  0  0
   -2.2630   -0.1740    0.1750 N   0  0  0  0  0
   -3.4120   -1.0800    0.1030 C   0  0  0  0  0
   -4.6850   -0.2890    0.2590 C   0  0  0  0  0
   -5.3170    0.2300   -0.8540 C   0  0  0  0  0
   -6.4890    0.9580   -0.7090 C   0  0  0  0  0
   -7.1120    1.4690   -1.8030 O   0  0  0  0  0
   -7.0230    1.1640    0.5540 C   0  0  0  0  0
   -6.3880    0.6430    1.6650 C   0  0  0  0  0
   -5.2230   -0.0870    1.5180 C   0  0  0  0  0
    0.0460    0.1690    0.1310 N   0  0  0  0  0
    1.3360   -0.3350    0.0180 C   0  0  0  0  0
    2.4220    0.3690    0.0710 N   0  0  0  0  0
    3.5700   -0.2840   -0.0570 C   0  0  0  0  0
    4.8820    0.4030   -0.0130 C   0  0  0  0  0
    6.0740   -0.3140   -0.1560 C   0  0  0  0  0
    7.2730    0.3660   -0.1090 C   0  0  0  0  0
    7.3050    1.6730    0.0680 N   0  0  0  0  0
    6.2040    2.3870    0.2080 C   0  0  0  0  0
    4.9620    1.7880    0.1680 C   0  0  0  0  0
    3.4600   -1.6140   -0.2290 C   0  0  0  0  0
    1.7480   -2.0320   -0.2140 S   0  0  0  0  0
   -2.4020    0.7770    0.3060 H   0  0  0  0  0
   -3.4160   -1.5870   -0.8620 H   0  0  0  0  0
   -3.3430   -1.8190    0.9010 H   0  0  0  0  0
   -4.8980    0.0690   -1.8370 H   0  0  0  0  0
   -7.7640    0.8740   -2.1980 H   0  0  0  0  0
   -7.9350    1.7310    0.6690 H   0  0  0  0  0
   -6.8030    0.8030    2.6490 H   0  0  0  0  0
   -4.7280   -0.4940    2.3870 H   0  0  0  0  0
   -0.0930    1.1200    0.2620 H   0  0  0  0  0
    6.0560   -1.3840   -0.3020 H   0  0  0  0  0
    8.1990   -0.1800   -0.2190 H   0  0  0  0  0
    6.2760    3.4550    0.3520 H   0  0  0  0  0
    4.0650    2.3790    0.2780 H   0  0  0  0  0
    4.2800   -2.3070   -0.3510 H   0  0  0  0  0
  2  1  2  0  0  0
  2 12  1  0  0  0
  3  2  1  0  0  0
  3 24  1  0  0  0
  4  3  1  0  0  0
  4 25  1  0  0  0
  4 26  1  0  0  0
  5  4  1  0  0  0
  6  5  2  0  0  0
  6 27  1  0  0  0
  7  6  1  0  0  0
  8  7  1  0  0  0
  8 28  1  0  0  0
  9  7  2  0  0  0
  9 10  1  0  0  0
  9 29  1  0  0  0
 10 11  2  0  0  0
 10 30  1  0  0  0
 11  5  1  0  0  0
 11 31  1  0  0  0
 12 13  1  0  0  0
 12 32  1  0  0  0
 13 14  2  0  0  0
 13 23  1  0  0  0
 14 15  1  0  0  0
 15 22  2  0  0  0
 15 16  1  0  0  0
 16 21  1  0  0  0
 17 16  2  0  0  0
 17 18  1  0  0  0
 17 33  1  0  0  0
 18 19  2  0  0  0
 18 34  1  0  0  0
 19 20  1  0  0  0
 20 35  1  0  0  0
 21 20  2  0  0  0
 21 36  1  0  0  0
 22 37  1  0  0  0
 23 22  1  0  0  0
M  END
$$$$
07Z
  CCTOOLS-0306161121

 36 38  0  0  0  0  0  0  0  0999 V2000
   -2.4820   -1.0350    0.1330 C   0  0  0  0  0
   -1.1660   -1.4880    0.1550 N   0  0  0  0  0
   -0.1270   -0.5920    0.0360 C   0  0  0  0  0
   -0.2710    0.6780   -0.2110 N   0  0  0  0  0
    0.8190    1.4030   -0.2950 C   0  0  0  0  0
    1.9820    0.6800   -0.1010 C   0  0  0  0  0
    1.5250   -0.9950    0.2020 S   0  0  0  0  0
    0.8070    2.7640   -0.5540 N   0  0  0  0  0
    3.2930    1.1900   -0.1330 C   0  0  0  0  0
    4.4480    0.2690   -0.0440 C   0  0  0  0  0
    4.3290   -1.0640   -0.4570 C   0  0  0  0  0
    5.4390   -1.8840   -0.3530 C   0  0  0  0  0
    6.6190   -1.3660    0.1510 C   0  0  0  0  0
    6.7010   -0.1060    0.5320 N   0  0  0  0  0
    5.6750    0.7150    0.4470 C   0  0  0  0  0
    3.4770    2.3910   -0.2350 O   0  0  0  0  0
   -2.7800    0.2550    0.5620 C   0  0  0  0  0
   -4.0790    0.7080    0.5360 C   0  0  0  0  0
   -5.1010   -0.1300    0.0800 C   0  0  0  0  0
   -4.7990   -1.4250   -0.3500 C   0  0  0  0  0
   -3.4970   -1.8720   -0.3220 C   0  0  0  0  0
   -6.4940    0.3520    0.0520 C   0  0  0  0  0
   -6.7550    1.4780    0.4260 O   0  0  0  0  0
   -7.4780   -0.4570   -0.3890 O   0  0  0  0  0
   -0.9810   -2.4350    0.2540 H   0  0  0  0  0
   -0.0360    3.2260   -0.6830 H   0  0  0  0  0
    1.6420    3.2560   -0.6060 H   0  0  0  0  0
    3.3950   -1.4420   -0.8460 H   0  0  0  0  0
    5.3840   -2.9170   -0.6610 H   0  0  0  0  0
    7.4860   -2.0040    0.2330 H   0  0  0  0  0
    5.7830    1.7420    0.7640 H   0  0  0  0  0
   -1.9900    0.9020    0.9140 H   0  0  0  0  0
   -4.3090    1.7100    0.8700 H   0  0  0  0  0
   -5.5860   -2.0750   -0.7030 H   0  0  0  0  0
   -3.2630   -2.8730   -0.6540 H   0  0  0  0  0
   -8.3750   -0.0970   -0.3890 H   0  0  0  0  0
  1 17  2  0  0  0
  1 21  1  0  0  0
  2  1  1  0  0  0
  2 25  1  0  0  0
  3  2  1  0  0  0
  3  7  1  0  0  0
  4  3  2  0  0  0
  5  4  1  0  0  0
  5  6  2  0  0  0
  6  7  1  0  0  0
  8  5  1  0  0  0
  8 26  1  0  0  0
  8 27  1  0  0  0
  9  6  1  0  0  0
  9 10  1  0  0  0
 10 15  2  0  0  0
 10 11  1  0  0  0
 11 12  2  0  0  0
 11 28  1  0  0  0
 12 13  1  0  0  0
 12 29  1  0  0  0
 13 30  1  0  0  0
 14 13  2  0  0  0
 15 14  1  0  0  0
 15 31  1  0  0  0
 16  9  2  0  0  0
 17 18  1  0  0  0
 17 32  1  0  0  0
 18 19  2  0  0  0
 18 33  1  0  0  0
 19 22  1  0  0  0
 20 19  1  0  0  0
 20 34  1  0  0  0
 21 20  2  0  0  0
 21 35  1  0  0  0
 22 23  2  0  0  0
 22 24  1  0  0  0
 24 36  1  0  0  0
M  END
$$$$
085
  CCTOOLS-0306161121

 45 49  0  0  0  0  0  0  0  0999 V2000
   -2.4310    1.7890    0.4240 C   0  0  0  0  0
   -3.6930    2.3370    0.3050 C   0  0  0  0  0
   -4.2550    3.4440    0.8750 O   0  0  0  0  0
   -5.6760    3.2800    0.7130 C   0  0  0  0  0
   -5.7950    2.4600   -0.4650 O   0  0  0  0  0
   -4.6410    1.7320   -0.5200 C   0  0  0  0  0
   -4.3190    0.5780   -1.2200 C   0  0  0  0  0
   -3.0610    0.0250   -1.1050 C   0  0  0  0  0
   -2.1060    0.6270   -0.2810 C   0  0  0  0  0
   -0.7570    0.0410   -0.1610 C   0  0  0  0  0
    0.4380    0.7150   -0.1980 N   0  0  0  0  0
    1.4300   -0.2140   -0.0490 C   0  0  0  0  0
    2.8780    0.0760   -0.0300 C   0  0  0  0  0
    3.3290    1.3920   -0.1640 C   0  0  0  0  0
    4.6740    1.6610   -0.1460 C   0  0  0  0  0
    3.7970   -0.9650    0.1300 C   0  0  0  0  0
    5.1410   -0.6960    0.1480 C   0  0  0  0  0
    5.5930    0.6190    0.0070 C   0  0  0  0  0
    7.0410    0.9090    0.0270 C   0  0  0  0  0
    7.4340    2.0530   -0.0910 O   0  0  0  0  0
    7.9270   -0.0960    0.1750 N   0  0  0  0  0
    0.8900   -1.4050    0.0740 N   0  0  0  0  0
   -0.4460   -1.2990    0.0170 C   0  0  0  0  0
   -1.4150   -2.4140    0.1220 C   0  0  0  0  0
   -1.0210   -3.7080   -0.2190 C   0  0  0  0  0
   -1.9380   -4.7380   -0.1150 C   0  0  0  0  0
   -3.2210   -4.4430    0.3270 C   0  0  0  0  0
   -3.5440   -3.1380    0.6480 C   0  0  0  0  0
   -2.6510   -2.1750    0.5450 N   0  0  0  0  0
   -1.6940    2.2590    1.0590 H   0  0  0  0  0
   -6.1040    2.7720    1.5770 H   0  0  0  0  0
   -5.0550    0.1120   -1.8580 H   0  0  0  0  0
   -2.8130   -0.8730   -1.6520 H   0  0  0  0  0
    0.5570    1.6710   -0.3090 H   0  0  0  0  0
    2.6190    2.1970   -0.2830 H   0  0  0  0  0
    5.0230    2.6780   -0.2510 H   0  0  0  0  0
    3.4480   -1.9810    0.2390 H   0  0  0  0  0
    5.8510   -1.5010    0.2710 H   0  0  0  0  0
    7.6140   -1.0090    0.2690 H   0  0  0  0  0
    8.8780    0.0940    0.1880 H   0  0  0  0  0
   -0.0150   -3.9020   -0.5600 H   0  0  0  0  0
   -1.6620   -5.7500   -0.3720 H   0  0  0  0  0
   -3.9590   -5.2260    0.4190 H   0  0  0  0  0
   -4.5410   -2.9060    0.9920 H   0  0  0  0  0
   -6.1580    4.2460    0.5600 H   0  0  0  0  0
  1  9  1  0  0  0
  1 30  1  0  0  0
  2  1  2  0  0  0
  3  2  1  0  0  0
  4  3  1  0  0  0
  4 31  1  0  0  0
  4 45  1  0  0  0
  5  4  1  0  0  0
  5  6  1  0  0  0
  6  7  2  0  0  0
  6  2  1  0  0  0
  7  8  1  0  0  0
  7 32  1  0  0  0
  8  9  2  0  0  0
  8 33  1  0  0  0
  9 10  1  0  0  0
 10 23  2  0  0  0
 10 11  1  0  0  0
 11 12  1  0  0  0
 11 34  1  0  0  0
 12 13  1  0  0  0
 13 16  2  0  0  0
 13 14  1  0  0  0
 14 15  2  0  0  0
 14 35  1  0  0  0
 15 18  1  0  0  0
 15 36  1  0  0  0
 16 17  1  0  0  0
 16 37  1  0  0  0
 17 18  2  0  0  0
 17 38  1  0  0  0
 18 19  1  0  0  0
 19 21  1  0  0  0
 19 20  2  0  0  0
 21 39  1  0  0  0
 21 40  1  0  0  0
 22 12  2  0  0  0
 23 22  1  0  0  0
 24 25  1  0  0  0
 24 23  1  0  0  0
 25 41  1  0  0  0
 26 25  2  0  0  0
 26 42  1  0  0  0
 27 26  1  0  0  0
 27 43  1  0  0  0
 28 27  2  0  0  0
 28 29  1  0  0  0
 28 44  1  0  0  0
 29 24  2  0  0  0
M  END
$$$$
08C
  CCTOOLS-0306161121

 31 33  0  0  0  0  0  0  0  0999 V2000
   -2.4840   -2.7640    0.0020 O   0  0  0  0  0
   -2.0360   -1.6320    0.0020 C   0  0  0  0  0
   -0.7020   -1.4050    0.0010 N   0  0  0  0  0
   -0.2170   -0.1250    0.0010 C   0  0  0  0  0
    1.2460    0.0730   -0.0000 C   0  0  0  0  0
    1.7780    1.3650   -0.0000 C   0  0  0  0  0
    3.1430    1.5460   -0.0010 C   0  0  0  0  0
    3.9920    0.4450   -0.0010 C   0  0  0  0  0
    5.3370    0.6280   -0.0010 O   0  0  0  0  0
    3.4670   -0.8410   -0.0010 C   0  0  0  0  0
    2.1020   -1.0310    0.0050 C   0  0  0  0  0
   -0.9900    0.9310    0.0010 N   0  0  0  0  0
   -2.3340    0.8250    0.0020 C   0  0  0  0  0
   -2.9240   -0.4600   -0.0040 C   0  0  0  0  0
   -3.1560    1.9550    0.0020 C   0  0  0  0  0
   -4.5240    1.8040    0.0020 C   0  0  0  0  0
   -5.1000    0.5400    0.0020 C   0  0  0  0  0
   -4.3110   -0.5900   -0.0100 C   0  0  0  0  0
    6.1510   -0.5470   -0.0010 C   0  0  0  0  0
   -0.0860   -2.1540    0.0010 H   0  0  0  0  0
    1.1190    2.2210   -0.0000 H   0  0  0  0  0
    1.6950   -2.0310    0.0100 H   0  0  0  0  0
    3.5550    2.5440   -0.0010 H   0  0  0  0  0
    4.1300   -1.6940   -0.0010 H   0  0  0  0  0
    5.9360   -1.1380    0.8880 H   0  0  0  0  0
    5.9360   -1.1380   -0.8910 H   0  0  0  0  0
    7.2030   -0.2600   -0.0010 H   0  0  0  0  0
   -2.7200    2.9430    0.0020 H   0  0  0  0  0
   -4.7650   -1.5700   -0.0100 H   0  0  0  0  0
   -5.1570    2.6780    0.0020 H   0  0  0  0  0
   -6.1750    0.4420    0.0030 H   0  0  0  0  0
  1  2  2  0  0  0
  2  3  1  0  0  0
  2 14  1  0  0  0
  3  4  1  0  0  0
  3 20  1  0  0  0
  4  5  1  0  0  0
  4 12  2  0  0  0
  5  6  1  0  0  0
  5 11  2  0  0  0
  6  7  2  0  0  0
  6 21  1  0  0  0
  7  8  1  0  0  0
  7 23  1  0  0  0
  8  9  1  0  0  0
  8 10  2  0  0  0
  9 19  1  0  0  0
 10 11  1  0  0  0
 10 24  1  0  0  0
 11 22  1  0  0  0
 12 13  1  0  0  0
 13 14  1  0  0  0
 13 15  2  0  0  0
 14 18  2  0  0  0
 15 16  1  0  0  0
 15 28  1  0  0  0
 16 17  2  0  0  0
 16 30  1  0  0  0
 17 18  1  0  0  0
 17 31  1  0  0  0
 18 29  1  0  0  0
 19 25  1  0  0  0
 19 26  1  0  0  0
 19 27  1  0  0  0
M  END
$$$$
08H
  CCTOOLS-0306161121

 35 38  0  0  0  0  0  0  0  0999 V2000
   -0.0460    0.3090   -0.3820 C   0  0  0  0  0
   -1.0200    1.3090   -0.5240 C   0  0  0  0  0
   -0.7030    2.6310   -0.3070 C   0  0  0  0  0
   -1.9220    3.8540   -0.4880 CL  0  0  0  0  0
    0.5850    2.9890    0.0560 C   0  0  0  0  0
    1.5580    2.0190    0.1890 C   0  0  0  0  0
    1.2560    0.6810   -0.0400 C   0  0  0  0  0
    2.2870   -0.2550    0.0480 N   0  0  0  0  0
    3.3330   -0.2640    0.9150 C   0  0  0  0  0
    3.5850    0.7210    2.0280 C   0  0  0  0  0
    4.0800   -1.2900    0.6010 N   0  0  0  0  0
    3.5580   -1.9250   -0.3910 N   0  0  0  0  0
    2.4500   -1.3430   -0.7480 C   0  0  0  0  0
    1.4830   -1.7860   -1.8160 C   0  0  0  0  0
    0.1850   -2.0230   -1.1740 N   0  0  0  0  0
   -0.4570   -1.0860   -0.5710 C   0  0  0  0  0
   -1.7700   -1.4610    0.0020 C   0  0  0  0  0
   -2.4850   -2.5350   -0.5290 C   0  0  0  0  0
   -3.7080   -2.8800    0.0100 C   0  0  0  0  0
   -4.2250   -2.1630    1.0740 C   0  0  0  0  0
   -3.5210   -1.0970    1.6050 C   0  0  0  0  0
   -2.2950   -0.7460    1.0790 C   0  0  0  0  0
   -2.0270    1.0390   -0.8060 H   0  0  0  0  0
    0.8280    4.0260    0.2340 H   0  0  0  0  0
    2.5610    2.3020    0.4720 H   0  0  0  0  0
    3.0230    0.4210    2.9130 H   0  0  0  0  0
    4.6490    0.7400    2.2630 H   0  0  0  0  0
    3.2640    1.7140    1.7140 H   0  0  0  0  0
    1.3840   -1.0070   -2.5720 H   0  0  0  0  0
    1.8400   -2.7060   -2.2790 H   0  0  0  0  0
   -2.0830   -3.0950   -1.3600 H   0  0  0  0  0
   -4.2620   -3.7110   -0.4010 H   0  0  0  0  0
   -5.1830   -2.4360    1.4920 H   0  0  0  0  0
   -3.9300   -0.5410    2.4360 H   0  0  0  0  0
   -1.7460    0.0860    1.4940 H   0  0  0  0  0
  1  2  2  0  0  0
  1  7  1  0  0  0
  2  3  1  0  0  0
  2 23  1  0  0  0
  3  4  1  0  0  0
  3  5  2  0  0  0
  5 24  1  0  0  0
  6  5  1  0  0  0
  6 25  1  0  0  0
  7  6  2  0  0  0
  8  7  1  0  0  0
  8  9  1  0  0  0
  9 10  1  0  0  0
 10 26  1  0  0  0
 10 27  1  0  0  0
 10 28  1  0  0  0
 11  9  2  0  0  0
 12 11  1  0  0  0
 13 12  2  0  0  0
 13  8  1  0  0  0
 14 13  1  0  0  0
 14 29  1  0  0  0
 14 30  1  0  0  0
 15 16  2  0  0  0
 15 14  1  0  0  0
 16  1  1  0  0  0
 17 18  1  0  0  0
 17 16  1  0  0  0
 18 31  1  0  0  0
 19 18  2  0  0  0
 19 32  1  0  0  0
 20 19  1  0  0  0
 20 33  1  0  0  0
 21 20  2  0  0  0
 21 22  1  0  0  0
 21 34  1  0  0  0
 22 17  2  0  0  0
 22 35  1  0  0  0
M  END
$$$$
08P
  CCTOOLS-0306161121

 19 18  0  0  1  0  0  0  0  0999 V2000
   -3.7820    0.0660   -0.4920 O   0  0  0  0  0
   -2.6640   -0.2340    0.1940 C   0  0  0  0  0
   -2.7430   -0.8040    1.2620 O   0  0  0  0  0
   -1.3260    0.1350   -0.3590 C   0  0  0  0  0
   -1.2480    0.7050   -1.4280 O   0  0  0  0  0
   -0.2060   -0.1650    0.3280 N   0  0  0  0  0
    1.1050    0.1960   -0.2140 C   0  0  0  0  0
    1.4290    1.6190    0.1620 C   0  0  0  0  0
    0.6450    2.2650    0.8160 O   0  0  0  0  0
    2.5890    2.1700   -0.2300 O   0  0  0  0  0
    2.1710   -0.7390    0.3610 C   0  0  0  0  0
    1.8640   -2.4310   -0.2140 S   0  0  0  0  0
   -4.6240   -0.1930   -0.0940 H   0  0  0  0  0
   -0.2690   -0.6210    1.1820 H   0  0  0  0  0
    1.0880    0.1030   -1.3000 H   0  0  0  0  0
    2.7530    3.0850    0.0360 H   0  0  0  0  0
    3.1570   -0.4150    0.0280 H   0  0  0  0  0
    2.1280   -0.7110    1.4500 H   0  0  0  0  0
    2.8590   -3.1310    0.3600 H   0  0  0  0  0
  1 13  1  0  0  0
  2  1  1  0  0  0
  3  2  2  0  0  0
  4  2  1  0  0  0
  4  6  1  0  0  0
  5  4  2  0  0  0
  6 14  1  0  0  0
  7  6  1  0  0  0
  7  8  1  0  0  0
  7 15  1  0  0  0
  8 10  1  0  0  0
  9  8  2  0  0  0
 10 16  1  0  0  0
 11  7  1  0  0  0
 11 17  1  0  0  0
 11 18  1  0  0  0
 12 11  1  0  0  0
 12 19  1  0  0  0
M  END
$$$$
08W
  CCTOOLS-0306161121

 43 45  0  0  0  0  0  0  0  0999 V2000
    5.9460   -1.0340    1.7060 O   0  0  0  0  0
    5.7520   -1.4230    0.5690 C   0  0  0  0  0
    6.7030   -2.1300   -0.0730 N   0  0  0  0  0
    7.9700   -2.4300    0.5980 C   0  0  0  0  0
    4.4750   -1.1250   -0.1030 C   0  0  0  0  0
    4.1270   -1.4950   -1.3610 N   0  0  0  0  0
    2.9270   -1.0590   -1.6150 C   0  0  0  0  0
    3.4270   -0.4330    0.4300 C   0  0  0  0  0
    2.4590   -0.3900   -0.5260 N   0  0  0  0  0
    1.2040    0.2260   -0.4080 C   0  0  0  0  0
    0.0510   -0.5140   -0.6110 C   0  0  0  0  0
   -1.1900    0.1050   -0.4910 C   0  0  0  0  0
   -2.4480   -0.6350   -0.6970 C   0  0  0  0  0
   -2.4370   -1.8180   -0.9790 O   0  0  0  0  0
   -3.6140    0.0340   -0.5640 N   0  0  0  0  0
   -4.8230   -0.6480   -0.7550 N   0  0  0  0  0
   -5.5700   -1.3840    0.5270 S   0  0  0  0  0
   -4.5850   -2.2670    1.0460 O   0  0  0  0  0
   -5.8950   -0.0360    1.6960 C   0  0  0  0  0
   -6.7860   -1.8800   -0.0140 O   0  0  0  0  0
   -3.6370    1.3390   -0.2530 C   0  0  0  0  0
   -4.7140    1.8930   -0.1450 O   0  0  0  0  0
   -2.5200    2.0600   -0.0550 N   0  0  0  0  0
   -1.2680    1.4710   -0.1670 C   0  0  0  0  0
   -0.1040    2.1980    0.0340 C   0  0  0  0  0
    1.1220    1.5770   -0.0820 C   0  0  0  0  0
    2.3850    2.3690    0.1370 C   0  0  0  0  0
    2.0650    3.7230    0.2910 F   0  0  0  0  0
    3.0310    1.9090    1.2890 F   0  0  0  0  0
    3.2310    2.2130   -0.9660 F   0  0  0  0  0
    6.5480   -2.4390   -0.9790 H   0  0  0  0  0
    7.7750   -3.0100    1.5000 H   0  0  0  0  0
    8.6090   -3.0060   -0.0730 H   0  0  0  0  0
    8.4700   -1.4990    0.8650 H   0  0  0  0  0
    2.3900   -1.2040   -2.5410 H   0  0  0  0  0
    3.3760    0.0010    1.4170 H   0  0  0  0  0
    0.1140   -1.5630   -0.8610 H   0  0  0  0  0
   -5.2230   -0.6890   -1.6380 H   0  0  0  0  0
   -6.5370    0.7070    1.2230 H   0  0  0  0  0
   -6.3910   -0.4350    2.5810 H   0  0  0  0  0
   -4.9530    0.4290    1.9860 H   0  0  0  0  0
   -2.5900    3.0020    0.1690 H   0  0  0  0  0
   -0.1580    3.2470    0.2840 H   0  0  0  0  0
  2  1  2  0  0  0
  3  2  1  0  0  0
  3  4  1  0  0  0
  3 31  1  0  0  0
  4 32  1  0  0  0
  4 33  1  0  0  0
  4 34  1  0  0  0
  5  2  1  0  0  0
  5  6  1  0  0  0
  7  6  2  0  0  0
  7 35  1  0  0  0
  8  9  1  0  0  0
  8  5  2  0  0  0
  8 36  1  0  0  0
  9  7  1  0  0  0
 10  9  1  0  0  0
 11 10  2  0  0  0
 11 37  1  0  0  0
 12 11  1  0  0  0
 13 14  2  0  0  0
 13 12  1  0  0  0
 15 13  1  0  0  0
 16 17  1  0  0  0
 16 15  1  0  0  0
 16 38  1  0  0  0
 17 18  2  0  0  0
 17 19  1  0  0  0
 19 39  1  0  0  0
 19 40  1  0  0  0
 19 41  1  0  0  0
 20 17  2  0  0  0
 21 15  1  0  0  0
 21 23  1  0  0  0
 22 21  2  0  0  0
 23 24  1  0  0  0
 23 42  1  0  0  0
 24 12  2  0  0  0
 24 25  1  0  0  0
 25 26  2  0  0  0
 25 43  1  0  0  0
 26 10  1  0  0  0
 26 27  1  0  0  0
 27 28  1  0  0  0
 27 29  1  0  0  0
 30 27  1  0  0  0
M  END
$$$$
091
  CCTOOLS-0306161121

 26 28  0  0  1  0  0  0  0  0999 V2000
   -0.7670    0.0250    0.0120 C   0  0  0  0  0
    0.6970    0.3640   -0.0050 C   0  0  0  0  0
   -0.8200   -1.4790    0.0390 C   0  0  0  0  0
   -1.4710    0.6320    1.2320 C   0  0  0  0  0
   -1.4900    0.5880   -1.2180 C   0  0  0  0  0
    1.3700   -0.8540    0.0130 C   0  0  0  0  0
    1.3950    1.5510   -0.0340 C   0  0  0  0  0
    0.4560   -1.9100    0.0380 N   0  0  0  0  0
   -1.8170   -2.1680    0.0590 O   0  0  0  0  0
   -2.5780    1.5330    0.6380 C   0  0  0  0  0
   -2.8360    0.9700   -0.7130 N   0  0  0  0  0
    2.7630   -0.8560    0.0030 C   0  0  0  0  0
    2.7780    1.5400   -0.0440 C   0  0  0  0  0
    3.4580    0.3350   -0.0240 C   0  0  0  0  0
   -1.9110   -0.1540    1.8470 H   0  0  0  0  0
   -0.7700    1.2250    1.8190 H   0  0  0  0  0
   -0.9650    1.4630   -1.6010 H   0  0  0  0  0
   -1.5740   -0.1740   -1.9930 H   0  0  0  0  0
    0.8620    2.4900   -0.0480 H   0  0  0  0  0
    0.7110   -2.8460    0.0540 H   0  0  0  0  0
   -3.4780    1.4830    1.2500 H   0  0  0  0  0
   -2.2280    2.5630    0.5610 H   0  0  0  0  0
   -3.4430    0.1650   -0.6590 H   0  0  0  0  0
    3.3000   -1.7920    0.0170 H   0  0  0  0  0
    3.3260    2.4700   -0.0670 H   0  0  0  0  0
    4.5380    0.3270   -0.0320 H   0  0  0  0  0
  1  3  1  0  0  0
  2  1  1  0  0  0
  2  6  2  0  0  0
  3  9  2  0  0  0
  3  8  1  0  0  0
  4  1  1  0  0  0
  4 15  1  0  0  0
  4 16  1  0  0  0
  5  1  1  0  0  0
  5 17  1  0  0  0
  5 18  1  0  0  0
  6 12  1  0  0  0
  6  8  1  0  0  0
  7 13  2  0  0  0
  7  2  1  0  0  0
  7 19  1  0  0  0
  8 20  1  0  0  0
 10  4  1  0  0  0
 10 21  1  0  0  0
 10 22  1  0  0  0
 11 10  1  0  0  0
 11  5  1  0  0  0
 11 23  1  0  0  0
 12 24  1  0  0  0
 13 14  1  0  0  0
 13 25  1  0  0  0
 14 12  2  0  0  0
 14 26  1  0  0  0
M  END
$$$$
095
  CCTOOLS-0306161121

 43 46  0  0  1  0  0  0  0  0999 V2000
   -3.9620    2.6760    0.7450 C   0  0  0  0  0
   -5.0590    2.4300   -0.0610 C   0  0  0  0  0
   -2.9680    1.7220    0.8660 C   0  0  0  0  0
   -5.1690    1.2350   -0.7410 C   0  0  0  0  0
   -3.0720    0.5290    0.1850 C   0  0  0  0  0
   -4.1760    0.2660   -0.6200 C   0  0  0  0  0
   -2.9210   -1.6220   -0.8370 C   0  0  0  0  0
    1.5050   -0.5500    0.5420 C   0  0  0  0  0
    4.5160    0.3890    1.0080 C   0  0  0  0  0
    4.1720    0.9510   -1.3980 C   0  0  0  0  0
   -0.8010   -0.3390   -0.4400 C   0  0  0  0  0
   -1.9770   -1.3280    1.4700 C   0  0  0  0  0
    5.9860    0.1130    0.6830 C   0  0  0  0  0
    5.6550    0.6530   -1.6300 C   0  0  0  0  0
    0.0550   -0.2810    0.8530 C   0  0  0  0  0
    3.6640    0.0980   -0.2320 C   0  0  0  0  0
   -2.1980   -0.6900    0.0960 C   0  0  0  0  0
   -4.0570   -0.9970   -1.2050 N   0  0  0  0  0
   -0.5120   -1.3710    1.6890 N   0  0  0  0  0
   -2.5550   -2.7240   -1.1880 O   0  0  0  0  0
    1.9720   -1.6460    0.7410 O   0  0  0  0  0
    6.3860    0.9150   -0.4310 O   0  0  0  0  0
    2.2770    0.4290    0.0440 O   0  0  0  0  0
   -3.8800    3.6140    1.2750 H   0  0  0  0  0
   -5.8330    3.1770   -0.1590 H   0  0  0  0  0
   -2.1110    1.9120    1.4950 H   0  0  0  0  0
   -6.0280    1.0490   -1.3680 H   0  0  0  0  0
    4.1970   -0.2540    1.8280 H   0  0  0  0  0
    4.3970    1.4340    1.2960 H   0  0  0  0  0
    4.0450    2.0070   -1.1600 H   0  0  0  0  0
    3.6070    0.7100   -2.2990 H   0  0  0  0  0
   -0.8120    0.6300   -0.9400 H   0  0  0  0  0
   -0.4390   -1.1160   -1.1130 H   0  0  0  0  0
   -2.4530   -0.7250    2.2430 H   0  0  0  0  0
   -2.3860   -2.3390    1.4820 H   0  0  0  0  0
    6.6020    0.3590    1.5480 H   0  0  0  0  0
    6.1120   -0.9410    0.4350 H   0  0  0  0  0
    5.7770   -0.3940   -1.9080 H   0  0  0  0  0
    6.0330    1.2880   -2.4320 H   0  0  0  0  0
   -0.0580    0.6840    1.3460 H   0  0  0  0  0
    3.7440   -0.9580   -0.4900 H   0  0  0  0  0
   -4.7160   -1.3810   -1.8040 H   0  0  0  0  0
   -0.1320   -2.2670    1.4220 H   0  0  0  0  0
  1  2  1  0  0  0
  1 24  1  0  0  0
  2  4  2  0  0  0
  2 25  1  0  0  0
  3  1  2  0  0  0
  3  5  1  0  0  0
  3 26  1  0  0  0
  4 27  1  0  0  0
  5 17  1  0  0  0
  5  6  2  0  0  0
  6  4  1  0  0  0
  6 18  1  0  0  0
  7 18  1  0  0  0
  7 20  2  0  0  0
  8 23  1  0  0  0
  8 21  2  0  0  0
  9 13  1  0  0  0
  9 28  1  0  0  0
  9 29  1  0  0  0
 10 16  1  0  0  0
 10 14  1  0  0  0
 10 30  1  0  0  0
 10 31  1  0  0  0
 11 17  1  0  0  0
 11 32  1  0  0  0
 11 33  1  0  0  0
 12 17  1  0  0  0
 12 34  1  0  0  0
 12 35  1  0  0  0
 13 36  1  0  0  0
 13 37  1  0  0  0
 14 38  1  0  0  0
 14 39  1  0  0  0
 15 11  1  0  0  0
 15  8  1  0  0  0
 15 40  1  0  0  0
 16  9  1  0  0  0
 16 41  1  0  0  0
 17  7  1  0  0  0
 18 42  1  0  0  0
 19 15  1  0  0  0
 19 12  1  0  0  0
 19 43  1  0  0  0
 22 14  1  0  0  0
 22 13  1  0  0  0
 23 16  1  0  0  0
M  END
$$$$
099
  CCTOOLS-0306161121

 49 51  0  0  1  0  0  0  0  0999 V2000
   -5.1770   -0.6640    0.6760 C   0  0  0  0  0
   -3.3290   -0.7300   -1.3740 C   0  0  0  0  0
    3.9010   -1.2160   -0.0600 C   0  0  0  0  0
    6.0030   -0.2450    0.5490 C   0  0  0  0  0
    4.2990    1.1100   -0.4660 C   0  0  0  0  0
    2.0860    0.1440   -1.1210 C   0  0  0  0  0
    5.5700    0.9850    0.0760 C   0  0  0  0  0
   -3.3800    0.3640   -0.5260 C   0  0  0  0  0
   -0.2260    0.9160   -0.6670 C   0  0  0  0  0
    1.1210    0.6490   -0.0470 C   0  0  0  0  0
   -5.1250   -1.7540   -0.1700 C   0  0  0  0  0
   -4.2000   -1.7870   -1.1960 C   0  0  0  0  0
    5.1670   -1.3430    0.4800 C   0  0  0  0  0
   -4.1600    1.6880    1.2780 C   0  0  0  0  0
    0.9780   -0.4090    1.0490 C   0  0  0  0  0
    3.4670    0.0090   -0.5330 C   0  0  0  0  0
   -4.3050    0.3980    0.5000 C   0  0  0  0  0
    0.3710   -1.6580    0.4650 C   0  0  0  0  0
   -3.3510    2.6260    0.3580 C   0  0  0  0  0
   -2.5500    1.6300   -0.5080 C   0  0  0  0  0
    0.2580   -2.7690    1.2190 N   0  0  0  0  0
   -1.2400    1.3710    0.0950 N   0  0  0  0  0
    6.3910    2.0670    0.1430 O   0  0  0  0  0
   -2.4730    3.4550    1.1220 O   0  0  0  0  0
   -0.3130   -3.9430    0.6700 O   0  0  0  0  0
   -0.0160   -1.6640   -0.6850 O   0  0  0  0  0
   -0.3970    0.7210   -1.8520 O   0  0  0  0  0
   -5.9030   -0.6370    1.4750 H   0  0  0  0  0
   -2.6070   -0.7560   -2.1760 H   0  0  0  0  0
    3.2500   -2.0760   -0.1170 H   0  0  0  0  0
    6.9920   -0.3440    0.9710 H   0  0  0  0  0
    3.9600    2.0660   -0.8350 H   0  0  0  0  0
    1.7500   -0.8280   -1.4840 H   0  0  0  0  0
    2.1120    0.8520   -1.9490 H   0  0  0  0  0
    1.5100    1.5710    0.3870 H   0  0  0  0  0
   -5.8060   -2.5800   -0.0290 H   0  0  0  0  0
   -4.1580   -2.6390   -1.8590 H   0  0  0  0  0
    5.5030   -2.3010    0.8490 H   0  0  0  0  0
   -5.1410    2.1160    1.4870 H   0  0  0  0  0
   -3.6190    1.5100    2.2070 H   0  0  0  0  0
    1.9600   -0.6410    1.4610 H   0  0  0  0  0
    0.3330   -0.0270    1.8400 H   0  0  0  0  0
   -4.0150    3.2300   -0.2610 H   0  0  0  0  0
   -2.4310    2.0190   -1.5200 H   0  0  0  0  0
    0.5670   -2.7650    2.1380 H   0  0  0  0  0
   -1.1030    1.5270    1.0420 H   0  0  0  0  0
    6.9500    2.1850   -0.6370 H   0  0  0  0  0
   -2.9270    4.0380    1.7450 H   0  0  0  0  0
   -0.3510   -4.6870    1.2860 H   0  0  0  0  0
  1 11  2  0  0  0
  1 17  1  0  0  0
  1 28  1  0  0  0
  2  8  1  0  0  0
  2 12  2  0  0  0
  2 29  1  0  0  0
  3 13  2  0  0  0
  3 16  1  0  0  0
  3 30  1  0  0  0
  4  7  2  0  0  0
  4 13  1  0  0  0
  4 31  1  0  0  0
  5  7  1  0  0  0
  5 16  2  0  0  0
  5 32  1  0  0  0
  6 10  1  0  0  0
  6 16  1  0  0  0
  6 33  1  0  0  0
  6 34  1  0  0  0
  7 23  1  0  0  0
  8 17  2  0  0  0
  8 20  1  0  0  0
  9 10  1  0  0  0
  9 22  1  0  0  0
  9 27  2  0  0  0
 10 15  1  0  0  0
 10 35  1  0  0  0
 11 12  1  0  0  0
 11 36  1  0  0  0
 12 37  1  0  0  0
 13 38  1  0  0  0
 14 17  1  0  0  0
 14 19  1  0  0  0
 14 39  1  0  0  0
 14 40  1  0  0  0
 15 18  1  0  0  0
 15 41  1  0  0  0
 15 42  1  0  0  0
 18 21  1  0  0  0
 18 26  2  0  0  0
 19 20  1  0  0  0
 19 24  1  0  0  0
 19 43  1  0  0  0
 20 22  1  0  0  0
 20 44  1  0  0  0
 21 25  1  0  0  0
 21 45  1  0  0  0
 22 46  1  0  0  0
 23 47  1  0  0  0
 24 48  1  0  0  0
 25 49  1  0  0  0
M  END
$$$$
09E
  CCTOOLS-0306161121

 49 53  0  0  1  0  0  0  0  0999 V2000
    5.1660    0.0450   -0.6140 C   0  0  0  0  0
    4.0920   -0.0870    0.4280 C   0  0  0  0  0
    5.2290   -0.2600   -1.9560 C   0  0  0  0  0
    2.8390    0.7110    0.0480 C   0  0  0  0  0
    6.3890   -0.0150   -2.6680 C   0  0  0  0  0
    7.4280    0.8430   -0.6860 C   0  0  0  0  0
    1.7060   -0.3400   -0.0050 C   0  0  0  0  0
    7.4850    0.5370   -2.0300 C   0  0  0  0  0
    0.4240    0.2420    0.5320 C   0  0  0  0  0
    2.1790   -1.4460    0.8680 N   0  0  0  0  0
    0.0770   -0.0020    1.6630 O   0  0  0  0  0
    3.6360   -1.5440    0.5840 C   0  0  0  0  0
    4.7110    0.4340    1.6960 C   0  0  0  0  0
    4.1810    0.5030    2.7850 O   0  0  0  0  0
    5.9670    0.8080    1.3880 N   0  0  0  0  0
    6.2650    0.5940    0.0400 C   0  0  0  0  0
   -1.5550    1.5560    0.3360 C   0  0  0  0  0
   -1.7980    2.9480   -0.2210 C   0  0  0  0  0
   -0.3330    1.0310   -0.2470 O   0  0  0  0  0
   -3.0550    3.5390    0.4350 C   0  0  0  0  0
   -4.4820    2.6380   -0.2420 S   0  0  0  0  0
   -3.9740    0.9480   -0.1820 C   0  0  0  0  0
   -2.6690    0.5900    0.0650 C   0  0  0  0  0
   -2.3340   -0.7640    0.0740 C   0  0  0  0  0
   -3.2890   -1.7320   -0.1480 C   0  0  0  0  0
   -4.6020   -1.3650   -0.3830 C   0  0  0  0  0
   -4.9370   -0.0270   -0.4020 C   0  0  0  0  0
   -2.8060   -3.5610   -0.1300 BR  0  0  0  0  0
   -5.5870    2.7070    0.6480 O   0  0  0  0  0
   -4.6360    2.9140   -1.6280 O   0  0  0  0  0
    4.3720   -0.6910   -2.4510 H   0  0  0  0  0
    2.6230    1.4640    0.8060 H   0  0  0  0  0
    2.9690    1.1810   -0.9270 H   0  0  0  0  0
    6.4390   -0.2540   -3.7200 H   0  0  0  0  0
    8.2890    1.2680   -0.1930 H   0  0  0  0  0
    1.5630   -0.6940   -1.0260 H   0  0  0  0  0
    8.3910    0.7280   -2.5860 H   0  0  0  0  0
    2.0130   -1.2350    1.8400 H   0  0  0  0  0
    3.8080   -2.0980   -0.3390 H   0  0  0  0  0
    4.1550   -2.0180    1.4170 H   0  0  0  0  0
    6.5930    1.1840    2.0270 H   0  0  0  0  0
   -1.4160    1.6330    1.4150 H   0  0  0  0  0
   -0.9400    3.5830   -0.0030 H   0  0  0  0  0
   -1.9440    2.8880   -1.3000 H   0  0  0  0  0
   -3.0090    3.4040    1.5150 H   0  0  0  0  0
   -3.1360    4.5990    0.1950 H   0  0  0  0  0
   -1.3110   -1.0580    0.2570 H   0  0  0  0  0
   -5.3570   -2.1180   -0.5520 H   0  0  0  0  0
   -5.9600    0.2650   -0.5890 H   0  0  0  0  0
  1  2  1  0  0  0
  1 16  2  0  0  0
  2 13  1  0  0  0
  3  5  2  0  0  0
  3  1  1  0  0  0
  3 31  1  0  0  0
  4  2  1  0  0  0
  4 32  1  0  0  0
  4 33  1  0  0  0
  5  8  1  0  0  0
  5 34  1  0  0  0
  6 16  1  0  0  0
  6 35  1  0  0  0
  7  4  1  0  0  0
  7  9  1  0  0  0
  7 36  1  0  0  0
  8  6  2  0  0  0
  8 37  1  0  0  0
  9 19  1  0  0  0
 10  7  1  0  0  0
 10 12  1  0  0  0
 10 38  1  0  0  0
 11  9  2  0  0  0
 12  2  1  0  0  0
 12 39  1  0  0  0
 12 40  1  0  0  0
 13 15  1  0  0  0
 13 14  2  0  0  0
 15 41  1  0  0  0
 16 15  1  0  0  0
 17 23  1  0  0  0
 17 18  1  0  0  0
 17 42  1  0  0  0
 18 20  1  0  0  0
 18 43  1  0  0  0
 18 44  1  0  0  0
 19 17  1  0  0  0
 20 21  1  0  0  0
 20 45  1  0  0  0
 20 46  1  0  0  0
 21 29  2  0  0  0
 21 30  2  0  0  0
 22 27  1  0  0  0
 22 21  1  0  0  0
 23 22  2  0  0  0
 24 25  2  0  0  0
 24 23  1  0  0  0
 24 47  1  0  0  0
 25 26  1  0  0  0
 26 27  2  0  0  0
 26 48  1  0  0  0
 27 49  1  0  0  0
 28 25  1  0  0  0
M  END
$$$$
09J
  CCTOOLS-0306161121

 54 58  0  0  0  0  0  0  0  0999 V2000
   -9.0490    1.5100    0.4640 C   0  0  0  0  0
   -8.7430    1.8260   -1.0020 C   0  0  0  0  0
   -7.6100    1.7940    0.0270 C   0  0  0  0  0
   -6.6830    0.6610   -0.0230 N   0  0  0  0  0
   -5.3570    0.8690    0.1020 C   0  0  0  0  0
   -4.9310    1.9970    0.2560 O   0  0  0  0  0
   -4.4210   -0.2740    0.0510 C   0  0  0  0  0
   -3.0500   -0.0600    0.1800 C   0  0  0  0  0
   -4.9090   -1.5710   -0.1210 C   0  0  0  0  0
   -4.0350   -2.6400   -0.1690 C   0  0  0  0  0
   -2.6760   -2.4340   -0.0470 C   0  0  0  0  0
   -1.7300   -3.6070   -0.1000 C   0  0  0  0  0
   -2.1750   -1.1430    0.1310 C   0  0  0  0  0
   -0.7170   -0.9240    0.2620 C   0  0  0  0  0
   -0.0710   -1.2460    1.4230 C   0  0  0  0  0
    0.0560   -0.3640   -0.8600 C   0  0  0  0  0
   -0.5010   -0.0760   -1.9030 O   0  0  0  0  0
    1.3830   -0.1720   -0.7230 N   0  0  0  0  0
    2.1570    0.3850   -1.8350 C   0  0  0  0  0
    2.2910    1.8990   -1.6550 C   0  0  0  0  0
    2.0250   -0.5020    0.4730 N   0  0  0  0  0
    1.3240   -1.0300    1.5280 C   0  0  0  0  0
    2.1900   -1.2350    2.5050 N   0  0  0  0  0
    3.3650   -0.8730    2.1270 N   0  0  0  0  0
    3.3220   -0.4190    0.8860 C   0  0  0  0  0
    4.4630    0.0840    0.0970 C   0  0  0  0  0
    4.9820    1.3570    0.3450 C   0  0  0  0  0
    4.2860    2.3540    1.5840 CL  0  0  0  0  0
    6.0490    1.8210   -0.3980 C   0  0  0  0  0
    6.6060    1.0290   -1.3860 C   0  0  0  0  0
    6.0980   -0.2330   -1.6390 C   0  0  0  0  0
    5.0340   -0.7140   -0.9000 C   0  0  0  0  0
    4.5400   -1.9470   -1.1480 F   0  0  0  0  0
   -9.5580    2.2760    1.0480 H   0  0  0  0  0
   -9.3060    0.4800    0.7130 H   0  0  0  0  0
   -8.7970    1.0050   -1.7160 H   0  0  0  0  0
   -9.0500    2.8000   -1.3810 H   0  0  0  0  0
   -7.1730    2.7470    0.3240 H   0  0  0  0  0
   -7.0230   -0.2390   -0.1470 H   0  0  0  0  0
   -2.6670    0.9410    0.3170 H   0  0  0  0  0
   -5.9710   -1.7390   -0.2170 H   0  0  0  0  0
   -4.4180   -3.6410   -0.3020 H   0  0  0  0  0
   -1.4270   -3.7820   -1.1320 H   0  0  0  0  0
   -0.8500   -3.3910    0.5060 H   0  0  0  0  0
   -2.2300   -4.4940    0.2880 H   0  0  0  0  0
   -0.6210   -1.6610    2.2540 H   0  0  0  0  0
    3.1480   -0.0680   -1.8510 H   0  0  0  0  0
    1.6460    0.1750   -2.7750 H   0  0  0  0  0
    2.8660    2.3130   -2.4830 H   0  0  0  0  0
    1.3000    2.3520   -1.6390 H   0  0  0  0  0
    2.8020    2.1090   -0.7160 H   0  0  0  0  0
    6.4510    2.8050   -0.2070 H   0  0  0  0  0
    7.4400    1.3980   -1.9640 H   0  0  0  0  0
    6.5410   -0.8470   -2.4090 H   0  0  0  0  0
  1  2  1  0  0  0
  1 34  1  0  0  0
  1 35  1  0  0  0
  2 36  1  0  0  0
  2 37  1  0  0  0
  3  1  1  0  0  0
  3  2  1  0  0  0
  3 38  1  0  0  0
  4  3  1  0  0  0
  4 39  1  0  0  0
  5  4  1  0  0  0
  5  6  2  0  0  0
  7  5  1  0  0  0
  8  7  1  0  0  0
  8 40  1  0  0  0
  9  7  2  0  0  0
  9 41  1  0  0  0
 10  9  1  0  0  0
 10 42  1  0  0  0
 11 10  2  0  0  0
 11 13  1  0  0  0
 12 11  1  0  0  0
 12 43  1  0  0  0
 12 44  1  0  0  0
 12 45  1  0  0  0
 13  8  2  0  0  0
 14 13  1  0  0  0
 14 15  2  0  0  0
 15 46  1  0  0  0
 16 14  1  0  0  0
 17 16  2  0  0  0
 18 16  1  0  0  0
 18 21  1  0  0  0
 19 18  1  0  0  0
 19 47  1  0  0  0
 19 48  1  0  0  0
 20 19  1  0  0  0
 20 49  1  0  0  0
 20 50  1  0  0  0
 20 51  1  0  0  0
 21 25  1  0  0  0
 21 22  1  0  0  0
 22 15  1  0  0  0
 22 23  2  0  0  0
 24 23  1  0  0  0
 25 24  2  0  0  0
 26 25  1  0  0  0
 26 27  2  0  0  0
 27 28  1  0  0  0
 29 27  1  0  0  0
 29 52  1  0  0  0
 30 29  2  0  0  0
 30 53  1  0  0  0
 31 32  2  0  0  0
 31 30  1  0  0  0
 31 54  1  0  0  0
 32 26  1  0  0  0
 33 32  1  0  0  0
M  END
$$$$
09N
  CCTOOLS-0306161121

137137  0  0  1  0  0  0  0  0999 V2000
   15.5570  -10.6050    0.5870 C   0  0  0  0  0
   15.2400   -9.1320    0.8530 C   0  0  0  0  0
   13.8380   -8.8100    0.3320 C   0  0  0  0  0
   13.5210   -7.3370    0.5980 C   0  0  0  0  0
   12.1190   -7.0150    0.0770 C   0  0  0  0  0
   11.8020   -5.5420    0.3430 C   0  0  0  0  0
   10.4000   -5.2200   -0.1780 C   0  0  0  0  0
   10.0830   -3.7470    0.0880 C   0  0  0  0  0
    8.6810   -3.4250   -0.4330 C   0  0  0  0  0
    8.3640   -1.9520   -0.1670 C   0  0  0  0  0
    6.9620   -1.6300   -0.6880 C   0  0  0  0  0
    6.6450   -0.1570   -0.4220 C   0  0  0  0  0
    5.2430    0.1650   -0.9430 C   0  0  0  0  0
    4.9250    1.6380   -0.6770 C   0  0  0  0  0
    3.5240    1.9600   -1.1980 C   0  0  0  0  0
    2.5560    1.2230   -0.4490 O   0  0  0  0  0
    3.2540    3.4580   -1.0450 C   0  0  0  0  0
    4.2230    4.1950   -1.7950 O   0  0  0  0  0
    1.8530    3.7810   -1.5670 C   0  0  0  0  0
    1.6350    5.2950   -1.5440 C   0  0  0  0  0
    1.8480    5.7860   -0.2190 O   0  0  0  0  0
    1.6700    7.1980   -0.0870 C   0  0  0  0  0
    0.2840    7.5180   -0.2270 O   0  0  0  0  0
   -0.5630    6.8740    0.7260 C   0  0  0  0  0
   -2.0190    7.2660    0.4630 C   0  0  0  0  0
   -2.4260    6.7580   -0.8090 O   0  0  0  0  0
   -0.1640    7.3110    2.1380 C   0  0  0  0  0
   -0.3550    8.7200    2.2740 O   0  0  0  0  0
    1.3110    6.9690    2.3730 C   0  0  0  0  0
    1.7120    7.4390    3.6610 O   0  0  0  0  0
    2.1590    7.6480    1.2930 C   0  0  0  0  0
    3.5290    7.2770    1.4580 O   0  0  0  0  0
    0.8540    3.1310   -0.7150 N   0  0  0  0  0
   -0.3640    2.8340   -1.2110 C   0  0  0  0  0
   -0.6320    3.1040   -2.3620 O   0  0  0  0  0
   -1.3920    2.1650   -0.3350 C   0  0  0  0  0
   -2.6760    1.9410   -1.1350 C   0  0  0  0  0
   -3.7200    1.2630   -0.2460 C   0  0  0  0  0
   -5.0040    1.0390   -1.0460 C   0  0  0  0  0
   -6.0480    0.3600   -0.1570 C   0  0  0  0  0
   -7.3320    0.1360   -0.9570 C   0  0  0  0  0
   -8.3760   -0.5430   -0.0680 C   0  0  0  0  0
   -9.6600   -0.7670   -0.8680 C   0  0  0  0  0
  -10.7040   -1.4450    0.0210 C   0  0  0  0  0
  -11.9690   -1.6660   -0.7670 C   0  0  0  0  0
  -12.5110   -2.8580   -0.8170 C   0  0  0  0  0
  -11.9730   -3.9660    0.0510 C   0  0  0  0  0
  -13.1000   -4.5710    0.8490 C   0  0  0  0  0
  -13.3070   -5.8640    0.8130 C   0  0  0  0  0
  -12.3190   -6.7670    0.1190 C   0  0  0  0  0
  -11.8830   -7.8770    1.0780 C   0  0  0  0  0
  -10.8800   -8.7930    0.3740 C   0  0  0  0  0
  -10.4430   -9.9030    1.3320 C   0  0  0  0  0
   -9.4400  -10.8190    0.6290 C   0  0  0  0  0
   14.8270  -11.2320    1.0970 H   0  0  0  0  0
   15.5150  -10.7970   -0.4850 H   0  0  0  0  0
   16.5560  -10.8350    0.9580 H   0  0  0  0  0
   15.2820   -8.9400    1.9250 H   0  0  0  0  0
   15.9710   -8.5050    0.3430 H   0  0  0  0  0
   13.7960   -9.0020   -0.7400 H   0  0  0  0  0
   13.1080   -9.4370    0.8420 H   0  0  0  0  0
   13.5630   -7.1450    1.6700 H   0  0  0  0  0
   14.2520   -6.7100    0.0870 H   0  0  0  0  0
   12.0770   -7.2070   -0.9950 H   0  0  0  0  0
   11.3880   -7.6420    0.5870 H   0  0  0  0  0
   11.8440   -5.3500    1.4150 H   0  0  0  0  0
   12.5330   -4.9150   -0.1680 H   0  0  0  0  0
   10.3580   -5.4120   -1.2500 H   0  0  0  0  0
    9.6690   -5.8470    0.3320 H   0  0  0  0  0
   10.1250   -3.5550    1.1600 H   0  0  0  0  0
   10.8140   -3.1200   -0.4230 H   0  0  0  0  0
    8.6390   -3.6180   -1.5050 H   0  0  0  0  0
    7.9500   -4.0520    0.0770 H   0  0  0  0  0
    8.4060   -1.7600    0.9050 H   0  0  0  0  0
    9.0940   -1.3250   -0.6780 H   0  0  0  0  0
    6.9200   -1.8220   -1.7600 H   0  0  0  0  0
    6.2310   -2.2570   -0.1780 H   0  0  0  0  0
    6.6870    0.0350    0.6500 H   0  0  0  0  0
    7.3750    0.4700   -0.9330 H   0  0  0  0  0
    5.2010   -0.0270   -2.0150 H   0  0  0  0  0
    4.5120   -0.4620   -0.4330 H   0  0  0  0  0
    4.9680    1.8310    0.3950 H   0  0  0  0  0
    5.6560    2.2650   -1.1880 H   0  0  0  0  0
    3.4550    1.6840   -2.2510 H   0  0  0  0  0
    2.5600    1.4190    0.4980 H   0  0  0  0  0
    3.3230    3.7340    0.0070 H   0  0  0  0  0
    4.2710    3.9460   -2.7280 H   0  0  0  0  0
    1.7520    3.4150   -2.5890 H   0  0  0  0  0
    2.3380    5.7730   -2.2260 H   0  0  0  0  0
    0.6160    5.5210   -1.8550 H   0  0  0  0  0
    2.2410    7.7110   -0.8600 H   0  0  0  0  0
   -0.4560    5.7930    0.6370 H   0  0  0  0  0
   -2.6550    6.8470    1.2430 H   0  0  0  0  0
   -2.1080    8.3530    0.4660 H   0  0  0  0  0
   -3.3410    6.9690   -1.0420 H   0  0  0  0  0
   -0.7800    6.7870    2.8700 H   0  0  0  0  0
   -0.1160    9.0680    3.1450 H   0  0  0  0  0
    1.4470    5.8890    2.3180 H   0  0  0  0  0
    2.6360    7.2560    3.8760 H   0  0  0  0  0
    2.0610    8.7300    1.3800 H   0  0  0  0  0
    4.1240    7.6720    0.8060 H   0  0  0  0  0
    1.0680    2.9140    0.2060 H   0  0  0  0  0
   -1.0070    1.2060    0.0100 H   0  0  0  0  0
   -1.6050    2.8010    0.5250 H   0  0  0  0  0
   -3.0620    2.9010   -1.4800 H   0  0  0  0  0
   -2.4630    1.3060   -1.9950 H   0  0  0  0  0
   -3.3350    0.3030    0.0990 H   0  0  0  0  0
   -3.9340    1.8980    0.6130 H   0  0  0  0  0
   -5.3900    1.9980   -1.3910 H   0  0  0  0  0
   -4.7910    0.4030   -1.9060 H   0  0  0  0  0
   -5.6630   -0.6000    0.1880 H   0  0  0  0  0
   -6.2610    0.9960    0.7020 H   0  0  0  0  0
   -7.7180    1.0960   -1.3020 H   0  0  0  0  0
   -7.1190   -0.5000   -1.8170 H   0  0  0  0  0
   -7.9910   -1.5020    0.2770 H   0  0  0  0  0
   -8.5900    0.0930    0.7920 H   0  0  0  0  0
  -10.0460    0.1930   -1.2130 H   0  0  0  0  0
   -9.4470   -1.4020   -1.7280 H   0  0  0  0  0
  -10.3190   -2.4050    0.3660 H   0  0  0  0  0
  -10.9180   -0.8100    0.8810 H   0  0  0  0  0
  -12.4290   -0.8410   -1.2910 H   0  0  0  0  0
  -13.3420   -3.0460   -1.4800 H   0  0  0  0  0
  -11.5200   -4.7330   -0.5780 H   0  0  0  0  0
  -11.2220   -3.5640    0.7310 H   0  0  0  0  0
  -13.7360   -3.9390    1.4490 H   0  0  0  0  0
  -14.1860   -6.2840    1.2800 H   0  0  0  0  0
  -12.7860   -7.2090   -0.7600 H   0  0  0  0  0
  -11.4480   -6.1860   -0.1850 H   0  0  0  0  0
  -11.4160   -7.4350    1.9580 H   0  0  0  0  0
  -12.7540   -8.4570    1.3820 H   0  0  0  0  0
  -11.3470   -9.2360   -0.5060 H   0  0  0  0  0
  -10.0090   -8.2130    0.0700 H   0  0  0  0  0
   -9.9760   -9.4610    2.2120 H   0  0  0  0  0
  -11.3140  -10.4840    1.6370 H   0  0  0  0  0
   -9.9080  -11.2620   -0.2510 H   0  0  0  0  0
   -8.5690  -10.2390    0.3250 H   0  0  0  0  0
   -9.1300  -11.6100    1.3120 H   0  0  0  0  0
  1 55  1  0  0  0
  1 56  1  0  0  0
  1 57  1  0  0  0
  2  1  1  0  0  0
  2 58  1  0  0  0
  2 59  1  0  0  0
  3  2  1  0  0  0
  3 60  1  0  0  0
  3 61  1  0  0  0
  4  3  1  0  0  0
  4 62  1  0  0  0
  4 63  1  0  0  0
  5  4  1  0  0  0
  5 64  1  0  0  0
  5 65  1  0  0  0
  6  5  1  0  0  0
  6 66  1  0  0  0
  6 67  1  0  0  0
  7  6  1  0  0  0
  7 68  1  0  0  0
  7 69  1  0  0  0
  8  7  1  0  0  0
  8 70  1  0  0  0
  8 71  1  0  0  0
  9  8  1  0  0  0
  9 72  1  0  0  0
  9 73  1  0  0  0
 10  9  1  0  0  0
 10 74  1  0  0  0
 10 75  1  0  0  0
 11 10  1  0  0  0
 11 76  1  0  0  0
 11 77  1  0  0  0
 12 13  1  0  0  0
 12 11  1  0  0  0
 12 78  1  0  0  0
 12 79  1  0  0  0
 13 80  1  0  0  0
 13 81  1  0  0  0
 14 13  1  0  0  0
 14 82  1  0  0  0
 14 83  1  0  0  0
 15 16  1  0  0  0
 15 14  1  0  0  0
 15 84  1  0  0  0
 16 85  1  0  0  0
 17 15  1  0  0  0
 17 18  1  0  0  0
 17 86  1  0  0  0
 18 87  1  0  0  0
 19 17  1  0  0  0
 19 88  1  0  0  0
 20 19  1  0  0  0
 20 89  1  0  0  0
 20 90  1  0  0  0
 21 20  1  0  0  0
 22 21  1  0  0  0
 22 91  1  0  0  0
 23 22  1  0  0  0
 24 23  1  0  0  0
 24 92  1  0  0  0
 25 26  1  0  0  0
 25 24  1  0  0  0
 25 93  1  0  0  0
 25 94  1  0  0  0
 26 95  1  0  0  0
 27 29  1  0  0  0
 27 24  1  0  0  0
 27 96  1  0  0  0
 28 27  1  0  0  0
 28 97  1  0  0  0
 29 31  1  0  0  0
 29 98  1  0  0  0
 30 29  1  0  0  0
 30 99  1  0  0  0
 31 32  1  0  0  0
 31 22  1  0  0  0
 31100  1  0  0  0
 32101  1  0  0  0
 33 19  1  0  0  0
 33102  1  0  0  0
 34 33  1  0  0  0
 34 35  2  0  0  0
 36 37  1  0  0  0
 36 34  1  0  0  0
 36103  1  0  0  0
 36104  1  0  0  0
 37 38  1  0  0  0
 37105  1  0  0  0
 37106  1  0  0  0
 38 39  1  0  0  0
 38107  1  0  0  0
 38108  1  0  0  0
 39 40  1  0  0  0
 39109  1  0  0  0
 39110  1  0  0  0
 40 41  1  0  0  0
 40111  1  0  0  0
 40112  1  0  0  0
 41 42  1  0  0  0
 41113  1  0  0  0
 41114  1  0  0  0
 42 43  1  0  0  0
 42115  1  0  0  0
 42116  1  0  0  0
 43 44  1  0  0  0
 43117  1  0  0  0
 43118  1  0  0  0
 44 45  1  0  0  0
 44119  1  0  0  0
 44120  1  0  0  0
 45 46  2  0  0  0
 45121  1  0  0  0
 46122  1  0  0  0
 47 46  1  0  0  0
 47 48  1  0  0  0
 47123  1  0  0  0
 47124  1  0  0  0
 48125  1  0  0  0
 49 48  2  0  0  0
 49126  1  0  0  0
 50 49  1  0  0  0
 50127  1  0  0  0
 50128  1  0  0  0
 51 50  1  0  0  0
 51129  1  0  0  0
 51130  1  0  0  0
 52 51  1  0  0  0
 52131  1  0  0  0
 52132  1  0  0  0
 53 52  1  0  0  0
 53133  1  0  0  0
 53134  1  0  0  0
 54 53  1  0  0  0
 54135  1  0  0  0
 54136  1  0  0  0
 54137  1  0  0  0
M  END
$$$$
09R
  CCTOOLS-0306161121

 28 29  0  0  0  0  0  0  0  0999 V2000
   -0.0050    1.1050   -0.4240 C   0  0  0  0  0
    0.7350   -0.0230   -0.0970 C   0  0  0  0  0
    0.0650   -1.1870    0.2760 C   0  0  0  0  0
   -1.3190   -1.1690    0.3050 C   0  0  0  0  0
   -1.9870   -0.0060   -0.0350 C   0  0  0  0  0
   -1.3230    1.0790   -0.3840 N   0  0  0  0  0
   -3.8770    0.0280    0.0010 BR  0  0  0  0  0
    2.1320    0.0070   -0.1410 N   0  0  0  0  0
    2.6990   -1.3460    0.0540 C   0  0  0  0  0
    4.0400   -1.4680   -0.5120 C   0  0  0  0  0
    4.9980   -0.5270    0.1130 N   0  0  0  0  0
    4.8450    0.7850   -0.4660 C   0  0  0  0  0
    3.8950    1.6860    0.3500 C   0  0  0  0  0
    2.6600    0.9090    0.8520 C   0  0  0  0  0
    0.5030    2.0130   -0.7100 H   0  0  0  0  0
    0.6130   -2.0810    0.5360 H   0  0  0  0  0
   -1.8710   -2.0530    0.5890 H   0  0  0  0  0
    2.7440   -1.5610    1.1210 H   0  0  0  0  0
    2.0460   -2.0760   -0.4260 H   0  0  0  0  0
    4.3970   -2.4870   -0.3620 H   0  0  0  0  0
    3.9930   -1.2640   -1.5820 H   0  0  0  0  0
    4.8740   -0.4970    1.1140 H   0  0  0  0  0
    1.8840    1.6220    1.1290 H   0  0  0  0  0
    2.9400    0.3350    1.7350 H   0  0  0  0  0
    5.8240    1.2620   -0.5200 H   0  0  0  0  0
    4.4490    0.6800   -1.4760 H   0  0  0  0  0
    4.4360    2.0870    1.2080 H   0  0  0  0  0
    3.5640    2.5130   -0.2780 H   0  0  0  0  0
  1  6  1  0  0  0
  1 15  1  0  0  0
  2  1  2  0  0  0
  3  4  2  0  0  0
  3  2  1  0  0  0
  3 16  1  0  0  0
  4  5  1  0  0  0
  4 17  1  0  0  0
  5  6  2  0  0  0
  5  7  1  0  0  0
  8  2  1  0  0  0
  8  9  1  0  0  0
  9 18  1  0  0  0
  9 19  1  0  0  0
 10  9  1  0  0  0
 10 20  1  0  0  0
 10 21  1  0  0  0
 11 10  1  0  0  0
 11 22  1  0  0  0
 12 11  1  0  0  0
 12 25  1  0  0  0
 12 26  1  0  0  0
 13 12  1  0  0  0
 13 14  1  0  0  0
 13 27  1  0  0  0
 13 28  1  0  0  0
 14  8  1  0  0  0
 14 23  1  0  0  0
 14 24  1  0  0  0
M  END
$$$$
09V
  CCTOOLS-0306161121

 13 13  0  0  0  0  0  0  0  0999 V2000
    2.0620    0.2080   -0.1790 O   0  0  0  0  0
    0.8940   -0.3820    0.3970 C   0  0  0  0  0
   -0.3300   -0.0140   -0.4430 C   0  0  0  0  0
   -1.6680   -0.6470   -0.0570 C   0  0  0  0  0
   -1.4150    0.8360    0.2220 C   0  0  0  0  0
    2.8780    0.0160    0.3030 H   0  0  0  0  0
    1.0080   -1.4650    0.4190 H   0  0  0  0  0
    0.7630   -0.0090    1.4130 H   0  0  0  0  0
   -0.1400    0.1530   -1.5040 H   0  0  0  0  0
   -2.3580   -0.8960   -0.8630 H   0  0  0  0  0
   -1.6760   -1.3260    0.7950 H   0  0  0  0  0
   -1.2560    1.1320    1.2590 H   0  0  0  0  0
   -1.9380    1.5620   -0.4000 H   0  0  0  0  0
  1  2  1  0  0  0
  1  6  1  0  0  0
  2  3  1  0  0  0
  2  7  1  0  0  0
  2  8  1  0  0  0
  3  4  1  0  0  0
  3  9  1  0  0  0
  4 10  1  0  0  0
  4 11  1  0  0  0
  5  3  1  0  0  0
  5  4  1  0  0  0
  5 12  1  0  0  0
  5 13  1  0  0  0
M  END
$$$$
0A1
  CCTOOLS-0306161121

 27 27  0  0  1  0  0  0  0  0999 V2000
    1.9260    1.3560    0.9570 N   0  0  0  0  0
    2.0980   -0.0060    0.4340 C   0  0  0  0  0
    1.3050   -0.1570   -0.8660 C   0  0  0  0  0
   -0.1680   -0.0240   -0.5750 C   0  0  0  0  0
   -0.7710    1.2190   -0.6220 C   0  0  0  0  0
   -2.1210    1.3430   -0.3540 C   0  0  0  0  0
   -2.8710    0.2200   -0.0390 C   0  0  0  0  0
   -4.1990    0.3400    0.2240 O   0  0  0  0  0
   -4.9080   -0.8600    0.5410 C   0  0  0  0  0
   -2.2630   -1.0260    0.0070 C   0  0  0  0  0
   -0.9140   -1.1460   -0.2660 C   0  0  0  0  0
    3.5580   -0.2610    0.1640 C   0  0  0  0  0
    4.3190    0.6690    0.0310 O   0  0  0  0  0
    4.0140   -1.5200    0.0710 O   0  0  0  0  0
    2.2570    2.0420    0.2950 H   0  0  0  0  0
    0.9640    1.5290    1.2060 H   0  0  0  0  0
    1.7330   -0.7250    1.1670 H   0  0  0  0  0
    1.6080    0.6190   -1.5680 H   0  0  0  0  0
    1.5020   -1.1370   -1.3000 H   0  0  0  0  0
    4.9590   -1.6330   -0.1030 H   0  0  0  0  0
   -0.1870    2.0930   -0.8670 H   0  0  0  0  0
   -0.4420   -2.1170   -0.2350 H   0  0  0  0  0
   -2.5920    2.3150   -0.3910 H   0  0  0  0  0
   -2.8450   -1.9030    0.2520 H   0  0  0  0  0
   -5.9560   -0.6240    0.7280 H   0  0  0  0  0
   -4.8370   -1.5560   -0.2950 H   0  0  0  0  0
   -4.4730   -1.3140    1.4310 H   0  0  0  0  0
  1  2  1  0  0  0
  1 15  1  0  0  0
  1 16  1  0  0  0
  2 12  1  0  0  0
  2  3  1  0  0  0
  2 17  1  0  0  0
  3  4  1  0  0  0
  3 18  1  0  0  0
  3 19  1  0  0  0
  4  5  1  0  0  0
  4 11  2  0  0  0
  5  6  2  0  0  0
  5 21  1  0  0  0
  6  7  1  0  0  0
  6 23  1  0  0  0
  7  8  1  0  0  0
  8  9  1  0  0  0
  9 25  1  0  0  0
  9 26  1  0  0  0
  9 27  1  0  0  0
 10  7  2  0  0  0
 10 24  1  0  0  0
 11 10  1  0  0  0
 11 22  1  0  0  0
 12 14  1  0  0  0
 12 13  2  0  0  0
 20 14  1  0  0  0
M  END
$$$$
0A7
  CCTOOLS-0306161121

 21 21  0  0  0  0  0  0  0  0999 V2000
   -1.5970   -0.6610   -1.3320 O   0  0  0  0  0
    2.3370   -1.9020    0.0070 C   0  0  0  0  0
    1.0250   -1.9090    0.4470 C   0  0  0  0  0
    0.3050   -0.7330    0.4970 C   0  0  0  0  0
    0.9040    0.4660    0.1030 C   0  0  0  0  0
    2.2280    0.4650   -0.3380 C   0  0  0  0  0
    2.9370   -0.7180   -0.3840 C   0  0  0  0  0
    0.1390    1.7290    0.1540 C   0  0  0  0  0
   -1.0410    1.7130    0.4400 O   0  0  0  0  0
   -1.1240   -0.7420    0.9740 C   0  0  0  0  0
   -2.0510   -0.6970   -0.2130 C   0  0  0  0  0
   -3.3800   -0.6970   -0.0270 O   0  0  0  0  0
    0.7510    2.8980   -0.1170 O   0  0  0  0  0
    2.8980   -2.8250   -0.0260 H   0  0  0  0  0
    0.5630   -2.8360    0.7500 H   0  0  0  0  0
    3.9610   -0.7200   -0.7250 H   0  0  0  0  0
   -1.3100   -1.6520    1.5460 H   0  0  0  0  0
   -1.3010    0.1270    1.6070 H   0  0  0  0  0
    2.6970    1.3890   -0.6440 H   0  0  0  0  0
    0.2090    3.6970   -0.0710 H   0  0  0  0  0
   -3.9340   -0.6670   -0.8200 H   0  0  0  0  0
  1 11  2  0  0  0
  2  3  1  0  0  0
  2  7  2  0  0  0
  2 14  1  0  0  0
  3  4  2  0  0  0
  3 15  1  0  0  0
  4  5  1  0  0  0
  4 10  1  0  0  0
  5  6  2  0  0  0
  5  8  1  0  0  0
  6  7  1  0  0  0
  6 19  1  0  0  0
  7 16  1  0  0  0
  8  9  2  0  0  0
  8 13  1  0  0  0
 10 11  1  0  0  0
 10 17  1  0  0  0
 10 18  1  0  0  0
 11 12  1  0  0  0
 12 21  1  0  0  0
 13 20  1  0  0  0
M  END
$$$$
0AD
  CCTOOLS-0306161121

 46 48  0  0  1  0  0  0  0  0999 V2000
    5.7000    0.0920    0.7680 P   0  0  0  0  0
    6.7330   -0.9330    0.0790 O   0  0  0  0  0
    5.8390    1.4270    0.1440 O   0  0  0  0  0
    4.1950   -0.4420    0.5610 O   0  0  0  0  0
    3.5760   -0.5460   -0.7220 C   0  0  0  0  0
    2.1530   -1.0860   -0.5600 C   0  0  0  0  0
    1.3250   -0.1330    0.1410 O   0  0  0  0  0
    1.4600   -1.2220   -1.9390 C   0  0  0  0  0
    1.7640   -2.4830   -2.5400 O   0  0  0  0  0
   -0.0380   -1.1380   -1.5590 C   0  0  0  0  0
   -0.0400   -0.4470   -0.1820 C   0  0  0  0  0
   -0.8330    0.7840   -0.2430 N   0  0  0  0  0
   -0.3560    2.0400   -0.4800 C   0  0  0  0  0
   -1.3370    2.8950   -0.4650 N   0  0  0  0  0
   -2.4980    2.2400   -0.2180 C   0  0  0  0  0
   -3.8480    2.6430   -0.0910 C   0  0  0  0  0
   -4.1640    3.8140   -0.2100 O   0  0  0  0  0
   -4.7790    1.6960    0.1630 N   0  0  0  0  0
   -4.4140    0.3900    0.2930 C   0  0  0  0  0
   -5.3810   -0.5490    0.5520 N   0  0  0  0  0
   -5.0120   -1.9600    0.6960 C   0  0  0  0  0
   -6.2660   -2.7890    0.9780 C   0  0  0  0  0
   -3.1630    0.0030    0.1780 N   0  0  0  0  0
   -2.1880    0.8820   -0.0790 C   0  0  0  0  0
   -5.8810   -4.2620    1.1280 C   0  0  0  0  0
    6.0200    0.1990    2.3420 O   0  0  0  0  0
    6.6960   -1.8290    0.4390 H   0  0  0  0  0
    3.5400    0.4380   -1.1890 H   0  0  0  0  0
    4.1530   -1.2250   -1.3500 H   0  0  0  0  0
    2.1640   -2.0420   -0.0370 H   0  0  0  0  0
    1.7420   -0.4010   -2.5990 H   0  0  0  0  0
   -0.4540   -1.1200    0.5700 H   0  0  0  0  0
    1.3530   -2.6150   -3.4060 H   0  0  0  0  0
   -0.5840   -0.5380   -2.2880 H   0  0  0  0  0
   -0.4700   -2.1360   -1.4860 H   0  0  0  0  0
    0.6810    2.2880   -0.6540 H   0  0  0  0  0
   -5.7110    1.9490    0.2550 H   0  0  0  0  0
   -6.3080   -0.2790    0.6390 H   0  0  0  0  0
   -4.5450   -2.3090   -0.2260 H   0  0  0  0  0
   -4.3100   -2.0700    1.5230 H   0  0  0  0  0
   -6.7330   -2.4400    1.8990 H   0  0  0  0  0
   -6.9680   -2.6790    0.1500 H   0  0  0  0  0
   -5.4150   -4.6110    0.2060 H   0  0  0  0  0
   -5.1800   -4.3720    1.9550 H   0  0  0  0  0
   -6.7750   -4.8530    1.3280 H   0  0  0  0  0
    6.9120    0.5160    2.5410 H   0  0  0  0  0
  1  2  1  0  0  0
  1  3  2  0  0  0
  1  4  1  0  0  0
  1 26  1  0  0  0
  2 27  1  0  0  0
  4  5  1  0  0  0
  5  6  1  0  0  0
  5 28  1  0  0  0
  5 29  1  0  0  0
  6  7  1  0  0  0
  6  8  1  0  0  0
  6 30  1  0  0  0
  7 11  1  0  0  0
  8  9  1  0  0  0
  8 10  1  0  0  0
  8 31  1  0  0  0
  9 33  1  0  0  0
 10 11  1  0  0  0
 10 34  1  0  0  0
 10 35  1  0  0  0
 11 12  1  0  0  0
 11 32  1  0  0  0
 12 13  1  0  0  0
 12 24  1  0  0  0
 13 14  2  0  0  0
 13 36  1  0  0  0
 14 15  1  0  0  0
 15 16  1  0  0  0
 15 24  2  0  0  0
 16 17  2  0  0  0
 16 18  1  0  0  0
 18 19  1  0  0  0
 18 37  1  0  0  0
 19 20  1  0  0  0
 19 23  2  0  0  0
 20 21  1  0  0  0
 20 38  1  0  0  0
 21 22  1  0  0  0
 21 39  1  0  0  0
 21 40  1  0  0  0
 22 25  1  0  0  0
 22 41  1  0  0  0
 22 42  1  0  0  0
 24 23  1  0  0  0
 25 43  1  0  0  0
 25 44  1  0  0  0
 25 45  1  0  0  0
 26 46  1  0  0  0
M  END
$$$$
0AI
  CCTOOLS-0306161121

 32 32  0  0  1  0  0  0  0  0999 V2000
    3.4300   -0.6700    1.3580 O   0  0  0  0  0
    3.1900   -0.2300    0.2590 C   0  0  0  0  0
    0.9330   -0.9330    0.6580 O   0  0  0  0  0
   -0.4310   -1.0300    0.2410 C   0  0  0  0  0
    1.7780   -0.2480   -0.2680 C   0  0  0  0  0
   -0.4990   -1.7160   -1.0110 O   0  0  0  0  0
   -0.1880   -3.1090   -0.9280 C   0  0  0  0  0
   -1.0170    0.3750    0.0850 C   0  0  0  0  0
   -2.3960    0.2800   -0.3990 N   0  0  0  0  0
   -3.4060    0.0970    0.4740 C   0  0  0  0  0
   -3.1730    0.0110    1.6610 O   0  0  0  0  0
   -4.8250   -0.0010   -0.0240 C   0  0  0  0  0
   -0.1740    1.1630   -0.9230 C   0  0  0  0  0
   -0.6690    2.5000   -1.0200 O   0  0  0  0  0
    1.2810    1.1890   -0.4450 C   0  0  0  0  0
    1.3610    1.8790    0.8050 O   0  0  0  0  0
   -1.0010   -1.5810    0.9890 H   0  0  0  0  0
   -1.0020    0.8850    1.0490 H   0  0  0  0  0
   -0.2280    0.6810   -1.8990 H   0  0  0  0  0
   -2.5830    0.3490   -1.3490 H   0  0  0  0  0
    1.8980    1.7000   -1.1840 H   0  0  0  0  0
   -0.1810    3.0560   -1.6420 H   0  0  0  0  0
    1.7560   -0.7610   -1.2300 H   0  0  0  0  0
    2.2560    1.9330    1.1670 H   0  0  0  0  0
   -5.0630   -1.0430   -0.2380 H   0  0  0  0  0
   -5.5050    0.3780    0.7390 H   0  0  0  0  0
   -4.9320    0.5900   -0.9330 H   0  0  0  0  0
   -0.2620   -3.5570   -1.9190 H   0  0  0  0  0
    0.8260   -3.2330   -0.5480 H   0  0  0  0  0
   -0.8910   -3.5980   -0.2540 H   0  0  0  0  0
    4.1800    0.2790   -0.4910 O   0  0  0  0  0
    5.0680    0.2720   -0.1090 H   0  0  0  0  0
  2  1  2  0  0  0
  2 31  1  0  0  0
  4  8  1  0  0  0
  4  6  1  0  0  0
  4  3  1  0  0  0
  4 17  1  0  0  0
  5  2  1  0  0  0
  5  3  1  0  0  0
  5 23  1  0  0  0
  6  7  1  0  0  0
  7 28  1  0  0  0
  7 29  1  0  0  0
  7 30  1  0  0  0
  8 13  1  0  0  0
  8  9  1  0  0  0
  8 18  1  0  0  0
  9 20  1  0  0  0
 10 12  1  0  0  0
 10  9  1  0  0  0
 10 11  2  0  0  0
 12 25  1  0  0  0
 12 26  1  0  0  0
 12 27  1  0  0  0
 13 15  1  0  0  0
 13 14  1  0  0  0
 13 19  1  0  0  0
 14 22  1  0  0  0
 15  5  1  0  0  0
 15 16  1  0  0  0
 15 21  1  0  0  0
 16 24  1  0  0  0
 31 32  1  0  0  0
M  END
$$$$
0AP
  CCTOOLS-0306161121

 39 40  0  0  1  0  0  0  0  0999 V2000
    3.0450    2.9090   -0.1570 P   0  0  0  0  0
    2.6090    3.1920   -1.5430 O   0  0  0  0  0
    3.1480    4.2900    0.6650 O   0  0  0  0  0
    1.9750    1.9400    0.5550 O   0  0  0  0  0
    1.5810    0.6800    0.0080 C   0  0  0  0  0
    0.5560    0.0200    0.9320 C   0  0  0  0  0
   -0.6720    0.7800    0.9540 O   0  0  0  0  0
    0.1200   -1.3560    0.3690 C   0  0  0  0  0
    1.0150   -2.3870    0.7910 O   0  0  0  0  0
    1.8560   -3.2940   -0.2410 P   0  0  0  0  0
    2.6420   -2.4190   -1.1390 O   0  0  0  0  0
    2.8530   -4.2550    0.5800 O   0  0  0  0  0
    0.8440   -4.1900   -1.1150 O   0  0  0  0  0
   -1.2770   -1.5410    1.0120 C   0  0  0  0  0
   -1.7100   -0.1120    1.3930 C   0  0  0  0  0
   -2.9700    0.2210    0.7250 N   0  0  0  0  0
   -3.0150    0.2980   -0.6180 C   0  0  0  0  0
   -2.0030    0.0870   -1.2660 O   0  0  0  0  0
   -4.1470    0.5990   -1.2520 N   0  0  0  0  0
   -5.2620    0.8330   -0.5720 C   0  0  0  0  0
   -6.4260    1.1430   -1.2370 N   0  0  0  0  0
   -5.2480    0.7610    0.8360 C   0  0  0  0  0
   -4.0910    0.4480    1.4650 C   0  0  0  0  0
    4.4860    2.1920   -0.1830 O   0  0  0  0  0
    1.1380    0.8340   -0.9760 H   0  0  0  0  0
    2.4550    0.0350   -0.0850 H   0  0  0  0  0
    0.9600   -0.0850    1.9390 H   0  0  0  0  0
    0.0470   -1.3270   -0.7180 H   0  0  0  0  0
   -1.8300   -0.0380    2.4740 H   0  0  0  0  0
   -1.9740   -1.9720    0.2920 H   0  0  0  0  0
   -1.2080   -2.1690    1.9000 H   0  0  0  0  0
   -6.4320    1.1910   -2.2060 H   0  0  0  0  0
   -7.2400    1.3130   -0.7380 H   0  0  0  0  0
    3.7760    4.9240    0.2920 H   0  0  0  0  0
    3.3920   -4.8320    0.0210 H   0  0  0  0  0
    0.2950   -4.7890   -0.5900 H   0  0  0  0  0
   -6.1480    0.9490    1.4040 H   0  0  0  0  0
   -4.0560    0.3820    2.5430 H   0  0  0  0  0
    4.8340    1.9770    0.6930 H   0  0  0  0  0
  1  2  2  0  0  0
  1  3  1  0  0  0
  1  4  1  0  0  0
  1 24  1  0  0  0
  3 34  1  0  0  0
  4  5  1  0  0  0
  5  6  1  0  0  0
  5 25  1  0  0  0
  5 26  1  0  0  0
  6  7  1  0  0  0
  6  8  1  0  0  0
  6 27  1  0  0  0
  7 15  1  0  0  0
  8  9  1  0  0  0
  8 14  1  0  0  0
  8 28  1  0  0  0
  9 10  1  0  0  0
 10 11  2  0  0  0
 10 12  1  0  0  0
 10 13  1  0  0  0
 12 35  1  0  0  0
 13 36  1  0  0  0
 14 15  1  0  0  0
 14 30  1  0  0  0
 14 31  1  0  0  0
 15 16  1  0  0  0
 15 29  1  0  0  0
 16 17  1  0  0  0
 16 23  1  0  0  0
 17 18  2  0  0  0
 17 19  1  0  0  0
 19 20  2  0  0  0
 20 21  1  0  0  0
 20 22  1  0  0  0
 21 32  1  0  0  0
 21 33  1  0  0  0
 22 23  2  0  0  0
 22 37  1  0  0  0
 23 38  1  0  0  0
 24 39  1  0  0  0
M  END
$$$$
0B3
  CCTOOLS-0306161121

 37 38  0  0  1  0  0  0  0  0999 V2000
    3.9660   -1.7990    0.8110 O   0  0  0  0  0
    3.1170   -0.9600    0.5940 C   0  0  0  0  0
    3.4620    0.2490    0.1060 N   0  0  0  0  0
    4.8680    0.5520   -0.1740 C   0  0  0  0  0
    2.4930    1.2020   -0.1280 C   0  0  0  0  0
    2.8590    2.5230   -0.2330 N   0  0  0  0  0
    1.2430    0.8780   -0.2530 N   0  0  0  0  0
    1.6630   -1.2610    0.8590 C   0  0  0  0  0
    0.8020   -0.5130   -0.1560 C   0  0  0  0  0
    0.9390   -1.1770   -1.5270 C   0  0  0  0  0
   -0.6620   -0.5580    0.2880 C   0  0  0  0  0
   -1.5260    0.1920   -0.7290 C   0  0  0  0  0
   -2.9670    0.1470   -0.2920 C   0  0  0  0  0
   -3.7830   -0.8910   -0.7030 C   0  0  0  0  0
   -5.1050   -0.9310   -0.3030 C   0  0  0  0  0
   -5.6120    0.0660    0.5090 C   0  0  0  0  0
   -4.7970    1.1030    0.9210 C   0  0  0  0  0
   -3.4730    1.1420    0.5240 C   0  0  0  0  0
    5.1010    0.2740   -1.2020 H   0  0  0  0  0
    5.0440    1.6180   -0.0370 H   0  0  0  0  0
    5.5040   -0.0120    0.5080 H   0  0  0  0  0
    3.7900    2.7760   -0.1410 H   0  0  0  0  0
    2.1850    3.2010   -0.3970 H   0  0  0  0  0
    1.4890   -2.3330    0.7660 H   0  0  0  0  0
    1.4010   -0.9350    1.8660 H   0  0  0  0  0
    0.6080   -2.2140   -1.4630 H   0  0  0  0  0
    0.3240   -0.6440   -2.2520 H   0  0  0  0  0
    1.9820   -1.1480   -1.8420 H   0  0  0  0  0
   -0.9910   -1.5950    0.3490 H   0  0  0  0  0
   -0.7600   -0.0870    1.2660 H   0  0  0  0  0
   -1.1970    1.2290   -0.7900 H   0  0  0  0  0
   -1.4280   -0.2790   -1.7070 H   0  0  0  0  0
   -3.3860   -1.6690   -1.3380 H   0  0  0  0  0
   -5.7420   -1.7420   -0.6250 H   0  0  0  0  0
   -6.6460    0.0340    0.8210 H   0  0  0  0  0
   -5.1930    1.8820    1.5560 H   0  0  0  0  0
   -2.8350    1.9500    0.8490 H   0  0  0  0  0
  1  2  2  0  0  0
  2  3  1  0  0  0
  3  4  1  0  0  0
  3  5  1  0  0  0
  4 19  1  0  0  0
  4 20  1  0  0  0
  4 21  1  0  0  0
  5  6  1  0  0  0
  6 22  1  0  0  0
  6 23  1  0  0  0
  7  5  2  0  0  0
  8  2  1  0  0  0
  8  9  1  0  0  0
  8 24  1  0  0  0
  8 25  1  0  0  0
  9 11  1  0  0  0
  9  7  1  0  0  0
 10  9  1  0  0  0
 10 26  1  0  0  0
 10 27  1  0  0  0
 10 28  1  0  0  0
 11 12  1  0  0  0
 11 29  1  0  0  0
 11 30  1  0  0  0
 12 13  1  0  0  0
 12 31  1  0  0  0
 12 32  1  0  0  0
 13 18  2  0  0  0
 14 15  2  0  0  0
 14 13  1  0  0  0
 14 33  1  0  0  0
 15 16  1  0  0  0
 15 34  1  0  0  0
 16 17  2  0  0  0
 16 35  1  0  0  0
 17 36  1  0  0  0
 18 17  1  0  0  0
 18 37  1  0  0  0
M  END
$$$$
0BI
  CCTOOLS-0306161121

 87 91  0  0  1  0  0  0  0  0999 V2000
    1.5310   -0.2460    0.4980 N   0  0  0  0  0
    0.0710   -0.5060    0.4980 C   0  0  0  0  0
   -0.2520   -1.6010    1.5130 C   0  0  0  0  0
   -0.0400   -2.9530    0.8840 C   0  0  0  0  0
    1.2470   -3.3880    0.6250 C   0  0  0  0  0
    1.4520   -4.6320    0.0440 C   0  0  0  0  0
    0.3660   -5.4330   -0.2750 C   0  0  0  0  0
   -0.9180   -5.0000   -0.0050 C   0  0  0  0  0
   -1.1180   -3.7580    0.5710 C   0  0  0  0  0
    2.7170   -5.0650   -0.1970 O   0  0  0  0  0
    3.5270   -4.2620   -1.0580 C   0  0  0  0  0
    4.7540   -3.7620   -0.2920 C   0  0  0  0  0
    5.2490   -2.4570   -0.9190 C   0  0  0  0  0
    6.1340   -1.7170    0.0830 C   0  0  0  0  0
    6.5380   -0.4160   -0.4940 N   0  0  0  0  0
    5.5630    0.6020   -0.4850 C   0  0  0  0  0
    4.2510    0.3150   -0.1560 C   0  0  0  0  0
    3.2910    1.3290   -0.1740 C   0  0  0  0  0
    3.6770    2.6370   -0.4870 C   0  0  0  0  0
    4.9930    2.9160   -0.7910 C   0  0  0  0  0
    5.9360    1.9040   -0.7970 C   0  0  0  0  0
    5.4050    4.3280   -1.1190 C   0  0  0  0  0
    5.7880    5.0020    0.0810 O   0  0  0  0  0
    6.1990    6.3560   -0.1190 C   0  0  0  0  0
    1.8750    1.0230    0.1150 C   0  0  0  0  0
    1.0250    1.8870    0.0130 O   0  0  0  0  0
   -0.6750    0.7750    0.8750 C   0  0  0  0  0
   -0.0930    1.3360    2.0540 O   0  0  0  0  0
   -2.1470    0.4500    1.1380 C   0  0  0  0  0
   -2.8940    1.6970    1.3500 N   0  0  0  0  0
   -4.3330    1.4330    1.4820 C   0  0  0  0  0
   -4.7930    0.6110    2.6870 C   0  0  0  0  0
   -5.0740    2.1140    2.6340 C   0  0  0  0  0
   -5.0810    1.2470    0.1860 C   0  0  0  0  0
   -6.4130    0.8800    0.2050 C   0  0  0  0  0
   -7.0990    0.7090   -0.9840 C   0  0  0  0  0
   -6.4520    0.9050   -2.1890 C   0  0  0  0  0
   -5.1200    1.2720   -2.2070 C   0  0  0  0  0
   -4.4350    1.4470   -1.0200 C   0  0  0  0  0
   -8.5520    0.3090   -0.9640 C   0  0  0  0  0
   -9.3870    1.3850   -1.6600 C   0  0  0  0  0
   -8.7240   -1.0230   -1.6970 C   0  0  0  0  0
    2.1850   -0.9150    0.7510 H   0  0  0  0  0
   -0.2400   -0.8280   -0.4950 H   0  0  0  0  0
    0.4020   -1.4970    2.3790 H   0  0  0  0  0
   -1.2910   -1.5070    1.8290 H   0  0  0  0  0
    2.0900   -2.7610    0.8740 H   0  0  0  0  0
    0.5240   -6.3960   -0.7370 H   0  0  0  0  0
   -1.7630   -5.6300   -0.2420 H   0  0  0  0  0
   -2.1210   -3.4160    0.7750 H   0  0  0  0  0
    3.8500   -4.8570   -1.9120 H   0  0  0  0  0
    2.9470   -3.4090   -1.4090 H   0  0  0  0  0
    4.4850   -3.5860    0.7490 H   0  0  0  0  0
    5.5430   -4.5120   -0.3420 H   0  0  0  0  0
    5.8260   -2.6810   -1.8170 H   0  0  0  0  0
    4.3960   -1.8320   -1.1810 H   0  0  0  0  0
    5.5780   -1.5490    1.0050 H   0  0  0  0  0
    7.0220   -2.3130    0.2940 H   0  0  0  0  0
    7.4250   -0.2710   -0.8590 H   0  0  0  0  0
    3.9700   -0.6930    0.1140 H   0  0  0  0  0
    2.9430    3.4290   -0.4910 H   0  0  0  0  0
    6.9630    2.1260   -1.0450 H   0  0  0  0  0
    6.2480    4.3090   -1.8100 H   0  0  0  0  0
    4.5680    4.8530   -1.5790 H   0  0  0  0  0
    7.0580    6.3800   -0.7890 H   0  0  0  0  0
    5.3790    6.9240   -0.5590 H   0  0  0  0  0
    6.4740    6.7980    0.8390 H   0  0  0  0  0
   -0.6020    1.4930    0.0580 H   0  0  0  0  0
   -0.1230    0.7510    2.8240 H   0  0  0  0  0
   -2.5600   -0.0800    0.2800 H   0  0  0  0  0
   -2.2270   -0.1770    2.0260 H   0  0  0  0  0
   -2.5430    2.1970    2.1530 H   0  0  0  0  0
   -5.6360   -0.0640    2.5440 H   0  0  0  0  0
   -4.0270    0.2660    3.3830 H   0  0  0  0  0
   -4.4930    2.7580    3.2940 H   0  0  0  0  0
   -6.1020    2.4280    2.4550 H   0  0  0  0  0
   -6.9180    0.7270    1.1470 H   0  0  0  0  0
   -6.9880    0.7710   -3.1180 H   0  0  0  0  0
   -4.6140    1.4250   -3.1500 H   0  0  0  0  0
   -3.3950    1.7380   -1.0340 H   0  0  0  0  0
   -8.8850    0.2010    0.0680 H   0  0  0  0  0
   -9.0540    1.4930   -2.6930 H   0  0  0  0  0
  -10.4380    1.0960   -1.6460 H   0  0  0  0  0
   -9.2640    2.3340   -1.1380 H   0  0  0  0  0
   -8.1290   -1.7900   -1.2010 H   0  0  0  0  0
   -9.7740   -1.3130   -1.6830 H   0  0  0  0  0
   -8.3900   -0.9160   -2.7290 H   0  0  0  0  0
  1  2  1  0  0  0
  1 25  1  0  0  0
  1 43  1  0  0  0
  2  3  1  0  0  0
  2 27  1  0  0  0
  2 44  1  0  0  0
  3  4  1  0  0  0
  3 45  1  0  0  0
  3 46  1  0  0  0
  4  5  2  0  0  0
  4  9  1  0  0  0
  5  6  1  0  0  0
  5 47  1  0  0  0
  6  7  2  0  0  0
  6 10  1  0  0  0
  7  8  1  0  0  0
  7 48  1  0  0  0
  8  9  2  0  0  0
  8 49  1  0  0  0
  9 50  1  0  0  0
 10 11  1  0  0  0
 11 12  1  0  0  0
 11 51  1  0  0  0
 11 52  1  0  0  0
 12 13  1  0  0  0
 12 53  1  0  0  0
 12 54  1  0  0  0
 13 14  1  0  0  0
 13 55  1  0  0  0
 13 56  1  0  0  0
 14 15  1  0  0  0
 14 57  1  0  0  0
 14 58  1  0  0  0
 15 16  1  0  0  0
 15 59  1  0  0  0
 16 17  2  0  0  0
 16 21  1  0  0  0
 17 18  1  0  0  0
 17 60  1  0  0  0
 18 19  2  0  0  0
 18 25  1  0  0  0
 19 20  1  0  0  0
 19 61  1  0  0  0
 20 21  2  0  0  0
 20 22  1  0  0  0
 21 62  1  0  0  0
 22 23  1  0  0  0
 22 63  1  0  0  0
 22 64  1  0  0  0
 23 24  1  0  0  0
 24 65  1  0  0  0
 24 66  1  0  0  0
 24 67  1  0  0  0
 25 26  2  0  0  0
 27 28  1  0  0  0
 27 29  1  0  0  0
 27 68  1  0  0  0
 28 69  1  0  0  0
 29 30  1  0  0  0
 29 70  1  0  0  0
 29 71  1  0  0  0
 30 31  1  0  0  0
 30 72  1  0  0  0
 31 32  1  0  0  0
 31 33  1  0  0  0
 31 34  1  0  0  0
 32 33  1  0  0  0
 32 73  1  0  0  0
 32 74  1  0  0  0
 33 75  1  0  0  0
 33 76  1  0  0  0
 34 35  2  0  0  0
 34 39  1  0  0  0
 35 36  1  0  0  0
 35 77  1  0  0  0
 36 37  2  0  0  0
 36 40  1  0  0  0
 37 38  1  0  0  0
 37 78  1  0  0  0
 38 39  2  0  0  0
 38 79  1  0  0  0
 39 80  1  0  0  0
 40 41  1  0  0  0
 40 42  1  0  0  0
 40 81  1  0  0  0
 41 82  1  0  0  0
 41 83  1  0  0  0
 41 84  1  0  0  0
 42 85  1  0  0  0
 42 86  1  0  0  0
 42 87  1  0  0  0
M  END
$$$$
0BU
  CCTOOLS-0306161121

 92 97  0  0  0  0  0  0  0  0999 V2000
   -0.5990   -1.9800   -0.8180 O   0  0  0  0  0
   -4.4240   -0.2950   -0.3070 O   0  0  0  0  0
    5.8980   -2.7460    0.3240 O   0  0  0  0  0
  -11.8760    0.6040    3.1980 O   0  0  0  0  0
  -12.8010   -0.6660    1.4400 O   0  0  0  0  0
   12.2320    3.3190   -0.7130 O   0  0  0  0  0
   10.1630    4.6770   -1.0630 O   0  0  0  0  0
   -8.1970    4.8250    1.1450 O   0  0  0  0  0
  -10.1760    4.2510   -0.2690 O   0  0  0  0  0
   12.3670   -2.1210   -0.4010 O   0  0  0  0  0
   12.5560   -2.2880    1.9430 O   0  0  0  0  0
   -6.8240   -2.3540    0.1630 O   0  0  0  0  0
   -8.3460   -2.5900   -1.8050 O   0  0  0  0  0
    5.4580    0.4690   -0.4380 O   0  0  0  0  0
    5.6880    2.8110   -0.5860 O   0  0  0  0  0
  -12.7450    1.8320    1.3840 O   0  0  0  0  0
   11.0030    3.2280   -2.7220 O   0  0  0  0  0
   -8.2960    5.3710   -1.1460 O   0  0  0  0  0
   12.7070   -0.1120    1.0470 O   0  0  0  0  0
   -8.9280   -3.4030    0.3300 O   0  0  0  0  0
    5.7710    1.9010    1.5870 O   0  0  0  0  0
   -4.3640   -4.3920   -2.6850 C   0  0  0  0  0
    2.0310   -0.1740    1.2660 C   0  0  0  0  0
   -3.0960   -4.6900   -2.2210 C   0  0  0  0  0
    1.2000   -1.1930    0.8390 C   0  0  0  0  0
   -4.9930   -3.2300   -2.2880 C   0  0  0  0  0
    3.4010   -0.3390    1.2420 C   0  0  0  0  0
   -6.2630    1.5350   -1.3680 C   0  0  0  0  0
    8.2350   -2.0200    1.5510 C   0  0  0  0  0
   -6.8500    2.7610   -1.0690 C   0  0  0  0  0
    9.6160   -2.1630    1.4450 C   0  0  0  0  0
   -3.0690   -2.6510   -0.9500 C   0  0  0  0  0
    3.1130   -2.5700    0.3660 C   0  0  0  0  0
  -10.0310   -0.7100    0.5800 C   0  0  0  0  0
    8.5660    2.3390   -0.4290 C   0  0  0  0  0
   -9.9830    1.6860    0.5490 C   0  0  0  0  0
   10.5590    1.0480   -0.0990 C   0  0  0  0  0
   -1.1630   -4.1270   -0.8870 N   0  0  0  0  0
    0.8930   -3.4260   -0.0320 N   0  0  0  0  0
   -6.2990   -0.8700   -1.3500 N   0  0  0  0  0
    6.2260   -0.7400    1.2210 N   0  0  0  0  0
   -0.3000   -3.1360   -0.5870 C   0  0  0  0  0
   -5.0230   -1.1070   -0.9860 C   0  0  0  0  0
    5.4190   -1.7170    0.7610 C   0  0  0  0  0
   -2.4460   -3.8210   -1.3540 C   0  0  0  0  0
    1.7390   -2.3930    0.3880 C   0  0  0  0  0
   -4.3510   -2.3530   -1.4130 C   0  0  0  0  0
    3.9520   -1.5380    0.7870 C   0  0  0  0  0
  -10.6090    0.5230    0.8750 C   0  0  0  0  0
    9.9470    2.1860   -0.5300 C   0  0  0  0  0
   -6.8950    0.3540   -1.0460 C   0  0  0  0  0
    7.6110   -0.8710    1.1150 C   0  0  0  0  0
   -8.0580    2.8290   -0.4460 C   0  0  0  0  0
   10.3860   -1.1760    0.9110 C   0  0  0  0  0
   -8.8310   -0.7860   -0.0600 C   0  0  0  0  0
    7.7900    1.3610    0.1140 C   0  0  0  0  0
   -8.7340    1.6470   -0.0950 C   0  0  0  0  0
    9.7880    0.0120    0.4550 C   0  0  0  0  0
   -8.1520    0.3930   -0.4050 C   0  0  0  0  0
    8.3850    0.1710    0.5630 C   0  0  0  0  0
  -12.1630    0.5760    1.7040 S   0  0  0  0  0
   10.9160    3.4830   -1.2240 S   0  0  0  0  0
   -8.7750    4.3960   -0.0800 S   0  0  0  0  0
   12.1320   -1.3860    0.7920 S   0  0  0  0  0
   -8.1180   -2.3560   -0.4220 S   0  0  0  0  0
    6.0450    1.5770    0.2310 S   0  0  0  0  0
  -12.6690    0.6340    3.7500 H   0  0  0  0  0
   13.5050   -2.4690    1.9710 H   0  0  0  0  0
    4.7440    3.0210   -0.5890 H   0  0  0  0  0
   11.5190    3.8890   -3.2040 H   0  0  0  0  0
   -8.6340    6.2700   -1.0370 H   0  0  0  0  0
   -8.6180   -4.3090    0.1980 H   0  0  0  0  0
   -4.8620   -5.0700   -3.3630 H   0  0  0  0  0
    1.6060    0.7560    1.6140 H   0  0  0  0  0
   -2.6090   -5.6020   -2.5350 H   0  0  0  0  0
    0.1290   -1.0570    0.8550 H   0  0  0  0  0
   -5.9820   -2.9990   -2.6560 H   0  0  0  0  0
    4.0470    0.4600    1.5770 H   0  0  0  0  0
   -5.3030    1.5090   -1.8620 H   0  0  0  0  0
    7.6470   -2.8200    1.9740 H   0  0  0  0  0
   -6.3370    3.6740   -1.3340 H   0  0  0  0  0
   10.0830   -3.0730    1.7930 H   0  0  0  0  0
   -2.5680   -1.9760   -0.2720 H   0  0  0  0  0
    3.5340   -3.5020    0.0170 H   0  0  0  0  0
  -10.5490   -1.6190    0.8490 H   0  0  0  0  0
    8.1040    3.2470   -0.7870 H   0  0  0  0  0
  -10.4430    2.6350    0.7840 H   0  0  0  0  0
   11.6300    0.9430   -0.1830 H   0  0  0  0  0
   -0.8940   -5.0530   -0.7800 H   0  0  0  0  0
    1.1660   -4.3500    0.0770 H   0  0  0  0  0
   -6.8020   -1.5510   -1.8240 H   0  0  0  0  0
    5.8430    0.0540    1.6250 H   0  0  0  0  0
  3 44  2  0  0  0
  4 67  1  0  0  0
  5 61  2  0  0  0
  6 62  2  0  0  0
 10 64  2  0  0  0
 11 64  1  0  0  0
 11 68  1  0  0  0
 12 65  2  0  0  0
 13 65  2  0  0  0
 15 69  1  0  0  0
 17 70  1  0  0  0
 18 71  1  0  0  0
 19 64  2  0  0  0
 20 65  1  0  0  0
 20 72  1  0  0  0
 22 26  1  0  0  0
 22 73  1  0  0  0
 23 25  1  0  0  0
 23 74  1  0  0  0
 24 22  2  0  0  0
 24 45  1  0  0  0
 24 75  1  0  0  0
 25 76  1  0  0  0
 26 47  2  0  0  0
 26 77  1  0  0  0
 27 23  2  0  0  0
 27 78  1  0  0  0
 28 30  1  0  0  0
 28 79  1  0  0  0
 29 52  1  0  0  0
 29 80  1  0  0  0
 30 53  2  0  0  0
 30 81  1  0  0  0
 31 29  2  0  0  0
 31 82  1  0  0  0
 32 47  1  0  0  0
 32 83  1  0  0  0
 33 46  1  0  0  0
 33 84  1  0  0  0
 34 49  2  0  0  0
 34 85  1  0  0  0
 35 56  2  0  0  0
 35 86  1  0  0  0
 36 87  1  0  0  0
 37 58  1  0  0  0
 37 50  2  0  0  0
 37 88  1  0  0  0
 38 42  1  0  0  0
 38 45  1  0  0  0
 38 89  1  0  0  0
 39 42  1  0  0  0
 39 90  1  0  0  0
 40 51  1  0  0  0
 40 91  1  0  0  0
 41 44  1  0  0  0
 41 92  1  0  0  0
 42  1  2  0  0  0
 43  2  2  0  0  0
 43 40  1  0  0  0
 44 48  1  0  0  0
 45 32  2  0  0  0
 46 25  2  0  0  0
 46 39  1  0  0  0
 47 43  1  0  0  0
 48 27  1  0  0  0
 48 33  2  0  0  0
 49 36  1  0  0  0
 49 61  1  0  0  0
 50 35  1  0  0  0
 51 28  2  0  0  0
 51 59  1  0  0  0
 52 41  1  0  0  0
 53 63  1  0  0  0
 54 31  1  0  0  0
 54 58  2  0  0  0
 55 34  1  0  0  0
 55 59  2  0  0  0
 56 66  1  0  0  0
 57 36  2  0  0  0
 57 53  1  0  0  0
 58 60  1  0  0  0
 59 57  1  0  0  0
 60 52  2  0  0  0
 60 56  1  0  0  0
 61  4  1  0  0  0
 61 16  2  0  0  0
 62  7  2  0  0  0
 62 17  1  0  0  0
 62 50  1  0  0  0
 63  8  2  0  0  0
 63  9  2  0  0  0
 63 18  1  0  0  0
 64 54  1  0  0  0
 65 55  1  0  0  0
 66 14  2  0  0  0
 66 15  1  0  0  0
 66 21  2  0  0  0
M  END
$$$$
0BY
  CCTOOLS-0306161121

 37 39  0  0  0  0  0  0  0  0999 V2000
   -1.0770    0.7190    0.1700 N   0  0  0  0  0
    1.0510   -0.2340    0.0100 N   0  0  0  0  0
   -0.8160   -1.6000    0.0400 N   0  0  0  0  0
    3.2330   -1.1110   -0.1490 N   0  0  0  0  0
   -4.3980   -0.5560   -0.7240 C   0  0  0  0  0
   -5.2170    0.2930    0.0270 C   0  0  0  0  0
   -4.6410    1.2860    0.8270 C   0  0  0  0  0
   -3.2730    1.4230    0.8730 C   0  0  0  0  0
   -2.4610    0.5770    0.1220 C   0  0  0  0  0
   -3.0310   -0.4120   -0.6750 C   0  0  0  0  0
   -6.6820    0.1430   -0.0230 C   0  0  0  0  0
   -0.2620   -0.3970    0.0710 C   0  0  0  0  0
    1.8590   -1.2850   -0.0860 C   0  0  0  0  0
    1.3040   -2.5660   -0.1210 C   0  0  0  0  0
   -0.0690   -2.6910   -0.0540 C   0  0  0  0  0
    3.7720    0.1750   -0.2500 C   0  0  0  0  0
    2.9810    1.2280   -0.6910 C   0  0  0  0  0
    3.5150    2.4980   -0.7900 C   0  0  0  0  0
    4.8370    2.7220   -0.4500 C   0  0  0  0  0
    5.6280    1.6770   -0.0110 C   0  0  0  0  0
    5.0980    0.4050    0.0960 C   0  0  0  0  0
   -7.1810   -0.7200   -0.7190 O   0  0  0  0  0
   -7.4690    0.9620    0.7020 O   0  0  0  0  0
    6.0900   -0.9060    0.6540 CL  0  0  0  0  0
   -0.6840    1.6000    0.2690 H   0  0  0  0  0
    3.8210   -1.8830   -0.1230 H   0  0  0  0  0
   -4.8390   -1.3260   -1.3400 H   0  0  0  0  0
   -5.2700    1.9430    1.4090 H   0  0  0  0  0
   -2.8280    2.1900    1.4900 H   0  0  0  0  0
   -2.3980   -1.0710   -1.2520 H   0  0  0  0  0
    1.9350   -3.4390   -0.1980 H   0  0  0  0  0
   -0.5310   -3.6670   -0.0790 H   0  0  0  0  0
    1.9480    1.0540   -0.9570 H   0  0  0  0  0
    2.9000    3.3170   -1.1330 H   0  0  0  0  0
    5.2520    3.7160   -0.5280 H   0  0  0  0  0
    6.6600    1.8550    0.2530 H   0  0  0  0  0
   -8.4240    0.8250    0.6360 H   0  0  0  0  0
  1 12  1  0  0  0
  1 25  1  0  0  0
  2 13  2  0  0  0
  2 12  1  0  0  0
  3 15  1  0  0  0
  4 16  1  0  0  0
  4 13  1  0  0  0
  4 26  1  0  0  0
  5 10  1  0  0  0
  5 27  1  0  0  0
  6  5  2  0  0  0
  6  7  1  0  0  0
  7  8  2  0  0  0
  7 28  1  0  0  0
  8  9  1  0  0  0
  8 29  1  0  0  0
  9  1  1  0  0  0
 10  9  2  0  0  0
 10 30  1  0  0  0
 11  6  1  0  0  0
 12  3  2  0  0  0
 13 14  1  0  0  0
 14 15  2  0  0  0
 14 31  1  0  0  0
 15 32  1  0  0  0
 16 17  1  0  0  0
 17 18  2  0  0  0
 17 33  1  0  0  0
 18 34  1  0  0  0
 19 18  1  0  0  0
 19 35  1  0  0  0
 20 19  2  0  0  0
 20 36  1  0  0  0
 21 16  2  0  0  0
 21 20  1  0  0  0
 22 11  2  0  0  0
 23 11  1  0  0  0
 23 37  1  0  0  0
 24 21  1  0  0  0
M  END
$$$$
0C1
  CCTOOLS-0306161121

 54 58  0  0  0  0  0  0  0  0999 V2000
   -2.6790    3.3320   -1.0660 C   0  0  0  0  0
   -1.3850    2.8860   -1.2240 C   0  0  0  0  0
    3.3280    3.2920    1.9010 C   0  0  0  0  0
    2.4380    4.0060    1.1210 C   0  0  0  0  0
    2.9620    1.3510    0.5400 C   0  0  0  0  0
   -2.0750    0.6930   -0.4780 C   0  0  0  0  0
   -1.4380   -0.6110   -0.2580 C   0  0  0  0  0
   -3.6720    2.4770   -0.6210 C   0  0  0  0  0
    2.0770    2.0670   -0.2430 C   0  0  0  0  0
   -1.0680    1.5610   -0.9290 C   0  0  0  0  0
   -3.3960    1.1520   -0.3330 C   0  0  0  0  0
    3.5930    1.9650    1.6090 C   0  0  0  0  0
    1.8110    3.3940    0.0480 C   0  0  0  0  0
   -0.0990   -0.4520   -0.5820 C   0  0  0  0  0
   -3.2530   -3.9050   -0.2150 C   0  0  0  0  0
   -2.6410   -2.7450   -0.6960 C   0  0  0  0  0
   -3.3120   -4.1410    1.1180 C   0  0  0  0  0
   -2.0930   -1.8470    0.2120 C   0  0  0  0  0
   -2.1740   -2.1390    1.5980 C   0  0  0  0  0
    0.9230   -1.4970   -0.5120 C   0  0  0  0  0
   -5.1480    2.6950   -0.3450 C   0  0  0  0  0
   -5.5060    1.4410    0.4870 C   0  0  0  0  0
    2.9390   -3.3550   -2.2270 C   0  0  0  0  0
    1.4010    1.4030   -1.4140 C   0  0  0  0  0
    0.1110    0.8540   -0.9870 N   0  0  0  0  0
   -2.7800   -3.2690    2.0100 N   0  0  0  0  0
    2.2190   -1.1850   -0.7080 N   0  0  0  0  0
   -1.7000   -1.3660    2.4140 O   0  0  0  0  0
    0.6020   -2.6480   -0.2780 O   0  0  0  0  0
    3.1240   -3.1390    0.4260 O   0  0  0  0  0
    4.5870   -1.6920   -0.9460 O   0  0  0  0  0
   -4.5160    0.4880    0.0610 O   0  0  0  0  0
    4.4670    1.2690    2.3680 F   0  0  0  0  0
    0.9410    4.0920   -0.7140 F   0  0  0  0  0
    3.3610   -2.3840   -0.7540 S   0  0  0  0  0
   -2.9200    4.3610   -1.2880 H   0  0  0  0  0
   -0.6180    3.5610   -1.5740 H   0  0  0  0  0
    3.8190    3.7710    2.7340 H   0  0  0  0  0
    2.2300    5.0410    1.3480 H   0  0  0  0  0
    3.1690    0.3160    0.3130 H   0  0  0  0  0
   -3.6840   -4.6140   -0.9080 H   0  0  0  0  0
   -2.5940   -2.5490   -1.7570 H   0  0  0  0  0
   -3.7930   -5.0390    1.4770 H   0  0  0  0  0
   -5.3060    3.6050    0.2340 H   0  0  0  0  0
   -5.7180    2.7220   -1.2740 H   0  0  0  0  0
   -5.4140    1.6450    1.5530 H   0  0  0  0  0
   -6.5100    1.0910    0.2470 H   0  0  0  0  0
    1.9320   -3.7560   -2.1210 H   0  0  0  0  0
    2.9850   -2.7150   -3.1080 H   0  0  0  0  0
    3.6480   -4.1750   -2.3360 H   0  0  0  0  0
    1.2390    2.1360   -2.2040 H   0  0  0  0  0
    2.0320    0.5970   -1.7900 H   0  0  0  0  0
    2.4840   -0.2590   -0.8220 H   0  0  0  0  0
   -2.8320   -3.4630    2.9590 H   0  0  0  0  0
  1  8  2  0  0  0
  1 36  1  0  0  0
  2  1  1  0  0  0
  2 37  1  0  0  0
  3 12  2  0  0  0
  3 38  1  0  0  0
  4 13  2  0  0  0
  4  3  1  0  0  0
  4 39  1  0  0  0
  5 40  1  0  0  0
  6 11  2  0  0  0
  7 18  1  0  0  0
  7  6  1  0  0  0
  8 21  1  0  0  0
  9 24  1  0  0  0
  9  5  2  0  0  0
 10  2  2  0  0  0
 10  6  1  0  0  0
 11  8  1  0  0  0
 11 32  1  0  0  0
 12  5  1  0  0  0
 12 33  1  0  0  0
 13  9  1  0  0  0
 14 25  1  0  0  0
 14  7  2  0  0  0
 15 41  1  0  0  0
 16 15  1  0  0  0
 16 42  1  0  0  0
 17 15  2  0  0  0
 17 43  1  0  0  0
 18 16  2  0  0  0
 19 26  1  0  0  0
 19 18  1  0  0  0
 20 29  2  0  0  0
 20 14  1  0  0  0
 21 22  1  0  0  0
 21 44  1  0  0  0
 21 45  1  0  0  0
 22 46  1  0  0  0
 22 47  1  0  0  0
 23 48  1  0  0  0
 23 49  1  0  0  0
 23 50  1  0  0  0
 24 25  1  0  0  0
 24 51  1  0  0  0
 24 52  1  0  0  0
 25 10  1  0  0  0
 26 17  1  0  0  0
 26 54  1  0  0  0
 27 20  1  0  0  0
 27 53  1  0  0  0
 28 19  2  0  0  0
 30 35  2  0  0  0
 31 35  2  0  0  0
 32 22  1  0  0  0
 34 13  1  0  0  0
 35 23  1  0  0  0
 35 27  1  0  0  0
M  END
$$$$
0C5
  CCTOOLS-0306161121

 38 40  0  0  0  0  0  0  0  0999 V2000
   -7.1990    0.8540    0.8330 O   0  0  0  0  0
   -6.5130    0.2140    0.0600 C   0  0  0  0  0
   -5.0450    0.3480    0.0930 C   0  0  0  0  0
   -4.4400    1.2100    1.0120 C   0  0  0  0  0
   -3.0700    1.3320    1.0400 C   0  0  0  0  0
   -4.2540   -0.3920   -0.7920 C   0  0  0  0  0
   -2.8850   -0.2650   -0.7580 C   0  0  0  0  0
   -2.2860    0.5980    0.1550 C   0  0  0  0  0
   -0.9000    0.7250    0.1850 N   0  0  0  0  0
   -0.0990   -0.3980    0.0520 C   0  0  0  0  0
    1.2140   -0.2480   -0.0370 N   0  0  0  0  0
    2.0100   -1.3050   -0.1610 C   0  0  0  0  0
    3.3840   -1.1440   -0.2540 N   0  0  0  0  0
    3.9330    0.1340   -0.3120 C   0  0  0  0  0
    3.2010    1.1830   -0.8500 C   0  0  0  0  0
    3.7450    2.4510   -0.9020 C   0  0  0  0  0
    5.0220    2.6870   -0.4190 C   0  0  0  0  0
    5.7640    1.6570    0.1190 C   0  0  0  0  0
    5.2270    0.3690    0.1790 C   0  0  0  0  0
    5.9900   -0.7040    0.7430 C   0  0  0  0  0
    6.5950   -1.5550    1.1900 N   0  0  0  0  0
    1.4420   -2.5800   -0.1950 C   0  0  0  0  0
    0.0680   -2.6920   -0.0980 C   0  0  0  0  0
   -0.6650   -1.5960    0.0230 N   0  0  0  0  0
   -7.0940   -0.6220   -0.8230 O   0  0  0  0  0
   -5.0480    1.7800    1.6990 H   0  0  0  0  0
   -2.6020    1.9990    1.7500 H   0  0  0  0  0
   -4.7180   -1.0630   -1.5000 H   0  0  0  0  0
   -2.2730   -0.8370   -1.4410 H   0  0  0  0  0
   -0.4950    1.5990    0.3000 H   0  0  0  0  0
    3.9630   -1.9220   -0.2780 H   0  0  0  0  0
    2.2050    1.0080   -1.2300 H   0  0  0  0  0
    3.1720    3.2640   -1.3220 H   0  0  0  0  0
    5.4390    3.6820   -0.4650 H   0  0  0  0  0
    6.7590    1.8460    0.4950 H   0  0  0  0  0
    2.0620   -3.4580   -0.2940 H   0  0  0  0  0
   -0.4030   -3.6640   -0.1220 H   0  0  0  0  0
   -8.0590   -0.6790   -0.8040 H   0  0  0  0  0
  1  2  2  0  0  0
  2  3  1  0  0  0
  2 25  1  0  0  0
  3  4  2  0  0  0
  4  5  1  0  0  0
  4 26  1  0  0  0
  5 27  1  0  0  0
  6  7  2  0  0  0
  6  3  1  0  0  0
  6 28  1  0  0  0
  7  8  1  0  0  0
  7 29  1  0  0  0
  8  9  1  0  0  0
  8  5  2  0  0  0
  9 30  1  0  0  0
 10 24  1  0  0  0
 10  9  1  0  0  0
 11 10  2  0  0  0
 12 22  2  0  0  0
 12 11  1  0  0  0
 13 12  1  0  0  0
 13 31  1  0  0  0
 14 19  1  0  0  0
 14 13  1  0  0  0
 15 14  2  0  0  0
 15 32  1  0  0  0
 16 17  2  0  0  0
 16 15  1  0  0  0
 16 33  1  0  0  0
 17 18  1  0  0  0
 17 34  1  0  0  0
 18 19  2  0  0  0
 18 35  1  0  0  0
 19 20  1  0  0  0
 20 21  3  0  0  0
 22 23  1  0  0  0
 22 36  1  0  0  0
 23 24  2  0  0  0
 23 37  1  0  0  0
 25 38  1  0  0  0
M  END
$$$$
0C9
  CCTOOLS-0306161121

 40 42  0  0  0  0  0  0  0  0999 V2000
    1.6460    1.0270    1.2100 N   0  0  0  0  0
   -0.6750    1.0620    0.9340 N   0  0  0  0  0
    0.6630    0.1890   -0.7380 N   0  0  0  0  0
   -3.0240    1.1360    0.7390 N   0  0  0  0  0
    4.2720   -0.9660   -0.3960 C   0  0  0  0  0
    5.3990   -0.1840   -0.1230 C   0  0  0  0  0
    5.2620    1.0060    0.5990 C   0  0  0  0  0
    4.0200    1.4030    1.0380 C   0  0  0  0  0
    2.9010    0.6220    0.7650 C   0  0  0  0  0
    3.0330   -0.5620    0.0460 C   0  0  0  0  0
    6.7280   -0.6130   -0.5950 C   0  0  0  0  0
    0.5190    0.7530    0.4520 C   0  0  0  0  0
   -1.7750    0.8110    0.2310 C   0  0  0  0  0
   -1.6540    0.2170   -1.0270 C   0  0  0  0  0
   -0.3900   -0.0890   -1.4920 C   0  0  0  0  0
   -4.1720    0.7690    0.0470 C   0  0  0  0  0
   -4.8570    1.7060   -0.7170 C   0  0  0  0  0
   -5.9970    1.3390   -1.4030 C   0  0  0  0  0
   -6.4680    0.0370   -1.3360 C   0  0  0  0  0
   -5.8030   -0.9060   -0.5840 C   0  0  0  0  0
   -4.6430   -0.5520    0.1120 C   0  0  0  0  0
   -3.9270   -1.5560    0.9180 C   0  0  0  0  0
   -4.3350   -2.8400    0.9130 O   0  0  0  0  0
   -2.9680   -1.2260    1.5870 O   0  0  0  0  0
    6.8450   -1.6470   -1.2220 O   0  0  0  0  0
    7.8130    0.1410   -0.3310 O   0  0  0  0  0
    1.5590    1.4980    2.0540 H   0  0  0  0  0
   -3.0960    1.6200    1.5770 H   0  0  0  0  0
    4.3740   -1.8830   -0.9580 H   0  0  0  0  0
    6.1300    1.6120    0.8120 H   0  0  0  0  0
    3.9140    2.3220    1.5960 H   0  0  0  0  0
    2.1620   -1.1630   -0.1690 H   0  0  0  0  0
   -2.5290    0.0010   -1.6220 H   0  0  0  0  0
   -0.2610   -0.5490   -2.4610 H   0  0  0  0  0
   -4.4970    2.7220   -0.7740 H   0  0  0  0  0
   -6.5260    2.0710   -1.9940 H   0  0  0  0  0
   -7.3610   -0.2390   -1.8770 H   0  0  0  0  0
   -6.1740   -1.9190   -0.5350 H   0  0  0  0  0
   -3.8340   -3.4620    1.4580 H   0  0  0  0  0
    8.6630   -0.1810   -0.6600 H   0  0  0  0  0
  1 12  1  0  0  0
  1 27  1  0  0  0
  2 13  2  0  0  0
  2 12  1  0  0  0
  3 15  1  0  0  0
  4 13  1  0  0  0
  4 28  1  0  0  0
  5 10  1  0  0  0
  5 29  1  0  0  0
  6  5  2  0  0  0
  6  7  1  0  0  0
  7  8  2  0  0  0
  7 30  1  0  0  0
  8  9  1  0  0  0
  8 31  1  0  0  0
  9  1  1  0  0  0
 10  9  2  0  0  0
 10 32  1  0  0  0
 11  6  1  0  0  0
 12  3  2  0  0  0
 13 14  1  0  0  0
 14 15  2  0  0  0
 14 33  1  0  0  0
 15 34  1  0  0  0
 16  4  1  0  0  0
 17 16  2  0  0  0
 17 35  1  0  0  0
 18 17  1  0  0  0
 18 36  1  0  0  0
 19 18  2  0  0  0
 19 20  1  0  0  0
 19 37  1  0  0  0
 20 21  2  0  0  0
 20 38  1  0  0  0
 21 16  1  0  0  0
 21 22  1  0  0  0
 22 24  2  0  0  0
 22 23  1  0  0  0
 23 39  1  0  0  0
 25 11  2  0  0  0
 26 11  1  0  0  0
 26 40  1  0  0  0
M  END
$$$$
0CG
  CCTOOLS-0306161121

 18 17  0  0  0  0  0  0  0  0999 V2000
   -2.7930   -1.0300   -0.1470 O   0  0  0  0  0
   -2.2940    0.3600   -0.0510 P   0  0  0  0  0
   -3.0680    1.2820   -1.1200 O   0  0  0  0  0
   -2.5570    0.9230    1.4340 O   0  0  0  0  0
   -0.7150    0.3870   -0.3630 O   0  0  0  0  0
    0.5180   -0.5750    0.0210 P   0  0  0  0  0
    0.3670   -1.0340    1.4200 O   0  0  0  0  0
    0.5310   -1.8500   -0.9630 O   0  0  0  0  0
    1.9000    0.2360   -0.1320 O   0  0  0  0  0
    3.1680   -0.3100    0.2360 C   0  0  0  0  0
    4.2240    0.6800   -0.0270 C   0  0  0  0  0
    5.0670    1.4710   -0.2370 C   0  0  0  0  0
   -4.0260    1.3130   -0.9920 H   0  0  0  0  0
   -2.2550    1.8320    1.5690 H   0  0  0  0  0
    0.6270   -1.6230   -1.8980 H   0  0  0  0  0
    3.1610   -0.5610    1.2970 H   0  0  0  0  0
    3.3590   -1.2100   -0.3490 H   0  0  0  0  0
    5.8200    2.1770   -0.4250 H   0  0  0  0  0
  1  2  2  0  0  0
  2  5  1  0  0  0
  2  4  1  0  0  0
  2  3  1  0  0  0
  3 13  1  0  0  0
  4 14  1  0  0  0
  5  6  1  0  0  0
  6  9  1  0  0  0
  7  6  2  0  0  0
  8  6  1  0  0  0
  8 15  1  0  0  0
  9 10  1  0  0  0
 10 16  1  0  0  0
 10 17  1  0  0  0
 11 10  1  0  0  0
 12 11  3  0  0  0
 12 18  1  0  0  0
M  END
$$$$
0CM
  CCTOOLS-0306161121

 21 20  0  0  0  0  0  0  0  0999 V2000
   -3.0460   -2.1150    0.2000 O   0  0  0  0  0
   -2.6140   -0.5780   -0.0070 P   0  0  0  0  0
   -2.8940   -0.1700   -1.4010 O   0  0  0  0  0
   -3.4510    0.3550    1.0040 O   0  0  0  0  0
   -1.0410   -0.4170    0.2940 O   0  0  0  0  0
    0.0450    0.7320   -0.0120 P   0  0  0  0  0
   -0.1890    1.2850   -1.3650 O   0  0  0  0  0
   -0.0960    1.9060    1.0800 O   0  0  0  0  0
    1.5260    0.1040    0.0620 O   0  0  0  0  0
    2.7030    0.8470   -0.2640 C   0  0  0  0  0
    3.8870   -0.0110   -0.0940 C   0  0  0  0  0
    4.8310   -0.6960    0.0420 C   0  0  0  0  0
    6.0150   -1.5540    0.2120 C   0  0  0  0  0
   -3.9840   -2.2860    0.0350 H   0  0  0  0  0
   -3.3160    0.1430    1.9380 H   0  0  0  0  0
    0.0460    1.6150    1.9910 H   0  0  0  0  0
    2.6440    1.1850   -1.2980 H   0  0  0  0  0
    2.7820    1.7100    0.3970 H   0  0  0  0  0
    6.9130   -0.9870   -0.0370 H   0  0  0  0  0
    6.0730   -1.8920    1.2460 H   0  0  0  0  0
    5.9360   -2.4170   -0.4490 H   0  0  0  0  0
  1 14  1  0  0  0
  2  1  1  0  0  0
  3  2  2  0  0  0
  4  2  1  0  0  0
  4 15  1  0  0  0
  5  2  1  0  0  0
  6  5  1  0  0  0
  6  7  2  0  0  0
  6  8  1  0  0  0
  8 16  1  0  0  0
  9  6  1  0  0  0
 10 11  1  0  0  0
 10  9  1  0  0  0
 10 17  1  0  0  0
 10 18  1  0  0  0
 11 12  3  0  0  0
 12 13  1  0  0  0
 13 19  1  0  0  0
 13 20  1  0  0  0
 13 21  1  0  0  0
M  END
$$$$
0CR
  CCTOOLS-0306161121

177190  0  0  0  0  0  0  0  0999 V2000
  -13.4180    1.4530   -1.3520 N   0  0  0  0  0
   -5.1480   -3.0690    3.3110 N   0  0  0  0  0
   -6.3000   -2.9380    2.7530 N   0  0  0  0  0
    2.0830    1.6630    5.6310 C   0  0  0  0  0
    0.7560    1.1710    5.1120 C   0  0  0  0  0
   -0.1210    2.0550    4.5100 C   0  0  0  0  0
   -1.3400    1.6020    4.0330 C   0  0  0  0  0
   -1.6850    0.2620    4.1690 C   0  0  0  0  0
   -0.8000   -0.6190    4.7700 C   0  0  0  0  0
    0.4210   -0.1650    5.2320 C   0  0  0  0  0
    1.3960   -1.1330    5.8520 C   0  0  0  0  0
    2.1130   -1.8770    4.7530 C   0  0  0  0  0
    1.4800   -2.9170    4.0980 C   0  0  0  0  0
    2.1350   -3.5980    3.0850 C   0  0  0  0  0
    3.4330   -3.2390    2.7350 C   0  0  0  0  0
    4.0610   -2.1960    3.3950 C   0  0  0  0  0
    3.3980   -1.5120    4.3980 C   0  0  0  0  0
    4.0740   -0.3600    5.0960 C   0  0  0  0  0
    3.9920    0.8660    4.2220 C   0  0  0  0  0
    4.8670    1.0160    3.1620 C   0  0  0  0  0
    4.7920    2.1390    2.3560 C   0  0  0  0  0
    3.8360    3.1180    2.6170 C   0  0  0  0  0
    2.9620    2.9600    3.6800 C   0  0  0  0  0
    3.0390    1.8340    4.4790 C   0  0  0  0  0
    1.1080   -1.2710   -4.5030 C   0  0  0  0  0
    2.0460   -0.2730   -3.8730 C   0  0  0  0  0
    3.2750   -0.6890   -3.3960 C   0  0  0  0  0
    4.1370    0.2250   -2.8130 C   0  0  0  0  0
    3.7630    1.5610   -2.7090 C   0  0  0  0  0
    2.5320    1.9720   -3.1920 C   0  0  0  0  0
    1.6750    1.0550   -3.7730 C   0  0  0  0  0
    0.3350    1.5050   -4.2960 C   0  0  0  0  0
   -0.6290    1.6450   -3.1450 C   0  0  0  0  0
   -0.5840    2.7700   -2.3420 C   0  0  0  0  0
   -1.4660    2.8990   -1.2810 C   0  0  0  0  0
   -2.3960    1.8960   -1.0290 C   0  0  0  0  0
   -2.4390    0.7750   -1.8410 C   0  0  0  0  0
   -1.5540    0.6500   -2.8940 C   0  0  0  0  0
   -1.5980   -0.5760   -3.7720 C   0  0  0  0  0
   -0.8970   -1.7120   -3.0720 C   0  0  0  0  0
   -1.5520   -2.4200   -2.0810 C   0  0  0  0  0
   -0.9080   -3.4600   -1.4300 C   0  0  0  0  0
    0.3990   -3.7880   -1.7790 C   0  0  0  0  0
    1.0460   -3.0790   -2.7780 C   0  0  0  0  0
    0.3990   -2.0440   -3.4210 C   0  0  0  0  0
   -2.8200    1.5310    1.2820 C   0  0  0  0  0
   -2.0480    2.6320    2.0100 C   0  0  0  0  0
   -0.4420    4.9930   -0.8100 C   0  0  0  0  0
    1.7880   -4.4570    0.0310 C   0  0  0  0  0
    5.6620   -1.5700   -2.4820 C   0  0  0  0  0
    5.2590    1.7010    0.0660 C   0  0  0  0  0
   -3.1730   -1.5720    3.8890 C   0  0  0  0  0
   -2.8910   -3.7630   -0.1530 C   0  0  0  0  0
    0.8340   -4.2700    1.2120 C   0  0  0  0  0
   -2.1960    2.4660    3.4220 O   0  0  0  0  0
   -2.8870   -0.1830    3.7150 O   0  0  0  0  0
   -1.4230    4.0040   -0.4900 O   0  0  0  0  0
    1.5070   -4.6090    2.4270 O   0  0  0  0  0
    4.0830   -3.9120    1.7480 O   0  0  0  0  0
   -1.5510   -4.1570   -0.4560 O   0  0  0  0  0
    5.6480    2.2870    1.3100 O   0  0  0  0  0
    3.7620    4.2250    1.8310 O   0  0  0  0  0
    5.3460   -0.1830   -2.3420 O   0  0  0  0  0
    4.6050    2.4610   -2.1340 O   0  0  0  0  0
   -3.2610    2.0170    0.0130 O   0  0  0  0  0
    1.0380   -4.8020   -1.1370 O   0  0  0  0  0
  -11.4300   -0.4460   -1.4810 C   0  0  0  0  0
  -10.1830    0.0650   -1.7890 C   0  0  0  0  0
   -9.0570   -0.4330   -1.1610 C   0  0  0  0  0
   -9.1780   -1.4430   -0.2250 C   0  0  0  0  0
  -10.4250   -1.9540    0.0840 C   0  0  0  0  0
  -11.5510   -1.4560   -0.5450 C   0  0  0  0  0
   -7.9500   -1.9870    0.4590 C   0  0  0  0  0
   -7.6790   -1.1860    1.7340 C   0  0  0  0  0
  -13.8540   -0.8230   -2.2000 O   0  0  0  0  0
  -12.4260    0.7610   -3.5030 O   0  0  0  0  0
  -12.8660    0.1950   -2.2760 S   0  0  0  0  0
    4.4330    2.7090   -0.7370 C   0  0  0  0  0
   -4.5390   -1.8780    3.3290 C   0  0  0  0  0
   -5.3900   -1.0020    2.7460 C   0  0  0  0  0
   -6.4860   -1.7150    2.3990 N   0  0  0  0  0
    5.4130   -3.4890    1.4420 C   0  0  0  0  0
    5.9700   -4.3430    0.3320 C   0  0  0  0  0
    5.3390   -5.3600   -0.3010 C   0  0  0  0  0
    7.1810   -4.2420   -0.2250 N   0  0  0  0  0
    7.2960   -5.1400   -1.1390 N   0  0  0  0  0
    6.2140   -5.8330   -1.2180 N   0  0  0  0  0
    5.9710   -6.9420   -2.1440 C   0  0  0  0  0
    6.2200   -6.4710   -3.5790 C   0  0  0  0  0
    5.9700   -7.6120   -4.5320 C   0  0  0  0  0
    6.1270   -7.4300   -5.8520 O   0  0  0  0  0
    5.6270   -8.6900   -4.1070 O   0  0  0  0  0
    3.7130    9.1050   -3.9020 C   0  0  0  0  0
    3.0000    9.4470   -4.9860 O   0  0  0  0  0
    4.9100    9.2690   -3.8900 O   0  0  0  0  0
    4.0560    8.2200   -1.6110 C   0  0  0  0  0
    3.0220    8.5180   -2.6990 C   0  0  0  0  0
    2.0440    7.4220    1.1740 N   0  0  0  0  0
    2.4010    8.1800    0.1980 N   0  0  0  0  0
    3.3830    7.6490   -0.4410 N   0  0  0  0  0
    2.7570    5.1860    2.1580 C   0  0  0  0  0
    2.8250    6.3350    1.1860 C   0  0  0  0  0
    3.6880    6.4720    0.1520 C   0  0  0  0  0
  -13.8850    2.1930   -1.7690 H   0  0  0  0  0
  -13.2780    1.4470   -0.3920 H   0  0  0  0  0
    1.9440    2.6200    6.1330 H   0  0  0  0  0
    2.4890    0.9380    6.3360 H   0  0  0  0  0
    0.1450    3.0970    4.4120 H   0  0  0  0  0
   -1.0650   -1.6610    4.8780 H   0  0  0  0  0
    2.1200   -0.5860    6.4550 H   0  0  0  0  0
    0.8570   -1.8420    6.4810 H   0  0  0  0  0
    0.4750   -3.1990    4.3770 H   0  0  0  0  0
    5.0690   -1.9160    3.1270 H   0  0  0  0  0
    3.5740   -0.1650    6.0450 H   0  0  0  0  0
    5.1200   -0.6080    5.2800 H   0  0  0  0  0
    5.6100    0.2570    2.9630 H   0  0  0  0  0
    2.2200    3.7180    3.8850 H   0  0  0  0  0
    0.3740   -0.7450   -5.1140 H   0  0  0  0  0
    1.6760   -1.9590   -5.1290 H   0  0  0  0  0
    3.5630   -1.7270   -3.4780 H   0  0  0  0  0
    2.2400    3.0090   -3.1150 H   0  0  0  0  0
    0.4440    2.4660   -4.7980 H   0  0  0  0  0
   -0.0460    0.7660   -5.0020 H   0  0  0  0  0
    0.1380    3.5470   -2.5410 H   0  0  0  0  0
   -3.1620   -0.0040   -1.6500 H   0  0  0  0  0
   -2.6350   -0.8500   -3.9630 H   0  0  0  0  0
   -1.0960   -0.3650   -4.7160 H   0  0  0  0  0
   -2.5660   -2.1610   -1.8140 H   0  0  0  0  0
    2.0580   -3.3360   -3.0540 H   0  0  0  0  0
   -2.1710    0.6680    1.1350 H   0  0  0  0  0
   -0.9920    2.5710    1.7460 H   0  0  0  0  0
   -0.6150    5.3630   -1.8200 H   0  0  0  0  0
   -0.5150    5.8200   -0.1030 H   0  0  0  0  0
    0.5530    4.5510   -0.7500 H   0  0  0  0  0
    2.3320   -3.5300   -0.1470 H   0  0  0  0  0
    6.6520   -1.7600   -2.0670 H   0  0  0  0  0
    4.9240   -2.1670   -1.9470 H   0  0  0  0  0
    5.6530   -1.8400   -3.5380 H   0  0  0  0  0
    6.1490    1.4280   -0.5010 H   0  0  0  0  0
    4.6610    0.8100    0.2550 H   0  0  0  0  0
   -2.4240   -2.1660    3.3650 H   0  0  0  0  0
   -3.1530   -1.8170    4.9510 H   0  0  0  0  0
   -3.2860   -4.3980    0.6400 H   0  0  0  0  0
   -2.8980   -2.7240    0.1770 H   0  0  0  0  0
   -3.5100   -3.8660   -1.0440 H   0  0  0  0  0
    0.5090   -3.2300    1.2550 H   0  0  0  0  0
  -10.0890    0.8540   -2.5210 H   0  0  0  0  0
   -8.0830   -0.0340   -1.4020 H   0  0  0  0  0
  -10.5190   -2.7430    0.8150 H   0  0  0  0  0
  -12.5250   -1.8560   -0.3040 H   0  0  0  0  0
   -8.1110   -3.0340    0.7150 H   0  0  0  0  0
   -7.0940   -1.9040   -0.2110 H   0  0  0  0  0
   -7.5190   -0.1390    1.4780 H   0  0  0  0  0
   -8.5350   -1.2690    2.4040 H   0  0  0  0  0
    3.3800    2.6050   -0.4760 H   0  0  0  0  0
    4.7670    3.7200   -0.5040 H   0  0  0  0  0
   -5.2270    0.0540    2.5890 H   0  0  0  0  0
    5.3990   -2.4460    1.1260 H   0  0  0  0  0
    6.0400   -3.5920    2.3290 H   0  0  0  0  0
    4.3390   -5.7210   -0.1110 H   0  0  0  0  0
    6.6450   -7.7650   -1.9100 H   0  0  0  0  0
    4.9380   -7.2770   -2.0460 H   0  0  0  0  0
    5.5460   -5.6480   -3.8130 H   0  0  0  0  0
    7.2520   -6.1360   -3.6770 H   0  0  0  0  0
    5.9550   -8.1910   -6.4240 H   0  0  0  0  0
    3.4870    9.8200   -5.7330 H   0  0  0  0  0
    4.7890    7.5090   -1.9920 H   0  0  0  0  0
    4.5590    9.1440   -1.3260 H   0  0  0  0  0
    2.2880    9.2290   -2.3180 H   0  0  0  0  0
    2.5180    7.5940   -2.9840 H   0  0  0  0  0
    1.7740    4.7190    2.1000 H   0  0  0  0  0
    2.9240    5.5560    3.1700 H   0  0  0  0  0
    4.4640    5.7800   -0.1400 H   0  0  0  0  0
   -3.6840    1.2370    1.8780 H   0  0  0  0  0
   -2.4400    3.6060    1.7170 H   0  0  0  0  0
    2.4940   -5.2560    0.2570 H   0  0  0  0  0
   -0.0340   -4.9170    1.0850 H   0  0  0  0  0
  1 77  1  0  0  0
  1104  1  0  0  0
  1105  1  0  0  0
  2 79  1  0  0  0
  3  2  2  0  0  0
  4 24  1  0  0  0
  4106  1  0  0  0
  4107  1  0  0  0
  5  4  1  0  0  0
  6  5  2  0  0  0
  6108  1  0  0  0
  7  6  1  0  0  0
  8  7  2  0  0  0
  8  9  1  0  0  0
  9 10  2  0  0  0
  9109  1  0  0  0
 10  5  1  0  0  0
 10 11  1  0  0  0
 11 12  1  0  0  0
 11110  1  0  0  0
 11111  1  0  0  0
 12 17  1  0  0  0
 13 12  2  0  0  0
 13 14  1  0  0  0
 13112  1  0  0  0
 14 15  2  0  0  0
 15 59  1  0  0  0
 15 16  1  0  0  0
 16113  1  0  0  0
 17 16  2  0  0  0
 17 18  1  0  0  0
 18114  1  0  0  0
 18115  1  0  0  0
 19 18  1  0  0  0
 19 20  1  0  0  0
 20116  1  0  0  0
 21 20  2  0  0  0
 21 61  1  0  0  0
 22 21  1  0  0  0
 23 22  2  0  0  0
 23 24  1  0  0  0
 23117  1  0  0  0
 24 19  2  0  0  0
 25 26  1  0  0  0
 25118  1  0  0  0
 25119  1  0  0  0
 26 31  2  0  0  0
 26 27  1  0  0  0
 27 28  2  0  0  0
 27120  1  0  0  0
 28 29  1  0  0  0
 28 63  1  0  0  0
 29 64  1  0  0  0
 30 29  2  0  0  0
 30121  1  0  0  0
 31 30  1  0  0  0
 32 31  1  0  0  0
 32122  1  0  0  0
 32123  1  0  0  0
 33 32  1  0  0  0
 33 34  1  0  0  0
 34 35  2  0  0  0
 34124  1  0  0  0
 35 57  1  0  0  0
 36 35  1  0  0  0
 36 65  1  0  0  0
 37 36  2  0  0  0
 37125  1  0  0  0
 38 33  2  0  0  0
 38 37  1  0  0  0
 39 38  1  0  0  0
 39 40  1  0  0  0
 39126  1  0  0  0
 39127  1  0  0  0
 40 45  1  0  0  0
 41 40  2  0  0  0
 41 42  1  0  0  0
 41128  1  0  0  0
 42 43  2  0  0  0
 43 44  1  0  0  0
 43 66  1  0  0  0
 44129  1  0  0  0
 45 25  1  0  0  0
 45 44  2  0  0  0
 46 47  1  0  0  0
 46130  1  0  0  0
 46174  1  0  0  0
 47131  1  0  0  0
 47175  1  0  0  0
 48132  1  0  0  0
 48133  1  0  0  0
 48134  1  0  0  0
 49 54  1  0  0  0
 49135  1  0  0  0
 49176  1  0  0  0
 50136  1  0  0  0
 50137  1  0  0  0
 50138  1  0  0  0
 51 61  1  0  0  0
 51139  1  0  0  0
 51140  1  0  0  0
 52 56  1  0  0  0
 52141  1  0  0  0
 52142  1  0  0  0
 53143  1  0  0  0
 53144  1  0  0  0
 53145  1  0  0  0
 54 58  1  0  0  0
 54146  1  0  0  0
 54177  1  0  0  0
 55  7  1  0  0  0
 55 47  1  0  0  0
 56  8  1  0  0  0
 57 48  1  0  0  0
 58 14  1  0  0  0
 60 42  1  0  0  0
 60 53  1  0  0  0
 62 22  1  0  0  0
 62101  1  0  0  0
 63 50  1  0  0  0
 64 78  1  0  0  0
 65 46  1  0  0  0
 66 49  1  0  0  0
 67 72  1  0  0  0
 68 67  2  0  0  0
 68 69  1  0  0  0
 68147  1  0  0  0
 69 70  2  0  0  0
 69148  1  0  0  0
 70 71  1  0  0  0
 70 73  1  0  0  0
 71149  1  0  0  0
 72 71  2  0  0  0
 72150  1  0  0  0
 73151  1  0  0  0
 73152  1  0  0  0
 74 73  1  0  0  0
 74 81  1  0  0  0
 74153  1  0  0  0
 74154  1  0  0  0
 77 67  1  0  0  0
 77 75  2  0  0  0
 77 76  2  0  0  0
 78 51  1  0  0  0
 78155  1  0  0  0
 78156  1  0  0  0
 79 52  1  0  0  0
 80 79  2  0  0  0
 80157  1  0  0  0
 81  3  1  0  0  0
 81 80  1  0  0  0
 82 59  1  0  0  0
 82158  1  0  0  0
 82159  1  0  0  0
 83 82  1  0  0  0
 84 83  2  0  0  0
 84160  1  0  0  0
 85 83  1  0  0  0
 86 85  2  0  0  0
 87 84  1  0  0  0
 87 86  1  0  0  0
 88 87  1  0  0  0
 88161  1  0  0  0
 88162  1  0  0  0
 89 88  1  0  0  0
 89163  1  0  0  0
 89164  1  0  0  0
 90 89  1  0  0  0
 90 91  1  0  0  0
 91165  1  0  0  0
 92 90  2  0  0  0
 93 94  1  0  0  0
 94166  1  0  0  0
 95 93  2  0  0  0
 96 97  1  0  0  0
 96167  1  0  0  0
 96168  1  0  0  0
 97 93  1  0  0  0
 97169  1  0  0  0
 97170  1  0  0  0
 98 99  2  0  0  0
100 96  1  0  0  0
100 99  1  0  0  0
101102  1  0  0  0
101171  1  0  0  0
101172  1  0  0  0
102 98  1  0  0  0
103100  1  0  0  0
103102  2  0  0  0
103173  1  0  0  0
M  END
$$$$
0CX
  CCTOOLS-0306161121

 63 66  0  0  1  0  0  0  0  0999 V2000
   -2.1190   -0.9240    1.8250 O   0  0  0  0  0
   -1.1310   -1.3750    1.2700 C   0  0  0  0  0
   -1.2170   -2.7750    0.7320 C   0  0  0  0  0
   -0.3200   -3.7220    1.5280 C   0  0  0  0  0
   -0.8310   -2.7920   -0.7470 C   0  0  0  0  0
   -1.3170   -3.9950   -1.3510 O   0  0  0  0  0
   -1.4390   -1.5860   -1.4620 C   0  0  0  0  0
   -2.9550   -1.5640   -1.2820 C   0  0  0  0  0
   -3.5400   -0.3330   -1.9750 C   0  0  0  0  0
   -3.7140    0.7970   -0.9540 C   0  0  0  0  0
   -4.1690    2.0670   -1.6780 C   0  0  0  0  0
   -4.4640    3.1620   -0.6510 C   0  0  0  0  0
   -2.4500    1.0390   -0.2960 O   0  0  0  0  0
    0.0480   -0.5310    1.1360 C   0  0  0  0  0
    1.3160   -0.8970    1.2250 C   0  0  0  0  0
    2.2440    0.2870    1.1100 C   0  0  0  0  0
    3.1180    0.1930   -0.1170 C   0  0  0  0  0
    4.2550   -0.8250   -0.0620 C   0  0  0  0  0
    5.3410   -0.2480   -1.0030 C   0  0  0  0  0
    4.9550    1.2240   -1.2820 C   0  0  0  0  0
    6.6190   -0.3060   -0.3680 O   0  0  0  0  0
    3.8760    1.5470   -0.2480 C   0  0  0  0  0
    2.8340    2.5270   -0.7040 C   0  0  0  0  0
    1.6830    2.4780   -0.0720 C   0  0  0  0  0
    1.3510    1.5340    1.0380 C   0  0  0  0  0
   -0.0480    0.9410    0.8000 C   0  0  0  0  0
   -1.1020    1.6280    1.6640 C   0  0  0  0  0
   -2.4430    1.4920    0.9680 C   0  0  0  0  0
   -3.4650    1.7810    1.5410 O   0  0  0  0  0
   -2.2560   -3.1240    0.8270 H   0  0  0  0  0
    0.7190   -3.4070    1.4300 H   0  0  0  0  0
   -0.6090   -3.6970    2.5790 H   0  0  0  0  0
   -0.4310   -4.7360    1.1450 H   0  0  0  0  0
    0.2570   -2.7620   -0.8420 H   0  0  0  0  0
   -1.1080   -4.0750   -2.2920 H   0  0  0  0  0
   -1.0100   -0.6660   -1.0630 H   0  0  0  0  0
   -1.2060   -1.6460   -2.5290 H   0  0  0  0  0
   -3.3870   -2.4630   -1.7230 H   0  0  0  0  0
   -3.2010   -1.5290   -0.2210 H   0  0  0  0  0
   -2.8610   -0.0060   -2.7630 H   0  0  0  0  0
   -4.5070   -0.5830   -2.4090 H   0  0  0  0  0
   -4.4640    0.5080   -0.2190 H   0  0  0  0  0
   -3.3810    2.4030   -2.3520 H   0  0  0  0  0
   -5.0710    1.8540   -2.2520 H   0  0  0  0  0
   -5.2520    2.8250    0.0230 H   0  0  0  0  0
   -3.5620    3.3740   -0.0780 H   0  0  0  0  0
   -4.7880    4.0660   -1.1670 H   0  0  0  0  0
    1.6640   -1.9130    1.3590 H   0  0  0  0  0
    2.8700    0.3420    2.0020 H   0  0  0  0  0
    2.5080    0.0200   -1.0020 H   0  0  0  0  0
    4.6400   -0.9120    0.9550 H   0  0  0  0  0
    3.9150   -1.7960   -0.4230 H   0  0  0  0  0
    5.3640   -0.8110   -1.9370 H   0  0  0  0  0
    5.8190    1.8750   -1.1450 H   0  0  0  0  0
    4.5590    1.3290   -2.2920 H   0  0  0  0  0
    7.3430    0.0410   -0.9080 H   0  0  0  0  0
    4.3190    1.8500    0.7020 H   0  0  0  0  0
    3.0180    3.2290   -1.5030 H   0  0  0  0  0
    0.9150    3.1700   -0.3790 H   0  0  0  0  0
    1.3770    2.0570    1.9900 H   0  0  0  0  0
   -0.3080    1.0470   -0.2570 H   0  0  0  0  0
   -1.1480    1.1530    2.6430 H   0  0  0  0  0
   -0.8580    2.6840    1.7790 H   0  0  0  0  0
  1  2  2  0  0  0
  2 14  1  0  0  0
  3  5  1  0  0  0
  3  2  1  0  0  0
  3 30  1  0  0  0
  4  3  1  0  0  0
  4 31  1  0  0  0
  4 32  1  0  0  0
  4 33  1  0  0  0
  5  7  1  0  0  0
  5 34  1  0  0  0
  6  5  1  0  0  0
  6 35  1  0  0  0
  7  8  1  0  0  0
  7 36  1  0  0  0
  7 37  1  0  0  0
  8  9  1  0  0  0
  8 38  1  0  0  0
  8 39  1  0  0  0
  9 10  1  0  0  0
  9 40  1  0  0  0
  9 41  1  0  0  0
 10 11  1  0  0  0
 10 42  1  0  0  0
 11 12  1  0  0  0
 11 43  1  0  0  0
 11 44  1  0  0  0
 12 45  1  0  0  0
 12 46  1  0  0  0
 12 47  1  0  0  0
 13 10  1  0  0  0
 14 15  2  0  0  0
 14 26  1  0  0  0
 15 16  1  0  0  0
 15 48  1  0  0  0
 16 25  1  0  0  0
 16 49  1  0  0  0
 17 22  1  0  0  0
 17 16  1  0  0  0
 17 50  1  0  0  0
 18 17  1  0  0  0
 18 51  1  0  0  0
 18 52  1  0  0  0
 19 18  1  0  0  0
 19 20  1  0  0  0
 19 21  1  0  0  0
 19 53  1  0  0  0
 20 22  1  0  0  0
 20 54  1  0  0  0
 20 55  1  0  0  0
 21 56  1  0  0  0
 22 23  1  0  0  0
 22 57  1  0  0  0
 23 24  2  0  0  0
 23 58  1  0  0  0
 24 25  1  0  0  0
 24 59  1  0  0  0
 25 60  1  0  0  0
 26 25  1  0  0  0
 26 27  1  0  0  0
 26 61  1  0  0  0
 27 28  1  0  0  0
 27 62  1  0  0  0
 27 63  1  0  0  0
 28 13  1  0  0  0
 28 29  2  0  0  0
M  END
$$$$
0D3
  CCTOOLS-0306161121

 43 43  0  0  1  0  0  0  0  0999 V2000
    0.9770    0.4400    0.5500 C   0  0  0  0  0
    1.0720   -0.4380    1.3820 O   0  0  0  0  0
    2.2190    1.0560   -0.0400 C   0  0  0  0  0
    3.4560    0.4000    0.5760 C   0  0  0  0  0
    3.5310   -1.0400    0.1400 C   0  0  0  0  0
    4.0750   -1.3630   -1.0900 C   0  0  0  0  0
    4.1440   -2.6840   -1.4900 C   0  0  0  0  0
    3.6690   -3.6830   -0.6610 C   0  0  0  0  0
    3.1260   -3.3610    0.5680 C   0  0  0  0  0
    3.0610   -2.0400    0.9710 C   0  0  0  0  0
    2.2350    2.5560    0.2580 C   0  0  0  0  0
    3.6390    3.3270   -0.5930 S   0  0  0  0  0
   -0.2400    0.8590    0.1500 N   0  0  0  0  0
   -1.4470    0.2560    0.7200 C   0  0  0  0  0
   -2.5900    0.4060   -0.2510 C   0  0  0  0  0
   -2.4130    0.9610   -1.3150 O   0  0  0  0  0
   -1.7980    0.9600    2.0330 C   0  0  0  0  0
   -3.8080   -0.0780    0.0620 N   0  0  0  0  0
   -4.9190    0.0670   -0.8820 C   0  0  0  0  0
   -6.1610   -0.5540   -0.2960 C   0  0  0  0  0
   -6.1220   -1.0670    0.8020 O   0  0  0  0  0
   -7.3140   -0.5390   -0.9920 N   0  0  0  0  0
    2.2240    0.9000   -1.1190 H   0  0  0  0  0
    4.3500    0.9280    0.2440 H   0  0  0  0  0
    3.3890    0.4470    1.6630 H   0  0  0  0  0
    4.4460   -0.5820   -1.7370 H   0  0  0  0  0
    4.5690   -2.9360   -2.4510 H   0  0  0  0  0
    3.7220   -4.7150   -0.9740 H   0  0  0  0  0
    2.7540   -4.1410    1.2160 H   0  0  0  0  0
    2.6400   -1.7880    1.9330 H   0  0  0  0  0
    1.3060    3.0070   -0.0920 H   0  0  0  0  0
    2.3310    2.7120    1.3330 H   0  0  0  0  0
    3.5290    4.6220   -0.2470 H   0  0  0  0  0
   -0.3160    1.5610   -0.5150 H   0  0  0  0  0
   -1.2690   -0.8020    0.9110 H   0  0  0  0  0
   -2.6960    0.5110    2.4570 H   0  0  0  0  0
   -0.9720    0.8510    2.7350 H   0  0  0  0  0
   -1.9760    2.0180    1.8410 H   0  0  0  0  0
   -3.9490   -0.5230    0.9120 H   0  0  0  0  0
   -5.0970    1.1250   -1.0730 H   0  0  0  0  0
   -4.6690   -0.4340   -1.8170 H   0  0  0  0  0
   -7.3460   -0.1280   -1.8710 H   0  0  0  0  0
   -8.1140   -0.9380   -0.6150 H   0  0  0  0  0
  1  2  2  0  0  0
  1  3  1  0  0  0
  1 13  1  0  0  0
  3  4  1  0  0  0
  3 11  1  0  0  0
  3 23  1  0  0  0
  4  5  1  0  0  0
  4 24  1  0  0  0
  4 25  1  0  0  0
  5  6  2  0  0  0
  5 10  1  0  0  0
  6  7  1  0  0  0
  6 26  1  0  0  0
  7  8  2  0  0  0
  7 27  1  0  0  0
  8  9  1  0  0  0
  8 28  1  0  0  0
  9 10  2  0  0  0
  9 29  1  0  0  0
 10 30  1  0  0  0
 11 12  1  0  0  0
 11 31  1  0  0  0
 11 32  1  0  0  0
 12 33  1  0  0  0
 13 14  1  0  0  0
 13 34  1  0  0  0
 14 15  1  0  0  0
 14 17  1  0  0  0
 14 35  1  0  0  0
 15 16  2  0  0  0
 15 18  1  0  0  0
 17 36  1  0  0  0
 17 37  1  0  0  0
 17 38  1  0  0  0
 18 19  1  0  0  0
 18 39  1  0  0  0
 19 20  1  0  0  0
 19 40  1  0  0  0
 19 41  1  0  0  0
 20 21  2  0  0  0
 20 22  1  0  0  0
 22 42  1  0  0  0
 22 43  1  0  0  0
M  END
$$$$
0DB
  CCTOOLS-0306161121

 67 70  0  0  1  0  0  0  0  0999 V2000
    2.0510   -1.2350   -1.3890 C   0  0  0  0  0
    2.9260   -0.7940   -0.2130 C   0  0  0  0  0
    4.0490    0.1100   -0.7250 C   0  0  0  0  0
    4.9110    0.5450    0.4320 C   0  0  0  0  0
    6.0050   -0.2140    0.8030 C   0  0  0  0  0
    4.6100    1.7060    1.1200 C   0  0  0  0  0
    6.7950    0.1840    1.8650 C   0  0  0  0  0
    5.4010    2.1050    2.1820 C   0  0  0  0  0
    6.4920    1.3420    2.5560 C   0  0  0  0  0
    2.8990   -1.9600   -2.4020 C   0  0  0  0  0
    3.8420   -2.6220   -2.0380 O   0  0  0  0  0
    2.6080   -1.8690   -3.7090 O   0  0  0  0  0
    0.9510   -2.1710   -0.8820 C   0  0  0  0  0
   -0.0260   -1.3820   -0.0080 C   0  0  0  0  0
   -1.2050   -2.2800    0.4070 C   0  0  0  0  0
    0.6700   -0.9390    1.2950 C   0  0  0  0  0
   -1.1840   -2.3510    1.9470 C   0  0  0  0  0
   -0.4310   -1.0670    2.3770 C   0  0  0  0  0
   -0.5340   -0.1780   -0.7590 C   0  0  0  0  0
   -0.2630   -0.0360   -1.9330 O   0  0  0  0  0
   -1.2890    0.7420   -0.1260 N   0  0  0  0  0
   -1.7820    1.9120   -0.8560 C   0  0  0  0  0
   -0.7270    2.9880   -0.8530 C   0  0  0  0  0
    0.3290    2.7960   -0.2980 O   0  0  0  0  0
   -3.0490    2.4390   -0.1780 C   0  0  0  0  0
   -4.1440    1.4090   -0.2900 C   0  0  0  0  0
   -5.0980    1.3560   -1.2330 C   0  0  0  0  0
   -4.3640    0.2710    0.6060 C   0  0  0  0  0
   -5.9150    0.2810   -1.0100 N   0  0  0  0  0
   -5.4940   -0.4030    0.1080 C   0  0  0  0  0
   -3.7160   -0.2050    1.7470 C   0  0  0  0  0
   -5.9510   -1.5430    0.7620 C   0  0  0  0  0
   -4.1830   -1.3260    2.3750 C   0  0  0  0  0
   -5.2960   -1.9960    1.8850 C   0  0  0  0  0
   -0.9600    4.1590   -1.4660 O   0  0  0  0  0
    1.5990   -0.3600   -1.8530 H   0  0  0  0  0
    2.3180   -0.2470    0.5070 H   0  0  0  0  0
    3.3580   -1.6720    0.2680 H   0  0  0  0  0
    4.6570   -0.4370   -1.4450 H   0  0  0  0  0
    3.6180    0.9880   -1.2070 H   0  0  0  0  0
    6.2420   -1.1190    0.2630 H   0  0  0  0  0
    3.7580    2.3020    0.8280 H   0  0  0  0  0
    7.6500   -0.4090    2.1540 H   0  0  0  0  0
    5.1660    3.0120    2.7190 H   0  0  0  0  0
    7.1090    1.6540    3.3850 H   0  0  0  0  0
    3.2230   -2.2880   -4.3260 H   0  0  0  0  0
    0.4170   -2.5960   -1.7320 H   0  0  0  0  0
    1.3980   -2.9730   -0.2950 H   0  0  0  0  0
   -2.1440   -1.8440    0.0660 H   0  0  0  0  0
   -1.0800   -3.2780   -0.0150 H   0  0  0  0  0
    1.5080   -1.5980    1.5230 H   0  0  0  0  0
    1.0080    0.0950    1.2150 H   0  0  0  0  0
   -2.1990   -2.3480    2.3430 H   0  0  0  0  0
   -0.6450   -3.2380    2.2810 H   0  0  0  0  0
    0.0110   -1.1910    3.3650 H   0  0  0  0  0
   -1.0960   -0.2040    2.3550 H   0  0  0  0  0
   -1.5060    0.6280    0.8130 H   0  0  0  0  0
   -2.0100    1.6300   -1.8840 H   0  0  0  0  0
   -2.8430    2.6370    0.8730 H   0  0  0  0  0
   -3.3660    3.3600   -0.6670 H   0  0  0  0  0
   -5.2050    2.0590   -2.0460 H   0  0  0  0  0
   -6.6760    0.0370   -1.5600 H   0  0  0  0  0
   -2.8490    0.3100    2.1330 H   0  0  0  0  0
   -6.8170   -2.0700    0.3900 H   0  0  0  0  0
   -3.6810   -1.6940    3.2570 H   0  0  0  0  0
   -5.6530   -2.8810    2.3920 H   0  0  0  0  0
   -0.2530    4.8180   -1.4380 H   0  0  0  0  0
  1  2  1  0  0  0
  1 10  1  0  0  0
  1 36  1  0  0  0
  1 13  1  0  0  0
  2  3  1  0  0  0
  2 37  1  0  0  0
  2 38  1  0  0  0
  3  4  1  0  0  0
  3 39  1  0  0  0
  3 40  1  0  0  0
  4  5  2  0  0  0
  4  6  1  0  0  0
  5  7  1  0  0  0
  5 41  1  0  0  0
  6  8  2  0  0  0
  6 42  1  0  0  0
  7  9  2  0  0  0
  7 43  1  0  0  0
  8  9  1  0  0  0
  8 44  1  0  0  0
  9 45  1  0  0  0
 10 11  2  0  0  0
 10 12  1  0  0  0
 12 46  1  0  0  0
 13 14  1  0  0  0
 13 47  1  0  0  0
 13 48  1  0  0  0
 14 15  1  0  0  0
 14 16  1  0  0  0
 14 19  1  0  0  0
 15 17  1  0  0  0
 15 49  1  0  0  0
 15 50  1  0  0  0
 16 18  1  0  0  0
 16 51  1  0  0  0
 16 52  1  0  0  0
 17 18  1  0  0  0
 17 53  1  0  0  0
 17 54  1  0  0  0
 18 55  1  0  0  0
 18 56  1  0  0  0
 19 20  2  0  0  0
 19 21  1  0  0  0
 21 22  1  0  0  0
 21 57  1  0  0  0
 22 23  1  0  0  0
 22 25  1  0  0  0
 22 58  1  0  0  0
 23 24  2  0  0  0
 23 35  1  0  0  0
 25 26  1  0  0  0
 25 59  1  0  0  0
 25 60  1  0  0  0
 26 27  2  0  0  0
 26 28  1  0  0  0
 27 29  1  0  0  0
 27 61  1  0  0  0
 28 30  2  0  0  0
 28 31  1  0  0  0
 29 30  1  0  0  0
 29 62  1  0  0  0
 30 32  1  0  0  0
 31 33  2  0  0  0
 31 63  1  0  0  0
 32 34  2  0  0  0
 32 64  1  0  0  0
 33 34  1  0  0  0
 33 65  1  0  0  0
 34 66  1  0  0  0
 35 67  1  0  0  0
M  END
$$$$
0DI
  CCTOOLS-0306161121

 48 50  0  0  1  0  0  0  0  0999 V2000
    2.1010    1.0300    0.3560 C   0  0  0  0  0
    6.5110    1.3810    1.9720 F   0  0  0  0  0
    1.8250   -0.4120    0.3120 N   0  0  0  0  0
   -0.7930    3.3300   -0.7560 O   0  0  0  0  0
   -5.8920   -2.9750    0.0310 CL  0  0  0  0  0
    1.3760    1.7050   -0.8140 C   0  0  0  0  0
    4.6020   -2.1640   -1.7430 F   0  0  0  0  0
   -0.0220    1.2510   -0.8250 N   0  0  0  0  0
    2.5970   -2.4950    0.3190 O   0  0  0  0  0
   -0.2980   -0.1920   -0.8690 C   0  0  0  0  0
   -3.3420    2.7540   -1.2400 N   0  0  0  0  0
    0.4280   -0.8660    0.3010 C   0  0  0  0  0
   -1.0330    2.1420   -0.7930 C   0  0  0  0  0
   -2.4610    1.6620   -0.8040 C   0  0  0  0  0
   -2.8600    1.2170    0.6040 C   0  0  0  0  0
   -4.2450    0.6230    0.5700 C   0  0  0  0  0
   -4.4110   -0.7300    0.3450 C   0  0  0  0  0
   -5.6830   -1.2750    0.3140 C   0  0  0  0  0
   -6.7870   -0.4650    0.5080 C   0  0  0  0  0
   -6.6200    0.8890    0.7330 C   0  0  0  0  0
   -5.3490    1.4320    0.7690 C   0  0  0  0  0
    2.8360   -1.3040    0.2800 C   0  0  0  0  0
    4.2340   -0.8330    0.1980 C   0  0  0  0  0
    5.0690   -1.2890   -0.8260 C   0  0  0  0  0
    6.3770   -0.8440   -0.8960 C   0  0  0  0  0
    6.8570    0.0510    0.0410 C   0  0  0  0  0
    6.0330    0.5070    1.0590 C   0  0  0  0  0
    4.7240    0.0750    1.1380 C   0  0  0  0  0
    1.7390    1.4430    1.2980 H   0  0  0  0  0
    3.1740    1.2000    0.2690 H   0  0  0  0  0
    1.4080    2.7870   -0.6900 H   0  0  0  0  0
    1.8570    1.4270   -1.7520 H   0  0  0  0  0
   -1.3710   -0.3620   -0.7810 H   0  0  0  0  0
    0.0640   -0.6050   -1.8110 H   0  0  0  0  0
   -4.2970    2.4390   -1.3180 H   0  0  0  0  0
   -3.2710    3.5460   -0.6180 H   0  0  0  0  0
    0.3950   -1.9490    0.1770 H   0  0  0  0  0
   -0.0540   -0.5890    1.2390 H   0  0  0  0  0
   -2.5570    0.8220   -1.4910 H   0  0  0  0  0
   -2.1530    0.4690    0.9630 H   0  0  0  0  0
   -2.8500    2.0770    1.2740 H   0  0  0  0  0
   -3.5490   -1.3620    0.1940 H   0  0  0  0  0
   -7.7800   -0.8900    0.4840 H   0  0  0  0  0
   -7.4820    1.5210    0.8840 H   0  0  0  0  0
   -5.2180    2.4890    0.9490 H   0  0  0  0  0
    7.0240   -1.1960   -1.6860 H   0  0  0  0  0
    7.8780    0.3960   -0.0190 H   0  0  0  0  0
    4.0830    0.4360    1.9290 H   0  0  0  0  0
  1  3  1  0  0  0
  1  6  1  0  0  0
  1 29  1  0  0  0
  1 30  1  0  0  0
  2 27  1  0  0  0
  3 12  1  0  0  0
  3 22  1  0  0  0
  4 13  2  0  0  0
  5 18  1  0  0  0
  6  8  1  0  0  0
  6 31  1  0  0  0
  6 32  1  0  0  0
  7 24  1  0  0  0
  8 10  1  0  0  0
  8 13  1  0  0  0
  9 22  2  0  0  0
 10 12  1  0  0  0
 10 33  1  0  0  0
 10 34  1  0  0  0
 11 14  1  0  0  0
 11 35  1  0  0  0
 11 36  1  0  0  0
 12 37  1  0  0  0
 12 38  1  0  0  0
 13 14  1  0  0  0
 14 15  1  0  0  0
 14 39  1  0  0  0
 15 16  1  0  0  0
 15 40  1  0  0  0
 15 41  1  0  0  0
 16 17  2  0  0  0
 16 21  1  0  0  0
 17 18  1  0  0  0
 17 42  1  0  0  0
 18 19  2  0  0  0
 19 20  1  0  0  0
 19 43  1  0  0  0
 20 21  2  0  0  0
 20 44  1  0  0  0
 21 45  1  0  0  0
 22 23  1  0  0  0
 23 24  2  0  0  0
 23 28  1  0  0  0
 24 25  1  0  0  0
 25 26  2  0  0  0
 25 46  1  0  0  0
 26 27  1  0  0  0
 26 47  1  0  0  0
 27 28  2  0  0  0
 28 48  1  0  0  0
M  END
$$$$
0DQ
  CCTOOLS-0306161121

 19 20  0  0  0  0  0  0  0  0999 V2000
    0.9860    2.1040   -0.4640 N   0  0  0  0  0
    1.3530    0.7960   -0.1770 C   0  0  0  0  0
    0.5250   -0.2840    0.0620 C   0  0  0  0  0
    1.1520   -1.4190    0.3090 N   0  0  0  0  0
    2.4320   -1.4300    0.3080 N   0  0  0  0  0
    2.9450    0.1490   -0.0470 S   0  0  0  0  0
   -0.9530   -0.1760    0.0420 C   0  0  0  0  0
   -1.7260   -1.2360   -0.4320 C   0  0  0  0  0
   -3.1020   -1.1300   -0.4470 C   0  0  0  0  0
   -3.7150    0.0250    0.0050 C   0  0  0  0  0
   -2.9530    1.0800    0.4760 C   0  0  0  0  0
   -1.5770    0.9830    0.5030 C   0  0  0  0  0
    0.0480    2.3440   -0.5150 H   0  0  0  0  0
   -1.2490   -2.1380   -0.7860 H   0  0  0  0  0
   -3.7010   -1.9500   -0.8140 H   0  0  0  0  0
   -4.7920    0.1040   -0.0090 H   0  0  0  0  0
   -3.4370    1.9770    0.8320 H   0  0  0  0  0
   -0.9840    1.8060    0.8710 H   0  0  0  0  0
    1.6680    2.7780   -0.6090 H   0  0  0  0  0
  1 13  1  0  0  0
  1 19  1  0  0  0
  2  1  1  0  0  0
  3  2  2  0  0  0
  4  5  2  0  0  0
  4  3  1  0  0  0
  5  6  1  0  0  0
  6  2  1  0  0  0
  7  3  1  0  0  0
  7  8  2  0  0  0
  8 14  1  0  0  0
  9  8  1  0  0  0
  9 15  1  0  0  0
 10  9  2  0  0  0
 10 16  1  0  0  0
 11 12  2  0  0  0
 11 10  1  0  0  0
 11 17  1  0  0  0
 12  7  1  0  0  0
 12 18  1  0  0  0
M  END
$$$$
0DV
  CCTOOLS-0306161121

 76 79  0  0  1  0  0  0  0  0999 V2000
    3.5450    3.5060   -0.1180 C   0  0  0  0  0
    3.0190    2.1490    0.3520 C   0  0  0  0  0
    3.8830    1.6380    1.5070 C   0  0  0  0  0
    1.5970    2.2970    0.8180 C   0  0  0  0  0
    0.5470    1.7260    0.2740 C   0  0  0  0  0
    1.1960    3.0820    2.0400 C   0  0  0  0  0
   -0.2040    2.5780    2.4080 C   0  0  0  0  0
   -0.6920    2.1970    0.9860 C   0  0  0  0  0
   -1.3790    3.4170    0.3720 C   0  0  0  0  0
   -1.5880    1.0180    1.1610 C   0  0  0  0  0
   -2.1990    0.3200    0.2440 C   0  0  0  0  0
   -3.1540   -0.8000    0.6610 C   0  0  0  0  0
   -3.9110   -0.4310    1.9390 C   0  0  0  0  0
   -4.7020   -1.5430    2.3610 O   0  0  0  0  0
   -4.1260   -0.8680   -0.5180 C   0  0  0  0  0
   -3.6810    0.2210   -1.5050 C   0  0  0  0  0
   -2.1520    0.2710   -1.2420 C   0  0  0  0  0
   -1.4600    1.1680   -2.2100 C   0  0  0  0  0
   -2.2450    2.4510   -2.5090 C   0  0  0  0  0
   -0.0020    1.4500   -1.9840 C   0  0  0  0  0
    0.2560    2.8580   -1.8980 O   0  0  0  0  0
    0.6200    0.7000   -0.8310 C   0  0  0  0  0
    0.0510   -0.5550   -0.4940 O   0  0  0  0  0
    0.5100   -1.6380   -1.3060 C   0  0  0  0  0
    1.9320   -1.7380   -1.2080 O   0  0  0  0  0
    2.4120   -1.9480    0.1210 C   0  0  0  0  0
    3.9410   -2.0090    0.1070 C   0  0  0  0  0
    4.4650   -0.7470   -0.3100 O   0  0  0  0  0
    1.8530   -3.2660    0.6620 C   0  0  0  0  0
    2.3230   -4.3500   -0.1420 O   0  0  0  0  0
    0.3230   -3.2190    0.6160 C   0  0  0  0  0
   -0.1490   -2.1770    1.4720 O   0  0  0  0  0
   -0.1260   -2.9440   -0.8220 C   0  0  0  0  0
   -1.5500   -2.8260   -0.8640 O   0  0  0  0  0
    2.9300    3.8700   -0.9400 H   0  0  0  0  0
    3.5050    4.2170    0.7080 H   0  0  0  0  0
    4.5760    3.3990   -0.4550 H   0  0  0  0  0
    3.0590    1.4380   -0.4730 H   0  0  0  0  0
    3.5420    0.6470    1.8060 H   0  0  0  0  0
    4.9230    1.5830    1.1860 H   0  0  0  0  0
    3.8000    2.3220    2.3530 H   0  0  0  0  0
    1.8880    2.8770    2.8530 H   0  0  0  0  0
    1.1680    4.1420    1.8110 H   0  0  0  0  0
   -0.1580    1.7000    3.0370 H   0  0  0  0  0
   -0.8190    3.3680    2.8150 H   0  0  0  0  0
   -1.4200    3.3040   -0.7110 H   0  0  0  0  0
   -2.3920    3.5000    0.7670 H   0  0  0  0  0
   -0.8160    4.3160    0.6230 H   0  0  0  0  0
   -1.7110    0.6730    2.2080 H   0  0  0  0  0
   -2.6030   -1.7290    0.7800 H   0  0  0  0  0
   -3.1970   -0.1750    2.7220 H   0  0  0  0  0
   -4.5590    0.4230    1.7440 H   0  0  0  0  0
   -5.2110   -1.3810    3.1680 H   0  0  0  0  0
   -4.0650   -1.8450   -0.9940 H   0  0  0  0  0
   -5.1400   -0.6710   -0.1800 H   0  0  0  0  0
   -3.8730   -0.0810   -2.5250 H   0  0  0  0  0
   -4.1450    1.1630   -1.2480 H   0  0  0  0  0
   -1.8240   -0.7770   -1.4990 H   0  0  0  0  0
   -1.4920    0.6080   -3.2010 H   0  0  0  0  0
   -2.6290    2.8670   -1.5770 H   0  0  0  0  0
   -1.5860    3.1770   -2.9860 H   0  0  0  0  0
   -3.0770    2.2220   -3.1740 H   0  0  0  0  0
    0.5410    1.1230   -2.9130 H   0  0  0  0  0
    1.1860    3.0800   -1.7530 H   0  0  0  0  0
    1.6940    0.5010   -1.0770 H   0  0  0  0  0
    0.2280   -1.4590   -2.3430 H   0  0  0  0  0
    2.0880   -1.1260    0.7590 H   0  0  0  0  0
    4.3050   -2.2410    1.1090 H   0  0  0  0  0
    4.2670   -2.7850   -0.5860 H   0  0  0  0  0
    5.4310   -0.7130   -0.3420 H   0  0  0  0  0
    2.1820   -3.4070    1.6910 H   0  0  0  0  0
    2.0070   -5.2180    0.1440 H   0  0  0  0  0
   -0.0820   -4.1760    0.9470 H   0  0  0  0  0
   -1.1120   -2.1450    1.5600 H   0  0  0  0  0
    0.1900   -3.7640   -1.4660 H   0  0  0  0  0
   -1.9040   -2.6510   -1.7470 H   0  0  0  0  0
  1 35  1  0  0  0
  1 36  1  0  0  0
  1 37  1  0  0  0
  2  4  1  0  0  0
  2  1  1  0  0  0
  2 38  1  0  0  0
  3  2  1  0  0  0
  3 39  1  0  0  0
  3 40  1  0  0  0
  3 41  1  0  0  0
  4  6  1  0  0  0
  5  4  2  0  0  0
  5  8  1  0  0  0
  6 42  1  0  0  0
  6 43  1  0  0  0
  7  6  1  0  0  0
  7 44  1  0  0  0
  7 45  1  0  0  0
  8  7  1  0  0  0
  8 10  1  0  0  0
  9  8  1  0  0  0
  9 46  1  0  0  0
  9 47  1  0  0  0
  9 48  1  0  0  0
 10 11  2  0  0  0
 10 49  1  0  0  0
 11 12  1  0  0  0
 12 15  1  0  0  0
 12 50  1  0  0  0
 13 12  1  0  0  0
 13 14  1  0  0  0
 13 51  1  0  0  0
 13 52  1  0  0  0
 14 53  1  0  0  0
 15 54  1  0  0  0
 15 55  1  0  0  0
 16 15  1  0  0  0
 16 56  1  0  0  0
 16 57  1  0  0  0
 17 11  1  0  0  0
 17 16  1  0  0  0
 17 58  1  0  0  0
 18 17  1  0  0  0
 18 59  1  0  0  0
 19 18  1  0  0  0
 19 60  1  0  0  0
 19 61  1  0  0  0
 19 62  1  0  0  0
 20 18  1  0  0  0
 20 63  1  0  0  0
 21 20  1  0  0  0
 21 64  1  0  0  0
 22  5  1  0  0  0
 22 20  1  0  0  0
 22 65  1  0  0  0
 23 22  1  0  0  0
 24 23  1  0  0  0
 24 66  1  0  0  0
 25 24  1  0  0  0
 26 25  1  0  0  0
 26 67  1  0  0  0
 27 28  1  0  0  0
 27 26  1  0  0  0
 27 68  1  0  0  0
 27 69  1  0  0  0
 28 70  1  0  0  0
 29 26  1  0  0  0
 29 71  1  0  0  0
 30 29  1  0  0  0
 30 72  1  0  0  0
 31 33  1  0  0  0
 31 29  1  0  0  0
 31 73  1  0  0  0
 32 31  1  0  0  0
 32 74  1  0  0  0
 33 34  1  0  0  0
 33 24  1  0  0  0
 33 75  1  0  0  0
 34 76  1  0  0  0
M  END
$$$$
0E1
  CCTOOLS-0306161121

 30 31  0  0  1  0  0  0  0  0999 V2000
   -2.6570    0.3070   -0.0570 C   0  0  0  0  0
   -4.0320    0.6920   -0.1620 C   0  0  0  0  0
   -5.1230    0.9980   -0.2450 N   0  0  0  0  0
   -1.6420    1.2680   -0.0780 C   0  0  0  0  0
   -0.3250    0.8470    0.0320 C   0  0  0  0  0
   -0.0500   -0.4990    0.1620 C   0  0  0  0  0
   -1.0310   -1.3900    0.1770 N   0  0  0  0  0
   -2.2990   -1.0440    0.0740 C   0  0  0  0  0
   -3.2620   -1.9970    0.0940 O   0  0  0  0  0
    0.7690    1.8800   -0.0010 C   0  0  0  0  0
    1.9920    1.3210    0.4800 O   0  0  0  0  0
    2.3410    0.0930   -0.1690 C   0  0  0  0  0
    3.7700   -0.3000    0.2110 C   0  0  0  0  0
    4.1400   -1.6120   -0.4840 C   0  0  0  0  0
    4.7360    0.8010   -0.2320 C   0  0  0  0  0
    1.3700   -0.9940    0.2930 C   0  0  0  0  0
   -1.8790    2.3170   -0.1780 H   0  0  0  0  0
    0.9090    2.2260   -1.0250 H   0  0  0  0  0
    0.4870    2.7250    0.6270 H   0  0  0  0  0
    2.2700    0.2170   -1.2490 H   0  0  0  0  0
    3.8370   -0.4290    1.2910 H   0  0  0  0  0
    3.4510   -2.3960   -0.1690 H   0  0  0  0  0
    4.0730   -1.4820   -1.5650 H   0  0  0  0  0
    5.1580   -1.8920   -0.2140 H   0  0  0  0  0
    4.4730    1.7360    0.2630 H   0  0  0  0  0
    5.7540    0.5210    0.0380 H   0  0  0  0  0
    4.6700    0.9310   -1.3120 H   0  0  0  0  0
    1.5720   -1.2420    1.3350 H   0  0  0  0  0
    1.5020   -1.8830   -0.3230 H   0  0  0  0  0
   -3.4900   -2.3460   -0.7790 H   0  0  0  0  0
  1  8  1  0  0  0
  1  4  2  0  0  0
  2  1  1  0  0  0
  3  2  3  0  0  0
  4  5  1  0  0  0
  4 17  1  0  0  0
  5  6  2  0  0  0
  5 10  1  0  0  0
  6 16  1  0  0  0
  7  6  1  0  0  0
  8  7  2  0  0  0
  9  8  1  0  0  0
  9 30  1  0  0  0
 10 11  1  0  0  0
 10 18  1  0  0  0
 10 19  1  0  0  0
 11 12  1  0  0  0
 12 13  1  0  0  0
 12 20  1  0  0  0
 13 15  1  0  0  0
 13 14  1  0  0  0
 13 21  1  0  0  0
 14 22  1  0  0  0
 14 23  1  0  0  0
 14 24  1  0  0  0
 15 25  1  0  0  0
 15 26  1  0  0  0
 15 27  1  0  0  0
 16 12  1  0  0  0
 16 28  1  0  0  0
 16 29  1  0  0  0
M  END
$$$$
0EC
  CCTOOLS-0306161121

 40 42  0  0  0  0  0  0  0  0999 V2000
   -1.5960   -0.1170    0.2570 C   0  0  0  0  0
   -0.6700    0.8220    0.2670 N   0  0  0  0  0
    0.6280    0.4980    0.1570 C   0  0  0  0  0
    0.9820   -0.8680    0.0310 C   0  0  0  0  0
   -0.0560   -1.8310    0.0270 C   0  0  0  0  0
    0.2290   -3.1760   -0.0920 N   0  0  0  0  0
   -1.3070   -1.4100    0.1470 N   0  0  0  0  0
    1.6350    1.4720    0.1640 C   0  0  0  0  0
    2.9520    1.0870    0.0490 C   0  0  0  0  0
    3.9310    2.0300    0.0560 O   0  0  0  0  0
    3.2940   -0.2660   -0.0740 C   0  0  0  0  0
    4.6030   -0.6220   -0.1860 O   0  0  0  0  0
    2.3290   -1.2320   -0.0860 C   0  0  0  0  0
   -2.9230    0.2590    0.3720 N   0  0  0  0  0
   -3.8070   -0.9150    0.3430 C   0  0  0  0  0
   -5.2550   -0.4650    0.5520 C   0  0  0  0  0
   -5.6230    0.4950   -0.4970 N   0  0  0  0  0
   -4.7400    1.6680   -0.4680 C   0  0  0  0  0
   -3.2920    1.2190   -0.6770 C   0  0  0  0  0
    3.5180    3.3920    0.1850 C   0  0  0  0  0
    4.8880   -2.0170   -0.3090 C   0  0  0  0  0
    1.3790    2.5170    0.2590 H   0  0  0  0  0
    2.6030   -2.2720   -0.1810 H   0  0  0  0  0
   -5.6140    0.0580   -1.4070 H   0  0  0  0  0
   -3.7170   -1.4140   -0.6230 H   0  0  0  0  0
   -3.5210   -1.6060    1.1360 H   0  0  0  0  0
   -5.9150   -1.3310    0.5020 H   0  0  0  0  0
   -5.3500    0.0090    1.5290 H   0  0  0  0  0
    1.1500   -3.4710   -0.1750 H   0  0  0  0  0
   -5.0240    2.3590   -1.2620 H   0  0  0  0  0
   -0.4910   -3.8260   -0.0940 H   0  0  0  0  0
   -4.8290    2.1670    0.4980 H   0  0  0  0  0
   -2.6310    2.0840   -0.6260 H   0  0  0  0  0
   -3.1960    0.7440   -1.6540 H   0  0  0  0  0
    2.9800    3.5210    1.1250 H   0  0  0  0  0
    4.3950    4.0400    0.1770 H   0  0  0  0  0
    2.8650    3.6540   -0.6460 H   0  0  0  0  0
    5.9650   -2.1620   -0.3900 H   0  0  0  0  0
    4.5150   -2.5420    0.5700 H   0  0  0  0  0
    4.4000   -2.4100   -1.2010 H   0  0  0  0  0
  1 14  1  0  0  0
  1  2  1  0  0  0
  3  2  2  0  0  0
  3  8  1  0  0  0
  4  3  1  0  0  0
  5  4  2  0  0  0
  5  7  1  0  0  0
  6  5  1  0  0  0
  6 29  1  0  0  0
  7  1  2  0  0  0
  8 22  1  0  0  0
  9  8  2  0  0  0
  9 10  1  0  0  0
 11  9  1  0  0  0
 12 11  1  0  0  0
 13  4  1  0  0  0
 13 11  2  0  0  0
 14 15  1  0  0  0
 15 25  1  0  0  0
 15 26  1  0  0  0
 16 15  1  0  0  0
 16 28  1  0  0  0
 17 16  1  0  0  0
 17 24  1  0  0  0
 18 17  1  0  0  0
 18 19  1  0  0  0
 19 14  1  0  0  0
 19 34  1  0  0  0
 20 10  1  0  0  0
 20 36  1  0  0  0
 21 12  1  0  0  0
 21 38  1  0  0  0
 23 13  1  0  0  0
 27 16  1  0  0  0
 30 18  1  0  0  0
 31  6  1  0  0  0
 32 18  1  0  0  0
 33 19  1  0  0  0
 35 20  1  0  0  0
 37 20  1  0  0  0
 39 21  1  0  0  0
 40 21  1  0  0  0
M  END
$$$$
0EN
  CCTOOLS-0306161121

 63 65  0  0  1  0  0  0  0  0999 V2000
   -0.1240   -3.1530    0.1980 O   0  0  0  0  0
   -0.7770   -2.2080   -0.2050 C   0  0  0  0  0
   -2.1980   -2.3810   -0.5230 C   0  0  0  0  0
   -2.9360   -3.5090   -0.3090 C   0  0  0  0  0
   -4.2360   -3.2320   -0.7600 C   0  0  0  0  0
   -4.2340   -1.9630   -1.2230 C   0  0  0  0  0
   -3.0060   -1.4510   -1.0740 O   0  0  0  0  0
   -0.1960   -1.0010   -0.3520 N   0  0  0  0  0
    1.1740   -0.8510   -0.1160 C   0  0  0  0  0
    2.0400   -0.6020   -1.1730 C   0  0  0  0  0
    3.3930   -0.4540   -0.9350 C   0  0  0  0  0
    3.8850   -0.5540    0.3530 C   0  0  0  0  0
    5.3610   -0.3920    0.6080 C   0  0  0  0  0
    5.8090    0.9970    0.1470 C   0  0  0  0  0
    5.6400   -0.5460    2.1050 C   0  0  0  0  0
    6.1340   -1.4600   -0.1680 C   0  0  0  0  0
    3.0260   -0.8020    1.4080 C   0  0  0  0  0
    1.6720   -0.9460    1.1780 C   0  0  0  0  0
   -0.9990    0.1540   -0.7610 C   0  0  0  0  0
   -1.9790    0.4960    0.3320 C   0  0  0  0  0
   -2.8280    1.5310    0.1760 N   0  0  0  0  0
   -3.7800    1.8640    1.2380 C   0  0  0  0  0
   -3.0170    2.2010    2.5210 C   0  0  0  0  0
   -4.6190    3.0700    0.8120 C   0  0  0  0  0
   -4.7000    0.6670    1.4910 C   0  0  0  0  0
   -2.0040   -0.1600    1.3510 O   0  0  0  0  0
   -0.0930    1.3330   -1.0100 C   0  0  0  0  0
   -0.1380    2.0090   -2.2200 C   0  0  0  0  0
    0.7140    3.0870   -2.4050 C   0  0  0  0  0
    1.5720    3.4500   -1.3850 C   0  0  0  0  0
    1.5870    2.7840   -0.2470 N   0  0  0  0  0
    0.7870    1.7580   -0.0340 C   0  0  0  0  0
   -2.5880   -4.4360    0.1230 H   0  0  0  0  0
   -5.0800   -3.9070   -0.7400 H   0  0  0  0  0
   -5.0850   -1.4450   -1.6420 H   0  0  0  0  0
    1.6560   -0.5240   -2.1790 H   0  0  0  0  0
    4.0670   -0.2610   -1.7570 H   0  0  0  0  0
    5.2590    1.7580    0.7000 H   0  0  0  0  0
    6.8770    1.1140    0.3310 H   0  0  0  0  0
    5.6100    1.1070   -0.9190 H   0  0  0  0  0
    5.3210   -1.5350    2.4330 H   0  0  0  0  0
    6.7080   -0.4290    2.2890 H   0  0  0  0  0
    5.0900    0.2150    2.6570 H   0  0  0  0  0
    5.9350   -1.3500   -1.2340 H   0  0  0  0  0
    7.2020   -1.3430    0.0170 H   0  0  0  0  0
    5.8150   -2.4500    0.1610 H   0  0  0  0  0
    3.4140   -0.8790    2.4130 H   0  0  0  0  0
    1.0000   -1.1350    2.0030 H   0  0  0  0  0
   -1.5430   -0.0860   -1.6740 H   0  0  0  0  0
   -2.8080    2.0570   -0.6390 H   0  0  0  0  0
   -2.3620    3.0530    2.3400 H   0  0  0  0  0
   -3.7260    2.4480    3.3110 H   0  0  0  0  0
   -2.4200    1.3420    2.8250 H   0  0  0  0  0
   -5.1630    2.8300   -0.1020 H   0  0  0  0  0
   -5.3280    3.3170    1.6020 H   0  0  0  0  0
   -3.9640    3.9230    0.6310 H   0  0  0  0  0
   -4.1020   -0.1920    1.7950 H   0  0  0  0  0
   -5.4090    0.9140    2.2820 H   0  0  0  0  0
   -5.2430    0.4270    0.5780 H   0  0  0  0  0
   -0.8190    1.7020   -3.0000 H   0  0  0  0  0
    0.7060    3.6360   -3.3350 H   0  0  0  0  0
    2.2380    4.2890   -1.5210 H   0  0  0  0  0
    0.8240    1.2400    0.9130 H   0  0  0  0  0
  1  2  2  0  0  0
  2  3  1  0  0  0
  2  8  1  0  0  0
  3  4  2  0  0  0
  4 33  1  0  0  0
  5  4  1  0  0  0
  5 34  1  0  0  0
  6  5  2  0  0  0
  6 35  1  0  0  0
  7  6  1  0  0  0
  7  3  1  0  0  0
  8  9  1  0  0  0
  9 10  1  0  0  0
 10 11  2  0  0  0
 10 36  1  0  0  0
 11 37  1  0  0  0
 12 11  1  0  0  0
 12 13  1  0  0  0
 13 14  1  0  0  0
 13 15  1  0  0  0
 14 38  1  0  0  0
 14 39  1  0  0  0
 14 40  1  0  0  0
 15 41  1  0  0  0
 15 42  1  0  0  0
 15 43  1  0  0  0
 16 13  1  0  0  0
 16 44  1  0  0  0
 16 45  1  0  0  0
 16 46  1  0  0  0
 17 12  2  0  0  0
 17 47  1  0  0  0
 18  9  2  0  0  0
 18 17  1  0  0  0
 18 48  1  0  0  0
 19  8  1  0  0  0
 19 20  1  0  0  0
 19 49  1  0  0  0
 20 26  2  0  0  0
 21 20  1  0  0  0
 21 22  1  0  0  0
 21 50  1  0  0  0
 22 23  1  0  0  0
 23 51  1  0  0  0
 23 52  1  0  0  0
 23 53  1  0  0  0
 24 22  1  0  0  0
 24 54  1  0  0  0
 24 55  1  0  0  0
 24 56  1  0  0  0
 25 22  1  0  0  0
 25 57  1  0  0  0
 25 58  1  0  0  0
 25 59  1  0  0  0
 27 19  1  0  0  0
 27 32  2  0  0  0
 28 27  1  0  0  0
 28 60  1  0  0  0
 29 28  2  0  0  0
 29 30  1  0  0  0
 29 61  1  0  0  0
 30 31  2  0  0  0
 30 62  1  0  0  0
 31 32  1  0  0  0
 32 63  1  0  0  0
M  END
$$$$
0EY
  CCTOOLS-0306161121

 38 40  0  0  1  0  0  0  0  0999 V2000
    4.9510   -1.2220    0.0930 C   0  0  0  0  0
    4.5200   -0.9820   -1.2340 C   0  0  0  0  0
    3.6480    0.0210   -1.4710 C   0  0  0  0  0
    2.2500    1.8740   -0.6860 C   0  0  0  0  0
    0.8410    1.3490   -0.5840 C   0  0  0  0  0
    0.0380    1.3900    0.5050 C   0  0  0  0  0
    3.1960    0.7860   -0.4300 N   0  0  0  0  0
    4.4820   -0.4460    1.0910 N   0  0  0  0  0
    3.2000    1.2400    1.7370 O   0  0  0  0  0
    3.6130    0.5480    0.8270 C   0  0  0  0  0
    5.7330   -2.1250    0.3310 O   0  0  0  0  0
    0.1360    0.7550   -1.5540 N   0  0  0  0  0
   -1.0250    0.4450   -1.0940 N   0  0  0  0  0
   -1.1260    0.8080    0.1370 N   0  0  0  0  0
   -2.3010    0.6220    0.9920 C   0  0  0  0  0
   -2.6120   -0.7830    1.1210 O   0  0  0  0  0
   -3.2860   -1.1370   -0.1070 C   0  0  0  0  0
   -4.1080   -2.4130    0.0860 C   0  0  0  0  0
   -3.2290   -3.5150    0.3210 O   0  0  0  0  0
   -4.2140    0.0600   -0.4080 C   0  0  0  0  0
   -4.2650    0.3130   -1.8130 O   0  0  0  0  0
   -3.5510    1.2440    0.3320 C   0  0  0  0  0
   -4.4330    1.7700    1.3260 O   0  0  0  0  0
    4.8840   -1.5940   -2.0470 H   0  0  0  0  0
    3.3080    0.2190   -2.4770 H   0  0  0  0  0
    2.4170    2.2730   -1.6870 H   0  0  0  0  0
    2.3970    2.6650    0.0500 H   0  0  0  0  0
    0.2790    1.8050    1.4720 H   0  0  0  0  0
    4.7720   -0.6040    2.0030 H   0  0  0  0  0
   -2.1290    1.0660    1.9730 H   0  0  0  0  0
   -2.5620   -1.2710   -0.9110 H   0  0  0  0  0
   -4.7730   -2.2910    0.9400 H   0  0  0  0  0
   -4.6980   -2.6040   -0.8100 H   0  0  0  0  0
   -3.6830   -4.3590    0.4520 H   0  0  0  0  0
   -5.2140   -0.1230   -0.0150 H   0  0  0  0  0
   -4.8340    1.0560   -2.0590 H   0  0  0  0  0
   -3.2630    2.0220   -0.3750 H   0  0  0  0  0
   -5.2350    2.1740    0.9660 H   0  0  0  0  0
  1  2  1  0  0  0
  2  3  2  0  0  0
  2 24  1  0  0  0
  3 25  1  0  0  0
  4  5  1  0  0  0
  4 26  1  0  0  0
  4 27  1  0  0  0
  5  6  2  0  0  0
  6 28  1  0  0  0
  7  4  1  0  0  0
  7  3  1  0  0  0
  8 10  1  0  0  0
  8  1  1  0  0  0
  8 29  1  0  0  0
  9 10  2  0  0  0
 10  7  1  0  0  0
 11  1  2  0  0  0
 12 13  2  0  0  0
 12  5  1  0  0  0
 13 14  1  0  0  0
 14  6  1  0  0  0
 14 15  1  0  0  0
 15 22  1  0  0  0
 15 30  1  0  0  0
 16 15  1  0  0  0
 17 18  1  0  0  0
 17 16  1  0  0  0
 17 20  1  0  0  0
 17 31  1  0  0  0
 18 32  1  0  0  0
 18 33  1  0  0  0
 19 18  1  0  0  0
 19 34  1  0  0  0
 20 22  1  0  0  0
 20 35  1  0  0  0
 21 20  1  0  0  0
 21 36  1  0  0  0
 22 23  1  0  0  0
 22 37  1  0  0  0
 23 38  1  0  0  0
M  END
$$$$
0F4
  CCTOOLS-0306161121

 57 61  0  0  0  0  0  0  0  0999 V2000
    8.3870    2.7340   -1.4670 F   0  0  0  0  0
    8.7450    1.7480   -0.5410 C   0  0  0  0  0
    9.3880    0.6970   -1.2040 F   0  0  0  0  0
    9.6080    2.2950    0.4140 F   0  0  0  0  0
    7.5060    1.2270    0.1410 C   0  0  0  0  0
    7.0500    1.8300    1.2990 C   0  0  0  0  0
    5.9140    1.3550    1.9280 C   0  0  0  0  0
    5.2310    0.2760    1.4010 C   0  0  0  0  0
    5.6860   -0.3310    0.2380 C   0  0  0  0  0
    4.9960   -1.4240   -0.2980 N   0  0  0  0  0
    3.6570   -1.5070   -0.1650 C   0  0  0  0  0
    3.0390   -0.5910    0.3410 O   0  0  0  0  0
    3.0040   -2.6050   -0.5950 N   0  0  0  0  0
    1.6060   -2.6480   -0.5540 C   0  0  0  0  0
    0.9020   -3.3060   -1.5540 C   0  0  0  0  0
   -0.4790   -3.3490   -1.5160 C   0  0  0  0  0
   -1.1630   -2.7370   -0.4840 C   0  0  0  0  0
   -0.4650   -2.0760    0.5200 C   0  0  0  0  0
   -1.1580   -1.4570    1.5630 N   0  0  0  0  0
   -2.4290   -0.9240    1.3370 C   0  0  0  0  0
   -3.3640   -0.9060    2.3680 C   0  0  0  0  0
   -4.6200   -0.3810    2.1520 C   0  0  0  0  0
   -4.9500    0.1310    0.9000 C   0  0  0  0  0
   -4.0140    0.1160   -0.1440 C   0  0  0  0  0
   -4.5860    0.6790   -1.2780 N   0  0  0  0  0
   -5.8520    1.0670   -1.0460 C   0  0  0  0  0
   -6.5980    1.5910   -1.8540 O   0  0  0  0  0
   -6.1770    0.7490    0.3500 C   0  0  0  0  0
   -7.3700    0.9770    1.0080 C   0  0  0  0  0
   -8.5530    1.1890    0.2690 C   0  0  0  0  0
   -9.7410    1.7140    0.7550 C   0  0  0  0  0
  -10.6410    1.7480   -0.3130 C   0  0  0  0  0
  -10.0090    1.2560   -1.4080 C   0  0  0  0  0
   -8.7390    0.9180   -1.0690 N   0  0  0  0  0
   -2.7500   -0.4110    0.0890 C   0  0  0  0  0
    0.9220   -2.0370    0.4870 C   0  0  0  0  0
    6.8240    0.1520   -0.3940 C   0  0  0  0  0
    7.5830    2.6730    1.7130 H   0  0  0  0  0
    5.5610    1.8270    2.8330 H   0  0  0  0  0
    4.3440   -0.0940    1.8930 H   0  0  0  0  0
    5.4810   -2.1220   -0.7650 H   0  0  0  0  0
    3.5030   -3.3650   -0.9310 H   0  0  0  0  0
    1.4340   -3.7850   -2.3630 H   0  0  0  0  0
   -1.0240   -3.8620   -2.2940 H   0  0  0  0  0
   -2.2430   -2.7720   -0.4570 H   0  0  0  0  0
   -0.7560   -1.3970    2.4440 H   0  0  0  0  0
   -3.1050   -1.3040    3.3380 H   0  0  0  0  0
   -5.3460   -0.3670    2.9510 H   0  0  0  0  0
   -4.1300    0.7790   -2.1280 H   0  0  0  0  0
   -7.3980    0.9930    2.0870 H   0  0  0  0  0
   -9.9330    2.0360    1.7670 H   0  0  0  0  0
  -11.6600    2.1030   -0.2730 H   0  0  0  0  0
  -10.4450    1.1540   -2.3900 H   0  0  0  0  0
   -2.0170   -0.4250   -0.7050 H   0  0  0  0  0
    1.4680   -1.5280    1.2680 H   0  0  0  0  0
    7.1780   -0.3160   -1.3010 H   0  0  0  0  0
   -8.0740    0.5450   -1.6690 H   0  0  0  0  0
  1  2  1  0  0  0
  2  4  1  0  0  0
  2  3  1  0  0  0
  5  2  1  0  0  0
  5 37  1  0  0  0
  6  5  2  0  0  0
  6 38  1  0  0  0
  7  6  1  0  0  0
  7  8  2  0  0  0
  7 39  1  0  0  0
  8  9  1  0  0  0
  8 40  1  0  0  0
  9 37  2  0  0  0
  9 10  1  0  0  0
 10 11  1  0  0  0
 10 41  1  0  0  0
 11 12  2  0  0  0
 11 13  1  0  0  0
 13 14  1  0  0  0
 13 42  1  0  0  0
 14 15  2  0  0  0
 14 36  1  0  0  0
 15 16  1  0  0  0
 15 43  1  0  0  0
 16 17  2  0  0  0
 16 44  1  0  0  0
 17 45  1  0  0  0
 18 17  1  0  0  0
 18 19  1  0  0  0
 19 20  1  0  0  0
 19 46  1  0  0  0
 20 21  2  0  0  0
 20 35  1  0  0  0
 21 22  1  0  0  0
 21 47  1  0  0  0
 22 23  2  0  0  0
 22 48  1  0  0  0
 23 28  1  0  0  0
 24 23  1  0  0  0
 24 25  1  0  0  0
 25 26  1  0  0  0
 25 49  1  0  0  0
 26 27  2  0  0  0
 28 26  1  0  0  0
 28 29  2  0  0  0
 29 30  1  0  0  0
 29 50  1  0  0  0
 30 34  1  0  0  0
 30 31  2  0  0  0
 31 32  1  0  0  0
 31 51  1  0  0  0
 32 52  1  0  0  0
 33 32  2  0  0  0
 33 53  1  0  0  0
 34 33  1  0  0  0
 34 57  1  0  0  0
 35 24  2  0  0  0
 35 54  1  0  0  0
 36 18  2  0  0  0
 36 55  1  0  0  0
 37 56  1  0  0  0
M  END
$$$$
0FG
  CCTOOLS-0306161121

 56 57  0  0  1  0  0  0  0  0999 V2000
    4.6690    0.5720   -2.0360 N   0  0  0  0  0
    3.8420    1.0640   -0.9250 C   0  0  0  0  0
    4.5530    0.7890    0.4010 C   0  0  0  0  0
    5.8450    1.6070    0.4660 C   0  0  0  0  0
    5.5030    3.0980    0.4910 C   0  0  0  0  0
    6.6180    1.2400    1.7340 C   0  0  0  0  0
    2.5120    0.3550   -0.9380 C   0  0  0  0  0
    2.3930   -0.7000   -1.5240 O   0  0  0  0  0
    1.4550    0.8940   -0.2990 N   0  0  0  0  0
    0.1620    0.2060   -0.3120 C   0  0  0  0  0
   -0.9430    1.2090   -0.1040 C   0  0  0  0  0
   -0.6770    2.3830    0.0400 O   0  0  0  0  0
    0.1260   -0.8320    0.8120 C   0  0  0  0  0
    1.1510   -1.9030    0.5390 C   0  0  0  0  0
    2.4390   -1.7660    1.0210 C   0  0  0  0  0
    0.8010   -3.0260   -0.1880 C   0  0  0  0  0
    3.3790   -2.7480    0.7710 C   0  0  0  0  0
    1.7410   -4.0080   -0.4380 C   0  0  0  0  0
    3.0310   -3.8680    0.0400 C   0  0  0  0  0
   -4.6320    1.0670    0.1100 C   0  0  0  0  0
   -5.1670    0.5800    1.2880 C   0  0  0  0  0
   -6.3890   -0.0650    1.2780 C   0  0  0  0  0
   -7.0780   -0.2230    0.0880 C   0  0  0  0  0
   -6.5420    0.2650   -1.0920 C   0  0  0  0  0
   -5.3190    0.9100   -1.0790 C   0  0  0  0  0
   -3.3020    1.7760    0.1230 C   0  0  0  0  0
   -2.2270    0.8000   -0.0790 N   0  0  0  0  0
   -8.2730   -0.8540    0.0770 F   0  0  0  0  0
    5.5410    1.0780   -2.0880 H   0  0  0  0  0
    4.8310   -0.4200   -1.9540 H   0  0  0  0  0
    3.6830    2.1360   -1.0380 H   0  0  0  0  0
    3.9020    1.0720    1.2280 H   0  0  0  0  0
    4.7910   -0.2720    0.4730 H   0  0  0  0  0
    6.4570    1.3890   -0.4090 H   0  0  0  0  0
    6.4240    3.6810    0.5370 H   0  0  0  0  0
    4.9530    3.3600   -0.4130 H   0  0  0  0  0
    4.8910    3.3160    1.3650 H   0  0  0  0  0
    6.8610    0.1770    1.7170 H   0  0  0  0  0
    7.5380    1.8220    1.7810 H   0  0  0  0  0
    6.0050    1.4580    2.6090 H   0  0  0  0  0
    1.5510    1.7380    0.1700 H   0  0  0  0  0
    0.0250   -0.2930   -1.2710 H   0  0  0  0  0
    0.3510   -0.3470    1.7620 H   0  0  0  0  0
   -0.8650   -1.2820    0.8600 H   0  0  0  0  0
    2.7120   -0.8910    1.5930 H   0  0  0  0  0
   -0.2060   -3.1350   -0.5600 H   0  0  0  0  0
    4.3860   -2.6400    1.1470 H   0  0  0  0  0
    1.4680   -4.8850   -1.0050 H   0  0  0  0  0
    3.7660   -4.6350   -0.1560 H   0  0  0  0  0
   -4.6290    0.7030    2.2160 H   0  0  0  0  0
   -6.8060   -0.4450    2.1990 H   0  0  0  0  0
   -7.0780    0.1420   -2.0210 H   0  0  0  0  0
   -4.9010    1.2900   -1.9990 H   0  0  0  0  0
   -3.2770    2.5150   -0.6780 H   0  0  0  0  0
   -3.1650    2.2740    1.0820 H   0  0  0  0  0
   -2.4400   -0.1390   -0.1940 H   0  0  0  0  0
  1  2  1  0  0  0
  1 29  1  0  0  0
  1 30  1  0  0  0
  2  3  1  0  0  0
  2  7  1  0  0  0
  2 31  1  0  0  0
  3  4  1  0  0  0
  3 32  1  0  0  0
  3 33  1  0  0  0
  4  5  1  0  0  0
  4  6  1  0  0  0
  4 34  1  0  0  0
  5 35  1  0  0  0
  5 36  1  0  0  0
  5 37  1  0  0  0
  6 38  1  0  0  0
  6 39  1  0  0  0
  6 40  1  0  0  0
  7  8  2  0  0  0
  7  9  1  0  0  0
  9 10  1  0  0  0
  9 41  1  0  0  0
 10 11  1  0  0  0
 10 13  1  0  0  0
 10 42  1  0  0  0
 11 12  2  0  0  0
 11 27  1  0  0  0
 13 14  1  0  0  0
 13 43  1  0  0  0
 13 44  1  0  0  0
 14 15  2  0  0  0
 14 16  1  0  0  0
 15 17  1  0  0  0
 15 45  1  0  0  0
 16 18  2  0  0  0
 16 46  1  0  0  0
 17 19  2  0  0  0
 17 47  1  0  0  0
 18 19  1  0  0  0
 18 48  1  0  0  0
 19 49  1  0  0  0
 20 21  2  0  0  0
 20 25  1  0  0  0
 20 26  1  0  0  0
 21 22  1  0  0  0
 21 50  1  0  0  0
 22 23  2  0  0  0
 22 51  1  0  0  0
 23 24  1  0  0  0
 23 28  1  0  0  0
 24 25  2  0  0  0
 24 52  1  0  0  0
 25 53  1  0  0  0
 26 27  1  0  0  0
 26 54  1  0  0  0
 26 55  1  0  0  0
 27 56  1  0  0  0
M  END
$$$$
0FN
  CCTOOLS-0306161121

 18 19  0  0  0  0  0  0  0  0999 V2000
   -0.9880   -2.3690    0.4680 O   0  0  0  0  0
   -0.6520   -1.2060    0.3980 C   0  0  0  0  0
    0.7040   -0.7040    0.1150 C   0  0  0  0  0
    1.8960   -1.3900   -0.1350 C   0  0  0  0  0
    3.0600   -0.6880   -0.3790 C   0  0  0  0  0
    3.0580    0.6960   -0.3780 C   0  0  0  0  0
    1.8910    1.3930   -0.1330 C   0  0  0  0  0
    0.7020    0.7040    0.1150 C   0  0  0  0  0
   -0.6560    1.2020    0.4000 C   0  0  0  0  0
   -0.9950    2.3630    0.4720 O   0  0  0  0  0
   -1.5480   -0.0040    0.5790 C   0  0  0  0  0
   -2.6180    0.0000   -0.4330 C   0  0  0  0  0
   -3.4430    0.0040   -1.2130 N   0  0  0  0  0
    1.9060   -2.4690   -0.1370 H   0  0  0  0  0
    3.9790   -1.2230   -0.5710 H   0  0  0  0  0
    3.9750    1.2340   -0.5690 H   0  0  0  0  0
    1.8980    2.4730   -0.1330 H   0  0  0  0  0
   -1.9780   -0.0090    1.5800 H   0  0  0  0  0
  2  1  2  0  0  0
  3  4  1  0  0  0
  3  2  1  0  0  0
  4 14  1  0  0  0
  5  4  2  0  0  0
  5 15  1  0  0  0
  6  5  1  0  0  0
  6 16  1  0  0  0
  7  6  2  0  0  0
  7  8  1  0  0  0
  7 17  1  0  0  0
  8  3  2  0  0  0
  9  8  1  0  0  0
  9 11  1  0  0  0
 10  9  2  0  0  0
 11 12  1  0  0  0
 11  2  1  0  0  0
 11 18  1  0  0  0
 12 13  3  0  0  0
M  END
$$$$
0FR
  CCTOOLS-0306161121

 25 27  0  0  0  0  0  0  0  0999 V2000
    3.6770    1.0060   -0.0010 C   0  0  0  0  0
    4.3690   -0.1860    0.0100 C   0  0  0  0  0
    3.6910   -1.3960    0.0140 C   0  0  0  0  0
    2.3130   -1.4220    0.0070 C   0  0  0  0  0
    1.6020   -0.2250   -0.0030 C   0  0  0  0  0
    2.2860    1.0020   -0.0010 C   0  0  0  0  0
    1.3380    2.0040   -0.0100 N   0  0  0  0  0
    0.0900    1.4760   -0.0060 C   0  0  0  0  0
    0.1670    0.1130   -0.0110 C   0  0  0  0  0
   -0.9600   -0.8310   -0.0090 C   0  0  0  0  0
   -0.7490   -2.0310   -0.0150 O   0  0  0  0  0
   -2.3380   -0.3290   -0.0010 C   0  0  0  0  0
   -2.7090    0.9680    0.0060 O   0  0  0  0  0
   -4.0460    1.0480    0.0130 C   0  0  0  0  0
   -4.5570   -0.2040    0.0110 C   0  0  0  0  0
   -3.4710   -1.0920   -0.0030 C   0  0  0  0  0
    4.2140    1.9430   -0.0040 H   0  0  0  0  0
    5.4480   -0.1770    0.0150 H   0  0  0  0  0
    4.2460   -2.3220    0.0220 H   0  0  0  0  0
    1.7880   -2.3650    0.0100 H   0  0  0  0  0
    1.5370    2.9540   -0.0070 H   0  0  0  0  0
   -0.8260    2.0470   -0.0100 H   0  0  0  0  0
   -4.6220    1.9620    0.0200 H   0  0  0  0  0
   -5.6040   -0.4690    0.0130 H   0  0  0  0  0
   -3.5210   -2.1710   -0.0090 H   0  0  0  0  0
  1  2  1  0  0  0
  1 17  1  0  0  0
  2  3  2  0  0  0
  2 18  1  0  0  0
  3 19  1  0  0  0
  4  3  1  0  0  0
  4 20  1  0  0  0
  5  4  2  0  0  0
  6  1  2  0  0  0
  6  5  1  0  0  0
  7  8  1  0  0  0
  7  6  1  0  0  0
  7 21  1  0  0  0
  8  9  2  0  0  0
  8 22  1  0  0  0
  9  5  1  0  0  0
  9 10  1  0  0  0
 10 11  2  0  0  0
 12 10  1  0  0  0
 12 13  1  0  0  0
 14 13  1  0  0  0
 14 23  1  0  0  0
 15 16  1  0  0  0
 15 14  2  0  0  0
 15 24  1  0  0  0
 16 12  2  0  0  0
 16 25  1  0  0  0
M  END
$$$$
0FV
  CCTOOLS-0306161121

 39 38  0  0  0  0  0  0  0  0999 V2000
    0.2900   -1.7080   -0.6200 C   0  0  0  0  0
   -0.5800   -0.6330   -0.2570 O   0  0  0  0  0
    1.7040   -1.1960   -0.7240 C   0  0  0  0  0
    2.0240   -0.2850   -1.6680 F   0  0  0  0  0
    2.6240   -1.6360    0.1030 C   0  0  0  0  0
    2.2400   -2.5470    1.2410 C   0  0  0  0  0
    4.0620   -1.2300   -0.0850 C   0  0  0  0  0
    4.3690   -0.0170    0.7960 C   0  0  0  0  0
    5.8080    0.3890    0.6080 C   0  0  0  0  0
    6.0980    1.5890    0.1680 C   0  0  0  0  0
    4.9960    2.5140   -0.2790 C   0  0  0  0  0
    7.5340    2.0430    0.1100 C   0  0  0  0  0
   -2.1670   -0.8190   -0.0570 P   0  0  0  0  0
   -2.7510   -1.4160   -1.2790 O   0  0  0  0  0
   -2.4390   -1.7900    1.1980 O   0  0  0  0  0
   -2.8450    0.6150    0.2170 O   0  0  0  0  0
   -4.3600    1.1580    0.1930 P   0  0  0  0  0
   -4.4300    2.5860    0.9330 O   0  0  0  0  0
   -4.8480    1.3210   -1.3330 O   0  0  0  0  0
   -5.2400    0.1970    0.8930 O   0  0  0  0  0
    0.2410   -2.4870    0.1400 H   0  0  0  0  0
   -0.0200   -2.1170   -1.5810 H   0  0  0  0  0
    2.2140   -3.5780    0.8880 H   0  0  0  0  0
    2.9740   -2.4560    2.0420 H   0  0  0  0  0
    1.2560   -2.2660    1.6160 H   0  0  0  0  0
    4.7130   -2.0570    0.1970 H   0  0  0  0  0
    4.2340   -0.9720   -1.1300 H   0  0  0  0  0
    3.7180    0.8110    0.5150 H   0  0  0  0  0
    4.1980   -0.2750    1.8410 H   0  0  0  0  0
    6.6010   -0.3080    0.8360 H   0  0  0  0  0
    4.5960    3.0470    0.5840 H   0  0  0  0  0
    5.3930    3.2320   -0.9970 H   0  0  0  0  0
    4.2020    1.9330   -0.7470 H   0  0  0  0  0
    7.8020    2.5220    1.0510 H   0  0  0  0  0
    8.1810    1.1820   -0.0580 H   0  0  0  0  0
    7.6570    2.7540   -0.7070 H   0  0  0  0  0
   -2.0830   -1.4610    2.0340 H   0  0  0  0  0
   -5.3150    2.9750    0.9570 H   0  0  0  0  0
   -4.3150    1.9380   -1.8530 H   0  0  0  0  0
  1 21  1  0  0  0
  1 22  1  0  0  0
  2  1  1  0  0  0
  3  1  1  0  0  0
  4  3  1  0  0  0
  5  6  1  0  0  0
  5  3  2  0  0  0
  6 23  1  0  0  0
  6 24  1  0  0  0
  6 25  1  0  0  0
  7  5  1  0  0  0
  7 26  1  0  0  0
  7 27  1  0  0  0
  8  7  1  0  0  0
  8  9  1  0  0  0
  8 28  1  0  0  0
  8 29  1  0  0  0
  9 30  1  0  0  0
 10 11  1  0  0  0
 10  9  2  0  0  0
 11 31  1  0  0  0
 11 32  1  0  0  0
 11 33  1  0  0  0
 12 10  1  0  0  0
 12 34  1  0  0  0
 12 35  1  0  0  0
 12 36  1  0  0  0
 13  2  1  0  0  0
 13 15  1  0  0  0
 13 16  1  0  0  0
 14 13  2  0  0  0
 15 37  1  0  0  0
 16 17  1  0  0  0
 17 19  1  0  0  0
 17 18  1  0  0  0
 18 38  1  0  0  0
 19 39  1  0  0  0
 20 17  2  0  0  0
M  END
$$$$
0G4
  CCTOOLS-0306161121

 42 43  0  0  1  0  0  0  0  0999 V2000
   -3.7220    2.8660   -2.1370 F   0  0  0  0  0
   -4.2730    2.1630   -1.1230 C   0  0  0  0  0
   -5.2850    2.7340   -0.3220 C   0  0  0  0  0
   -5.7210    4.0160   -0.5680 N   0  0  0  0  0
   -5.8130    2.0290    0.6690 N   0  0  0  0  0
   -5.4000    0.7870    0.9160 C   0  0  0  0  0
   -5.9030    0.1590    1.8340 O   0  0  0  0  0
   -3.8660    0.8970   -0.8620 C   0  0  0  0  0
   -4.4380    0.2130    0.1710 N   0  0  0  0  0
   -4.0080   -1.1560    0.4650 C   0  0  0  0  0
   -2.9870   -1.5470   -0.4640 O   0  0  0  0  0
   -3.4460   -1.2230    1.9070 C   0  0  0  0  0
   -2.1550   -2.5210    1.7600 S   0  0  0  0  0
   -2.3840   -2.7960   -0.0430 C   0  0  0  0  0
   -1.0390   -3.0150   -0.7370 C   0  0  0  0  0
   -0.1530   -1.9430   -0.4080 O   0  0  0  0  0
    1.3550   -1.8490   -0.9660 P   0  0  0  0  0
    2.0840   -3.0920   -0.6300 O   0  0  0  0  0
    1.3240   -1.6600   -2.5650 O   0  0  0  0  0
    2.0990   -0.5910   -0.2910 O   0  0  0  0  0
    3.6380   -0.1320   -0.1750 P   0  0  0  0  0
    4.2480    0.0770   -1.6510 O   0  0  0  0  0
    4.4110   -1.1750    0.5350 O   0  0  0  0  0
    3.7290    1.3150    0.6800 N   0  0  0  0  0
    5.3250    1.8310    0.8240 P   0  0  0  0  0
    5.3690    3.2140    1.6460 O   0  0  0  0  0
    6.1120    0.8040    1.5420 O   0  0  0  0  0
    5.9500    2.0570   -0.6430 O   0  0  0  0  0
   -5.3330    4.5300   -1.2930 H   0  0  0  0  0
   -6.4170    4.4060   -0.0160 H   0  0  0  0  0
   -3.0960    0.4360   -1.4630 H   0  0  0  0  0
   -4.8580   -1.8310    0.3750 H   0  0  0  0  0
   -3.0060   -0.2690    2.1970 H   0  0  0  0  0
   -4.2220   -1.5200    2.6120 H   0  0  0  0  0
   -3.0570   -3.6340   -0.2260 H   0  0  0  0  0
   -0.6070   -3.9590   -0.4040 H   0  0  0  0  0
   -1.1880   -3.0450   -1.8160 H   0  0  0  0  0
    0.8610   -0.8630   -2.8580 H   0  0  0  0  0
    3.7890    0.7480   -2.1750 H   0  0  0  0  0
    3.1570    2.0260    0.2500 H   0  0  0  0  0
    6.2600    3.5710    1.7670 H   0  0  0  0  0
    5.4830    2.7180   -1.1710 H   0  0  0  0  0
  1  2  1  0  0  0
  2  3  1  0  0  0
  2  8  2  0  0  0
  3  5  2  0  0  0
  4  3  1  0  0  0
  4 29  1  0  0  0
  4 30  1  0  0  0
  5  6  1  0  0  0
  6  7  2  0  0  0
  8  9  1  0  0  0
  8 31  1  0  0  0
  9  6  1  0  0  0
  9 10  1  0  0  0
 10 12  1  0  0  0
 10 32  1  0  0  0
 11 14  1  0  0  0
 11 10  1  0  0  0
 12 33  1  0  0  0
 12 34  1  0  0  0
 13 12  1  0  0  0
 14 13  1  0  0  0
 14 35  1  0  0  0
 15 14  1  0  0  0
 15 36  1  0  0  0
 15 37  1  0  0  0
 16 15  1  0  0  0
 17 18  2  0  0  0
 17 19  1  0  0  0
 17 16  1  0  0  0
 19 38  1  0  0  0
 20 17  1  0  0  0
 21 22  1  0  0  0
 21 20  1  0  0  0
 22 39  1  0  0  0
 23 21  2  0  0  0
 24 21  1  0  0  0
 24 25  1  0  0  0
 24 40  1  0  0  0
 25 28  1  0  0  0
 26 25  1  0  0  0
 26 41  1  0  0  0
 27 25  2  0  0  0
 28 42  1  0  0  0
M  END
$$$$
0GD
  CCTOOLS-0306161121

 47 49  0  0  0  0  0  0  0  0999 V2000
   -7.4970    2.3460   -0.6090 C   0  0  0  0  0
   -6.6910    1.0860   -0.4290 C   0  0  0  0  0
   -5.3410    1.1470   -0.1180 C   0  0  0  0  0
   -7.2830   -0.1580   -0.5670 C   0  0  0  0  0
   -6.5110   -1.3030   -0.3950 C   0  0  0  0  0
   -7.0980   -2.5560   -0.5310 N   0  0  0  0  0
   -5.2240   -1.2130   -0.1020 N   0  0  0  0  0
   -4.6260   -0.0360    0.0420 C   0  0  0  0  0
   -3.1820    0.0180    0.3750 C   0  0  0  0  0
   -2.4560   -1.1610    0.5360 C   0  0  0  0  0
   -1.1130   -1.1050    0.8460 C   0  0  0  0  0
   -2.5430    1.2480    0.5220 C   0  0  0  0  0
   -1.1990    1.2920    0.8320 C   0  0  0  0  0
   -0.4860    0.1190    0.9970 C   0  0  0  0  0
    0.9820    0.1740    1.3360 C   0  0  0  0  0
    1.7700    0.1990    0.0970 N   0  0  0  0  0
    3.2080    0.2520    0.3890 C   0  0  0  0  0
    3.9950    0.2770   -0.9230 C   0  0  0  0  0
    5.4710    0.3320   -0.6230 C   0  0  0  0  0
    6.1910   -0.8390   -0.4820 C   0  0  0  0  0
    7.5470   -0.7880   -0.2060 C   0  0  0  0  0
    8.2520   -1.9320   -0.0680 F   0  0  0  0  0
    8.1800    0.4360   -0.0730 C   0  0  0  0  0
    7.4570    1.6060   -0.2150 C   0  0  0  0  0
    6.1040    1.5540   -0.4950 C   0  0  0  0  0
   -7.4600    2.6550   -1.6530 H   0  0  0  0  0
   -8.5320    2.1590   -0.3210 H   0  0  0  0  0
   -7.0820    3.1350    0.0190 H   0  0  0  0  0
   -4.8510    2.1020    0.0000 H   0  0  0  0  0
   -8.3330   -0.2390   -0.8050 H   0  0  0  0  0
   -8.0420   -2.6280   -0.7460 H   0  0  0  0  0
   -6.5650   -3.3570   -0.4130 H   0  0  0  0  0
   -2.9450   -2.1170    0.4190 H   0  0  0  0  0
   -3.0990    2.1650    0.3930 H   0  0  0  0  0
   -0.5500   -2.0180    0.9720 H   0  0  0  0  0
   -0.7040    2.2450    0.9460 H   0  0  0  0  0
    1.1870    1.0740    1.9160 H   0  0  0  0  0
    1.2520   -0.7050    1.9220 H   0  0  0  0  0
    1.5490   -0.5930   -0.4880 H   0  0  0  0  0
    3.4300    1.1530    0.9620 H   0  0  0  0  0
    3.4950   -0.6260    0.9680 H   0  0  0  0  0
    3.7740   -0.6240   -1.4960 H   0  0  0  0  0
    3.7090    1.1550   -1.5020 H   0  0  0  0  0
    5.6960   -1.7940   -0.5860 H   0  0  0  0  0
    5.5420    2.4680   -0.6110 H   0  0  0  0  0
    9.2370    0.4770    0.1420 H   0  0  0  0  0
    7.9510    2.5610   -0.1110 H   0  0  0  0  0
  1  2  1  0  0  0
  1 26  1  0  0  0
  1 27  1  0  0  0
  1 28  1  0  0  0
  2  3  2  0  0  0
  2  4  1  0  0  0
  3  8  1  0  0  0
  3 29  1  0  0  0
  4  5  2  0  0  0
  4 30  1  0  0  0
  5  6  1  0  0  0
  5  7  1  0  0  0
  6 31  1  0  0  0
  6 32  1  0  0  0
  7  8  2  0  0  0
  8  9  1  0  0  0
  9 10  1  0  0  0
  9 12  2  0  0  0
 10 11  2  0  0  0
 10 33  1  0  0  0
 11 14  1  0  0  0
 11 35  1  0  0  0
 12 13  1  0  0  0
 12 34  1  0  0  0
 13 14  2  0  0  0
 13 36  1  0  0  0
 14 15  1  0  0  0
 15 16  1  0  0  0
 15 37  1  0  0  0
 15 38  1  0  0  0
 16 17  1  0  0  0
 16 39  1  0  0  0
 17 18  1  0  0  0
 17 40  1  0  0  0
 17 41  1  0  0  0
 18 19  1  0  0  0
 18 42  1  0  0  0
 18 43  1  0  0  0
 19 20  1  0  0  0
 19 25  2  0  0  0
 20 21  2  0  0  0
 20 44  1  0  0  0
 21 22  1  0  0  0
 21 23  1  0  0  0
 23 24  2  0  0  0
 23 46  1  0  0  0
 24 25  1  0  0  0
 24 47  1  0  0  0
 25 45  1  0  0  0
M  END
$$$$
0GO
  CCTOOLS-0306161121

 88 91  0  0  1  0  0  0  0  0999 V2000
   -6.2380   -1.9580   -0.4980 N   0  0  0  0  0
   -5.4160   -0.7690   -0.7470 C   0  0  0  0  0
   -5.4410   -0.4790   -2.2550 C   0  0  0  0  0
   -5.8290   -1.8540   -2.8630 C   0  0  0  0  0
   -6.8010   -2.4100   -1.7910 C   0  0  0  0  0
   -5.9500    0.4410    0.0400 C   0  0  0  0  0
   -5.0500    0.4170    1.2970 C   0  0  0  0  0
   -3.8210   -0.2740    0.8860 N   0  0  0  0  0
   -4.0050   -0.9590   -0.2580 C   0  0  0  0  0
   -3.1610   -1.6300   -0.8120 O   0  0  0  0  0
   -2.5570   -0.2230    1.6260 C   0  0  0  0  0
   -1.4830    0.3620    0.7460 C   0  0  0  0  0
   -0.2290    0.5060    1.2180 N   0  0  0  0  0
   -1.7470    0.7030   -0.3880 O   0  0  0  0  0
   -7.3050   -1.6680    0.4680 C   0  0  0  0  0
   -7.9790   -2.9750    0.8900 C   0  0  0  0  0
   -9.0910   -2.6740    1.8970 C   0  0  0  0  0
   -2.1570   -1.6380    2.0480 C   0  0  0  0  0
    0.8150    1.0750    0.3620 C   0  0  0  0  0
    2.1850    0.5830    0.8330 C   0  0  0  0  0
    3.2640    1.0750   -0.1330 C   0  0  0  0  0
    4.5620    0.5040    0.2500 N   0  0  0  0  0
    5.6250    0.9560   -0.6580 C   0  0  0  0  0
    0.7660    2.6020    0.4440 C   0  0  0  0  0
   -0.5360    3.0940   -0.1350 C   0  0  0  0  0
   -0.6260    3.3890   -1.4820 C   0  0  0  0  0
   -1.8200    3.8400   -2.0130 C   0  0  0  0  0
   -2.9240    3.9970   -1.1960 C   0  0  0  0  0
   -2.8340    3.7020    0.1520 C   0  0  0  0  0
   -1.6410    3.2460    0.6810 C   0  0  0  0  0
    2.4500    1.0920    2.1420 O   0  0  0  0  0
    6.9380    0.3520   -0.2340 C   0  0  0  0  0
    7.7430    1.0150    0.6740 C   0  0  0  0  0
    8.9480    0.4610    1.0630 C   0  0  0  0  0
    9.3490   -0.7560    0.5450 C   0  0  0  0  0
    8.5430   -1.4200   -0.3620 C   0  0  0  0  0
    7.3360   -0.8680   -0.7480 C   0  0  0  0  0
    8.9800   -2.7470   -0.9270 C   0  0  0  0  0
   10.3070   -2.5740   -1.6680 C   0  0  0  0  0
    9.1600   -3.7520    0.2130 C   0  0  0  0  0
   -6.1930    0.2740   -2.4910 H   0  0  0  0  0
   -4.4570   -0.1660   -2.6040 H   0  0  0  0  0
   -6.3340   -1.7290   -3.8200 H   0  0  0  0  0
   -4.9540   -2.4960   -2.9670 H   0  0  0  0  0
   -6.8290   -3.4990   -1.8330 H   0  0  0  0  0
   -7.8000   -1.9980   -1.9350 H   0  0  0  0  0
   -5.8120    1.3650   -0.5220 H   0  0  0  0  0
   -6.9980    0.3030    0.3060 H   0  0  0  0  0
   -4.8220    1.4340    1.6170 H   0  0  0  0  0
   -5.5410   -0.1300    2.1020 H   0  0  0  0  0
   -2.6800    0.3990    2.5120 H   0  0  0  0  0
   -0.0180    0.2330    2.1240 H   0  0  0  0  0
   -6.8790   -1.1800    1.3450 H   0  0  0  0  0
   -8.0430   -1.0110    0.0090 H   0  0  0  0  0
   -8.4060   -3.4640    0.0140 H   0  0  0  0  0
   -7.2410   -3.6330    1.3500 H   0  0  0  0  0
   -8.6650   -2.1850    2.7730 H   0  0  0  0  0
   -9.8290   -2.0160    1.4380 H   0  0  0  0  0
   -9.5710   -3.6050    2.1980 H   0  0  0  0  0
   -1.2160   -1.6010    2.5980 H   0  0  0  0  0
   -2.9330   -2.0610    2.6840 H   0  0  0  0  0
   -2.0340   -2.2610    1.1610 H   0  0  0  0  0
    0.6510    0.7610   -0.6690 H   0  0  0  0  0
    2.1900   -0.5070    0.8600 H   0  0  0  0  0
    3.0140    0.7610   -1.1470 H   0  0  0  0  0
    3.3190    2.1630   -0.0930 H   0  0  0  0  0
    4.5190   -0.5030    0.2840 H   0  0  0  0  0
    5.3910    0.6410   -1.6750 H   0  0  0  0  0
    5.6960    2.0430   -0.6210 H   0  0  0  0  0
    0.8410    2.9120    1.4860 H   0  0  0  0  0
    1.5970    3.0230   -0.1220 H   0  0  0  0  0
    0.2370    3.2660   -2.1210 H   0  0  0  0  0
   -1.8900    4.0710   -3.0660 H   0  0  0  0  0
   -3.8560    4.3500   -1.6100 H   0  0  0  0  0
   -3.6970    3.8240    0.7900 H   0  0  0  0  0
   -1.5720    3.0110    1.7330 H   0  0  0  0  0
    2.4600    2.0580    2.1940 H   0  0  0  0  0
    7.4300    1.9670    1.0780 H   0  0  0  0  0
    9.5780    0.9800    1.7710 H   0  0  0  0  0
   10.2900   -1.1890    0.8490 H   0  0  0  0  0
    6.7060   -1.3880   -1.4530 H   0  0  0  0  0
    8.2220   -3.1140   -1.6190 H   0  0  0  0  0
   10.1790   -1.8580   -2.4800 H   0  0  0  0  0
   11.0650   -2.2070   -0.9760 H   0  0  0  0  0
   10.6230   -3.5340   -2.0770 H   0  0  0  0  0
    8.2140   -3.8760    0.7410 H   0  0  0  0  0
    9.4760   -4.7120   -0.1960 H   0  0  0  0  0
    9.9170   -3.3850    0.9050 H   0  0  0  0  0
  1 15  1  0  0  0
  2  1  1  0  0  0
  2  6  1  0  0  0
  3  4  1  0  0  0
  3  2  1  0  0  0
  3 41  1  0  0  0
  3 42  1  0  0  0
  4  5  1  0  0  0
  4 43  1  0  0  0
  4 44  1  0  0  0
  5  1  1  0  0  0
  5 45  1  0  0  0
  5 46  1  0  0  0
  6 47  1  0  0  0
  6 48  1  0  0  0
  7  6  1  0  0  0
  7 49  1  0  0  0
  7 50  1  0  0  0
  8  7  1  0  0  0
  9  2  1  0  0  0
  9  8  1  0  0  0
 10  9  2  0  0  0
 11  8  1  0  0  0
 11 12  1  0  0  0
 11 51  1  0  0  0
 12 14  2  0  0  0
 12 13  1  0  0  0
 13 19  1  0  0  0
 13 52  1  0  0  0
 15 53  1  0  0  0
 15 54  1  0  0  0
 16 15  1  0  0  0
 16 17  1  0  0  0
 16 55  1  0  0  0
 16 56  1  0  0  0
 17 57  1  0  0  0
 17 58  1  0  0  0
 17 59  1  0  0  0
 18 11  1  0  0  0
 18 60  1  0  0  0
 18 61  1  0  0  0
 18 62  1  0  0  0
 19 24  1  0  0  0
 19 63  1  0  0  0
 20 19  1  0  0  0
 20 31  1  0  0  0
 20 64  1  0  0  0
 21 20  1  0  0  0
 21 65  1  0  0  0
 21 66  1  0  0  0
 22 21  1  0  0  0
 22 67  1  0  0  0
 23 22  1  0  0  0
 23 32  1  0  0  0
 23 68  1  0  0  0
 23 69  1  0  0  0
 24 25  1  0  0  0
 24 70  1  0  0  0
 24 71  1  0  0  0
 25 30  2  0  0  0
 25 26  1  0  0  0
 26 27  2  0  0  0
 26 72  1  0  0  0
 27 28  1  0  0  0
 27 73  1  0  0  0
 28 74  1  0  0  0
 29 28  2  0  0  0
 29 75  1  0  0  0
 30 29  1  0  0  0
 30 76  1  0  0  0
 31 77  1  0  0  0
 32 37  1  0  0  0
 33 32  2  0  0  0
 33 34  1  0  0  0
 33 78  1  0  0  0
 34 35  2  0  0  0
 34 79  1  0  0  0
 35 36  1  0  0  0
 35 80  1  0  0  0
 36 38  1  0  0  0
 37 36  2  0  0  0
 37 81  1  0  0  0
 38 40  1  0  0  0
 38 39  1  0  0  0
 38 82  1  0  0  0
 39 83  1  0  0  0
 39 84  1  0  0  0
 39 85  1  0  0  0
 40 86  1  0  0  0
 40 87  1  0  0  0
 40 88  1  0  0  0
M  END
$$$$
0G
  CCTOOLS-0306161121

 38 40  0  0  1  0  0  0  0  0999 V2000
    5.5330    1.6500   -1.6800 O   0  0  0  0  0
    5.1110    0.8720   -0.3350 P   0  0  0  0  0
    6.1240   -0.1610   -0.0240 O   0  0  0  0  0
    5.0220    1.9200    0.8850 O   0  0  0  0  0
    3.6770    0.1720   -0.5470 O   0  0  0  0  0
    3.0760   -0.6810    0.4290 C   0  0  0  0  0
    1.7230   -1.1750   -0.0890 C   0  0  0  0  0
    0.7950   -0.0740   -0.2000 O   0  0  0  0  0
    1.0750   -2.1360    0.9320 C   0  0  0  0  0
    1.3060   -3.4950    0.5570 O   0  0  0  0  0
   -0.4320   -1.8030    0.8560 C   0  0  0  0  0
   -1.1770   -2.9460    0.4320 O   0  0  0  0  0
   -0.5160   -0.6800   -0.2010 C   0  0  0  0  0
   -1.5330    0.3040    0.1790 N   0  0  0  0  0
   -1.3250    1.4390    0.9090 C   0  0  0  0  0
   -2.4480    2.0780    1.0580 N   0  0  0  0  0
   -4.8290    1.6070    0.2720 C   0  0  0  0  0
   -5.3720    2.5880    0.7500 O   0  0  0  0  0
   -3.4400    1.3950    0.4370 C   0  0  0  0  0
   -5.5380    0.6950   -0.4290 N   0  0  0  0  0
   -4.9200   -0.3980   -0.9590 C   0  0  0  0  0
   -5.6660   -1.3080   -1.6660 N   0  0  0  0  0
   -3.6290   -0.6000   -0.8240 N   0  0  0  0  0
   -2.8630    0.2560   -0.1370 C   0  0  0  0  0
    6.3890    2.0970   -1.6240 H   0  0  0  0  0
    4.3760    2.6270    0.7500 H   0  0  0  0  0
    3.7270   -1.5350    0.6170 H   0  0  0  0  0
    2.9290   -0.1260    1.3560 H   0  0  0  0  0
    1.8440   -1.6680   -1.0530 H   0  0  0  0  0
    1.4600   -1.9460    1.9340 H   0  0  0  0  0
    0.9210   -4.1420    1.1630 H   0  0  0  0  0
   -0.7940   -1.4490    1.8220 H   0  0  0  0  0
   -1.1100   -3.7030    1.0300 H   0  0  0  0  0
   -0.7390   -1.0980   -1.1820 H   0  0  0  0  0
   -0.3710    1.7580    1.3030 H   0  0  0  0  0
   -6.4920    0.8190   -0.5550 H   0  0  0  0  0
   -6.6190   -1.1680   -1.7830 H   0  0  0  0  0
   -5.2410   -2.0910   -2.0490 H   0  0  0  0  0
  1  2  1  0  0  0
  1 25  1  0  0  0
  2  3  2  0  0  0
  2  4  1  0  0  0
  2  5  1  0  0  0
  4 26  1  0  0  0
  5  6  1  0  0  0
  6  7  1  0  0  0
  6 27  1  0  0  0
  6 28  1  0  0  0
  7  8  1  0  0  0
  7  9  1  0  0  0
  7 29  1  0  0  0
  8 13  1  0  0  0
  9 10  1  0  0  0
  9 11  1  0  0  0
  9 30  1  0  0  0
 10 31  1  0  0  0
 11 12  1  0  0  0
 11 13  1  0  0  0
 11 32  1  0  0  0
 12 33  1  0  0  0
 13 14  1  0  0  0
 13 34  1  0  0  0
 14 15  1  0  0  0
 14 24  1  0  0  0
 15 16  2  0  0  0
 15 35  1  0  0  0
 16 19  1  0  0  0
 17 18  2  0  0  0
 17 19  1  0  0  0
 17 20  1  0  0  0
 19 24  2  0  0  0
 20 21  1  0  0  0
 20 36  1  0  0  0
 21 22  1  0  0  0
 21 23  2  0  0  0
 22 37  1  0  0  0
 22 38  1  0  0  0
 23 24  1  0  0  0
M  END
$$$$
0GT
  CCTOOLS-0306161121

 69 72  0  0  1  0  0  0  0  0999 V2000
   -8.3830    1.1990   -1.6680 F   0  0  0  0  0
   -7.1080    1.7600   -1.5340 C   0  0  0  0  0
   -7.1510    3.1080   -1.9070 F   0  0  0  0  0
   -6.6520    1.6480   -0.0780 C   0  0  0  0  0
   -6.4880    0.1950    0.2870 C   0  0  0  0  0
   -7.4030   -0.5880    0.8800 C   0  0  0  0  0
   -6.8980   -1.8480    1.0530 N   0  0  0  0  0
   -5.6130   -1.9080    0.5620 C   0  0  0  0  0
   -5.3020   -0.6330    0.0550 C   0  0  0  0  0
   -4.0510   -0.3980   -0.5180 C   0  0  0  0  0
   -3.1350   -1.4100   -0.5860 C   0  0  0  0  0
   -3.4390   -2.6700   -0.0910 C   0  0  0  0  0
   -4.6640   -2.9220    0.4870 C   0  0  0  0  0
   -1.7850   -1.1550   -1.2050 C   0  0  0  0  0
   -0.8090   -0.6860   -0.1240 C   0  0  0  0  0
    0.5870   -0.5530   -0.7250 C   0  0  0  0  0
    1.6260   -0.3320    0.3710 C   0  0  0  0  0
    1.4540    1.0610    0.9810 C   0  0  0  0  0
   -0.1710    1.1570    1.7860 S   0  0  0  0  0
   -1.2700    0.6660    0.4260 C   0  0  0  0  0
   -0.2340    0.1680    2.8040 O   0  0  0  0  0
   -0.4350    2.5140    2.1180 O   0  0  0  0  0
    2.9730   -0.4480   -0.2040 N   0  0  0  0  0
    3.9520   -0.8320    0.8220 C   0  0  0  0  0
    5.3190   -0.9410    0.1970 C   0  0  0  0  0
    6.1470    0.1650    0.1510 C   0  0  0  0  0
    7.4010    0.0650   -0.4230 C   0  0  0  0  0
    7.8260   -1.1400   -0.9500 C   0  0  0  0  0
    6.9980   -2.2450   -0.9040 C   0  0  0  0  0
    5.7460   -2.1470   -0.3250 C   0  0  0  0  0
    8.3040    1.2710   -0.4740 C   0  0  0  0  0
    8.5860    1.7570    0.9490 C   0  0  0  0  0
    9.6210    0.8930   -1.1540 C   0  0  0  0  0
    7.6210    2.3860   -1.2680 C   0  0  0  0  0
    0.9070   -1.7470   -1.4430 O   0  0  0  0  0
   -6.4070    1.2270   -2.1770 H   0  0  0  0  0
   -5.6990    2.1630    0.0450 H   0  0  0  0  0
   -7.3980    2.1040    0.5730 H   0  0  0  0  0
   -8.3920   -0.2700    1.1780 H   0  0  0  0  0
   -7.3750   -2.5880    1.4600 H   0  0  0  0  0
   -3.8080    0.5800   -0.9060 H   0  0  0  0  0
   -2.7040   -3.4600   -0.1530 H   0  0  0  0  0
   -4.8910   -3.9070    0.8680 H   0  0  0  0  0
   -1.4130   -2.0750   -1.6560 H   0  0  0  0  0
   -1.8750   -0.3850   -1.9710 H   0  0  0  0  0
   -0.7870   -1.4170    0.6850 H   0  0  0  0  0
    0.6040    0.2940   -1.4110 H   0  0  0  0  0
    1.4980   -1.0860    1.1480 H   0  0  0  0  0
    2.2370    1.2340    1.7190 H   0  0  0  0  0
    1.5180    1.8140    0.1960 H   0  0  0  0  0
   -1.2310    1.4160   -0.3640 H   0  0  0  0  0
   -2.2920    0.5770    0.7950 H   0  0  0  0  0
    3.2460    0.4090   -0.6610 H   0  0  0  0  0
    3.9700   -0.0770    1.6080 H   0  0  0  0  0
    3.6700   -1.7940    1.2500 H   0  0  0  0  0
    5.8150    1.1070    0.5620 H   0  0  0  0  0
    8.8050   -1.2170   -1.3990 H   0  0  0  0  0
    7.3300   -3.1870   -1.3160 H   0  0  0  0  0
    5.1000   -3.0120   -0.2850 H   0  0  0  0  0
    9.0720    0.9630    1.5150 H   0  0  0  0  0
    9.2390    2.6290    0.9120 H   0  0  0  0  0
    7.6480    2.0270    1.4340 H   0  0  0  0  0
    9.4200    0.5460   -2.1680 H   0  0  0  0  0
   10.2740    1.7650   -1.1910 H   0  0  0  0  0
   10.1070    0.0980   -0.5880 H   0  0  0  0  0
    6.6830    2.6560   -0.7840 H   0  0  0  0  0
    8.2750    3.2580   -1.3050 H   0  0  0  0  0
    7.4200    2.0400   -2.2820 H   0  0  0  0  0
    1.7820   -1.7360   -1.8540 H   0  0  0  0  0
  1  2  1  0  0  0
  2  4  1  0  0  0
  2 36  1  0  0  0
  3  2  1  0  0  0
  4  5  1  0  0  0
  4 37  1  0  0  0
  4 38  1  0  0  0
  5  9  1  0  0  0
  5  6  2  0  0  0
  6  7  1  0  0  0
  6 39  1  0  0  0
  7 40  1  0  0  0
  8  7  1  0  0  0
  8 13  2  0  0  0
  9  8  1  0  0  0
 10  9  2  0  0  0
 10 11  1  0  0  0
 10 41  1  0  0  0
 11 12  2  0  0  0
 12 13  1  0  0  0
 12 42  1  0  0  0
 13 43  1  0  0  0
 14 11  1  0  0  0
 14 44  1  0  0  0
 14 45  1  0  0  0
 15 14  1  0  0  0
 15 46  1  0  0  0
 16 15  1  0  0  0
 16 35  1  0  0  0
 16 47  1  0  0  0
 17 16  1  0  0  0
 17 48  1  0  0  0
 18 19  1  0  0  0
 18 17  1  0  0  0
 18 49  1  0  0  0
 18 50  1  0  0  0
 19 21  2  0  0  0
 19 20  1  0  0  0
 20 15  1  0  0  0
 20 51  1  0  0  0
 20 52  1  0  0  0
 22 19  2  0  0  0
 23 17  1  0  0  0
 23 53  1  0  0  0
 24 23  1  0  0  0
 24 25  1  0  0  0
 24 54  1  0  0  0
 24 55  1  0  0  0
 25 26  1  0  0  0
 26 27  2  0  0  0
 26 56  1  0  0  0
 27 31  1  0  0  0
 28 27  1  0  0  0
 28 57  1  0  0  0
 29 28  2  0  0  0
 29 58  1  0  0  0
 30 25  2  0  0  0
 30 29  1  0  0  0
 30 59  1  0  0  0
 31 32  1  0  0  0
 31 33  1  0  0  0
 32 60  1  0  0  0
 32 61  1  0  0  0
 32 62  1  0  0  0
 33 63  1  0  0  0
 33 64  1  0  0  0
 33 65  1  0  0  0
 34 31  1  0  0  0
 34 66  1  0  0  0
 34 67  1  0  0  0
 34 68  1  0  0  0
 35 69  1  0  0  0
M  END
$$$$
0GY
  CCTOOLS-0306161121

 20 19  0  0  0  0  0  0  0  0999 V2000
   -2.0130   -1.6430    0.0510 C   0  0  0  0  0
   -2.1130   -0.1800   -0.0060 C   0  0  0  0  0
   -1.0040    0.5700   -0.2670 C   0  0  0  0  0
    0.2600   -0.0860   -0.6080 C   0  0  0  0  0
    1.3210    0.0100    0.2310 C   0  0  0  0  0
    3.6810   -0.4540    0.6680 O   0  0  0  0  0
    2.6260   -0.5500   -0.1650 C   0  0  0  0  0
    2.7510   -1.0980   -1.2420 O   0  0  0  0  0
    1.1820    0.6210    1.4330 O   0  0  0  0  0
   -1.0790    2.0490   -0.2060 C   0  0  0  0  0
    0.0370    2.7870   -0.3670 O   0  0  0  0  0
   -2.1450    2.5960   -0.0110 O   0  0  0  0  0
   -3.0860   -2.3790    0.4080 O   0  0  0  0  0
   -0.9650   -2.1920   -0.2270 O   0  0  0  0  0
   -3.0650    0.3030    0.1580 H   0  0  0  0  0
    0.3460   -0.6470   -1.5270 H   0  0  0  0  0
    4.5160   -0.8360    0.3650 H   0  0  0  0  0
    1.9930    0.6410    1.9600 H   0  0  0  0  0
   -0.0620    3.7480   -0.3190 H   0  0  0  0  0
   -2.9710   -3.3390    0.4320 H   0  0  0  0  0
  1 13  1  0  0  0
  2  1  1  0  0  0
  2 15  1  0  0  0
  3  2  2  0  0  0
  4  3  1  0  0  0
  4 16  1  0  0  0
  5  9  1  0  0  0
  5  4  2  0  0  0
  6 17  1  0  0  0
  7  6  1  0  0  0
  7  5  1  0  0  0
  8  7  2  0  0  0
  9 18  1  0  0  0
 10 11  1  0  0  0
 10  3  1  0  0  0
 11 19  1  0  0  0
 12 10  2  0  0  0
 13 20  1  0  0  0
 14  1  2  0  0  0
M  END
$$$$
0H5
  CCTOOLS-0306161121

 32 34  0  0  0  0  0  0  0  0999 V2000
   -1.9820    1.5080   -0.0010 C   0  0  0  0  0
   -1.8100   -0.9200    0.0000 C   0  0  0  0  0
   -5.2240   -2.2200    0.0020 C   0  0  0  0  0
   -0.0560    2.7720    0.0040 C   0  0  0  0  0
    3.1210    0.7580   -0.0010 C   0  0  0  0  0
    5.8720   -1.5740    0.0010 C   0  0  0  0  0
   -3.1860   -0.9950    0.0010 C   0  0  0  0  0
   -3.9620    0.1670   -0.0070 C   0  0  0  0  0
   -3.3790    1.3980   -0.0010 C   0  0  0  0  0
   -1.1910    0.3340   -0.0010 C   0  0  0  0  0
   -1.3650    2.7000    0.0040 N   0  0  0  0  0
    0.7240    1.7030   -0.0010 N   0  0  0  0  0
    0.2190    0.4770   -0.0010 C   0  0  0  0  0
   -3.7950   -2.2100    0.0010 O   0  0  0  0  0
    1.0430   -0.6300    0.0000 N   0  0  0  0  0
    2.4340   -0.4670    0.0000 C   0  0  0  0  0
    3.3230   -1.4320    0.0010 N   0  0  0  0  0
    4.5980   -0.8520    0.0010 N   0  0  0  0  0
    4.4460    0.4900   -0.0050 C   0  0  0  0  0
   -1.2150   -1.8220    0.0060 H   0  0  0  0  0
   -5.5910   -1.7090   -0.8880 H   0  0  0  0  0
   -5.5800   -3.2510    0.0020 H   0  0  0  0  0
   -5.5900   -1.7090    0.8910 H   0  0  0  0  0
    0.4070    3.7480    0.0080 H   0  0  0  0  0
    2.6710    1.7390   -0.0020 H   0  0  0  0  0
    6.1890   -1.7530   -1.0260 H   0  0  0  0  0
    6.6270   -0.9790    0.5150 H   0  0  0  0  0
    5.7490   -2.5270    0.5160 H   0  0  0  0  0
   -5.0390    0.0880   -0.0060 H   0  0  0  0  0
   -3.9930    2.2870    0.0030 H   0  0  0  0  0
    0.6590   -1.5210    0.0010 H   0  0  0  0  0
    5.2430    1.2190   -0.0110 H   0  0  0  0  0
  1  9  1  0  0  0
  1 11  1  0  0  0
  2  7  2  0  0  0
  2 10  1  0  0  0
  2 20  1  0  0  0
  3 21  1  0  0  0
  3 22  1  0  0  0
  3 23  1  0  0  0
  4 11  2  0  0  0
  4 24  1  0  0  0
  5 25  1  0  0  0
  6 18  1  0  0  0
  6 26  1  0  0  0
  6 27  1  0  0  0
  6 28  1  0  0  0
  7  8  1  0  0  0
  8  9  2  0  0  0
  8 29  1  0  0  0
  9 30  1  0  0  0
 10  1  2  0  0  0
 12  4  1  0  0  0
 13 10  1  0  0  0
 13 12  2  0  0  0
 14  3  1  0  0  0
 14  7  1  0  0  0
 15 13  1  0  0  0
 15 31  1  0  0  0
 16  5  1  0  0  0
 16 15  1  0  0  0
 17 16  2  0  0  0
 18 17  1  0  0  0
 18 19  1  0  0  0
 19  5  2  0  0  0
 19 32  1  0  0  0
M  END
$$$$
0H9
  CCTOOLS-0306161121

 31 31  0  0  0  0  0  0  0  0999 V2000
   -6.5330    1.1790    0.5050 C   0  0  0  0  0
   -2.6710    0.8260   -0.7780 C   0  0  0  0  0
   -2.5910   -1.4550   -0.0500 C   0  0  0  0  0
   -3.9770    0.9240   -0.3360 C   0  0  0  0  0
   -3.8980   -1.3640    0.3890 C   0  0  0  0  0
    1.7590   -0.1830   -0.4870 C   0  0  0  0  0
   -0.5590   -0.4690   -1.1270 C   0  0  0  0  0
    2.6840    0.2170    0.6640 C   0  0  0  0  0
   -1.9800   -0.3630   -0.6380 C   0  0  0  0  0
   -4.5940   -0.1720    0.2500 C   0  0  0  0  0
    0.3610   -0.0910   -0.0450 N   0  0  0  0  0
    4.6940    1.1040   -0.8500 O   0  0  0  0  0
    5.2220    0.5210    1.3370 O   0  0  0  0  0
    4.7770   -1.2520   -0.0980 O   0  0  0  0  0
   -5.8790   -0.0790    0.6810 O   0  0  0  0  0
    4.4110    0.1040    0.1190 S   0  0  0  0  0
   -6.5620    1.4280   -0.5550 H   0  0  0  0  0
   -7.5510    1.1160    0.8910 H   0  0  0  0  0
   -5.9860    1.9510    1.0460 H   0  0  0  0  0
   -2.1920    1.6780   -1.2380 H   0  0  0  0  0
   -2.0490   -2.3830    0.0580 H   0  0  0  0  0
   -4.5160    1.8530   -0.4450 H   0  0  0  0  0
   -4.3750   -2.2180    0.8480 H   0  0  0  0  0
    1.9180    0.4880   -1.3310 H   0  0  0  0  0
    1.9780   -1.2070   -0.7900 H   0  0  0  0  0
   -0.3560   -1.4950   -1.4350 H   0  0  0  0  0
   -0.4160    0.2000   -1.9760 H   0  0  0  0  0
    2.4650    1.2410    0.9670 H   0  0  0  0  0
    2.5250   -0.4540    1.5080 H   0  0  0  0  0
    0.1510    0.8330    0.3010 H   0  0  0  0  0
    6.1780    0.5100    1.1960 H   0  0  0  0  0
  1 15  1  0  0  0
  1 17  1  0  0  0
  1 18  1  0  0  0
  1 19  1  0  0  0
  2  9  1  0  0  0
  2 20  1  0  0  0
  3  9  2  0  0  0
  3 21  1  0  0  0
  4  2  2  0  0  0
  4 22  1  0  0  0
  5  3  1  0  0  0
  5 23  1  0  0  0
  6  8  1  0  0  0
  6 24  1  0  0  0
  6 25  1  0  0  0
  7 11  1  0  0  0
  7 26  1  0  0  0
  7 27  1  0  0  0
  8 16  1  0  0  0
  8 28  1  0  0  0
  8 29  1  0  0  0
  9  7  1  0  0  0
 10  5  2  0  0  0
 10  4  1  0  0  0
 11  6  1  0  0  0
 11 30  1  0  0  0
 12 16  2  0  0  0
 13 31  1  0  0  0
 15 10  1  0  0  0
 16 14  2  0  0  0
 16 13  1  0  0  0
M  END
$$$$
0HN
  CCTOOLS-0306161121

 18 19  0  0  0  0  0  0  0  0999 V2000
    2.9620   -1.4400   -0.0080 O   0  0  0  0  0
    2.6190   -0.2740   -0.0180 C   0  0  0  0  0
    3.5470    0.7010   -0.0590 O   0  0  0  0  0
    1.1860    0.0730    0.0090 C   0  0  0  0  0
    0.2210   -0.9370    0.0520 C   0  0  0  0  0
   -1.1200   -0.6080    0.0770 C   0  0  0  0  0
   -2.2410   -1.3870    0.1180 O   0  0  0  0  0
   -3.3220   -0.5250   -0.2860 C   0  0  0  0  0
   -2.8720    0.7890    0.0910 O   0  0  0  0  0
   -1.5100    0.7320    0.0600 C   0  0  0  0  0
   -0.5500    1.7350    0.0180 C   0  0  0  0  0
    0.7890    1.4130   -0.0030 C   0  0  0  0  0
    4.4740    0.4240   -0.0800 H   0  0  0  0  0
    0.5230   -1.9740    0.0640 H   0  0  0  0  0
   -3.4750   -0.5830   -1.3640 H   0  0  0  0  0
   -0.8550    2.7710    0.0050 H   0  0  0  0  0
    1.5320    2.1960   -0.0320 H   0  0  0  0  0
   -4.2370   -0.7840    0.2460 H   0  0  0  0  0
  1  2  2  0  0  0
  2  3  1  0  0  0
  2  4  1  0  0  0
  3 13  1  0  0  0
  4 12  1  0  0  0
  5  4  2  0  0  0
  5  6  1  0  0  0
  5 14  1  0  0  0
  6  7  1  0  0  0
  6 10  2  0  0  0
  7  8  1  0  0  0
  8  9  1  0  0  0
  8 15  1  0  0  0
  8 18  1  0  0  0
 10 11  1  0  0  0
 10  9  1  0  0  0
 11 16  1  0  0  0
 12 11  2  0  0  0
 12 17  1  0  0  0
M  END
$$$$
0HX
  CCTOOLS-0306161121

 41 41  0  0  1  0  0  0  0  0999 V2000
    0.8670    3.6060   -1.0490 C   0  0  0  0  0
    1.8580    2.8110   -1.9020 C   0  0  0  0  0
    0.0290    0.3890    0.2870 C   0  0  0  0  0
   -0.9580   -0.7070   -0.1360 C   0  0  0  0  0
    1.7360   -1.2700    0.1760 C   0  0  0  0  0
    3.1720   -1.5910    0.1150 C   0  0  0  0  0
    0.8880   -2.2290    0.5160 C   0  0  0  0  0
   -0.5950   -1.9940    0.6130 C   0  0  0  0  0
   -3.3690   -0.8110   -0.4720 C   0  0  0  0  0
   -4.7730   -0.3940   -0.1170 C   0  0  0  0  0
   -2.3230   -0.3030    0.2090 N   0  0  0  0  0
    0.4120    2.7510    0.1350 C   0  0  0  0  0
   -0.8240    2.7760    2.3060 C   0  0  0  0  0
   -0.4840    3.5850    1.0520 C   0  0  0  0  0
   -0.3190    1.6220   -0.3470 O   0  0  0  0  0
    1.3420   -0.0070   -0.1190 O   0  0  0  0  0
    4.0620   -0.6380   -0.2280 O   0  0  0  0  0
    3.5560   -2.7140    0.3740 O   0  0  0  0  0
   -1.2920   -3.0970    0.0310 O   0  0  0  0  0
   -3.1800   -1.6020   -1.3710 O   0  0  0  0  0
    1.3500    4.5110   -0.6790 H   0  0  0  0  0
    0.0030    3.8780   -1.6550 H   0  0  0  0  0
    2.1180    3.3890   -2.7890 H   0  0  0  0  0
    2.7590    2.6120   -1.3210 H   0  0  0  0  0
    1.4030    1.8680   -2.2030 H   0  0  0  0  0
    0.0000    0.5120    1.3690 H   0  0  0  0  0
   -0.8840   -0.8740   -1.2100 H   0  0  0  0  0
    1.2750   -3.2140    0.7320 H   0  0  0  0  0
   -0.8800   -1.8970    1.6610 H   0  0  0  0  0
   -5.4800   -0.9050   -0.7720 H   0  0  0  0  0
   -4.9800   -0.6610    0.9190 H   0  0  0  0  0
   -4.8750    0.6830   -0.2430 H   0  0  0  0  0
   -2.4740    0.3300    0.9290 H   0  0  0  0  0
    1.2840    2.4080    0.6920 H   0  0  0  0  0
    0.0940    2.5280    2.8380 H   0  0  0  0  0
   -1.4720    3.3660    2.9540 H   0  0  0  0  0
   -1.3360    1.8580    2.0180 H   0  0  0  0  0
    0.0390    4.4970    1.3390 H   0  0  0  0  0
   -1.4030    3.8430    0.5260 H   0  0  0  0  0
    4.9930   -0.8960   -0.2540 H   0  0  0  0  0
   -1.1090   -3.9460    0.4560 H   0  0  0  0  0
  1  2  1  0  0  0
  1 21  1  0  0  0
  1 22  1  0  0  0
  2 23  1  0  0  0
  2 24  1  0  0  0
  2 25  1  0  0  0
  3 15  1  0  0  0
  3  4  1  0  0  0
  3 16  1  0  0  0
  3 26  1  0  0  0
  4  8  1  0  0  0
  4 27  1  0  0  0
  5  6  1  0  0  0
  6 18  2  0  0  0
  6 17  1  0  0  0
  7  5  2  0  0  0
  7 28  1  0  0  0
  8 19  1  0  0  0
  8  7  1  0  0  0
  8 29  1  0  0  0
  9 20  2  0  0  0
 10  9  1  0  0  0
 10 30  1  0  0  0
 10 31  1  0  0  0
 10 32  1  0  0  0
 11  9  1  0  0  0
 11  4  1  0  0  0
 11 33  1  0  0  0
 12 15  1  0  0  0
 12  1  1  0  0  0
 12 34  1  0  0  0
 13 14  1  0  0  0
 13 35  1  0  0  0
 13 36  1  0  0  0
 13 37  1  0  0  0
 14 12  1  0  0  0
 14 38  1  0  0  0
 14 39  1  0  0  0
 16  5  1  0  0  0
 17 40  1  0  0  0
 19 41  1  0  0  0
M  END
$$$$
0IU
  CCTOOLS-0306161121

 98100  0  0  1  0  0  0  0  0999 V2000
   -3.8610    4.7280    0.8480 C   0  0  0  0  0
   -3.4990    3.3710    2.9610 C   0  0  0  0  0
   -3.3880    2.3390    0.7570 C   0  0  0  0  0
   -3.4520    2.4020   -0.4530 O   0  0  0  0  0
   -3.5770    3.4470    1.5000 N   0  0  0  0  0
   -3.0500   -0.0400    0.4200 N   0  0  0  0  0
   -1.8700   -0.4130   -0.1140 C   0  0  0  0  0
   -1.8420   -1.2120   -1.0250 O   0  0  0  0  0
   -3.0960    1.0220    1.4280 C   0  0  0  0  0
   -4.2870   -0.6980   -0.0070 C   0  0  0  0  0
   -3.9910   -1.6230   -1.1900 C   0  0  0  0  0
   -4.8470   -1.5060    1.1350 C   0  0  0  0  0
   -6.2150   -1.5760    1.3270 C   0  0  0  0  0
   -3.9940   -2.1820    1.9870 C   0  0  0  0  0
   -6.7280   -2.3180    2.3740 C   0  0  0  0  0
   -4.5080   -2.9230    3.0340 C   0  0  0  0  0
   -5.8750   -2.9890    3.2290 C   0  0  0  0  0
    1.8760   -0.0860    0.2550 C   0  0  0  0  0
    1.8730    0.2720    1.4130 O   0  0  0  0  0
    0.5750   -0.2400   -0.4900 C   0  0  0  0  0
   -0.5850    0.1640    0.4220 C   0  0  0  0  0
    0.5870    0.6590   -1.7280 C   0  0  0  0  0
   -0.6140    0.3500   -2.5840 C   0  0  0  0  0
   -1.5580    1.2530   -2.8530 C   0  0  0  0  0
   -2.7700    0.4880   -3.8780 S   0  0  0  0  0
   -1.8900   -0.9770   -3.8450 C   0  0  0  0  0
   -0.8150   -0.8350   -3.1320 N   0  0  0  0  0
   -2.2660   -2.1440   -4.4900 N   0  0  0  0  0
    4.9810    1.0410    0.1830 C   0  0  0  0  0
    4.2990   -0.3140    0.3870 C   0  0  0  0  0
    5.2210   -1.4290   -0.1080 C   0  0  0  0  0
    4.5640   -2.7870    0.1490 C   0  0  0  0  0
    5.4270   -3.8950   -0.4570 C   0  0  0  0  0
    4.7700   -5.2520   -0.2000 C   0  0  0  0  0
    4.6360   -5.4770    1.3080 C   0  0  0  0  0
    3.7720   -4.3690    1.9140 C   0  0  0  0  0
    4.4300   -3.0110    1.6570 C   0  0  0  0  0
    3.0430   -0.3470   -0.3670 N   0  0  0  0  0
    5.2540    1.2310   -1.2070 O   0  0  0  0  0
    4.0580    2.1560    0.6780 C   0  0  0  0  0
    4.7400    3.5100    0.4730 C   0  0  0  0  0
    3.7700    4.6320    0.8510 C   0  0  0  0  0
    4.4910    5.9790    0.7660 C   0  0  0  0  0
    2.5830    4.6270   -0.1130 C   0  0  0  0  0
    3.7840    1.9660    2.0670 O   0  0  0  0  0
   -2.9240    5.2460    0.6430 H   0  0  0  0  0
   -4.3900    4.5490   -0.0880 H   0  0  0  0  0
   -4.4790    5.3400    1.5040 H   0  0  0  0  0
   -4.4860    3.1510    3.3670 H   0  0  0  0  0
   -2.8040    2.5810    3.2470 H   0  0  0  0  0
   -3.1480    4.3240    3.3570 H   0  0  0  0  0
   -2.1350    1.0790    1.9390 H   0  0  0  0  0
   -3.8800    0.8020    2.1530 H   0  0  0  0  0
   -5.0140    0.0560   -0.3090 H   0  0  0  0  0
   -3.3220   -2.4200   -0.8680 H   0  0  0  0  0
   -4.9230   -2.0560   -1.5550 H   0  0  0  0  0
   -3.5180   -1.0510   -1.9880 H   0  0  0  0  0
   -6.8810   -1.0520    0.6580 H   0  0  0  0  0
   -2.9260   -2.1310    1.8340 H   0  0  0  0  0
   -7.7960   -2.3720    2.5250 H   0  0  0  0  0
   -3.8410   -3.4520    3.7000 H   0  0  0  0  0
   -6.2760   -3.5680    4.0480 H   0  0  0  0  0
    0.4520   -1.2790   -0.7960 H   0  0  0  0  0
   -0.6600    1.2510    0.4540 H   0  0  0  0  0
   -0.4070   -0.2170    1.4280 H   0  0  0  0  0
    0.5550    1.7030   -1.4190 H   0  0  0  0  0
    1.4970    0.4770   -2.3000 H   0  0  0  0  0
   -1.5760    2.2750   -2.5050 H   0  0  0  0  0
   -3.0450   -2.1490   -5.0680 H   0  0  0  0  0
   -1.7500   -2.9560   -4.3640 H   0  0  0  0  0
    5.9150    1.0660    0.7440 H   0  0  0  0  0
    4.0900   -0.4590    1.4470 H   0  0  0  0  0
    5.3980   -1.3070   -1.1770 H   0  0  0  0  0
    6.1710   -1.3790    0.4250 H   0  0  0  0  0
    3.5750   -2.8040   -0.3100 H   0  0  0  0  0
    5.5230   -3.7350   -1.5310 H   0  0  0  0  0
    6.4160   -3.8770    0.0020 H   0  0  0  0  0
    3.7810   -5.2700   -0.6590 H   0  0  0  0  0
    5.3850   -6.0410   -0.6320 H   0  0  0  0  0
    4.1680   -6.4440    1.4910 H   0  0  0  0  0
    5.6240   -5.4590    1.7670 H   0  0  0  0  0
    2.7840   -4.3860    1.4540 H   0  0  0  0  0
    3.6770   -4.5290    2.9880 H   0  0  0  0  0
    5.4180   -2.9940    2.1160 H   0  0  0  0  0
    3.8150   -2.2220    2.0880 H   0  0  0  0  0
    3.0520   -0.5570   -1.3140 H   0  0  0  0  0
    4.4670    1.2200   -1.7680 H   0  0  0  0  0
    3.1240    2.1310    0.1160 H   0  0  0  0  0
    5.6270    3.5690    1.1030 H   0  0  0  0  0
    5.0290    3.6170   -0.5730 H   0  0  0  0  0
    3.4130    4.4750    1.8690 H   0  0  0  0  0
    4.8480    6.1360   -0.2510 H   0  0  0  0  0
    3.8000    6.7780    1.0360 H   0  0  0  0  0
    5.3370    5.9830    1.4530 H   0  0  0  0  0
    1.8920    5.4260    0.1560 H   0  0  0  0  0
    2.9410    4.7840   -1.1310 H   0  0  0  0  0
    2.0700    3.6670   -0.0520 H   0  0  0  0  0
    4.5710    1.9770    2.6280 H   0  0  0  0  0
  1  5  1  0  0  0
  1 46  1  0  0  0
  1 47  1  0  0  0
  1 48  1  0  0  0
  2  5  1  0  0  0
  2 49  1  0  0  0
  2 50  1  0  0  0
  2 51  1  0  0  0
  3  4  2  0  0  0
  3  5  1  0  0  0
  3  9  1  0  0  0
  6  7  1  0  0  0
  6  9  1  0  0  0
  6 10  1  0  0  0
  7  8  2  0  0  0
  7 21  1  0  0  0
  9 52  1  0  0  0
  9 53  1  0  0  0
 10 11  1  0  0  0
 10 12  1  0  0  0
 10 54  1  0  0  0
 11 55  1  0  0  0
 11 56  1  0  0  0
 11 57  1  0  0  0
 12 13  2  0  0  0
 12 14  1  0  0  0
 13 15  1  0  0  0
 13 58  1  0  0  0
 14 16  2  0  0  0
 14 59  1  0  0  0
 15 17  2  0  0  0
 15 60  1  0  0  0
 16 17  1  0  0  0
 16 61  1  0  0  0
 17 62  1  0  0  0
 18 19  2  0  0  0
 18 20  1  0  0  0
 18 38  1  0  0  0
 20 21  1  0  0  0
 20 22  1  0  0  0
 20 63  1  0  0  0
 21 64  1  0  0  0
 21 65  1  0  0  0
 22 23  1  0  0  0
 22 66  1  0  0  0
 22 67  1  0  0  0
 23 24  2  0  0  0
 23 27  1  0  0  0
 24 25  1  0  0  0
 24 68  1  0  0  0
 25 26  1  0  0  0
 26 27  2  0  0  0
 26 28  1  0  0  0
 28 69  1  0  0  0
 28 70  1  0  0  0
 29 30  1  0  0  0
 29 39  1  0  0  0
 29 71  1  0  0  0
 29 40  1  0  0  0
 30 31  1  0  0  0
 30 38  1  0  0  0
 30 72  1  0  0  0
 31 32  1  0  0  0
 31 73  1  0  0  0
 31 74  1  0  0  0
 32 33  1  0  0  0
 32 37  1  0  0  0
 32 75  1  0  0  0
 33 34  1  0  0  0
 33 76  1  0  0  0
 33 77  1  0  0  0
 34 35  1  0  0  0
 34 78  1  0  0  0
 34 79  1  0  0  0
 35 36  1  0  0  0
 35 80  1  0  0  0
 35 81  1  0  0  0
 36 37  1  0  0  0
 36 82  1  0  0  0
 36 83  1  0  0  0
 37 84  1  0  0  0
 37 85  1  0  0  0
 38 86  1  0  0  0
 39 87  1  0  0  0
 40 41  1  0  0  0
 40 45  1  0  0  0
 40 88  1  0  0  0
 41 42  1  0  0  0
 41 89  1  0  0  0
 41 90  1  0  0  0
 42 43  1  0  0  0
 42 44  1  0  0  0
 42 91  1  0  0  0
 43 92  1  0  0  0
 43 93  1  0  0  0
 43 94  1  0  0  0
 44 95  1  0  0  0
 44 96  1  0  0  0
 44 97  1  0  0  0
 45 98  1  0  0  0
M  END
$$$$
0J3
  CCTOOLS-0306161121

 54 57  0  0  0  0  0  0  0  0999 V2000
    4.8370    1.9310   -0.2810 C   0  0  0  0  0
    5.2950    3.3700   -0.5300 C   0  0  0  0  0
    4.6460    4.2630    0.4400 N   0  0  0  0  0
    5.1190    5.6450    0.2820 C   0  0  0  0  0
    3.1830    4.1900    0.3200 C   0  0  0  0  0
    2.7240    2.7520    0.5690 C   0  0  0  0  0
    3.3740    1.8590   -0.4010 N   0  0  0  0  0
    2.9230    0.5440   -0.2500 C   0  0  0  0  0
    1.5730    0.2580   -0.3290 C   0  0  0  0  0
    1.1710   -1.0790   -0.1710 C   0  0  0  0  0
    3.8370   -0.4920   -0.0250 C   0  0  0  0  0
    3.4460   -1.7340    0.1190 N   0  0  0  0  0
    2.1530   -2.0730    0.0600 C   0  0  0  0  0
    1.7510   -3.4100    0.2180 C   0  0  0  0  0
    0.4310   -3.7390    0.1480 C   0  0  0  0  0
    0.0180   -5.1780    0.3190 C   0  0  0  0  0
    0.9250   -5.8270    1.1630 F   0  0  0  0  0
   -1.2620   -5.2310    0.8820 F   0  0  0  0  0
    0.0050   -5.8110   -0.9280 F   0  0  0  0  0
   -0.5410   -2.7700   -0.0780 C   0  0  0  0  0
   -0.1900   -1.4460   -0.2380 C   0  0  0  0  0
   -1.1690   -0.4810   -0.4640 N   0  0  0  0  0
   -2.5790   -0.8710   -0.5330 C   0  0  0  0  0
   -3.4260    0.3500   -0.7850 C   0  0  0  0  0
   -3.9150    1.0830    0.2800 C   0  0  0  0  0
   -3.7100    0.7390   -2.0800 C   0  0  0  0  0
   -4.4860    1.8590   -2.3110 C   0  0  0  0  0
   -4.9790    2.5900   -1.2460 C   0  0  0  0  0
   -4.6870    2.2060    0.0500 C   0  0  0  0  0
   -5.2150    2.9890    1.1900 N   0  3  0  0  0
   -5.9060    3.9700    0.9870 O   0  5  0  0  0
   -4.9570    2.6500    2.3320 O   0  0  0  0  0
    5.2950    1.2710   -1.0180 H   0  0  0  0  0
    5.1350    1.6220    0.7200 H   0  0  0  0  0
    6.3770    3.4320   -0.4140 H   0  0  0  0  0
    5.0210    3.6700   -1.5410 H   0  0  0  0  0
    4.8890    5.9950   -0.7250 H   0  0  0  0  0
    4.6230    6.2840    1.0110 H   0  0  0  0  0
    6.1970    5.6800    0.4410 H   0  0  0  0  0
    2.7250    4.8510    1.0570 H   0  0  0  0  0
    2.8840    4.5000   -0.6810 H   0  0  0  0  0
    2.9990    2.4520    1.5800 H   0  0  0  0  0
    1.6420    2.6900    0.4530 H   0  0  0  0  0
    0.8490    1.0390   -0.5060 H   0  0  0  0  0
    4.8910   -0.2620    0.0300 H   0  0  0  0  0
    2.4900   -4.1780    0.3940 H   0  0  0  0  0
   -1.5810   -3.0580   -0.1290 H   0  0  0  0  0
   -0.9170    0.4480   -0.5760 H   0  0  0  0  0
   -2.7200   -1.5840   -1.3450 H   0  0  0  0  0
   -2.8760   -1.3310    0.4100 H   0  0  0  0  0
   -3.6930    0.7790    1.2930 H   0  0  0  0  0
   -3.3250    0.1690   -2.9120 H   0  0  0  0  0
   -4.7080    2.1640   -3.3230 H   0  0  0  0  0
   -5.5860    3.4660   -1.4260 H   0  0  0  0  0
  1  7  1  0  0  0
  1  2  1  0  0  0
  1 33  1  0  0  0
  1 34  1  0  0  0
  2  3  1  0  0  0
  2 35  1  0  0  0
  2 36  1  0  0  0
  3  5  1  0  0  0
  3  4  1  0  0  0
  4 37  1  0  0  0
  4 38  1  0  0  0
  4 39  1  0  0  0
  5 40  1  0  0  0
  5 41  1  0  0  0
  6  5  1  0  0  0
  6 42  1  0  0  0
  6 43  1  0  0  0
  7  6  1  0  0  0
  8  7  1  0  0  0
  9  8  2  0  0  0
  9 44  1  0  0  0
 10  9  1  0  0  0
 11  8  1  0  0  0
 11 45  1  0  0  0
 12 11  2  0  0  0
 13 10  1  0  0  0
 13 12  1  0  0  0
 14 13  2  0  0  0
 14 46  1  0  0  0
 15 20  2  0  0  0
 15 14  1  0  0  0
 16 19  1  0  0  0
 16 15  1  0  0  0
 17 16  1  0  0  0
 18 16  1  0  0  0
 20 21  1  0  0  0
 20 47  1  0  0  0
 21 22  1  0  0  0
 21 10  2  0  0  0
 22 48  1  0  0  0
 23 22  1  0  0  0
 23 49  1  0  0  0
 23 50  1  0  0  0
 24 26  1  0  0  0
 24 23  1  0  0  0
 25 24  2  0  0  0
 25 51  1  0  0  0
 26 52  1  0  0  0
 27 26  2  0  0  0
 27 53  1  0  0  0
 28 27  1  0  0  0
 28 54  1  0  0  0
 29 28  2  0  0  0
 29 25  1  0  0  0
 30 29  1  0  0  0
 31 30  1  0  0  0
 32 30  2  0  0  0
M  CHG  1  30   1
M  CHG  1  31  -1
M  END
$$$$
0J7
  CCTOOLS-0306161121

 39 42  0  0  0  0  0  0  0  0999 V2000
    0.3780   -0.1450    0.3570 O   0  0  0  0  0
    0.0160    0.9650    0.0180 C   0  0  0  0  0
    0.9270    1.9380   -0.1850 N   0  0  0  0  0
    2.2780    1.6980    0.0880 C   0  0  0  0  0
    2.8220    0.4450   -0.1490 C   0  0  0  0  0
    3.0770    2.7190    0.5900 C   0  0  0  0  0
    4.4120    2.4870    0.8610 C   0  0  0  0  0
    4.9610    1.2410    0.6330 C   0  0  0  0  0
    4.1690    0.2120    0.1240 C   0  0  0  0  0
    4.7560   -1.1240   -0.1250 C   0  0  0  0  0
    6.0430   -1.4920    0.0930 N   0  0  0  0  0
    6.1110   -2.8420   -0.2930 N   0  0  0  0  0
    4.9320   -3.1760   -0.6930 N   0  0  0  0  0
    4.1270   -2.1800   -0.5940 N   0  0  0  0  0
   -1.4220    1.2470   -0.1770 C   0  0  0  0  0
   -1.8380    2.5200   -0.5720 C   0  0  0  0  0
   -3.1810    2.7820   -0.7600 C   0  0  0  0  0
   -4.1190    1.7880   -0.5590 C   0  0  0  0  0
   -3.7150    0.5120   -0.1640 C   0  0  0  0  0
   -2.3650    0.2410    0.0270 C   0  0  0  0  0
   -4.7250   -0.5530    0.0510 C   0  0  0  0  0
   -4.3240   -1.7580    0.4320 N   0  0  0  0  0
   -5.1980   -2.7290    0.6330 C   0  0  0  0  0
   -6.5480   -2.4750    0.4410 C   0  0  0  0  0
   -6.9330   -1.2030    0.0430 C   0  0  0  0  0
   -6.0080   -0.2750   -0.1360 N   0  0  0  0  0
    0.6460    2.8030   -0.5200 H   0  0  0  0  0
    2.2040   -0.3480   -0.5430 H   0  0  0  0  0
    2.6530    3.6960    0.7690 H   0  0  0  0  0
    5.0290    3.2830    1.2510 H   0  0  0  0  0
    6.0050    1.0640    0.8460 H   0  0  0  0  0
    6.7620   -0.9410    0.4400 H   0  0  0  0  0
   -1.1090    3.3010   -0.7300 H   0  0  0  0  0
   -3.4990    3.7670   -1.0650 H   0  0  0  0  0
   -5.1680    2.0000   -0.7070 H   0  0  0  0  0
   -2.0470   -0.7470    0.3270 H   0  0  0  0  0
   -4.8650   -3.7080    0.9420 H   0  0  0  0  0
   -7.2830   -3.2500    0.5970 H   0  0  0  0  0
   -7.9760   -0.9730   -0.1160 H   0  0  0  0  0
  2  1  2  0  0  0
  3  2  1  0  0  0
  3  4  1  0  0  0
  3 27  1  0  0  0
  4  6  1  0  0  0
  5  4  2  0  0  0
  5  9  1  0  0  0
  5 28  1  0  0  0
  6  7  2  0  0  0
  6 29  1  0  0  0
  7 30  1  0  0  0
  8  7  1  0  0  0
  8 31  1  0  0  0
  9  8  2  0  0  0
 10  9  1  0  0  0
 10 11  1  0  0  0
 11 32  1  0  0  0
 12 11  1  0  0  0
 13 12  2  0  0  0
 14 13  1  0  0  0
 14 10  2  0  0  0
 15 20  1  0  0  0
 15  2  1  0  0  0
 16 15  2  0  0  0
 16 33  1  0  0  0
 17 18  2  0  0  0
 17 16  1  0  0  0
 17 34  1  0  0  0
 18 19  1  0  0  0
 18 35  1  0  0  0
 19 21  1  0  0  0
 19 20  2  0  0  0
 20 36  1  0  0  0
 21 26  2  0  0  0
 22 23  2  0  0  0
 22 21  1  0  0  0
 23 24  1  0  0  0
 23 37  1  0  0  0
 24 25  2  0  0  0
 24 38  1  0  0  0
 25 39  1  0  0  0
 26 25  1  0  0  0
M  END
$$$$
0JB
  CCTOOLS-0306161121

 34 37  0  0  0  0  0  0  0  0999 V2000
    0.5300   -0.4840   -0.3960 O   0  0  0  0  0
    1.1040    0.5160   -0.0080 C   0  0  0  0  0
    2.5700    0.5060    0.1600 C   0  0  0  0  0
    3.3060   -0.6500   -0.1310 C   0  0  0  0  0
    2.9750   -1.9090   -0.5750 N   0  0  0  0  0
    4.1300   -2.6220   -0.6760 C   0  0  0  0  0
    5.1420   -1.8840   -0.3240 N   0  0  0  0  0
    4.7020   -0.6470    0.0260 C   0  0  0  0  0
    5.3430    0.5110    0.4730 C   0  0  0  0  0
    4.6080    1.6430    0.7570 C   0  0  0  0  0
    3.2330    1.6490    0.6040 C   0  0  0  0  0
    0.4020    1.6340    0.2620 N   0  0  0  0  0
   -0.9720    1.6760    0.0060 C   0  0  0  0  0
   -1.7470    0.5410    0.1900 C   0  0  0  0  0
   -1.5620    2.8570   -0.4280 C   0  0  0  0  0
   -2.9200    2.9030   -0.6810 C   0  0  0  0  0
   -3.6980    1.7770   -0.5060 C   0  0  0  0  0
   -3.1160    0.5880   -0.0670 C   0  0  0  0  0
   -3.9500   -0.6200    0.1270 C   0  0  0  0  0
   -5.2860   -0.7190   -0.0820 N   0  0  0  0  0
   -5.6110   -2.0500    0.2360 N   0  0  0  0  0
   -4.5150   -2.6270    0.5940 N   0  0  0  0  0
   -3.5330   -1.8020    0.5300 N   0  0  0  0  0
    2.0820   -2.2300   -0.7790 H   0  0  0  0  0
    4.1970   -3.6500   -1.0000 H   0  0  0  0  0
    6.4160    0.5200    0.5960 H   0  0  0  0  0
    5.1110    2.5340    1.1020 H   0  0  0  0  0
    2.6720    2.5450    0.8250 H   0  0  0  0  0
    0.8500    2.4090    0.6350 H   0  0  0  0  0
   -1.2910   -0.3770    0.5300 H   0  0  0  0  0
   -0.9580    3.7410   -0.5660 H   0  0  0  0  0
   -3.3740    3.8240   -1.0170 H   0  0  0  0  0
   -4.7590    1.8170   -0.7050 H   0  0  0  0  0
   -5.8880   -0.0220   -0.3860 H   0  0  0  0  0
  2  1  2  0  0  0
  3 11  1  0  0  0
  3  2  1  0  0  0
  4  3  2  0  0  0
  5  4  1  0  0  0
  5 24  1  0  0  0
  6  5  1  0  0  0
  6 25  1  0  0  0
  7  6  2  0  0  0
  7  8  1  0  0  0
  8  9  2  0  0  0
  8  4  1  0  0  0
  9 10  1  0  0  0
  9 26  1  0  0  0
 10 11  2  0  0  0
 10 27  1  0  0  0
 11 28  1  0  0  0
 12  2  1  0  0  0
 12 13  1  0  0  0
 12 29  1  0  0  0
 13 15  1  0  0  0
 14 13  2  0  0  0
 14 18  1  0  0  0
 14 30  1  0  0  0
 15 16  2  0  0  0
 15 31  1  0  0  0
 16 32  1  0  0  0
 17 16  1  0  0  0
 17 33  1  0  0  0
 18 17  2  0  0  0
 19 18  1  0  0  0
 19 20  1  0  0  0
 20 34  1  0  0  0
 21 20  1  0  0  0
 22 21  2  0  0  0
 23 22  1  0  0  0
 23 19  2  0  0  0
M  END
$$$$
0JG
  CCTOOLS-0306161121

 50 52  0  0  1  0  0  0  0  0999 V2000
    1.8570    3.7640    0.6080 N   0  0  0  0  0
    0.5110    3.5650    0.3580 C   0  0  0  0  0
    0.0340    2.3100   -0.0430 C   0  0  0  0  0
   -1.3420    2.1560   -0.2850 C   0  0  0  0  0
   -1.5500    0.8530   -0.6590 N   0  0  0  0  0
   -2.7890    0.3050   -0.9860 C   0  0  0  0  0
   -3.8180    0.4740   -0.1790 C   0  0  0  0  0
   -5.1580   -0.1190   -0.5320 C   0  0  0  0  0
   -5.7200   -0.7490    0.6210 O   0  0  0  0  0
   -0.3640    0.1680   -0.6660 C   0  0  0  0  0
   -0.2030   -1.2860   -1.0260 C   0  0  0  0  0
   -0.2040   -2.1310    0.2500 C   0  0  0  0  0
    0.0940   -3.5670   -0.0980 C   0  0  0  0  0
    0.1440   -4.4960    0.8690 O   0  0  0  0  0
    0.4350   -5.8580    0.4610 C   0  0  0  0  0
    0.2870   -3.8820   -1.2490 O   0  0  0  0  0
   -1.5260   -2.0460    0.8930 C   0  0  0  0  0
   -2.5450   -1.9810    1.3890 N   0  0  0  0  0
    0.6440    0.9980   -0.2990 C   0  0  0  0  0
    2.0800    0.6510   -0.1800 C   0  0  0  0  0
    2.8280    0.3660   -1.3220 C   0  0  0  0  0
    4.1640    0.0430   -1.2050 C   0  0  0  0  0
    4.7620    0.0020    0.0420 C   0  0  0  0  0
    6.2220   -0.3510    0.1630 C   0  0  0  0  0
    4.0250    0.2840    1.1780 C   0  0  0  0  0
    2.6890    0.6130    1.0740 C   0  0  0  0  0
   -2.1380    3.2120   -0.1230 N   0  0  0  0  0
   -1.6470    4.3720    0.2550 C   0  0  0  0  0
   -0.3620    4.5580    0.4980 N   0  0  0  0  0
    2.4830    3.0300    0.5070 H   0  0  0  0  0
    2.1760    4.6380    0.8810 H   0  0  0  0  0
   -2.9060   -0.2580   -1.9000 H   0  0  0  0  0
   -3.7010    1.0360    0.7350 H   0  0  0  0  0
   -5.8260    0.6710   -0.8760 H   0  0  0  0  0
   -5.0310   -0.8570   -1.3240 H   0  0  0  0  0
   -6.5840   -1.1530    0.4660 H   0  0  0  0  0
   -1.0280   -1.5950   -1.6680 H   0  0  0  0  0
    0.7400   -1.4280   -1.5540 H   0  0  0  0  0
    0.5580   -1.7580    0.9340 H   0  0  0  0  0
   -0.3300   -6.2010   -0.2340 H   0  0  0  0  0
    1.4100   -5.8910   -0.0260 H   0  0  0  0  0
    0.4460   -6.5060    1.3380 H   0  0  0  0  0
    2.3620    0.3960   -2.2950 H   0  0  0  0  0
    4.7450   -0.1780   -2.0880 H   0  0  0  0  0
    6.8220    0.5580    0.1060 H   0  0  0  0  0
    6.3990   -0.8430    1.1190 H   0  0  0  0  0
    6.5020   -1.0220   -0.6490 H   0  0  0  0  0
    4.4980    0.2510    2.1490 H   0  0  0  0  0
    2.1160    0.8380    1.9610 H   0  0  0  0  0
   -2.3230    5.2060    0.3760 H   0  0  0  0  0
  1 30  1  0  0  0
  1 31  1  0  0  0
  2  1  1  0  0  0
  3  2  1  0  0  0
  3 19  1  0  0  0
  4  3  2  0  0  0
  5  4  1  0  0  0
  5 10  1  0  0  0
  6  5  1  0  0  0
  6 32  1  0  0  0
  7  6  2  0  0  0
  7 33  1  0  0  0
  8  7  1  0  0  0
  8 34  1  0  0  0
  8 35  1  0  0  0
  9  8  1  0  0  0
  9 36  1  0  0  0
 10 11  1  0  0  0
 10 19  2  0  0  0
 11 37  1  0  0  0
 11 38  1  0  0  0
 12 11  1  0  0  0
 12 13  1  0  0  0
 12 39  1  0  0  0
 13 16  2  0  0  0
 14 13  1  0  0  0
 14 15  1  0  0  0
 15 40  1  0  0  0
 15 41  1  0  0  0
 15 42  1  0  0  0
 17 18  3  0  0  0
 17 12  1  0  0  0
 19 20  1  0  0  0
 20 26  2  0  0  0
 20 21  1  0  0  0
 21 22  2  0  0  0
 21 43  1  0  0  0
 22 23  1  0  0  0
 22 44  1  0  0  0
 23 24  1  0  0  0
 24 45  1  0  0  0
 24 46  1  0  0  0
 24 47  1  0  0  0
 25 23  2  0  0  0
 25 48  1  0  0  0
 26 25  1  0  0  0
 26 49  1  0  0  0
 27 28  2  0  0  0
 27  4  1  0  0  0
 28 29  1  0  0  0
 28 50  1  0  0  0
 29  2  2  0  0  0
M  END
$$$$
0JL
  CCTOOLS-0306161121

 55 59  0  0  1  0  0  0  0  0999 V2000
   -7.1790    4.1100   -0.7940 C   0  0  0  0  0
   -6.0240    3.2920   -0.2760 C   0  0  0  0  0
   -5.7730    2.0230   -0.7470 C   0  0  0  0  0
   -5.2160    3.7550    0.6330 N   0  0  0  0  0
   -4.0640    2.5490    0.9430 S   0  0  0  0  0
   -4.6970    1.4130   -0.1830 C   0  0  0  0  0
   -4.2090    0.1350   -0.4590 N   0  0  0  0  0
   -3.1250   -0.3070    0.2080 C   0  0  0  0  0
   -2.6150   -1.5940   -0.0470 C   0  0  0  0  0
   -2.5850    0.4090    1.0340 O   0  0  0  0  0
   -4.8480   -0.6300   -1.3930 C   0  0  0  0  0
   -4.4180   -1.8700   -1.6960 C   0  0  0  0  0
   -3.2500   -2.4010   -1.0000 C   0  0  0  0  0
   -2.5590   -3.5480   -1.0300 N   0  0  0  0  0
   -1.5880   -3.4790   -0.1870 N   0  0  0  0  0
   -1.5720   -2.3440    0.4240 N   0  0  0  0  0
   -0.6060   -1.9300    1.4440 C   0  0  0  0  0
   -0.6750   -2.8910    2.6330 C   0  0  0  0  0
    0.7830   -1.9530    0.8590 C   0  0  0  0  0
    1.5180   -0.8070    0.8280 C   0  0  0  0  0
    2.8120   -0.8270    0.2830 C   0  0  0  0  0
    3.6030    0.3350    0.2320 C   0  0  0  0  0
    1.3010   -3.1480    0.3640 C   0  0  0  0  0
    2.5510   -3.2040   -0.1700 C   0  0  0  0  0
    3.3380   -2.0410   -0.2270 C   0  0  0  0  0
    4.5690   -2.0670   -0.7480 N   0  0  0  0  0
    5.3120   -0.9890   -0.8000 C   0  0  0  0  0
    4.8560    0.2410   -0.3140 C   0  0  0  0  0
    5.6530    1.3390   -0.3840 O   0  0  0  0  0
    6.9470    1.1660   -0.9650 C   0  0  0  0  0
    7.6930    2.5020   -0.9570 C   0  0  0  0  0
    7.9360    2.9030    0.3930 O   0  0  0  0  0
    8.6320    4.1460    0.5140 C   0  0  0  0  0
   -8.0630    3.9150   -0.1870 H   0  0  0  0  0
   -6.9270    5.1690   -0.7400 H   0  0  0  0  0
   -7.3820    3.8360   -1.8290 H   0  0  0  0  0
   -6.3820    1.5500   -1.5030 H   0  0  0  0  0
   -5.7160   -0.2320   -1.8980 H   0  0  0  0  0
   -4.9340   -2.4640   -2.4370 H   0  0  0  0  0
   -0.8420   -0.9200    1.7800 H   0  0  0  0  0
   -0.4380   -3.9010    2.2970 H   0  0  0  0  0
    0.0440   -2.5830    3.3920 H   0  0  0  0  0
   -1.6790   -2.8740    3.0560 H   0  0  0  0  0
    1.1080    0.1120    1.2190 H   0  0  0  0  0
    3.2320    1.2760    0.6120 H   0  0  0  0  0
    0.7000   -4.0440    0.4040 H   0  0  0  0  0
    2.9370   -4.1380   -0.5500 H   0  0  0  0  0
    6.3010   -1.0510   -1.2280 H   0  0  0  0  0
    7.5090    0.4320   -0.3880 H   0  0  0  0  0
    6.8400    0.8160   -1.9920 H   0  0  0  0  0
    8.6430    2.3910   -1.4800 H   0  0  0  0  0
    7.0890    3.2580   -1.4580 H   0  0  0  0  0
    9.6010    4.0680    0.0220 H   0  0  0  0  0
    8.0470    4.9360    0.0430 H   0  0  0  0  0
    8.7770    4.3800    1.5680 H   0  0  0  0  0
  1 34  1  0  0  0
  1 35  1  0  0  0
  1 36  1  0  0  0
  2  1  1  0  0  0
  3  2  1  0  0  0
  3 37  1  0  0  0
  4  2  2  0  0  0
  5  6  1  0  0  0
  5  4  1  0  0  0
  6  3  2  0  0  0
  7 11  1  0  0  0
  7  6  1  0  0  0
  8  7  1  0  0  0
  9  8  1  0  0  0
  9 13  2  0  0  0
 10  8  2  0  0  0
 11 38  1  0  0  0
 12 11  2  0  0  0
 12 39  1  0  0  0
 13 12  1  0  0  0
 14 13  1  0  0  0
 15 16  1  0  0  0
 15 14  2  0  0  0
 16  9  1  0  0  0
 17 16  1  0  0  0
 17 19  1  0  0  0
 17 40  1  0  0  0
 18 17  1  0  0  0
 18 41  1  0  0  0
 18 42  1  0  0  0
 18 43  1  0  0  0
 19 23  2  0  0  0
 19 20  1  0  0  0
 20 21  2  0  0  0
 20 44  1  0  0  0
 21 25  1  0  0  0
 21 22  1  0  0  0
 22 28  2  0  0  0
 22 45  1  0  0  0
 23 24  1  0  0  0
 23 46  1  0  0  0
 24 25  2  0  0  0
 24 47  1  0  0  0
 25 26  1  0  0  0
 26 27  2  0  0  0
 27 48  1  0  0  0
 28 27  1  0  0  0
 28 29  1  0  0  0
 29 30  1  0  0  0
 30 31  1  0  0  0
 30 49  1  0  0  0
 30 50  1  0  0  0
 31 32  1  0  0  0
 31 51  1  0  0  0
 31 52  1  0  0  0
 33 32  1  0  0  0
 33 53  1  0  0  0
 33 54  1  0  0  0
 33 55  1  0  0  0
M  END
$$$$
0JP
  CCTOOLS-0306161121

 37 40  0  0  0  0  0  0  0  0999 V2000
    0.6460    0.7090    0.1670 C   0  0  0  0  0
    3.0390   -0.6780   -0.1530 C   0  0  0  0  0
   -1.9890    1.1900   -1.0770 C   0  0  0  0  0
   -1.8110   -3.2900    0.1320 C   0  0  0  0  0
   -3.6510    2.3890   -0.2080 C   0  0  0  0  0
    0.6440   -0.6690   -0.0030 C   0  0  0  0  0
    1.8470   -1.3710   -0.1830 C   0  0  0  0  0
    1.8490    1.3950    0.1820 C   0  0  0  0  0
    3.0450    0.6970    0.0280 C   0  0  0  0  0
   -1.9120   -1.1280   -0.0860 C   0  0  0  0  0
   -0.5920   -1.4660    0.0110 C   0  0  0  0  0
   -2.4590    0.2350   -0.2440 C   0  0  0  0  0
    1.8360   -2.8550   -0.4210 C   0  0  0  0  0
    0.7190   -3.5630    0.3420 C   0  0  0  0  0
    0.5990    3.3930    0.4980 C   0  0  0  0  0
    5.4170    0.5950   -0.1090 C   0  0  0  0  0
   -2.6530    2.3240   -1.0240 N   0  0  0  0  0
   -2.6250   -2.2750   -0.0100 N   0  0  0  0  0
   -0.5430   -2.8450    0.1650 N   0  0  0  0  0
    1.8630    2.7450    0.3470 O   0  0  0  0  0
    4.2270    1.3690    0.0550 O   0  0  0  0  0
   -3.8400    0.9060    0.6210 S   0  0  0  0  0
   -0.2850    1.2440    0.2810 H   0  0  0  0  0
    3.9730   -1.2090   -0.2710 H   0  0  0  0  0
   -1.1400    1.0360   -1.7270 H   0  0  0  0  0
   -2.1120   -4.3250    0.2120 H   0  0  0  0  0
   -4.2780    3.2570   -0.0690 H   0  0  0  0  0
    1.7070   -3.0400   -1.4880 H   0  0  0  0  0
    2.7940   -3.2700   -0.1060 H   0  0  0  0  0
    0.6110   -4.5800   -0.0350 H   0  0  0  0  0
    0.9690   -3.5950    1.4020 H   0  0  0  0  0
   -0.0100    3.2120   -0.3870 H   0  0  0  0  0
    0.0900    2.9960    1.3770 H   0  0  0  0  0
    0.7530    4.4650    0.6210 H   0  0  0  0  0
    6.2860    1.2520   -0.0680 H   0  0  0  0  0
    5.4830   -0.1440    0.6890 H   0  0  0  0  0
    5.3910    0.0880   -1.0730 H   0  0  0  0  0
  1  6  2  0  0  0
  1  8  1  0  0  0
  1 23  1  0  0  0
  2 24  1  0  0  0
  3 25  1  0  0  0
  4 19  1  0  0  0
  4 26  1  0  0  0
  5 22  1  0  0  0
  5 17  2  0  0  0
  5 27  1  0  0  0
  6  7  1  0  0  0
  7 13  1  0  0  0
  7  2  2  0  0  0
  8  9  2  0  0  0
  9  2  1  0  0  0
  9 21  1  0  0  0
 10 11  2  0  0  0
 11 19  1  0  0  0
 11  6  1  0  0  0
 12  3  2  0  0  0
 12 10  1  0  0  0
 13 28  1  0  0  0
 13 29  1  0  0  0
 14 13  1  0  0  0
 14 30  1  0  0  0
 14 31  1  0  0  0
 15 20  1  0  0  0
 15 32  1  0  0  0
 15 33  1  0  0  0
 15 34  1  0  0  0
 16 35  1  0  0  0
 16 36  1  0  0  0
 16 37  1  0  0  0
 17  3  1  0  0  0
 18 10  1  0  0  0
 18  4  2  0  0  0
 19 14  1  0  0  0
 20  8  1  0  0  0
 21 16  1  0  0  0
 22 12  1  0  0  0
M  END
$$$$
0JV
  CCTOOLS-0306161121

 87 90  0  0  1  0  0  0  0  0999 V2000
   -8.8460    1.3690   -2.3800 O   0  0  0  0  0
  -10.1640    1.1340   -1.8810 C   0  0  0  0  0
   -7.8290    1.3320   -1.4790 C   0  0  0  0  0
   -8.0940    1.0680   -0.1430 C   0  0  0  0  0
   -7.0590    1.0300    0.7710 C   0  0  0  0  0
   -5.7590    1.2550    0.3540 C   0  0  0  0  0
   -5.4930    1.5180   -0.9760 C   0  0  0  0  0
   -6.5240    1.5510   -1.8950 C   0  0  0  0  0
   -4.4410    1.2070    1.5230 S   0  0  0  0  0
   -3.4460    2.1010    1.0420 O   0  0  0  0  0
   -5.0380    1.3250    2.8070 O   0  0  0  0  0
   -3.7800   -0.3100    1.4520 N   0  0  0  0  0
   -4.2040   -1.3390    2.4050 C   0  0  0  0  0
   -4.9320   -2.4570    1.6580 C   0  0  0  0  0
   -5.2970   -3.5730    2.6390 C   0  0  0  0  0
   -6.2070   -1.9000    1.0210 C   0  0  0  0  0
   -2.7700   -0.6230    0.4380 C   0  0  0  0  0
   -1.3730   -0.4380    1.0340 C   0  0  0  0  0
   -1.1710   -1.3950    2.0760 O   0  0  0  0  0
   -0.3220   -0.6440   -0.0580 C   0  0  0  0  0
    1.0080   -0.3510    0.4830 N   0  0  0  0  0
    2.0020    0.0310   -0.3430 C   0  0  0  0  0
    1.7960    0.1310   -1.5360 O   0  0  0  0  0
    3.2240    0.3000    0.1550 O   0  0  0  0  0
    4.2470    0.7050   -0.7930 C   0  0  0  0  0
    4.2730    2.2400   -0.9360 C   0  0  0  0  0
    5.7480    2.6470   -1.0880 C   0  0  0  0  0
    6.1380    3.4160    0.0690 O   0  0  0  0  0
    7.5590    3.2080    0.2170 C   0  0  0  0  0
    7.7720    1.7100   -0.0920 C   0  0  0  0  0
    6.5740    1.3330   -1.0160 C   0  0  0  0  0
    5.6550    0.3500   -0.2550 C   0  0  0  0  0
    7.7500    0.9240    1.1440 N   0  0  0  0  0
    8.3960   -0.2570    1.2030 C   0  0  0  0  0
    8.9980   -0.6700    0.2310 O   0  0  0  0  0
    8.3760   -0.9800    2.3390 O   0  0  0  0  0
    9.0940   -2.2420    2.3300 C   0  0  0  0  0
   -0.3670   -2.0940   -0.5430 C   0  0  0  0  0
    1.8960   -2.6270   -1.4710 C   0  0  0  0  0
    2.7650   -2.7900   -2.5340 C   0  0  0  0  0
    2.3190   -2.5920   -3.8270 C   0  0  0  0  0
    1.0050   -2.2310   -4.0580 C   0  0  0  0  0
    0.1360   -2.0680   -2.9950 C   0  0  0  0  0
    0.5820   -2.2660   -1.7020 C   0  0  0  0  0
  -10.2100    0.1430   -1.4280 H   0  0  0  0  0
  -10.4090    1.8870   -1.1320 H   0  0  0  0  0
  -10.8790    1.1920   -2.7010 H   0  0  0  0  0
   -9.1090    0.8930    0.1830 H   0  0  0  0  0
   -7.2640    0.8250    1.8110 H   0  0  0  0  0
   -4.4770    1.6940   -1.2990 H   0  0  0  0  0
   -6.3150    1.7530   -2.9350 H   0  0  0  0  0
   -3.3290   -1.7490    2.9110 H   0  0  0  0  0
   -4.8750   -0.8970    3.1420 H   0  0  0  0  0
   -4.2820   -2.8570    0.8790 H   0  0  0  0  0
   -5.9470   -3.1740    3.4180 H   0  0  0  0  0
   -5.8160   -4.3700    2.1060 H   0  0  0  0  0
   -4.3890   -3.9700    3.0920 H   0  0  0  0  0
   -6.7920   -1.3780    1.7780 H   0  0  0  0  0
   -5.9410   -1.2050    0.2240 H   0  0  0  0  0
   -6.7950   -2.7190    0.6090 H   0  0  0  0  0
   -2.8920   -1.6550    0.1100 H   0  0  0  0  0
   -2.8930    0.0450   -0.4150 H   0  0  0  0  0
   -1.2820    0.5680    1.4410 H   0  0  0  0  0
   -1.2370   -2.3140    1.7850 H   0  0  0  0  0
   -0.5300    0.0250   -0.8930 H   0  0  0  0  0
    1.1720   -0.4310    1.4360 H   0  0  0  0  0
    4.0760    0.2340   -1.7610 H   0  0  0  0  0
    3.7100    2.5420   -1.8190 H   0  0  0  0  0
    3.8470    2.7040   -0.0470 H   0  0  0  0  0
    5.9260    3.1900   -2.0160 H   0  0  0  0  0
    8.1080    3.8240   -0.4950 H   0  0  0  0  0
    7.8720    3.4360    1.2360 H   0  0  0  0  0
    8.7110    1.5600   -0.6240 H   0  0  0  0  0
    6.8940    0.9540   -1.9870 H   0  0  0  0  0
    5.6990    0.5330    0.8180 H   0  0  0  0  0
    5.9220   -0.6820   -0.4830 H   0  0  0  0  0
    7.2690    1.2530    1.9200 H   0  0  0  0  0
    8.6760   -2.8920    1.5610 H   0  0  0  0  0
   10.1470   -2.0590    2.1180 H   0  0  0  0  0
    8.9970   -2.7220    3.3040 H   0  0  0  0  0
   -0.0720   -2.7580    0.2690 H   0  0  0  0  0
   -1.3790   -2.3390   -0.8640 H   0  0  0  0  0
    2.2430   -2.7860   -0.4610 H   0  0  0  0  0
    3.7920   -3.0720   -2.3540 H   0  0  0  0  0
    2.9980   -2.7190   -4.6580 H   0  0  0  0  0
    0.6570   -2.0750   -5.0690 H   0  0  0  0  0
   -0.8910   -1.7860   -3.1750 H   0  0  0  0  0
  1  2  1  0  0  0
  1  3  1  0  0  0
  2 45  1  0  0  0
  2 46  1  0  0  0
  2 47  1  0  0  0
  3  8  1  0  0  0
  4  3  2  0  0  0
  4  5  1  0  0  0
  4 48  1  0  0  0
  5  6  2  0  0  0
  5 49  1  0  0  0
  6  7  1  0  0  0
  6  9  1  0  0  0
  7 50  1  0  0  0
  8  7  2  0  0  0
  8 51  1  0  0  0
  9 11  2  0  0  0
  9 12  1  0  0  0
 10  9  2  0  0  0
 12 17  1  0  0  0
 12 13  1  0  0  0
 13 14  1  0  0  0
 13 52  1  0  0  0
 13 53  1  0  0  0
 14 16  1  0  0  0
 14 54  1  0  0  0
 15 14  1  0  0  0
 15 55  1  0  0  0
 15 56  1  0  0  0
 15 57  1  0  0  0
 16 58  1  0  0  0
 16 59  1  0  0  0
 16 60  1  0  0  0
 17 18  1  0  0  0
 17 61  1  0  0  0
 17 62  1  0  0  0
 18 19  1  0  0  0
 18 63  1  0  0  0
 19 64  1  0  0  0
 20 21  1  0  0  0
 20 18  1  0  0  0
 20 65  1  0  0  0
 21 22  1  0  0  0
 21 66  1  0  0  0
 22 24  1  0  0  0
 23 22  2  0  0  0
 24 25  1  0  0  0
 25 26  1  0  0  0
 25 67  1  0  0  0
 26 68  1  0  0  0
 26 69  1  0  0  0
 27 26  1  0  0  0
 27 70  1  0  0  0
 28 27  1  0  0  0
 29 28  1  0  0  0
 29 71  1  0  0  0
 29 72  1  0  0  0
 30 29  1  0  0  0
 30 31  1  0  0  0
 30 73  1  0  0  0
 31 27  1  0  0  0
 31 74  1  0  0  0
 32 31  1  0  0  0
 32 25  1  0  0  0
 32 75  1  0  0  0
 32 76  1  0  0  0
 33 30  1  0  0  0
 33 77  1  0  0  0
 34 33  1  0  0  0
 35 34  2  0  0  0
 36 34  1  0  0  0
 37 36  1  0  0  0
 37 78  1  0  0  0
 37 79  1  0  0  0
 37 80  1  0  0  0
 38 20  1  0  0  0
 38 81  1  0  0  0
 38 82  1  0  0  0
 39 44  1  0  0  0
 39 83  1  0  0  0
 40 39  2  0  0  0
 40 84  1  0  0  0
 41 42  2  0  0  0
 41 40  1  0  0  0
 41 85  1  0  0  0
 42 43  1  0  0  0
 42 86  1  0  0  0
 43 44  2  0  0  0
 43 87  1  0  0  0
 44 38  1  0  0  0
M  END
$$$$
0K1
  CCTOOLS-0306161121

 61 66  0  0  1  0  0  0  0  0999 V2000
   -2.2320   -0.0710    0.1170 C   0  0  0  0  0
   -3.6080   -0.2630    0.0220 C   0  0  0  0  0
   -1.7210    1.2130    0.3000 C   0  0  0  0  0
   -4.4640    0.8300    0.1040 C   0  0  0  0  0
   -2.5770    2.2940    0.3800 C   0  0  0  0  0
   -3.9420    2.1100    0.2810 C   0  0  0  0  0
    0.2990   -3.3780   -0.1330 C   0  0  0  0  0
    0.8200   -2.0860    0.0510 C   0  0  0  0  0
   -0.0030   -1.0470    0.1280 N   0  0  0  0  0
   -1.8280   -2.5190   -0.1510 C   0  0  0  0  0
   -1.3120   -1.2310    0.0310 C   0  0  0  0  0
    1.1510   -4.4640   -0.2140 N   0  0  0  0  0
   -5.9320    0.6330    0.0030 C   0  0  0  0  0
   -6.8830    1.6100    0.0670 C   0  0  0  0  0
   -6.5970   -0.5950   -0.1820 C   0  0  0  0  0
    4.2200   -0.4650    0.5540 C   0  0  0  0  0
    4.5040    0.7390    1.4550 C   0  0  0  0  0
    4.8030   -0.2090   -0.8370 C   0  0  0  0  0
    4.4430    2.2450   -0.5380 C   0  0  0  0  0
    6.5990    1.2030    0.1750 C   0  0  0  0  0
    5.9550    2.4530   -0.4270 C   0  0  0  0  0
    3.0370   -2.8210   -0.0140 O   0  0  0  0  0
    2.2800   -1.8850    0.1580 C   0  0  0  0  0
    2.7730   -0.6640    0.4470 N   0  0  0  0  0
    6.3150   -0.0010   -0.7260 C   0  0  0  0  0
    3.8410    3.4130   -1.1000 O   0  0  0  0  0
    4.1590    1.0410   -1.4390 C   0  0  0  0  0
    3.8590    1.9900    0.8530 C   0  0  0  0  0
    6.0160    0.9470    1.5660 C   0  0  0  0  0
   -1.0150   -3.5550   -0.2230 N   0  0  0  0  0
   -7.8810   -0.3600   -0.2210 N   0  0  0  0  0
   -8.0870    1.0170   -0.0670 N   0  0  0  0  0
   -9.3850    1.6960   -0.0520 C   0  0  0  0  0
   -4.0080   -1.2560   -0.1150 H   0  0  0  0  0
   -0.6550    1.3630    0.3780 H   0  0  0  0  0
   -2.1770    3.2880    0.5220 H   0  0  0  0  0
   -4.6060    2.9590    0.3450 H   0  0  0  0  0
   -2.8950   -2.6650   -0.2240 H   0  0  0  0  0
    0.7880   -5.3620   -0.2570 H   0  0  0  0  0
    2.1110   -4.3270   -0.2280 H   0  0  0  0  0
   -6.7040    2.6660    0.2000 H   0  0  0  0  0
   -6.1260   -1.5620   -0.2760 H   0  0  0  0  0
    4.6790   -1.3560    0.9820 H   0  0  0  0  0
    4.0880    0.5570    2.4460 H   0  0  0  0  0
    4.6010   -1.0670   -1.4790 H   0  0  0  0  0
    7.6760    1.3510    0.2540 H   0  0  0  0  0
    6.3700    2.6350   -1.4180 H   0  0  0  0  0
    6.1570    3.3110    0.2150 H   0  0  0  0  0
    2.1690    0.0820    0.5850 H   0  0  0  0  0
    6.7740   -0.8920   -0.2970 H   0  0  0  0  0
    6.7310    0.1810   -1.7170 H   0  0  0  0  0
    4.1640    3.6350   -1.9840 H   0  0  0  0  0
    4.5750    1.2230   -2.4300 H   0  0  0  0  0
    3.0820    0.8920   -1.5180 H   0  0  0  0  0
    2.7830    1.8410    0.7740 H   0  0  0  0  0
    4.0620    2.8470    1.4950 H   0  0  0  0  0
    6.2180    1.8050    2.2080 H   0  0  0  0  0
    6.4750    0.0570    1.9950 H   0  0  0  0  0
   -9.7590    1.7420    0.9700 H   0  0  0  0  0
   -9.2710    2.7070   -0.4440 H   0  0  0  0  0
  -10.0900    1.1430   -0.6730 H   0  0  0  0  0
  1 11  1  0  0  0
  1  3  2  0  0  0
  2  1  1  0  0  0
  2 34  1  0  0  0
  3 35  1  0  0  0
  4  2  2  0  0  0
  4  6  1  0  0  0
  5  3  1  0  0  0
  5 36  1  0  0  0
  6  5  2  0  0  0
  6 37  1  0  0  0
  7 12  1  0  0  0
  7 30  2  0  0  0
  8  7  1  0  0  0
  9  8  2  0  0  0
  9 11  1  0  0  0
 10 30  1  0  0  0
 10 38  1  0  0  0
 11 10  2  0  0  0
 12 39  1  0  0  0
 12 40  1  0  0  0
 13  4  1  0  0  0
 14 13  2  0  0  0
 14 41  1  0  0  0
 15 13  1  0  0  0
 15 42  1  0  0  0
 16 24  1  0  0  0
 16 17  1  0  0  0
 16 43  1  0  0  0
 17 28  1  0  0  0
 17 44  1  0  0  0
 18 27  1  0  0  0
 18 16  1  0  0  0
 18 45  1  0  0  0
 19 26  1  0  0  0
 19 28  1  0  0  0
 20 21  1  0  0  0
 20 29  1  0  0  0
 20 46  1  0  0  0
 21 19  1  0  0  0
 21 47  1  0  0  0
 21 48  1  0  0  0
 23 22  2  0  0  0
 23  8  1  0  0  0
 24 23  1  0  0  0
 24 49  1  0  0  0
 25 18  1  0  0  0
 25 20  1  0  0  0
 25 50  1  0  0  0
 25 51  1  0  0  0
 26 52  1  0  0  0
 27 19  1  0  0  0
 27 53  1  0  0  0
 27 54  1  0  0  0
 28 55  1  0  0  0
 28 56  1  0  0  0
 29 17  1  0  0  0
 29 57  1  0  0  0
 29 58  1  0  0  0
 31 15  2  0  0  0
 32 31  1  0  0  0
 32 14  1  0  0  0
 33 32  1  0  0  0
 33 59  1  0  0  0
 33 60  1  0  0  0
 33 61  1  0  0  0
M  END
$$$$
0K6
  CCTOOLS-0306161121

 63 67  0  0  0  0  0  0  0  0999 V2000
    5.5300    3.3470   -0.8440 O   0  0  0  0  0
    5.4560    2.1630   -0.5730 C   0  0  0  0  0
    6.5720    1.4680   -0.2770 N   0  0  0  0  0
    4.1490    1.4920   -0.5630 C   0  0  0  0  0
    3.9370    0.1510   -0.2900 N   0  0  0  0  0
    4.9780   -0.8280    0.0330 C   0  0  0  0  0
    5.5500   -0.5450    1.4330 C   0  0  0  0  0
    5.2730   -1.8020    2.2840 C   0  0  0  0  0
    5.1250   -2.9400    1.2450 C   0  0  0  0  0
    4.3730   -2.2470    0.0810 C   0  0  0  0  0
    2.9540    2.0900   -0.8130 C   0  0  0  0  0
    1.9510    1.1020   -0.7020 C   0  0  0  0  0
    2.5980   -0.1110   -0.3720 C   0  0  0  0  0
    1.8600   -1.2040   -0.2090 N   0  0  0  0  0
    0.5580    1.1000   -0.8440 C   0  0  0  0  0
   -0.0950   -0.0330   -0.6660 N   0  0  0  0  0
    0.5460   -1.1560   -0.3570 C   0  0  0  0  0
   -0.1870   -2.3140   -0.1800 N   0  0  0  0  0
   -1.5930   -2.2700   -0.2170 C   0  0  0  0  0
   -2.4190   -3.3050   -0.5230 C   0  0  0  0  0
   -3.7060   -2.8720   -0.4520 N   0  0  0  0  0
   -4.8960   -3.6850   -0.7150 C   0  0  0  0  0
   -2.3920   -1.1520    0.0600 C   0  0  0  0  0
   -3.7060   -1.5430   -0.0950 C   0  0  0  0  0
   -4.8890   -0.6970    0.0900 C   0  0  0  0  0
   -5.9500   -1.1960    0.4150 O   0  0  0  0  0
   -4.8010    0.6350   -0.1000 N   0  0  0  0  0
   -3.5750    1.2410   -0.6400 C   0  0  0  0  0
   -3.1520    2.3890    0.2830 C   0  0  0  0  0
   -4.2790    3.3150    0.4550 N   0  0  0  0  0
   -3.8650    4.5170    1.1920 C   0  0  0  0  0
   -5.4140    2.6570    1.1170 C   0  0  0  0  0
   -5.9310    1.5190    0.2220 C   0  0  0  0  0
    6.5220    0.5110   -0.1270 H   0  0  0  0  0
    7.4250    1.9250   -0.2140 H   0  0  0  0  0
    5.7730   -0.7860   -0.7110 H   0  0  0  0  0
    6.6240   -0.3680    1.3690 H   0  0  0  0  0
    5.0540    0.3200    1.8720 H   0  0  0  0  0
    6.1100   -2.0020    2.9530 H   0  0  0  0  0
    4.3520   -1.6810    2.8540 H   0  0  0  0  0
    6.1030   -3.2920    0.9160 H   0  0  0  0  0
    4.5350   -3.7610    1.6520 H   0  0  0  0  0
    3.3050   -2.1980    0.2930 H   0  0  0  0  0
    4.5530   -2.7710   -0.8570 H   0  0  0  0  0
    2.7990    3.1320   -1.0520 H   0  0  0  0  0
    0.0280    2.0080   -1.0920 H   0  0  0  0  0
    0.2680   -3.1580   -0.0300 H   0  0  0  0  0
   -2.1050   -4.3050   -0.7810 H   0  0  0  0  0
   -5.1050   -3.6870   -1.7850 H   0  0  0  0  0
   -4.7200   -4.7070   -0.3780 H   0  0  0  0  0
   -5.7480   -3.2670   -0.1800 H   0  0  0  0  0
   -2.0450   -0.1690    0.3410 H   0  0  0  0  0
   -2.7830    0.4930   -0.6800 H   0  0  0  0  0
   -3.7670    1.6250   -1.6420 H   0  0  0  0  0
   -2.8600    1.9870    1.2530 H   0  0  0  0  0
   -2.3090    2.9200   -0.1590 H   0  0  0  0  0
   -3.0750    5.0270    0.6410 H   0  0  0  0  0
   -4.7190    5.1850    1.3060 H   0  0  0  0  0
   -3.4950    4.2300    2.1760 H   0  0  0  0  0
   -5.0900    2.2510    2.0750 H   0  0  0  0  0
   -6.2110    3.3820    1.2790 H   0  0  0  0  0
   -6.3460    1.9320   -0.6970 H   0  0  0  0  0
   -6.6980    0.9550    0.7520 H   0  0  0  0  0
  2  4  1  0  0  0
  2  1  2  0  0  0
  3  2  1  0  0  0
  3 34  1  0  0  0
  3 35  1  0  0  0
  4 11  2  0  0  0
  5 13  1  0  0  0
  5  4  1  0  0  0
  6  5  1  0  0  0
  6 36  1  0  0  0
  7  6  1  0  0  0
  7 37  1  0  0  0
  7 38  1  0  0  0
  8  7  1  0  0  0
  8 39  1  0  0  0
  8 40  1  0  0  0
  9  8  1  0  0  0
  9 10  1  0  0  0
  9 41  1  0  0  0
  9 42  1  0  0  0
 10  6  1  0  0  0
 10 43  1  0  0  0
 10 44  1  0  0  0
 11 45  1  0  0  0
 12 11  1  0  0  0
 12 15  2  0  0  0
 13 12  1  0  0  0
 14 13  2  0  0  0
 14 17  1  0  0  0
 15 46  1  0  0  0
 16 15  1  0  0  0
 17 16  2  0  0  0
 18 17  1  0  0  0
 18 47  1  0  0  0
 19 18  1  0  0  0
 20 19  2  0  0  0
 20 48  1  0  0  0
 21 24  1  0  0  0
 21 20  1  0  0  0
 22 21  1  0  0  0
 22 49  1  0  0  0
 22 50  1  0  0  0
 22 51  1  0  0  0
 23 19  1  0  0  0
 23 52  1  0  0  0
 24 23  2  0  0  0
 25 24  1  0  0  0
 26 25  2  0  0  0
 27 25  1  0  0  0
 27 33  1  0  0  0
 28 27  1  0  0  0
 28 53  1  0  0  0
 28 54  1  0  0  0
 29 28  1  0  0  0
 29 30  1  0  0  0
 29 55  1  0  0  0
 29 56  1  0  0  0
 30 31  1  0  0  0
 30 32  1  0  0  0
 31 57  1  0  0  0
 31 58  1  0  0  0
 31 59  1  0  0  0
 32 33  1  0  0  0
 32 60  1  0  0  0
 32 61  1  0  0  0
 33 62  1  0  0  0
 33 63  1  0  0  0
M  END
$$$$
0KC
  CCTOOLS-0306161121

 38 39  0  0  0  0  0  0  0  0999 V2000
   -4.7390    0.4550   -1.1310 C   0  0  0  0  0
   -6.2210    0.8170   -0.9010 C   0  0  0  0  0
   -6.6500    0.1090    0.3950 C   0  0  0  0  0
   -5.4150   -0.6600    0.9080 C   0  0  0  0  0
   -4.2100    0.0910    0.2790 C   0  0  0  0  0
   -3.0420   -0.7870    0.1870 N   0  0  0  0  0
   -1.8020   -0.2590    0.1600 C   0  0  0  0  0
   -1.6540    0.9440    0.2120 O   0  0  0  0  0
   -0.6000   -1.1630    0.0660 C   0  0  0  0  0
    0.5910   -0.3720    0.0540 O   0  0  0  0  0
    1.7730   -1.0380   -0.0290 C   0  0  0  0  0
    1.7860   -2.4230   -0.0960 C   0  0  0  0  0
    2.9900   -3.0970   -0.1790 C   0  0  0  0  0
    4.1790   -2.3930   -0.1960 C   0  0  0  0  0
    4.1680   -1.0120   -0.1280 C   0  0  0  0  0
    2.9670   -0.3320   -0.0510 C   0  0  0  0  0
    2.9530    1.4800    0.0300 P   0  0  0  0  0
    4.2290    2.0620   -0.7620 O   0  0  0  0  0
    1.7110    1.9920   -0.5920 O   0  0  0  0  0
    3.0160    1.9500    1.5680 O   0  0  0  0  0
   -4.6550   -0.4000   -1.8020 H   0  0  0  0  0
   -4.1950    1.3100   -1.5330 H   0  0  0  0  0
   -6.3280    1.8960   -0.7900 H   0  0  0  0  0
   -6.8250    0.4660   -1.7380 H   0  0  0  0  0
   -6.9670    0.8440    1.1350 H   0  0  0  0  0
   -7.4640   -0.5860    0.1890 H   0  0  0  0  0
   -5.3640   -0.6170    1.9960 H   0  0  0  0  0
   -5.4400   -1.6940    0.5660 H   0  0  0  0  0
   -3.9750    0.9900    0.8480 H   0  0  0  0  0
   -3.1600   -1.7490    0.1450 H   0  0  0  0  0
   -0.5810   -1.8340    0.9240 H   0  0  0  0  0
   -0.6560   -1.7480   -0.8520 H   0  0  0  0  0
    0.8580   -2.9740   -0.0830 H   0  0  0  0  0
    3.0010   -4.1760   -0.2320 H   0  0  0  0  0
    5.1180   -2.9220   -0.2610 H   0  0  0  0  0
    5.0980   -0.4630   -0.1400 H   0  0  0  0  0
    4.2860    3.0270   -0.7610 H   0  0  0  0  0
    3.8060    1.6490    2.0390 H   0  0  0  0  0
  1 21  1  0  0  0
  1 22  1  0  0  0
  2  1  1  0  0  0
  2 23  1  0  0  0
  2 24  1  0  0  0
  3  2  1  0  0  0
  3 25  1  0  0  0
  3 26  1  0  0  0
  4  3  1  0  0  0
  4  5  1  0  0  0
  4 27  1  0  0  0
  4 28  1  0  0  0
  5  1  1  0  0  0
  5 29  1  0  0  0
  6  5  1  0  0  0
  6 30  1  0  0  0
  7  6  1  0  0  0
  8  7  2  0  0  0
  9  7  1  0  0  0
  9 31  1  0  0  0
  9 32  1  0  0  0
 10  9  1  0  0  0
 10 11  1  0  0  0
 11 12  2  0  0  0
 11 16  1  0  0  0
 12 13  1  0  0  0
 12 33  1  0  0  0
 13 14  2  0  0  0
 13 34  1  0  0  0
 14 35  1  0  0  0
 15 14  1  0  0  0
 15 36  1  0  0  0
 16 17  1  0  0  0
 16 15  2  0  0  0
 17 20  1  0  0  0
 17 18  1  0  0  0
 18 37  1  0  0  0
 19 17  2  0  0  0
 20 38  1  0  0  0
M  END
$$$$
0KG
  CCTOOLS-0306161121

 41 42  0  0  0  0  0  0  0  0999 V2000
   -5.0670   -0.9480    0.8590 C   0  0  0  0  0
   -6.3190   -0.0760    0.9750 C   0  0  0  0  0
   -6.7230    0.4230   -0.4140 C   0  0  0  0  0
   -5.5810    1.2470   -1.0120 C   0  0  0  0  0
   -4.3290    0.3750   -1.1280 C   0  0  0  0  0
   -3.9250   -0.1240    0.2610 C   0  0  0  0  0
   -2.7260   -0.9590    0.1500 N   0  0  0  0  0
   -1.5050   -0.3870    0.1420 C   0  0  0  0  0
   -1.3990    0.8180    0.2260 O   0  0  0  0  0
   -0.2720   -1.2460    0.0280 C   0  0  0  0  0
    0.8900   -0.4150    0.0410 O   0  0  0  0  0
    2.0950   -1.0370   -0.0540 C   0  0  0  0  0
    2.1570   -2.4180   -0.1580 C   0  0  0  0  0
    3.3820   -3.0490   -0.2550 C   0  0  0  0  0
    4.5470   -2.3030   -0.2480 C   0  0  0  0  0
    4.4880   -0.9250   -0.1440 C   0  0  0  0  0
    3.2640   -0.2900   -0.0530 C   0  0  0  0  0
    3.1870    1.5180    0.0750 P   0  0  0  0  0
    3.2300    1.9480    1.6260 O   0  0  0  0  0
    4.4440    2.1640   -0.6960 O   0  0  0  0  0
    1.9300    2.0020   -0.5370 O   0  0  0  0  0
   -4.7790   -1.3030    1.8490 H   0  0  0  0  0
   -5.2760   -1.8010    0.2130 H   0  0  0  0  0
   -7.1320   -0.6630    1.4010 H   0  0  0  0  0
   -6.1090    0.7770    1.6200 H   0  0  0  0  0
   -6.9320   -0.4300   -1.0600 H   0  0  0  0  0
   -7.6150    1.0440   -0.3310 H   0  0  0  0  0
   -5.8690    1.6030   -2.0010 H   0  0  0  0  0
   -5.3710    2.1000   -0.3660 H   0  0  0  0  0
   -4.5380   -0.4780   -1.7730 H   0  0  0  0  0
   -3.5150    0.9620   -1.5540 H   0  0  0  0  0
   -3.7150    0.7290    0.9070 H   0  0  0  0  0
   -2.8110   -1.9220    0.0830 H   0  0  0  0  0
   -0.2330   -1.9390    0.8690 H   0  0  0  0  0
   -0.3060   -1.8080   -0.9050 H   0  0  0  0  0
    1.2470   -3.0010   -0.1630 H   0  0  0  0  0
    3.4310   -4.1240   -0.3360 H   0  0  0  0  0
    5.5040   -2.7970   -0.3240 H   0  0  0  0  0
    5.3980   -0.3450   -0.1380 H   0  0  0  0  0
    4.0280    1.6630    2.0920 H   0  0  0  0  0
    4.4670    3.1310   -0.6690 H   0  0  0  0  0
  1  2  1  0  0  0
  1  6  1  0  0  0
  1 22  1  0  0  0
  1 23  1  0  0  0
  2  3  1  0  0  0
  2 24  1  0  0  0
  2 25  1  0  0  0
  3  4  1  0  0  0
  3 26  1  0  0  0
  3 27  1  0  0  0
  4 28  1  0  0  0
  4 29  1  0  0  0
  5  4  1  0  0  0
  5 30  1  0  0  0
  5 31  1  0  0  0
  6  5  1  0  0  0
  6 32  1  0  0  0
  7  6  1  0  0  0
  7 33  1  0  0  0
  8  7  1  0  0  0
  9  8  2  0  0  0
 10  8  1  0  0  0
 10 34  1  0  0  0
 10 35  1  0  0  0
 11 10  1  0  0  0
 11 12  1  0  0  0
 12 13  2  0  0  0
 12 17  1  0  0  0
 13 14  1  0  0  0
 13 36  1  0  0  0
 14 15  2  0  0  0
 14 37  1  0  0  0
 15 16  1  0  0  0
 15 38  1  0  0  0
 16 39  1  0  0  0
 17 16  2  0  0  0
 18 17  1  0  0  0
 18 19  1  0  0  0
 18 20  1  0  0  0
 19 40  1  0  0  0
 20 41  1  0  0  0
 21 18  2  0  0  0
M  END
$$$$
0KL
  CCTOOLS-0306161121

 56 57  0  0  1  0  0  0  0  0999 V2000
    7.0220   -3.3050   -2.1060 O   0  0  0  0  0
    6.8000   -2.8420   -0.5800 P   0  0  0  0  0
    6.5400   -4.1370    0.3410 O   0  0  0  0  0
    8.0060   -2.1310   -0.1010 O   0  0  0  0  0
    5.5280   -1.8590   -0.4960 O   0  0  0  0  0
    5.0270   -0.7680    0.5760 P   0  0  0  0  0
    4.4170   -1.5200    1.8620 O   0  0  0  0  0
    6.1700    0.0750    0.9940 O   0  0  0  0  0
    3.8930    0.1590   -0.0920 O   0  0  0  0  0
    3.2960    1.6150    0.2470 P   0  0  0  0  0
    3.1580    1.7630    1.7130 O   0  0  0  0  0
    4.2930    2.7480   -0.3150 O   0  0  0  0  0
    1.8520    1.7790   -0.4470 O   0  0  0  0  0
    1.0180    2.9220   -0.2480 C   0  0  0  0  0
   -0.2750    2.7550   -1.0490 C   0  0  0  0  0
   -1.1380    4.0320   -0.9500 C   0  0  0  0  0
   -0.9540    4.8520   -2.1060 O   0  0  0  0  0
   -2.5880    3.5020   -0.8860 C   0  0  0  0  0
   -1.0920    1.7120   -0.4730 O   0  0  0  0  0
   -2.4290    1.9670   -0.9550 C   0  0  0  0  0
   -3.4160    1.3130   -0.0910 N   0  0  0  0  0
   -3.3500    1.4970    1.2370 C   0  0  0  0  0
   -2.4720    2.2040    1.6930 O   0  0  0  0  0
   -4.2280    0.9230    2.0780 N   0  0  0  0  0
   -4.3850    0.5350   -0.6540 C   0  0  0  0  0
   -5.3060   -0.0760    0.1480 C   0  0  0  0  0
   -5.2140    0.1340    1.6000 C   0  0  0  0  0
   -6.0110   -0.3890    2.3560 O   0  0  0  0  0
   -6.3360   -0.8990   -0.4110 C   0  0  0  0  0
   -7.1810   -1.5740   -0.8690 C   0  0  0  0  0
   -8.2400   -2.4200   -1.4430 C   0  0  0  0  0
   -9.1200   -2.9690   -0.3190 C   0  0  0  0  0
  -10.2210   -3.8480   -0.9160 C   0  0  0  0  0
  -11.0660   -4.3760    0.1640 N   0  0  0  0  0
    7.7730   -3.9010   -2.2320 H   0  0  0  0  0
    5.7640   -4.6530    0.0840 H   0  0  0  0  0
    3.6620   -2.0910    1.6620 H   0  0  0  0  0
    4.4300    2.7120   -1.2710 H   0  0  0  0  0
    0.7800    3.0170    0.8110 H   0  0  0  0  0
    1.5410    3.8160   -0.5850 H   0  0  0  0  0
   -0.0490    2.5300   -2.0910 H   0  0  0  0  0
   -0.8950    4.5880   -0.0440 H   0  0  0  0  0
   -1.4730    5.6680   -2.0960 H   0  0  0  0  0
   -3.0610    3.7960    0.0500 H   0  0  0  0  0
   -3.1640    3.8650   -1.7370 H   0  0  0  0  0
   -2.5350    1.6200   -1.9830 H   0  0  0  0  0
   -4.1530    1.0760    3.0330 H   0  0  0  0  0
   -4.4240    0.4030   -1.7260 H   0  0  0  0  0
   -8.8490   -1.8260   -2.1250 H   0  0  0  0  0
   -7.7870   -3.2480   -1.9880 H   0  0  0  0  0
   -8.5100   -3.5630    0.3630 H   0  0  0  0  0
   -9.5720   -2.1410    0.2260 H   0  0  0  0  0
  -10.8300   -3.2550   -1.5970 H   0  0  0  0  0
   -9.7680   -4.6770   -1.4610 H   0  0  0  0  0
  -11.8010   -4.9600   -0.2050 H   0  0  0  0  0
  -10.5130   -4.8760    0.8440 H   0  0  0  0  0
  1  2  1  0  0  0
  1 35  1  0  0  0
  2  3  1  0  0  0
  2  5  1  0  0  0
  3 36  1  0  0  0
  4  2  2  0  0  0
  5  6  1  0  0  0
  6  7  1  0  0  0
  6  9  1  0  0  0
  7 37  1  0  0  0
  8  6  2  0  0  0
 10  9  1  0  0  0
 10 13  1  0  0  0
 10 12  1  0  0  0
 11 10  2  0  0  0
 12 38  1  0  0  0
 14 13  1  0  0  0
 14 15  1  0  0  0
 14 39  1  0  0  0
 14 40  1  0  0  0
 15 16  1  0  0  0
 15 19  1  0  0  0
 15 41  1  0  0  0
 16 18  1  0  0  0
 16 42  1  0  0  0
 17 16  1  0  0  0
 17 43  1  0  0  0
 18 20  1  0  0  0
 18 44  1  0  0  0
 18 45  1  0  0  0
 19 20  1  0  0  0
 20 21  1  0  0  0
 20 46  1  0  0  0
 21 22  1  0  0  0
 22 23  2  0  0  0
 22 24  1  0  0  0
 24 47  1  0  0  0
 25 21  1  0  0  0
 25 26  2  0  0  0
 25 48  1  0  0  0
 26 27  1  0  0  0
 27 24  1  0  0  0
 27 28  2  0  0  0
 29 26  1  0  0  0
 30 29  3  0  0  0
 31 30  1  0  0  0
 31 32  1  0  0  0
 31 49  1  0  0  0
 31 50  1  0  0  0
 32 33  1  0  0  0
 32 51  1  0  0  0
 32 52  1  0  0  0
 33 34  1  0  0  0
 33 53  1  0  0  0
 33 54  1  0  0  0
 34 55  1  0  0  0
 34 56  1  0  0  0
M  END
$$$$
0KP
  CCTOOLS-0306161121

 44 47  0  0  1  0  0  0  0  0999 V2000
   -2.7020    0.6970   -2.0200 O   0  0  0  0  0
   -2.2240    1.0630   -0.9670 C   0  0  0  0  0
   -1.4000    0.2300   -0.0090 C   0  0  0  0  0
   -1.0780    1.1510    1.0930 N   0  0  0  0  0
   -1.6590    2.3550    0.7800 C   0  0  0  0  0
   -2.3180    2.2920   -0.4240 N   0  0  0  0  0
   -1.5910    3.4210    1.5240 N   0  0  0  0  0
   -3.0320    3.4140   -1.0370 C   0  0  0  0  0
   -2.2040   -0.9380    0.4990 C   0  0  0  0  0
   -2.2090   -1.2400    1.8480 C   0  0  0  0  0
   -2.9460   -2.3120    2.3140 C   0  0  0  0  0
   -3.6790   -3.0830    1.4310 C   0  0  0  0  0
   -3.6740   -2.7810    0.0820 C   0  0  0  0  0
   -2.9420   -1.7060   -0.3830 C   0  0  0  0  0
   -0.1380   -0.2490   -0.6790 C   0  0  0  0  0
   -0.2090   -0.9110   -1.8910 C   0  0  0  0  0
    0.9460   -1.3490   -2.5150 C   0  0  0  0  0
    2.1750   -1.1270   -1.9300 C   0  0  0  0  0
    2.2530   -0.4600   -0.7090 C   0  0  0  0  0
    1.0870   -0.0210   -0.0850 C   0  0  0  0  0
    5.9570    0.2610    1.1520 C   0  0  0  0  0
    4.8310    0.6610    1.7110 N   0  0  0  0  0
    3.6600    0.4470    1.1460 C   0  0  0  0  0
    3.5730   -0.2190   -0.0740 C   0  0  0  0  0
    4.7470   -0.6560   -0.6920 C   0  0  0  0  0
    5.9540   -0.4020   -0.0610 C   0  0  0  0  0
   -2.0260    4.2400    1.2400 H   0  0  0  0  0
   -4.0690    3.4120   -0.7010 H   0  0  0  0  0
   -2.5570    4.3510   -0.7440 H   0  0  0  0  0
   -3.0010    3.3160   -2.1220 H   0  0  0  0  0
   -1.6360   -0.6380    2.5380 H   0  0  0  0  0
   -2.9500   -2.5480    3.3680 H   0  0  0  0  0
   -4.2510   -3.9240    1.7950 H   0  0  0  0  0
   -4.2470   -3.3840   -0.6080 H   0  0  0  0  0
   -2.9380   -1.4700   -1.4370 H   0  0  0  0  0
   -1.1700   -1.0880   -2.3520 H   0  0  0  0  0
    0.8840   -1.8660   -3.4610 H   0  0  0  0  0
    3.0760   -1.4700   -2.4170 H   0  0  0  0  0
    1.1420    0.5000    0.8590 H   0  0  0  0  0
    6.8960    0.4570    1.6480 H   0  0  0  0  0
    2.7600    0.7900    1.6350 H   0  0  0  0  0
    4.7160   -1.1760   -1.6380 H   0  0  0  0  0
    6.8820   -0.7260   -0.5090 H   0  0  0  0  0
   -0.5580    0.9480    1.8860 H   0  0  0  0  0
  1  2  2  0  0  0
  2  6  1  0  0  0
  3  4  1  0  0  0
  3  2  1  0  0  0
  4  5  1  0  0  0
  4 44  1  0  0  0
  5  6  1  0  0  0
  5  7  2  0  0  0
  6  8  1  0  0  0
  7 27  1  0  0  0
  8 28  1  0  0  0
  8 29  1  0  0  0
  8 30  1  0  0  0
  9  3  1  0  0  0
 10  9  1  0  0  0
 10 31  1  0  0  0
 11 10  2  0  0  0
 11 32  1  0  0  0
 12 13  2  0  0  0
 12 11  1  0  0  0
 12 33  1  0  0  0
 13 14  1  0  0  0
 13 34  1  0  0  0
 14  9  2  0  0  0
 14 35  1  0  0  0
 15 20  1  0  0  0
 15  3  1  0  0  0
 16 15  2  0  0  0
 16 36  1  0  0  0
 17 18  2  0  0  0
 17 16  1  0  0  0
 17 37  1  0  0  0
 18 19  1  0  0  0
 18 38  1  0  0  0
 19 24  1  0  0  0
 19 20  2  0  0  0
 20 39  1  0  0  0
 21 22  1  0  0  0
 21 40  1  0  0  0
 23 22  2  0  0  0
 23 41  1  0  0  0
 24 23  1  0  0  0
 25 24  2  0  0  0
 25 26  1  0  0  0
 25 42  1  0  0  0
 26 21  2  0  0  0
 26 43  1  0  0  0
M  END
$$$$
0KT
  CCTOOLS-0306161121

 55 57  0  0  1  0  0  0  0  0999 V2000
   -1.2450    0.7520    0.1770 C   0  0  0  0  0
   -0.9900    1.4300   -1.0000 C   0  0  0  0  0
   -0.1970    0.2630    0.9370 C   0  0  0  0  0
    0.3110    1.6220   -1.4220 C   0  0  0  0  0
    1.1060    0.4510    0.5220 C   0  0  0  0  0
    1.3650    1.1320   -0.6610 C   0  0  0  0  0
    2.6820    1.3240   -1.0850 N   0  0  0  0  0
    3.9130    1.3470    0.0220 S   0  0  0  0  0
    4.9860    2.0520   -0.5860 O   0  0  0  0  0
    3.3320    1.7320    1.2600 O   0  0  0  0  0
    4.4620   -0.3150    0.2270 C   0  0  0  0  0
    4.0280   -1.0580    1.3090 C   0  0  0  0  0
    5.3210   -0.8780   -0.6980 C   0  0  0  0  0
    5.7520   -2.1820   -0.5380 C   0  0  0  0  0
    4.4590   -2.3620    1.4690 C   0  0  0  0  0
    5.3230   -2.9230    0.5470 C   0  0  0  0  0
    2.9740    1.5040   -2.5090 C   0  0  0  0  0
   -2.6650    0.5490    0.6370 C   0  0  0  0  0
   -3.5130    0.1090   -0.5280 C   0  0  0  0  0
   -3.2120    1.8640    1.1980 C   0  0  0  0  0
   -4.5310    1.6760    1.6250 F   0  0  0  0  0
   -2.4250    2.2730    2.2800 F   0  0  0  0  0
   -3.1800    2.8450    0.2010 F   0  0  0  0  0
   -2.6980   -0.4530    1.6560 O   0  0  0  0  0
   -4.5480    0.7930   -1.0560 C   0  0  0  0  0
   -3.3610   -1.0470   -1.2350 N   0  0  0  0  0
   -4.3120   -1.0910   -2.2110 C   0  0  0  0  0
   -5.0580    0.0290   -2.1250 C   0  0  0  0  0
   -2.3440   -2.0720   -0.9870 C   0  0  0  0  0
   -2.9590   -3.2140   -0.1750 C   0  0  0  0  0
   -1.9670   -4.2140    0.0670 O   0  0  0  0  0
   -2.4400   -5.3310    0.8230 C   0  0  0  0  0
   -1.8110    1.8100   -1.5910 H   0  0  0  0  0
   -0.3990   -0.2660    1.8570 H   0  0  0  0  0
    0.5080    2.1510   -2.3420 H   0  0  0  0  0
    1.9230    0.0690    1.1150 H   0  0  0  0  0
    3.3540   -0.6200    2.0290 H   0  0  0  0  0
    5.6560   -0.2990   -1.5460 H   0  0  0  0  0
    6.4230   -2.6210   -1.2610 H   0  0  0  0  0
    4.1210   -2.9430    2.3150 H   0  0  0  0  0
    5.6590   -3.9410    0.6720 H   0  0  0  0  0
    2.9330    2.5650   -2.7570 H   0  0  0  0  0
    3.9700    1.1190   -2.7270 H   0  0  0  0  0
    2.2370    0.9640   -3.1030 H   0  0  0  0  0
   -2.2440   -1.2720    1.4160 H   0  0  0  0  0
   -4.9180    1.7510   -0.7210 H   0  0  0  0  0
   -4.4440   -1.8850   -2.9310 H   0  0  0  0  0
   -5.8920    0.2930   -2.7580 H   0  0  0  0  0
   -1.9790   -2.4590   -1.9390 H   0  0  0  0  0
   -1.5160   -1.6350   -0.4300 H   0  0  0  0  0
   -3.3240   -2.8270    0.7760 H   0  0  0  0  0
   -3.7870   -3.6510   -0.7320 H   0  0  0  0  0
   -2.7950   -4.9880    1.7950 H   0  0  0  0  0
   -3.2570   -5.8120    0.2860 H   0  0  0  0  0
   -1.6280   -6.0440    0.9630 H   0  0  0  0  0
  1  3  2  0  0  0
  2  4  2  0  0  0
  2  1  1  0  0  0
  2 33  1  0  0  0
  3  5  1  0  0  0
  3 34  1  0  0  0
  4  6  1  0  0  0
  4 35  1  0  0  0
  5 36  1  0  0  0
  6  7  1  0  0  0
  6  5  2  0  0  0
  7  8  1  0  0  0
  7 17  1  0  0  0
  8  9  2  0  0  0
  8 11  1  0  0  0
 10  8  2  0  0  0
 11 13  1  0  0  0
 12 11  2  0  0  0
 12 15  1  0  0  0
 12 37  1  0  0  0
 13 14  2  0  0  0
 13 38  1  0  0  0
 14 39  1  0  0  0
 15 16  2  0  0  0
 15 40  1  0  0  0
 16 14  1  0  0  0
 16 41  1  0  0  0
 17 42  1  0  0  0
 17 43  1  0  0  0
 17 44  1  0  0  0
 18  1  1  0  0  0
 18 24  1  0  0  0
 19 18  1  0  0  0
 20 18  1  0  0  0
 20 23  1  0  0  0
 21 20  1  0  0  0
 22 20  1  0  0  0
 24 45  1  0  0  0
 25 19  2  0  0  0
 25 46  1  0  0  0
 26 19  1  0  0  0
 26 29  1  0  0  0
 27 26  1  0  0  0
 27 47  1  0  0  0
 28 27  2  0  0  0
 28 25  1  0  0  0
 28 48  1  0  0  0
 29 30  1  0  0  0
 29 49  1  0  0  0
 29 50  1  0  0  0
 30 31  1  0  0  0
 30 51  1  0  0  0
 30 52  1  0  0  0
 31 32  1  0  0  0
 32 53  1  0  0  0
 32 54  1  0  0  0
 32 55  1  0  0  0
M  END
$$$$
0KX
  CCTOOLS-0306161121

 45 46  0  0  1  0  0  0  0  0999 V2000
    5.3870    1.9550   -0.3870 P   0  0  0  0  0
    6.0000    1.5610   -1.8230 O   0  0  0  0  0
    6.3220    1.5330    0.6800 O   0  0  0  0  0
    5.1730    3.5490   -0.3140 O   0  0  0  0  0
    3.5420   -0.2770    0.2440 P   0  0  0  0  0
    4.1440   -1.3350   -0.8100 O   0  0  0  0  0
    4.0700   -0.5720    1.5950 O   0  0  0  0  0
    3.9730    1.2130   -0.1860 O   0  0  0  0  0
    1.3710   -1.9400    0.7060 P   0  0  0  0  0
    1.9060   -2.9260   -0.2590 O   0  0  0  0  0
    1.9260   -2.2760    2.1800 O   0  0  0  0  0
    1.8640   -0.3940    0.2600 N   0  0  0  0  0
   -0.2380   -2.0110    0.7090 O   0  0  0  0  0
   -1.0160   -2.0720   -0.4870 C   0  0  0  0  0
   -2.5020   -2.1290   -0.1260 C   0  0  0  0  0
   -2.9350   -0.8650    0.4220 O   0  0  0  0  0
   -3.3580   -2.3220   -1.3980 C   0  0  0  0  0
   -3.7150   -3.6960   -1.5580 O   0  0  0  0  0
   -4.6150   -1.4620   -1.1390 C   0  0  0  0  0
   -4.3700   -0.8520    0.2590 C   0  0  0  0  0
   -4.8770    0.5220    0.3120 N   0  0  0  0  0
   -4.3560    1.4590   -0.5020 C   0  0  0  0  0
   -4.7970    2.7150   -0.4750 N   0  0  0  0  0
   -5.7650    3.0760    0.3580 C   0  0  0  0  0
   -6.3320    2.1180    1.2230 C   0  0  0  0  0
   -5.8770    0.8430    1.1800 C   0  0  0  0  0
   -3.4640    1.1530   -1.2760 O   0  0  0  0  0
   -6.2120    4.3760    0.3770 N   0  0  0  0  0
    5.4400    1.8090   -2.5710 H   0  0  0  0  0
    5.9860    4.0610   -0.4280 H   0  0  0  0  0
    3.8400   -1.2010   -1.7180 H   0  0  0  0  0
    1.6150   -1.6690    2.8650 H   0  0  0  0  0
    1.4740   -0.1340   -0.6340 H   0  0  0  0  0
   -0.8230   -1.1860   -1.0920 H   0  0  0  0  0
   -0.7450   -2.9640   -1.0520 H   0  0  0  0  0
   -2.6890   -2.9360    0.5820 H   0  0  0  0  0
   -2.8220   -1.9600   -2.2770 H   0  0  0  0  0
   -4.2530   -3.8740   -2.3420 H   0  0  0  0  0
   -4.7010   -0.6760   -1.8890 H   0  0  0  0  0
   -5.5090   -2.0850   -1.1350 H   0  0  0  0  0
   -4.8450   -1.4600    1.0290 H   0  0  0  0  0
   -7.1210    2.3950    1.9070 H   0  0  0  0  0
   -6.2980    0.0900    1.8290 H   0  0  0  0  0
   -5.8190    5.0330   -0.2190 H   0  0  0  0  0
   -6.9200    4.6370    0.9870 H   0  0  0  0  0
  1  8  1  0  0  0
  1  4  1  0  0  0
  1  2  1  0  0  0
  2 29  1  0  0  0
  3  1  2  0  0  0
  4 30  1  0  0  0
  5 12  1  0  0  0
  5  6  1  0  0  0
  5  8  1  0  0  0
  6 31  1  0  0  0
  7  5  2  0  0  0
  9 11  1  0  0  0
  9 12  1  0  0  0
 10  9  2  0  0  0
 11 32  1  0  0  0
 12 33  1  0  0  0
 13  9  1  0  0  0
 14 13  1  0  0  0
 14 34  1  0  0  0
 14 35  1  0  0  0
 15 14  1  0  0  0
 15 17  1  0  0  0
 15 36  1  0  0  0
 16 15  1  0  0  0
 16 20  1  0  0  0
 17 19  1  0  0  0
 17 18  1  0  0  0
 17 37  1  0  0  0
 18 38  1  0  0  0
 19 39  1  0  0  0
 19 40  1  0  0  0
 20 21  1  0  0  0
 20 19  1  0  0  0
 20 41  1  0  0  0
 21 22  1  0  0  0
 21 26  1  0  0  0
 22 23  1  0  0  0
 23 24  2  0  0  0
 24 28  1  0  0  0
 25 24  1  0  0  0
 25 42  1  0  0  0
 26 25  2  0  0  0
 26 43  1  0  0  0
 27 22  2  0  0  0
 28 44  1  0  0  0
 28 45  1  0  0  0
M  END
$$$$
0L3
  CCTOOLS-0306161121

 90 92  0  0  1  0  0  0  0  0999 V2000
    7.7960   -6.5690   -0.9680 O   0  0  0  0  0
    7.8040   -5.4110   -1.8880 P   0  0  0  0  0
    9.3220   -5.0530   -2.2870 O   0  0  0  0  0
    6.9710   -5.7750   -3.2170 O   0  0  0  0  0
    7.1270   -4.1430   -1.1610 O   0  0  0  0  0
    5.8540   -3.9580   -0.1930 P   0  0  0  0  0
    4.5010   -4.0700   -1.0580 O   0  0  0  0  0
    5.8650   -5.0130    0.8440 O   0  0  0  0  0
    5.9220   -2.5120    0.5110 O   0  0  0  0  0
    5.2460   -1.8750    1.8270 P   0  0  0  0  0
    3.8430   -2.3350    1.9320 O   0  0  0  0  0
    6.0640   -2.3460    3.1310 O   0  0  0  0  0
    5.2780   -0.2690    1.7240 O   0  0  0  0  0
    4.6610    0.5850    2.6880 C   0  0  0  0  0
    4.8790    2.0460    2.2890 C   0  0  0  0  0
    4.3290    2.9900    3.3820 C   0  0  0  0  0
    5.3850    3.4410    4.2320 O   0  0  0  0  0
    3.7290    4.1720    2.5890 C   0  0  0  0  0
    4.1140    2.3650    1.1070 O   0  0  0  0  0
    3.9870    3.8030    1.1110 C   0  0  0  0  0
    2.8570    4.2190    0.2770 N   0  0  0  0  0
    2.6950    5.4710   -0.2530 C   0  0  0  0  0
    3.4060    6.5970   -0.2040 N   0  0  0  0  0
    2.9940    7.6790   -0.8290 C   0  0  0  0  0
    1.8740    7.7160   -1.5280 N   0  0  0  0  0
    1.0980    6.6420   -1.6350 C   0  0  0  0  0
   -0.0750    6.6840   -2.3680 N   0  0  0  0  0
    1.4960    5.4660   -0.9860 C   0  0  0  0  0
    1.8180    3.4100   -0.0890 C   0  0  0  0  0
    0.9440    4.1100   -0.8590 C   0  0  0  0  0
   -0.2700    3.6210   -1.4390 C   0  0  0  0  0
   -1.2660    3.2190   -1.9140 C   0  0  0  0  0
   -2.5140    2.7160   -2.5100 C   0  0  0  0  0
   -3.4520    2.2370   -1.4010 C   0  0  0  0  0
   -4.7500    1.7140   -2.0200 C   0  0  0  0  0
   -5.6480    1.2550   -0.9580 N   0  0  0  0  0
   -6.8580    0.7500   -1.2700 C   0  0  0  0  0
   -7.2030    0.6760   -2.4300 O   0  0  0  0  0
   -7.7820    0.2770   -0.1770 C   0  0  0  0  0
   -9.0790   -0.2450   -0.7970 C   0  0  0  0  0
  -10.0170   -0.7250    0.3130 C   0  0  0  0  0
  -11.3150   -1.2480   -0.3070 C   0  0  0  0  0
  -12.2530   -1.7270    0.8030 C   0  0  0  0  0
  -13.5500   -2.2500    0.1830 C   0  0  0  0  0
  -14.4880   -2.7300    1.2930 C   0  0  0  0  0
  -15.7860   -3.2530    0.6730 C   0  0  0  0  0
  -16.7240   -3.7320    1.7830 C   0  0  0  0  0
  -17.9360   -4.2200    1.2040 O   0  0  0  0  0
    9.7920   -5.7720   -2.7300 H   0  0  0  0  0
    6.9350   -5.0600   -3.8670 H   0  0  0  0  0
    4.4260   -3.4070   -1.7590 H   0  0  0  0  0
    6.9940   -2.0780    3.1300 H   0  0  0  0  0
    3.5920    0.3750    2.7280 H   0  0  0  0  0
    5.1020    0.4060    3.6680 H   0  0  0  0  0
    5.9390    2.2380    2.1210 H   0  0  0  0  0
    3.5560    2.4890    3.9650 H   0  0  0  0  0
    5.0950    4.0370    4.9360 H   0  0  0  0  0
    2.6590    4.2560    2.7800 H   0  0  0  0  0
    4.2380    5.1020    2.8450 H   0  0  0  0  0
    4.9100    4.2660    0.7610 H   0  0  0  0  0
    3.5960    8.5740   -0.7670 H   0  0  0  0  0
   -0.3400    7.5050   -2.8120 H   0  0  0  0  0
   -0.6320    5.8940   -2.4380 H   0  0  0  0  0
    1.7070    2.3730    0.1930 H   0  0  0  0  0
   -2.9960    3.5160   -3.0730 H   0  0  0  0  0
   -2.2890    1.8860   -3.1790 H   0  0  0  0  0
   -2.9700    1.4370   -0.8380 H   0  0  0  0  0
   -3.6780    3.0670   -0.7320 H   0  0  0  0  0
   -5.2320    2.5130   -2.5830 H   0  0  0  0  0
   -4.5240    0.8840   -2.6890 H   0  0  0  0  0
   -5.3720    1.3140   -0.0300 H   0  0  0  0  0
   -7.3000   -0.5220    0.3860 H   0  0  0  0  0
   -8.0070    1.1080    0.4920 H   0  0  0  0  0
   -9.5610    0.5540   -1.3590 H   0  0  0  0  0
   -8.8540   -1.0760   -1.4660 H   0  0  0  0  0
   -9.5350   -1.5250    0.8760 H   0  0  0  0  0
  -10.2430    0.1050    0.9820 H   0  0  0  0  0
  -11.7970   -0.4480   -0.8690 H   0  0  0  0  0
  -11.0890   -2.0780   -0.9760 H   0  0  0  0  0
  -11.7710   -2.5270    1.3660 H   0  0  0  0  0
  -12.4790   -0.8970    1.4720 H   0  0  0  0  0
  -14.0320   -1.4510   -0.3800 H   0  0  0  0  0
  -13.3250   -3.0800   -0.4860 H   0  0  0  0  0
  -14.0070   -3.5290    1.8560 H   0  0  0  0  0
  -14.7140   -1.9000    1.9620 H   0  0  0  0  0
  -16.2680   -2.4530    0.1100 H   0  0  0  0  0
  -15.5600   -4.0830    0.0040 H   0  0  0  0  0
  -16.2420   -4.5320    2.3450 H   0  0  0  0  0
  -16.9490   -2.9020    2.4520 H   0  0  0  0  0
  -18.5790   -4.5420    1.8510 H   0  0  0  0  0
  1  2  2  0  0  0
  2  4  1  0  0  0
  2  5  1  0  0  0
  3  2  1  0  0  0
  3 49  1  0  0  0
  4 50  1  0  0  0
  5  6  1  0  0  0
  6  7  1  0  0  0
  6  9  1  0  0  0
  7 51  1  0  0  0
  8  6  2  0  0  0
 10  9  1  0  0  0
 10 13  1  0  0  0
 10 12  1  0  0  0
 11 10  2  0  0  0
 12 52  1  0  0  0
 14 13  1  0  0  0
 14 15  1  0  0  0
 14 53  1  0  0  0
 14 54  1  0  0  0
 15 16  1  0  0  0
 15 19  1  0  0  0
 15 55  1  0  0  0
 16 18  1  0  0  0
 16 56  1  0  0  0
 17 16  1  0  0  0
 17 57  1  0  0  0
 18 20  1  0  0  0
 18 58  1  0  0  0
 18 59  1  0  0  0
 19 20  1  0  0  0
 20 21  1  0  0  0
 20 60  1  0  0  0
 21 22  1  0  0  0
 22 23  2  0  0  0
 22 28  1  0  0  0
 23 24  1  0  0  0
 24 25  2  0  0  0
 24 61  1  0  0  0
 26 25  1  0  0  0
 26 27  1  0  0  0
 27 62  1  0  0  0
 27 63  1  0  0  0
 28 26  2  0  0  0
 29 21  1  0  0  0
 29 30  2  0  0  0
 29 64  1  0  0  0
 30 31  1  0  0  0
 30 28  1  0  0  0
 31 32  3  0  0  0
 32 33  1  0  0  0
 33 65  1  0  0  0
 33 66  1  0  0  0
 34 33  1  0  0  0
 34 67  1  0  0  0
 34 68  1  0  0  0
 35 34  1  0  0  0
 35 69  1  0  0  0
 35 70  1  0  0  0
 36 35  1  0  0  0
 36 71  1  0  0  0
 37 36  1  0  0  0
 37 38  2  0  0  0
 39 37  1  0  0  0
 39 72  1  0  0  0
 39 73  1  0  0  0
 40 39  1  0  0  0
 40 74  1  0  0  0
 40 75  1  0  0  0
 41 40  1  0  0  0
 41 76  1  0  0  0
 41 77  1  0  0  0
 42 41  1  0  0  0
 42 78  1  0  0  0
 42 79  1  0  0  0
 43 42  1  0  0  0
 43 80  1  0  0  0
 43 81  1  0  0  0
 44 43  1  0  0  0
 44 82  1  0  0  0
 44 83  1  0  0  0
 45 44  1  0  0  0
 45 84  1  0  0  0
 45 85  1  0  0  0
 46 45  1  0  0  0
 46 86  1  0  0  0
 46 87  1  0  0  0
 47 46  1  0  0  0
 47 88  1  0  0  0
 47 89  1  0  0  0
 48 47  1  0  0  0
 48 90  1  0  0  0
M  END
$$$$
0L7
  CCTOOLS-0306161121

 61 63  0  0  1  0  0  0  0  0999 V2000
    7.1870    0.5950   -1.8130 O   0  0  0  0  0
    6.5560   -0.4360   -1.6560 C   0  0  0  0  0
    7.0230   -1.6140   -2.1270 N   0  0  0  0  0
    6.3050   -2.7580   -1.9430 C   0  0  0  0  0
    6.8020   -3.9410   -2.4300 N   0  0  0  0  0
    5.1520   -2.7650   -1.3140 N   0  0  0  0  0
    5.3210   -0.4310   -0.9750 C   0  0  0  0  0
    4.6230   -1.6350   -0.8200 C   0  0  0  0  0
    4.5010    0.6060   -0.3350 C   0  0  0  0  0
[truncated: 14,013,748 more chars]
