# Supplementary material for: Optimized SQE atomic charges for peptides accessible via a web application
Source: J Cheminform. 2021 Jun 30;13:45. doi: 10.1186/s13321-021-00528-w (PMC8243439; doi:10.1186/s13321-021-00528-w)
Supplement: Supplementary file 3 — Additional file 3. Datasets.Molecules for all datasets. [file 13321_2021_528_MOESM3_ESM.zip › DTP_small.sdf]

NSC_557
 ccorina  04030319103D 1   1.00000     0.00000 
CORINA 2.61 0041  25.10.2001
 39 39  0  0  0  0  0  0  0  0  1 V2000
   -0.0187    1.5258    0.0104 C   0  0  0  0  0  0  0  0  0  0  0  0
    0.0021   -0.0041    0.0020 C   0  0  0  0  0  0  0  0  0  0  0  0
    1.4167    2.0553   -0.0004 C   0  0  0  0  0  0  0  0  0  0  0  0
    0.7421   -0.5109    1.2415 C   0  0  0  0  0  0  0  0  0  0  0  0
    2.1567    1.5485    1.2391 C   0  0  0  0  0  0  0  0  0  0  0  0
    2.1775    0.0187    1.2307 C   0  0  0  0  0  0  0  0  0  0  0  0
   -0.7587    2.0326   -1.2291 C   0  0  0  0  0  0  0  0  0  0  0  0
   -0.7784    3.4844   -1.2211 O   0  0  0  0  0  0  0  0  0  0  0  0
   -1.3782    4.1530   -2.2186 C   0  0  0  0  0  0  0  0  0  0  0  0
   -1.9018    3.5467   -3.1231 O   0  0  0  0  0  0  0  0  0  0  0  0
   -1.3987    5.6599   -2.2103 C   0  0  0  0  0  0  0  0  0  0  0  0
   -1.4333   -0.5336    0.0129 C   0  0  0  0  0  0  0  0  0  0  0  0
   -1.4136   -1.9855    0.0049 O   0  0  0  0  0  0  0  0  0  0  0  0
   -2.5668   -2.6724    0.0122 C   0  0  0  0  0  0  0  0  0  0  0  0
   -3.6212   -2.0826    0.0255 O   0  0  0  0  0  0  0  0  0  0  0  0
   -2.5464   -4.1792    0.0039 C   0  0  0  0  0  0  0  0  0  0  0  0
    0.0259   -0.0175    2.5003 C   0  0  0  0  0  0  0  0  0  0  0  0
   -0.5289    1.8773    0.9072 H   0  0  0  0  0  0  0  0  0  0  0  0
    0.5123   -0.3556   -0.8948 H   0  0  0  0  0  0  0  0  0  0  0  0
    1.9269    1.7038   -0.8972 H   0  0  0  0  0  0  0  0  0  0  0  0
    1.4019    3.1452    0.0056 H   0  0  0  0  0  0  0  0  0  0  0  0
    0.7568   -1.6008    1.2356 H   0  0  0  0  0  0  0  0  0  0  0  0
    3.1793    1.9258    1.2314 H   0  0  0  0  0  0  0  0  0  0  0  0
    1.6465    1.9000    2.1359 H   0  0  0  0  0  0  0  0  0  0  0  0
    2.7046   -0.3424    2.1137 H   0  0  0  0  0  0  0  0  0  0  0  0
    2.6876   -0.3328    0.3339 H   0  0  0  0  0  0  0  0  0  0  0  0
   -0.2485    1.6811   -2.1259 H   0  0  0  0  0  0  0  0  0  0  0  0
   -1.7813    1.6553   -1.2214 H   0  0  0  0  0  0  0  0  0  0  0  0
   -1.9258    6.0209   -3.0933 H   0  0  0  0  0  0  0  0  0  0  0  0
   -1.9088    6.0114   -1.3135 H   0  0  0  0  0  0  0  0  0  0  0  0
   -0.3761    6.0371   -2.2180 H   0  0  0  0  0  0  0  0  0  0  0  0
   -1.9435   -0.1821    0.9097 H   0  0  0  0  0  0  0  0  0  0  0  0
   -1.9605   -0.1726   -0.8702 H   0  0  0  0  0  0  0  0  0  0  0  0
   -2.0362   -4.5308   -0.8929 H   0  0  0  0  0  0  0  0  0  0  0  0
   -2.0192   -4.5403    0.8870 H   0  0  0  0  0  0  0  0  0  0  0  0
   -3.5690   -4.5565    0.0117 H   0  0  0  0  0  0  0  0  0  0  0  0
    0.5531   -0.3786    3.3834 H   0  0  0  0  0  0  0  0  0  0  0  0
    0.0111    1.0724    2.5063 H   0  0  0  0  0  0  0  0  0  0  0  0
   -0.9967   -0.3948    2.5081 H   0  0  0  0  0  0  0  0  0  0  0  0
  1  2  1  0  0  0  0
  1  3  1  0  0  0  0
  1  7  1  0  0  0  0
  1 18  1  0  0  0  0
  2  4  1  0  0  0  0
  2 12  1  0  0  0  0
  2 19  1  0  0  0  0
  3  5  1  0  0  0  0
  3 20  1  0  0  0  0
  3 21  1  0  0  0  0
  4  6  1  0  0  0  0
  4 17  1  0  0  0  0
  4 22  1  0  0  0  0
  5  6  1  0  0  0  0
  5 23  1  0  0  0  0
  5 24  1  0  0  0  0
  6 25  1  0  0  0  0
  6 26  1  0  0  0  0
  7  8  1  0  0  0  0
  7 27  1  0  0  0  0
  7 28  1  0  0  0  0
  8  9  1  0  0  0  0
  9 10  2  0  0  0  0
  9 11  1  0  0  0  0
 11 29  1  0  0  0  0
 11 30  1  0  0  0  0
 11 31  1  0  0  0  0
 12 13  1  0  0  0  0
 12 32  1  0  0  0  0
 12 33  1  0  0  0  0
 13 14  1  0  0  0  0
 14 15  2  0  0  0  0
 14 16  1  0  0  0  0
 16 34  1  0  0  0  0
 16 35  1  0  0  0  0
 16 36  1  0  0  0  0
 17 37  1  0  0  0  0
 17 38  1  0  0  0  0
 17 39  1  0  0  0  0
M  END
>  <NSC>
557

$$$$
NSC_1002
 ccorina  04030319103D 1   1.00000     0.00000 
CORINA 2.61 0041  25.10.2001
 19 18  0  0  0  0  0  0  0  0  1 V2000
   -0.0144    1.2086    0.0087 C   0  0  0  0  0  0  0  0  0  0  0  0
    0.0021   -0.0041    0.0020 O   0  0  0  0  0  0  0  0  0  0  0  0
    1.2803    1.9798    0.0005 C   0  0  0  0  0  0  0  0  0  0  0  0
   -1.1906    1.8666    0.0178 N   0  0  0  0  0  0  0  0  0  0  0  0
   -2.4492    1.1169    0.0197 C   0  0  0  0  0  0  0  0  0  0  0  0
   -2.8623    0.8595    1.4015 N   0  0  0  0  0  0  0  0  0  0  0  0
   -3.6495    1.7439    2.0454 C   0  0  0  0  0  0  0  0  0  0  0  0
   -4.0160    2.7528    1.4809 O   0  0  0  0  0  0  0  0  0  0  0  0
   -4.0743    1.4791    3.4669 C   0  0  0  0  0  0  0  0  0  0  0  0
    1.3211    2.6120   -0.8866 H   0  0  0  0  0  0  0  0  0  0  0  0
    1.3381    2.6024    0.8933 H   0  0  0  0  0  0  0  0  0  0  0  0
    2.1183    1.2828   -0.0113 H   0  0  0  0  0  0  0  0  0  0  0  0
   -1.2037    2.8365    0.0232 H   0  0  0  0  0  0  0  0  0  0  0  0
   -3.2192    1.6984   -0.4873 H   0  0  0  0  0  0  0  0  0  0  0  0
   -2.3084    0.1691   -0.4999 H   0  0  0  0  0  0  0  0  0  0  0  0
   -2.5691    0.0526    1.8530 H   0  0  0  0  0  0  0  0  0  0  0  0
   -3.1915    1.4016    4.1015 H   0  0  0  0  0  0  0  0  0  0  0  0
   -4.7026    2.2982    3.8169 H   0  0  0  0  0  0  0  0  0  0  0  0
   -4.6361    0.5461    3.5104 H   0  0  0  0  0  0  0  0  0  0  0  0
  1  2  2  0  0  0  0
  1  3  1  0  0  0  0
  1  4  1  0  0  0  0
  3 10  1  0  0  0  0
  3 11  1  0  0  0  0
  3 12  1  0  0  0  0
  4  5  1  0  0  0  0
  4 13  1  0  0  0  0
  5  6  1  0  0  0  0
  5 14  1  0  0  0  0
  5 15  1  0  0  0  0
  6  7  1  0  0  0  0
  6 16  1  0  0  0  0
  7  8  2  0  0  0  0
  7  9  1  0  0  0  0
  9 17  1  0  0  0  0
  9 18  1  0  0  0  0
  9 19  1  0  0  0  0
M  END
>  <NSC>
1002

$$$$
NSC_1692
 ccorina  04030319103D 1   1.00000     0.00000 
CORINA 2.61 0041  25.10.2001
 26 25  0  0  0  0  0  0  0  0  1 V2000
   -0.0173    1.4248    0.0099 C   0  0  0  0  0  0  0  0  0  0  0  0
    0.0021   -0.0041    0.0020 O   0  0  0  0  0  0  0  0  0  0  0  0
    1.4181    1.9544   -0.0010 C   0  0  0  0  0  0  0  0  0  0  0  0
    1.3987    3.3832    0.0069 O   0  0  0  0  0  0  0  0  0  0  0  0
   -0.7573    1.9316   -1.2297 C   0  0  0  0  0  0  0  0  0  0  0  0
   -0.0884    1.4708   -2.4054 O   0  0  0  0  0  0  0  0  0  0  0  0
   -2.1927    1.4020   -1.2188 C   0  0  0  0  0  0  0  0  0  0  0  0
   -2.8615    1.8629   -0.0431 O   0  0  0  0  0  0  0  0  0  0  0  0
    2.1469    1.4551    1.2199 C   0  0  0  0  0  0  0  0  0  0  0  0
    2.6047    2.2452    2.0182 O   0  0  0  0  0  0  0  0  0  0  0  0
    2.2901    0.1307    1.4247 N   0  0  0  0  0  0  0  0  0  0  0  0
   -2.9327    1.9089   -2.4583 C   0  0  0  0  0  0  0  0  0  0  0  0
   -4.2733    1.4142   -2.4482 O   0  0  0  0  0  0  0  0  0  0  0  0
   -0.5275    1.7763    0.9067 H   0  0  0  0  0  0  0  0  0  0  0  0
    0.4610   -0.2729   -0.8056 H   0  0  0  0  0  0  0  0  0  0  0  0
    1.9283    1.6028   -0.8978 H   0  0  0  0  0  0  0  0  0  0  0  0
    0.9398    3.6521    0.8145 H   0  0  0  0  0  0  0  0  0  0  0  0
   -0.7721    3.0215   -1.2237 H   0  0  0  0  0  0  0  0  0  0  0  0
   -0.0975    0.5044   -2.3714 H   0  0  0  0  0  0  0  0  0  0  0  0
   -2.1779    0.3122   -1.2248 H   0  0  0  0  0  0  0  0  0  0  0  0
   -2.8525    2.8292   -0.0770 H   0  0  0  0  0  0  0  0  0  0  0  0
    1.9239   -0.5011    0.7863 H   0  0  0  0  0  0  0  0  0  0  0  0
    2.7592   -0.1906    2.2106 H   0  0  0  0  0  0  0  0  0  0  0  0
   -2.9475    2.9988   -2.4523 H   0  0  0  0  0  0  0  0  0  0  0  0
   -2.4225    1.5573   -3.3551 H   0  0  0  0  0  0  0  0  0  0  0  0
   -4.7034    1.7561   -3.2440 H   0  0  0  0  0  0  0  0  0  0  0  0
  1  2  1  0  0  0  0
  1  3  1  0  0  0  0
  1  5  1  0  0  0  0
  1 14  1  0  0  0  0
  2 15  1  0  0  0  0
  3  4  1  0  0  0  0
  3  9  1  0  0  0  0
  3 16  1  0  0  0  0
  4 17  1  0  0  0  0
  5  6  1  0  0  0  0
  5  7  1  0  0  0  0
  5 18  1  0  0  0  0
  6 19  1  0  0  0  0
  7  8  1  0  0  0  0
  7 12  1  0  0  0  0
  7 20  1  0  0  0  0
  8 21  1  0  0  0  0
  9 10  2  0  0  0  0
  9 11  1  0  0  0  0
 11 22  1  0  0  0  0
 11 23  1  0  0  0  0
 12 13  1  0  0  0  0
 12 24  1  0  0  0  0
 12 25  1  0  0  0  0
 13 26  1  0  0  0  0
M  END
>  <NSC>
1692

$$$$
NSC_3085
 ccorina  04030319113D 1   1.00000     0.00000 
CORINA 2.61 0041  25.10.2001
 33 33  0  0  0  0  0  0  0  0  1 V2000
   -0.8141    1.8865    0.0236 H   0  0  0  0  0  0  0  0  0  0  0  0
   -1.0080   -0.6808    0.0076 O   0  0  0  0  0  0  0  0  0  0  0  0
   -0.0161    1.3353    0.0094 N   0  0  0  0  0  0  0  0  0  0  0  0
    1.2337   -0.5304   -0.0126 N   0  0  0  0  0  0  0  0  0  0  0  0
    1.4399   -1.4782   -0.0196 H   0  0  0  0  0  0  0  0  0  0  0  0
    1.3661    1.8372   -0.0011 C   0  0  0  0  0  0  0  0  0  0  0  0
    2.2237    0.5570   -0.0162 C   0  0  0  0  0  0  0  0  0  0  0  0
    0.0021   -0.0041    0.0020 C   0  0  0  0  0  0  0  0  0  0  0  0
    1.6248    2.6718   -1.2571 C   0  0  0  0  0  0  0  0  0  0  0  0
    3.1043    0.4858    1.2330 C   0  0  0  0  0  0  0  0  0  0  0  0
    3.8677   -0.8401    1.2439 C   0  0  0  0  0  0  0  0  0  0  0  0
    4.7483   -0.9113    2.4931 C   0  0  0  0  0  0  0  0  0  0  0  0
    5.5117   -2.2372    2.5040 C   0  0  0  0  0  0  0  0  0  0  0  0
    6.3922   -2.3085    3.7532 C   0  0  0  0  0  0  0  0  0  0  0  0
    7.1442   -3.6144    3.7639 C   0  0  0  0  0  0  0  0  0  0  0  0
    6.9915   -4.4068    2.8646 O   0  0  0  0  0  0  0  0  0  0  0  0
    7.9836   -3.8972    4.7724 O   0  0  0  0  0  0  0  0  0  0  0  0
    1.5675    2.4222    0.8963 H   0  0  0  0  0  0  0  0  0  0  0  0
    2.8339    0.5159   -0.9184 H   0  0  0  0  0  0  0  0  0  0  0  0
    0.9580    3.5341   -1.2641 H   0  0  0  0  0  0  0  0  0  0  0  0
    2.6600    3.0130   -1.2597 H   0  0  0  0  0  0  0  0  0  0  0  0
    1.4407    2.0629   -2.1422 H   0  0  0  0  0  0  0  0  0  0  0  0
    3.8135    1.3134    1.2253 H   0  0  0  0  0  0  0  0  0  0  0  0
    2.4784    0.5520    2.1230 H   0  0  0  0  0  0  0  0  0  0  0  0
    3.1584   -1.6677    1.2516 H   0  0  0  0  0  0  0  0  0  0  0  0
    4.4936   -0.9063    0.3539 H   0  0  0  0  0  0  0  0  0  0  0  0
    5.4575   -0.0837    2.4853 H   0  0  0  0  0  0  0  0  0  0  0  0
    4.1224   -0.8452    3.3830 H   0  0  0  0  0  0  0  0  0  0  0  0
    4.8024   -3.0648    2.5117 H   0  0  0  0  0  0  0  0  0  0  0  0
    6.1376   -2.3034    1.6140 H   0  0  0  0  0  0  0  0  0  0  0  0
    7.1015   -1.4808    3.7454 H   0  0  0  0  0  0  0  0  0  0  0  0
    5.7664   -2.2423    4.6431 H   0  0  0  0  0  0  0  0  0  0  0  0
    8.4661   -4.7352    4.7793 H   0  0  0  0  0  0  0  0  0  0  0  0
  1  3  1  0  0  0  0
  2  8  2  0  0  0  0
  3  8  1  0  0  0  0
  3  6  1  0  0  0  0
  4  5  1  0  0  0  0
  4  8  1  0  0  0  0
  4  7  1  0  0  0  0
  6  7  1  0  0  0  0
  6  9  1  0  0  0  0
  6 18  1  0  0  0  0
  7 10  1  0  0  0  0
  7 19  1  0  0  0  0
  9 20  1  0  0  0  0
  9 21  1  0  0  0  0
  9 22  1  0  0  0  0
 10 11  1  0  0  0  0
 10 23  1  0  0  0  0
 10 24  1  0  0  0  0
 11 12  1  0  0  0  0
 11 25  1  0  0  0  0
 11 26  1  0  0  0  0
 12 13  1  0  0  0  0
 12 27  1  0  0  0  0
 12 28  1  0  0  0  0
 13 14  1  0  0  0  0
 13 29  1  0  0  0  0
 13 30  1  0  0  0  0
 14 15  1  0  0  0  0
 14 31  1  0  0  0  0
 14 32  1  0  0  0  0
 15 16  2  0  0  0  0
 15 17  1  0  0  0  0
 17 33  1  0  0  0  0
M  END
>  <NSC>
3085

$$$$
NSC_3121
 ccorina  04030319113D 1   1.00000     0.00000 
CORINA 2.61 0041  25.10.2001
 29 28  0  0  0  0  0  0  0  0  1 V2000
    0.1934    1.4444   -0.2047 N   0  0  0  0  0  0  0  0  0  0  0  0
    0.4360    4.1362   -0.5331 N   0  0  0  0  0  0  0  0  0  0  0  0
    1.5280    3.3590   -0.6747 C   0  0  0  0  0  0  0  0  0  0  0  0
    2.6014    3.8622   -0.9452 O   0  0  0  0  0  0  0  0  0  0  0  0
    1.4302    2.0242   -0.5164 N   0  0  0  0  0  0  0  0  0  0  0  0
    0.1139    0.1860    0.0157 C   0  0  0  0  0  0  0  0  0  0  0  0
   -1.1870   -0.4169    0.4798 C   0  0  0  0  0  0  0  0  0  0  0  0
   -0.9821   -1.0863    1.8403 C   0  0  0  0  0  0  0  0  0  0  0  0
   -2.2425    0.6834    0.6066 C   0  0  0  0  0  0  0  0  0  0  0  0
    1.3210   -0.6926   -0.1889 C   0  0  0  0  0  0  0  0  0  0  0  0
    1.9147   -1.0682    1.1702 C   0  0  0  0  0  0  0  0  0  0  0  0
    0.9065   -1.9635   -0.9332 C   0  0  0  0  0  0  0  0  0  0  0  0
   -0.4203    3.7348   -0.3173 H   0  0  0  0  0  0  0  0  0  0  0  0
    0.5064    5.0969   -0.6470 H   0  0  0  0  0  0  0  0  0  0  0  0
    2.2161    1.4648   -0.6184 H   0  0  0  0  0  0  0  0  0  0  0  0
   -1.5218   -1.1599   -0.2440 H   0  0  0  0  0  0  0  0  0  0  0  0
   -0.6473   -0.3432    2.5641 H   0  0  0  0  0  0  0  0  0  0  0  0
   -1.9230   -1.5223    2.1760 H   0  0  0  0  0  0  0  0  0  0  0  0
   -0.2301   -1.8701    1.7500 H   0  0  0  0  0  0  0  0  0  0  0  0
   -1.9077    1.4264    1.3304 H   0  0  0  0  0  0  0  0  0  0  0  0
   -2.3884    1.1603   -0.3626 H   0  0  0  0  0  0  0  0  0  0  0  0
   -3.1834    0.2473    0.9423 H   0  0  0  0  0  0  0  0  0  0  0  0
    2.0665   -0.1552   -0.7750 H   0  0  0  0  0  0  0  0  0  0  0  0
    1.2592   -1.7828    1.6681 H   0  0  0  0  0  0  0  0  0  0  0  0
    2.8978   -1.5163    1.0260 H   0  0  0  0  0  0  0  0  0  0  0  0
    2.0100   -0.1732    1.7849 H   0  0  0  0  0  0  0  0  0  0  0  0
    1.7928   -2.5540   -1.1654 H   0  0  0  0  0  0  0  0  0  0  0  0
    0.2340   -2.5488   -0.3060 H   0  0  0  0  0  0  0  0  0  0  0  0
    0.3974   -1.6932   -1.8583 H   0  0  0  0  0  0  0  0  0  0  0  0
  1  6  2  0  0  0  0
  1  5  1  0  0  0  0
  2  3  1  0  0  0  0
  2 13  1  0  0  0  0
  2 14  1  0  0  0  0
  3  4  2  0  0  0  0
  3  5  1  0  0  0  0
  5 15  1  0  0  0  0
  6  7  1  0  0  0  0
  6 10  1  0  0  0  0
  7  9  1  0  0  0  0
  7  8  1  0  0  0  0
  7 16  1  0  0  0  0
  8 17  1  0  0  0  0
  8 18  1  0  0  0  0
  8 19  1  0  0  0  0
  9 20  1  0  0  0  0
  9 21  1  0  0  0  0
  9 22  1  0  0  0  0
 10 12  1  0  0  0  0
 10 11  1  0  0  0  0
 10 23  1  0  0  0  0
 11 24  1  0  0  0  0
 11 25  1  0  0  0  0
 11 26  1  0  0  0  0
 12 27  1  0  0  0  0
 12 28  1  0  0  0  0
 12 29  1  0  0  0  0
M  END
>  <NSC>
3121

$$$$
NSC_356
 ccorina  04030319103D 1   1.00000     0.00000 
CORINA 2.61 0041  25.10.2001
 30 29  0  0  0  0  0  0  0  0  1 V2000
   -0.0187    1.5258    0.0104 C   0  0  0  0  0  0  0  0  0  0  0  0
    0.0021   -0.0041    0.0020 C   0  0  0  0  0  0  0  0  0  0  0  0
   -1.4333   -0.5336    0.0129 C   0  0  0  0  0  0  0  0  0  0  0  0
   -1.4126   -2.0635    0.0045 C   0  0  0  0  0  0  0  0  0  0  0  0
   -2.8479   -2.5931    0.0153 C   0  0  0  0  0  0  0  0  0  0  0  0
   -2.8275   -4.0999    0.0070 C   0  0  0  0  0  0  0  0  0  0  0  0
   -1.7737   -4.6894   -0.0062 O   0  0  0  0  0  0  0  0  0  0  0  0
   -4.1222   -4.8711    0.0153 C   0  0  0  0  0  0  0  0  0  0  0  0
   -3.8268   -6.3488    0.0045 C   0  0  0  0  0  0  0  0  0  0  0  0
   -2.6829   -6.7358   -0.0085 O   0  0  0  0  0  0  0  0  0  0  0  0
   -4.9588   -7.3436    0.0100 C   0  0  0  0  0  0  0  0  0  0  0  0
   -4.3898   -8.7638   -0.0031 C   0  0  0  0  0  0  0  0  0  0  0  0
    1.0039    1.9031    0.0027 H   0  0  0  0  0  0  0  0  0  0  0  0
   -0.5459    1.8868   -0.8726 H   0  0  0  0  0  0  0  0  0  0  0  0
   -0.5289    1.8773    0.9072 H   0  0  0  0  0  0  0  0  0  0  0  0
    0.5123   -0.3556   -0.8948 H   0  0  0  0  0  0  0  0  0  0  0  0
    0.5293   -0.3651    0.8851 H   0  0  0  0  0  0  0  0  0  0  0  0
   -1.9435   -0.1821    0.9097 H   0  0  0  0  0  0  0  0  0  0  0  0
   -1.9605   -0.1726   -0.8702 H   0  0  0  0  0  0  0  0  0  0  0  0
   -0.9024   -2.4150   -0.8923 H   0  0  0  0  0  0  0  0  0  0  0  0
   -0.8854   -2.4246    0.8875 H   0  0  0  0  0  0  0  0  0  0  0  0
   -3.3581   -2.2415    0.9121 H   0  0  0  0  0  0  0  0  0  0  0  0
   -3.3751   -2.2320   -0.8677 H   0  0  0  0  0  0  0  0  0  0  0  0
   -4.6888   -4.6204    0.9120 H   0  0  0  0  0  0  0  0  0  0  0  0
   -4.7058   -4.6108   -0.8678 H   0  0  0  0  0  0  0  0  0  0  0  0
   -5.5624   -7.2022    0.9065 H   0  0  0  0  0  0  0  0  0  0  0  0
   -5.5794   -7.1927   -0.8733 H   0  0  0  0  0  0  0  0  0  0  0  0
   -5.2085   -9.4833    0.0009 H   0  0  0  0  0  0  0  0  0  0  0  0
   -3.7862   -8.9051   -0.8996 H   0  0  0  0  0  0  0  0  0  0  0  0
   -3.7692   -8.9147    0.8802 H   0  0  0  0  0  0  0  0  0  0  0  0
  1  2  1  0  0  0  0
  1 13  1  0  0  0  0
  1 14  1  0  0  0  0
  1 15  1  0  0  0  0
  2  3  1  0  0  0  0
  2 16  1  0  0  0  0
  2 17  1  0  0  0  0
  3  4  1  0  0  0  0
  3 18  1  0  0  0  0
  3 19  1  0  0  0  0
  4  5  1  0  0  0  0
  4 20  1  0  0  0  0
  4 21  1  0  0  0  0
  5  6  1  0  0  0  0
  5 22  1  0  0  0  0
  5 23  1  0  0  0  0
  6  7  2  0  0  0  0
  6  8  1  0  0  0  0
  8  9  1  0  0  0  0
  8 24  1  0  0  0  0
  8 25  1  0  0  0  0
  9 10  2  0  0  0  0
  9 11  1  0  0  0  0
 11 12  1  0  0  0  0
 11 26  1  0  0  0  0
 11 27  1  0  0  0  0
 12 28  1  0  0  0  0
 12 29  1  0  0  0  0
 12 30  1  0  0  0  0
M  END
>  <NSC>
356

$$$$
NSC_2401
 ccorina  04030319113D 1   1.00000     0.00000 
CORINA 2.61 0041  25.10.2001
 56 55  0  0  0  0  0  0  0  0  1 V2000
   -0.0187    1.5258    0.0104 C   0  0  0  0  0  0  0  0  0  0  0  0
    0.0021   -0.0041    0.0020 C   0  0  0  0  0  0  0  0  0  0  0  0
   -1.4333   -0.5336    0.0129 C   0  0  0  0  0  0  0  0  0  0  0  0
   -1.4126   -2.0635    0.0045 C   0  0  0  0  0  0  0  0  0  0  0  0
   -2.7748   -2.5661    0.0148 O   0  0  0  0  0  0  0  0  0  0  0  0
   -3.0026   -3.8919    0.0098 C   0  0  0  0  0  0  0  0  0  0  0  0
   -2.0691   -4.6684   -0.0033 O   0  0  0  0  0  0  0  0  0  0  0  0
   -4.2647   -4.3576    0.0194 O   0  0  0  0  0  0  0  0  0  0  0  0
   -4.5107   -5.7886    0.0140 C   0  0  0  0  0  0  0  0  0  0  0  0
   -6.0186   -6.0470    0.0271 C   0  0  0  0  0  0  0  0  0  0  0  0
   -6.6130   -5.4572   -1.1310 O   0  0  0  0  0  0  0  0  0  0  0  0
   -8.0137   -5.7314   -1.0614 C   0  0  0  0  0  0  0  0  0  0  0  0
   -8.7134   -5.1238   -2.2788 C   0  0  0  0  0  0  0  0  0  0  0  0
   -8.1661   -5.7050   -3.4917 O   0  0  0  0  0  0  0  0  0  0  0  0
   -8.6330   -5.3186   -4.6928 C   0  0  0  0  0  0  0  0  0  0  0  0
   -9.5121   -4.4838   -4.7626 O   0  0  0  0  0  0  0  0  0  0  0  0
   -8.1259   -5.8570   -5.8165 O   0  0  0  0  0  0  0  0  0  0  0  0
   -8.6298   -5.4400   -7.1128 C   0  0  0  0  0  0  0  0  0  0  0  0
   -7.8120   -4.2502   -7.6192 C   0  0  0  0  0  0  0  0  0  0  0  0
   -8.5120   -6.5823   -8.0887 C   0  0  0  0  0  0  0  0  0  0  0  0
   -8.0507   -7.6394   -7.7287 O   0  0  0  0  0  0  0  0  0  0  0  0
   -8.9195   -6.4253   -9.3580 O   0  0  0  0  0  0  0  0  0  0  0  0
   -8.8060   -7.5259  -10.2983 C   0  0  0  0  0  0  0  0  0  0  0  0
   -9.3370   -7.0865  -11.6643 C   0  0  0  0  0  0  0  0  0  0  0  0
   -9.2174   -8.2462  -12.6551 C   0  0  0  0  0  0  0  0  0  0  0  0
   -9.7483   -7.8068  -14.0211 C   0  0  0  0  0  0  0  0  0  0  0  0
    1.0039    1.9031    0.0027 H   0  0  0  0  0  0  0  0  0  0  0  0
   -0.5459    1.8868   -0.8726 H   0  0  0  0  0  0  0  0  0  0  0  0
   -0.5289    1.8773    0.9072 H   0  0  0  0  0  0  0  0  0  0  0  0
    0.5123   -0.3556   -0.8948 H   0  0  0  0  0  0  0  0  0  0  0  0
    0.5293   -0.3651    0.8851 H   0  0  0  0  0  0  0  0  0  0  0  0
   -1.9435   -0.1821    0.9097 H   0  0  0  0  0  0  0  0  0  0  0  0
   -1.9605   -0.1726   -0.8702 H   0  0  0  0  0  0  0  0  0  0  0  0
   -0.9024   -2.4150   -0.8923 H   0  0  0  0  0  0  0  0  0  0  0  0
   -0.8854   -2.4246    0.8875 H   0  0  0  0  0  0  0  0  0  0  0  0
   -4.0743   -6.2289   -0.8825 H   0  0  0  0  0  0  0  0  0  0  0  0
   -4.0573   -6.2385    0.8973 H   0  0  0  0  0  0  0  0  0  0  0  0
   -6.2033   -7.1212    0.0230 H   0  0  0  0  0  0  0  0  0  0  0  0
   -6.4550   -5.6067    0.9236 H   0  0  0  0  0  0  0  0  0  0  0  0
   -8.1728   -6.8097   -1.0515 H   0  0  0  0  0  0  0  0  0  0  0  0
   -8.4245   -5.2951   -0.1509 H   0  0  0  0  0  0  0  0  0  0  0  0
   -9.7818   -5.3329   -2.2257 H   0  0  0  0  0  0  0  0  0  0  0  0
   -8.5543   -4.0455   -2.2887 H   0  0  0  0  0  0  0  0  0  0  0  0
   -9.6759   -5.1484   -7.0194 H   0  0  0  0  0  0  0  0  0  0  0  0
   -6.7659   -4.5418   -7.7127 H   0  0  0  0  0  0  0  0  0  0  0  0
   -8.1902   -3.9371   -8.5924 H   0  0  0  0  0  0  0  0  0  0  0  0
   -7.8972   -3.4240   -6.9133 H   0  0  0  0  0  0  0  0  0  0  0  0
   -7.7599   -7.8175  -10.3918 H   0  0  0  0  0  0  0  0  0  0  0  0
   -9.3886   -8.3736   -9.9375 H   0  0  0  0  0  0  0  0  0  0  0  0
  -10.3831   -6.7949  -11.5708 H   0  0  0  0  0  0  0  0  0  0  0  0
   -8.7543   -6.2388  -12.0250 H   0  0  0  0  0  0  0  0  0  0  0  0
   -8.1713   -8.5378  -12.7485 H   0  0  0  0  0  0  0  0  0  0  0  0
   -9.8000   -9.0938  -12.2943 H   0  0  0  0  0  0  0  0  0  0  0  0
   -9.6631   -8.6330  -14.7269 H   0  0  0  0  0  0  0  0  0  0  0  0
  -10.7944   -7.5152  -13.9276 H   0  0  0  0  0  0  0  0  0  0  0  0
   -9.1657   -6.9591  -14.3818 H   0  0  0  0  0  0  0  0  0  0  0  0
  1  2  1  0  0  0  0
  1 27  1  0  0  0  0
  1 28  1  0  0  0  0
  1 29  1  0  0  0  0
  2  3  1  0  0  0  0
  2 30  1  0  0  0  0
  2 31  1  0  0  0  0
  3  4  1  0  0  0  0
  3 32  1  0  0  0  0
  3 33  1  0  0  0  0
  4  5  1  0  0  0  0
  4 34  1  0  0  0  0
  4 35  1  0  0  0  0
  5  6  1  0  0  0  0
  6  7  2  0  0  0  0
  6  8  1  0  0  0  0
  8  9  1  0  0  0  0
  9 10  1  0  0  0  0
  9 36  1  0  0  0  0
  9 37  1  0  0  0  0
 10 11  1  0  0  0  0
 10 38  1  0  0  0  0
 10 39  1  0  0  0  0
 11 12  1  0  0  0  0
 12 13  1  0  0  0  0
 12 40  1  0  0  0  0
 12 41  1  0  0  0  0
 13 14  1  0  0  0  0
 13 42  1  0  0  0  0
 13 43  1  0  0  0  0
 14 15  1  0  0  0  0
 15 16  2  0  0  0  0
 15 17  1  0  0  0  0
 17 18  1  0  0  0  0
 18 20  1  0  0  0  0
 18 19  1  0  0  0  0
 18 44  1  0  0  0  0
 19 45  1  0  0  0  0
 19 46  1  0  0  0  0
 19 47  1  0  0  0  0
 20 21  2  0  0  0  0
 20 22  1  0  0  0  0
 22 23  1  0  0  0  0
 23 24  1  0  0  0  0
 23 48  1  0  0  0  0
 23 49  1  0  0  0  0
 24 25  1  0  0  0  0
 24 50  1  0  0  0  0
 24 51  1  0  0  0  0
 25 26  1  0  0  0  0
 25 52  1  0  0  0  0
 25 53  1  0  0  0  0
 26 54  1  0  0  0  0
 26 55  1  0  0  0  0
 26 56  1  0  0  0  0
M  END
>  <NSC>
2401

$$$$
NSC_452
 ccorina  04030319103D 1   1.00000     0.00000 
CORINA 2.61 0041  25.10.2001
 21 21  0  0  0  0  0  0  0  0  1 V2000
   -0.0187    1.5258    0.0104 C   0  0  0  0  0  0  0  0  0  0  0  0
    0.0021   -0.0041    0.0020 C   0  0  0  0  0  0  0  0  0  0  0  0
    1.4167    2.0553   -0.0004 C   0  0  0  0  0  0  0  0  0  0  0  0
    2.1328    1.5619   -1.2592 C   0  0  0  0  0  0  0  0  0  0  0  0
    0.7182   -0.4975   -1.2568 C   0  0  0  0  0  0  0  0  0  0  0  0
    2.1536    0.0321   -1.2676 C   0  0  0  0  0  0  0  0  0  0  0  0
    1.3963    3.5622    0.0079 C   0  0  0  0  0  0  0  0  0  0  0  0
    0.3418    4.1520    0.0211 O   0  0  0  0  0  0  0  0  0  0  0  0
    2.5495    4.2491    0.0005 O   0  0  0  0  0  0  0  0  0  0  0  0
   -0.5459    1.8868   -0.8726 H   0  0  0  0  0  0  0  0  0  0  0  0
   -0.5289    1.8773    0.9072 H   0  0  0  0  0  0  0  0  0  0  0  0
    0.5293   -0.3651    0.8851 H   0  0  0  0  0  0  0  0  0  0  0  0
   -1.0205   -0.3814    0.0098 H   0  0  0  0  0  0  0  0  0  0  0  0
    1.9439    1.6943    0.8826 H   0  0  0  0  0  0  0  0  0  0  0  0
    1.6057    1.9230   -2.1423 H   0  0  0  0  0  0  0  0  0  0  0  0
    3.1554    1.9392   -1.2670 H   0  0  0  0  0  0  0  0  0  0  0  0
    0.7330   -1.5874   -1.2628 H   0  0  0  0  0  0  0  0  0  0  0  0
    0.1910   -0.1364   -2.1398 H   0  0  0  0  0  0  0  0  0  0  0  0
    2.6638   -0.3194   -2.1644 H   0  0  0  0  0  0  0  0  0  0  0  0
    2.6808   -0.3290   -0.3846 H   0  0  0  0  0  0  0  0  0  0  0  0
    2.5364    5.2160    0.0059 H   0  0  0  0  0  0  0  0  0  0  0  0
  1  2  1  0  0  0  0
  1  3  1  0  0  0  0
  1 10  1  0  0  0  0
  1 11  1  0  0  0  0
  2  5  1  0  0  0  0
  2 12  1  0  0  0  0
  2 13  1  0  0  0  0
  3  4  1  0  0  0  0
  3  7  1  0  0  0  0
  3 14  1  0  0  0  0
  4  6  1  0  0  0  0
  4 15  1  0  0  0  0
  4 16  1  0  0  0  0
  5  6  1  0  0  0  0
  5 17  1  0  0  0  0
  5 18  1  0  0  0  0
  6 19  1  0  0  0  0
  6 20  1  0  0  0  0
  7  8  2  0  0  0  0
  7  9  1  0  0  0  0
  9 21  1  0  0  0  0
M  END
>  <NSC>
452

$$$$
NSC_414
 ccorina  04030319103D 1   1.00000     0.00000 
CORINA 2.61 0041  25.10.2001
 40 41  0  0  0  0  0  0  0  0  1 V2000
   -0.0157    1.3088    0.0092 N   0  0  0  0  0  0  0  0  0  0  0  0
    1.7044   -0.3470   -0.0161 S   0  0  0  0  0  0  0  0  0  0  0  0
    7.6324    4.8080    5.4166 S   0  0  0  0  0  0  0  0  0  0  0  0
    8.6860    2.8885    6.3687 N   0  0  0  0  0  0  0  0  0  0  0  0
    1.0980    2.0109    0.0024 C   0  0  0  0  0  0  0  0  0  0  0  0
    2.2806    1.3446   -0.0125 C   0  0  0  0  0  0  0  0  0  0  0  0
    8.3713    4.0839    6.8114 C   0  0  0  0  0  0  0  0  0  0  0  0
    7.8061    3.4131    4.3131 C   0  0  0  0  0  0  0  0  0  0  0  0
    8.4198    2.5218    5.1325 C   0  0  0  0  0  0  0  0  0  0  0  0
    0.0021   -0.0041    0.0020 C   0  0  0  0  0  0  0  0  0  0  0  0
   -1.1575   -0.9666    0.0086 C   0  0  0  0  0  0  0  0  0  0  0  0
    1.0608    3.5174    0.0103 C   0  0  0  0  0  0  0  0  0  0  0  0
    3.6884    1.8822   -0.0231 C   0  0  0  0  0  0  0  0  0  0  0  0
    4.1789    2.0558    1.4158 C   0  0  0  0  0  0  0  0  0  0  0  0
    5.5512    2.5798    1.4055 N   0  0  0  0  0  0  0  0  0  0  0  0
    5.9592    2.7223    2.8095 C   0  0  0  0  0  0  0  0  0  0  0  0
    7.3876    3.2670    2.8728 C   0  0  0  0  0  0  0  0  0  0  0  0
    8.7879    1.1462    4.6393 C   0  0  0  0  0  0  0  0  0  0  0  0
    8.5948    4.6761    8.1790 C   0  0  0  0  0  0  0  0  0  0  0  0
   -1.4472   -1.1935   -1.0174 H   0  0  0  0  0  0  0  0  0  0  0  0
   -0.8636   -1.8860    0.5150 H   0  0  0  0  0  0  0  0  0  0  0  0
   -2.0003   -0.5165    0.5331 H   0  0  0  0  0  0  0  0  0  0  0  0
    1.0619    3.8754    1.0398 H   0  0  0  0  0  0  0  0  0  0  0  0
    1.9365    3.9052   -0.5101 H   0  0  0  0  0  0  0  0  0  0  0  0
    0.1572    3.8612   -0.4930 H   0  0  0  0  0  0  0  0  0  0  0  0
    4.3403    1.1834   -0.5473 H   0  0  0  0  0  0  0  0  0  0  0  0
    3.7055    2.8462   -0.5315 H   0  0  0  0  0  0  0  0  0  0  0  0
    3.5270    2.7547    1.9400 H   0  0  0  0  0  0  0  0  0  0  0  0
    4.1619    1.0918    1.9242 H   0  0  0  0  0  0  0  0  0  0  0  0
    6.1337    1.8593    1.0060 H   0  0  0  0  0  0  0  0  0  0  0  0
    5.2844    3.4125    3.3157 H   0  0  0  0  0  0  0  0  0  0  0  0
    5.9192    1.7497    3.3000 H   0  0  0  0  0  0  0  0  0  0  0  0
    7.4276    4.2396    2.3823 H   0  0  0  0  0  0  0  0  0  0  0  0
    8.0624    2.5768    2.3665 H   0  0  0  0  0  0  0  0  0  0  0  0
    7.9601    0.4611    4.8222 H   0  0  0  0  0  0  0  0  0  0  0  0
    8.9961    1.1873    3.5701 H   0  0  0  0  0  0  0  0  0  0  0  0
    9.6737    0.7954    5.1687 H   0  0  0  0  0  0  0  0  0  0  0  0
    9.0876    3.9421    8.8166 H   0  0  0  0  0  0  0  0  0  0  0  0
    9.2230    5.5627    8.0929 H   0  0  0  0  0  0  0  0  0  0  0  0
    7.6354    4.9517    8.6168 H   0  0  0  0  0  0  0  0  0  0  0  0
  1 10  2  0  0  0  0
  1  5  1  0  0  0  0
  2  6  1  0  0  0  0
  2 10  1  0  0  0  0
  3  7  1  0  0  0  0
  3  8  1  0  0  0  0
  4  7  2  0  0  0  0
  4  9  1  0  0  0  0
  5  6  2  0  0  0  0
  5 12  1  0  0  0  0
  6 13  1  0  0  0  0
  7 19  1  0  0  0  0
  8  9  2  0  0  0  0
  8 17  1  0  0  0  0
  9 18  1  0  0  0  0
 10 11  1  0  0  0  0
 11 20  1  0  0  0  0
 11 21  1  0  0  0  0
 11 22  1  0  0  0  0
 12 23  1  0  0  0  0
 12 24  1  0  0  0  0
 12 25  1  0  0  0  0
 13 14  1  0  0  0  0
 13 26  1  0  0  0  0
 13 27  1  0  0  0  0
 14 15  1  0  0  0  0
 14 28  1  0  0  0  0
 14 29  1  0  0  0  0
 15 16  1  0  0  0  0
 15 30  1  0  0  0  0
 16 17  1  0  0  0  0
 16 31  1  0  0  0  0
 16 32  1  0  0  0  0
 17 33  1  0  0  0  0
 17 34  1  0  0  0  0
 18 35  1  0  0  0  0
 18 36  1  0  0  0  0
 18 37  1  0  0  0  0
 19 38  1  0  0  0  0
 19 39  1  0  0  0  0
 19 40  1  0  0  0  0
M  END
>  <NSC>
414

$$$$
NSC_3057
 ccorina  04030319113D 1   1.00000     0.00000 
CORINA 2.61 0041  25.10.2001
 16 17  0  0  0  0  0  0  0  0  1 V2000
   -0.0159    1.3240    0.0093 N   0  0  0  0  0  0  0  0  0  0  0  0
    1.1272   -0.6960   -0.0120 N   0  0  0  0  0  0  0  0  0  0  0  0
    3.6566    1.6795   -0.0238 N   0  0  0  0  0  0  0  0  0  0  0  0
    4.0119    2.5821   -0.0227 H   0  0  0  0  0  0  0  0  0  0  0  0
    3.5959   -0.4508   -0.0340 N   0  0  0  0  0  0  0  0  0  0  0  0
    4.3497    0.5925   -0.0363 N   0  0  0  0  0  0  0  0  0  0  0  0
    1.1118    2.0261    0.0023 C   0  0  0  0  0  0  0  0  0  0  0  0
    2.3294    1.3360   -0.0130 C   0  0  0  0  0  0  0  0  0  0  0  0
    2.3073   -0.0694   -0.0203 C   0  0  0  0  0  0  0  0  0  0  0  0
    0.0021   -0.0041    0.0020 C   0  0  0  0  0  0  0  0  0  0  0  0
   -1.2026   -0.6883    0.0108 N   0  0  0  0  0  0  0  0  0  0  0  0
    1.0833    3.4095    0.0096 N   0  0  0  0  0  0  0  0  0  0  0  0
   -1.2095   -1.6583    0.0066 H   0  0  0  0  0  0  0  0  0  0  0  0
   -2.0392   -0.1974    0.0211 H   0  0  0  0  0  0  0  0  0  0  0  0
    0.2335    3.8771    0.0199 H   0  0  0  0  0  0  0  0  0  0  0  0
    1.9131    3.9118    0.0044 H   0  0  0  0  0  0  0  0  0  0  0  0
  1 10  1  0  0  0  0
  1  7  2  0  0  0  0
  2  9  1  0  0  0  0
  2 10  2  0  0  0  0
  3  6  1  0  0  0  0
  3  8  1  0  0  0  0
  3  4  1  0  0  0  0
  5  9  1  0  0  0  0
  5  6  2  0  0  0  0
  7  8  1  0  0  0  0
  7 12  1  0  0  0  0
  8  9  2  0  0  0  0
 10 11  1  0  0  0  0
 11 13  1  0  0  0  0
 11 14  1  0  0  0  0
 12 15  1  0  0  0  0
 12 16  1  0  0  0  0
M  END
>  <NSC>
3057

$$$$
NSC_2783
 ccorina  04030319113D 1   1.00000     0.00000 
CORINA 2.61 0041  25.10.2001
 42 45  0  0  0  0  0  0  0  0  1 V2000
    0.0181    1.3970   -0.0171 N   0  0  0  0  0  0  0  0  0  0  0  0
    0.0555    3.3386    1.2895 N   0  0  0  0  0  0  0  0  0  0  0  0
   -0.1973    1.5240   -2.2447 O   0  0  0  0  0  0  0  0  0  0  0  0
   -0.1209    5.5340    0.3274 C   0  0  0  0  0  0  0  0  0  0  0  0
   -0.0748    4.1436    0.2056 C   0  0  0  0  0  0  0  0  0  0  0  0
   -0.2535    6.3132   -0.7997 C   0  0  0  0  0  0  0  0  0  0  0  0
   -0.3435    5.7338   -2.0588 C   0  0  0  0  0  0  0  0  0  0  0  0
   -0.1704    3.5575   -1.0762 C   0  0  0  0  0  0  0  0  0  0  0  0
   -0.3048    4.3644   -2.2044 C   0  0  0  0  0  0  0  0  0  0  0  0
   -0.1191    2.0914   -1.1706 C   0  0  0  0  0  0  0  0  0  0  0  0
    0.0986    2.0458    1.1761 C   0  0  0  0  0  0  0  0  0  0  0  0
    1.2978   -0.6460   -0.1637 C   0  0  0  0  0  0  0  0  0  0  0  0
    1.3534   -2.0231   -0.1976 C   0  0  0  0  0  0  0  0  0  0  0  0
    0.0719   -0.0014   -0.0513 C   0  0  0  0  0  0  0  0  0  0  0  0
   -1.1008   -0.7428    0.0275 C   0  0  0  0  0  0  0  0  0  0  0  0
    0.1782   -2.7691   -0.1196 C   0  0  0  0  0  0  0  0  0  0  0  0
   -1.0506   -2.1202   -0.0064 C   0  0  0  0  0  0  0  0  0  0  0  0
    0.2351   -4.2507   -0.1554 C   0  0  0  0  0  0  0  0  0  0  0  0
    1.4645   -4.8997   -0.2614 C   0  0  0  0  0  0  0  0  0  0  0  0
    1.5151   -6.2770   -0.2945 C   0  0  0  0  0  0  0  0  0  0  0  0
   -0.9402   -4.9967   -0.0773 C   0  0  0  0  0  0  0  0  0  0  0  0
    0.3415   -7.0186   -0.2228 C   0  0  0  0  0  0  0  0  0  0  0  0
   -0.8849   -6.3737   -0.1108 C   0  0  0  0  0  0  0  0  0  0  0  0
    0.3951   -8.4131   -0.2575 N   0  0  0  0  0  0  0  0  0  0  0  0
    0.2449    1.2223    2.4297 C   0  0  0  0  0  0  0  0  0  0  0  0
   -0.0531    5.9958    1.3013 H   0  0  0  0  0  0  0  0  0  0  0  0
   -0.2856    7.3884   -0.7040 H   0  0  0  0  0  0  0  0  0  0  0  0
   -0.4473    6.3621   -2.9311 H   0  0  0  0  0  0  0  0  0  0  0  0
   -0.3784    3.9195   -3.1857 H   0  0  0  0  0  0  0  0  0  0  0  0
    2.2082   -0.0677   -0.2200 H   0  0  0  0  0  0  0  0  0  0  0  0
    2.3064   -2.5236   -0.2857 H   0  0  0  0  0  0  0  0  0  0  0  0
   -2.0524   -0.2396    0.1152 H   0  0  0  0  0  0  0  0  0  0  0  0
   -1.9623   -2.6959    0.0545 H   0  0  0  0  0  0  0  0  0  0  0  0
    2.3765   -4.3239   -0.3178 H   0  0  0  0  0  0  0  0  0  0  0  0
    2.4673   -6.7801   -0.3766 H   0  0  0  0  0  0  0  0  0  0  0  0
   -1.8931   -4.4960    0.0104 H   0  0  0  0  0  0  0  0  0  0  0  0
   -1.7951   -6.9519   -0.0504 H   0  0  0  0  0  0  0  0  0  0  0  0
   -0.4234   -8.9312   -0.2075 H   0  0  0  0  0  0  0  0  0  0  0  0
    1.2508   -8.8639   -0.3315 H   0  0  0  0  0  0  0  0  0  0  0  0
    0.2395    1.8798    3.2990 H   0  0  0  0  0  0  0  0  0  0  0  0
   -0.5846    0.5188    2.5010 H   0  0  0  0  0  0  0  0  0  0  0  0
    1.1856    0.6727    2.3957 H   0  0  0  0  0  0  0  0  0  0  0  0
  1 14  1  0  0  0  0
  1 11  1  0  0  0  0
  1 10  1  0  0  0  0
  2  5  1  0  0  0  0
  2 11  2  0  0  0  0
  3 10  2  0  0  0  0
  4  5  1  0  0  0  0
  4  6  2  0  0  0  0
  4 26  1  0  0  0  0
  5  8  2  0  0  0  0
  6  7  1  0  0  0  0
  6 27  1  0  0  0  0
  7  9  2  0  0  0  0
  7 28  1  0  0  0  0
  8  9  1  0  0  0  0
  8 10  1  0  0  0  0
  9 29  1  0  0  0  0
 11 25  1  0  0  0  0
 12 14  1  0  0  0  0
 12 13  2  0  0  0  0
 12 30  1  0  0  0  0
 13 16  1  0  0  0  0
 13 31  1  0  0  0  0
 14 15  2  0  0  0  0
 15 17  1  0  0  0  0
 15 32  1  0  0  0  0
 16 18  1  0  0  0  0
 16 17  2  0  0  0  0
 17 33  1  0  0  0  0
 18 21  2  0  0  0  0
 18 19  1  0  0  0  0
 19 20  2  0  0  0  0
 19 34  1  0  0  0  0
 20 22  1  0  0  0  0
 20 35  1  0  0  0  0
 21 23  1  0  0  0  0
 21 36  1  0  0  0  0
 22 24  1  0  0  0  0
 22 23  2  0  0  0  0
 23 37  1  0  0  0  0
 24 38  1  0  0  0  0
 24 39  1  0  0  0  0
 25 40  1  0  0  0  0
 25 41  1  0  0  0  0
 25 42  1  0  0  0  0
M  END
>  <NSC>
2783

$$$$
NSC_1230
 ccorina  04030319103D 1   1.00000     0.00000 
CORINA 2.61 0041  25.10.2001
 19 18  0  0  0  0  0  0  0  0  1 V2000
   -0.0161    1.3381    0.0094 C   0  0  0  0  0  0  0  0  0  0  0  0
    0.0021   -0.0041    0.0020 O   0  0  0  0  0  0  0  0  0  0  0  0
    1.0219    1.9564    0.0028 O   0  0  0  0  0  0  0  0  0  0  0  0
   -1.3313    2.0738    0.0196 C   0  0  0  0  0  0  0  0  0  0  0  0
   -1.0893    3.4821    0.0261 O   0  0  0  0  0  0  0  0  0  0  0  0
   -2.1344    1.7001   -1.2279 C   0  0  0  0  0  0  0  0  0  0  0  0
   -3.4697    2.4470   -1.2175 C   0  0  0  0  0  0  0  0  0  0  0  0
   -4.4219    2.0039   -2.6965 S   0  0  0  0  0  0  0  0  0  0  0  0
   -5.9093    3.0062   -2.4255 C   0  0  0  0  0  0  0  0  0  0  0  0
    0.8460   -0.4761   -0.0086 H   0  0  0  0  0  0  0  0  0  0  0  0
   -1.8950    1.7979    0.9108 H   0  0  0  0  0  0  0  0  0  0  0  0
   -0.5896    3.6835   -0.7769 H   0  0  0  0  0  0  0  0  0  0  0  0
   -1.5707    1.9760   -2.1190 H   0  0  0  0  0  0  0  0  0  0  0  0
   -2.3191    0.6258   -1.2328 H   0  0  0  0  0  0  0  0  0  0  0  0
   -4.0334    2.1711   -0.3263 H   0  0  0  0  0  0  0  0  0  0  0  0
   -3.2851    3.5212   -1.2125 H   0  0  0  0  0  0  0  0  0  0  0  0
   -6.3818    2.7094   -1.4892 H   0  0  0  0  0  0  0  0  0  0  0  0
   -5.6335    4.0596   -2.3754 H   0  0  0  0  0  0  0  0  0  0  0  0
   -6.6064    2.8520   -3.2491 H   0  0  0  0  0  0  0  0  0  0  0  0
  1  2  1  0  0  0  0
  1  3  2  0  0  0  0
  1  4  1  0  0  0  0
  2 10  1  0  0  0  0
  4  5  1  0  0  0  0
  4  6  1  0  0  0  0
  4 11  1  0  0  0  0
  5 12  1  0  0  0  0
  6  7  1  0  0  0  0
  6 13  1  0  0  0  0
  6 14  1  0  0  0  0
  7  8  1  0  0  0  0
  7 15  1  0  0  0  0
  7 16  1  0  0  0  0
  8  9  1  0  0  0  0
  9 17  1  0  0  0  0
  9 18  1  0  0  0  0
  9 19  1  0  0  0  0
M  END
>  <NSC>
1230

$$$$
NSC_1011
 ccorina  04030319103D 1   1.00000     0.00000 
CORINA 2.61 0041  25.10.2001
 46 49  0  0  0  0  0  0  0  0  1 V2000
   -0.0157    1.3066    0.0092 N   0  0  0  0  0  0  0  0  0  0  0  0
    2.2440    7.0313    4.0478 C   0  0  0  0  0  0  0  0  0  0  0  0
    3.2922    6.2601    3.5816 C   0  0  0  0  0  0  0  0  0  0  0  0
    1.1924    7.3483    3.2085 C   0  0  0  0  0  0  0  0  0  0  0  0
    1.1897    6.8954    1.9025 C   0  0  0  0  0  0  0  0  0  0  0  0
    3.2893    5.8068    2.2757 C   0  0  0  0  0  0  0  0  0  0  0  0
    1.0907    3.4273    0.0105 C   0  0  0  0  0  0  0  0  0  0  0  0
    1.1159    2.0167    0.0022 C   0  0  0  0  0  0  0  0  0  0  0  0
    2.3661    1.3515   -0.0133 C   0  0  0  0  0  0  0  0  0  0  0  0
    3.4910    3.4629   -0.0109 C   0  0  0  0  0  0  0  0  0  0  0  0
    3.5528    2.1027   -0.0197 C   0  0  0  0  0  0  0  0  0  0  0  0
    2.3899   -0.0561   -0.0215 C   0  0  0  0  0  0  0  0  0  0  0  0
    0.0021   -0.0041    0.0020 C   0  0  0  0  0  0  0  0  0  0  0  0
    1.1969   -0.7207   -0.0141 C   0  0  0  0  0  0  0  0  0  0  0  0
    4.4711    7.8539   -2.0176 C   0  0  0  0  0  0  0  0  0  0  0  0
    4.4099    9.0542   -2.6774 C   0  0  0  0  0  0  0  0  0  0  0  0
    3.3491    7.3644   -1.3540 C   0  0  0  0  0  0  0  0  0  0  0  0
    2.1617    8.0916   -1.3580 C   0  0  0  0  0  0  0  0  0  0  0  0
    3.2187    9.7869   -2.6839 C   0  0  0  0  0  0  0  0  0  0  0  0
    2.0936    9.2924   -2.0163 C   0  0  0  0  0  0  0  0  0  0  0  0
   -0.0954    4.0891    0.0259 O   0  0  0  0  0  0  0  0  0  0  0  0
    3.1492   11.0775   -3.3921 C   0  0  0  0  0  0  0  0  0  0  0  0
    4.1277   11.5061   -3.9713 O   0  0  0  0  0  0  0  0  0  0  0  0
    2.0006   11.7823   -3.3973 O   0  0  0  0  0  0  0  0  0  0  0  0
    2.2655    4.1238    0.0035 C   0  0  0  0  0  0  0  0  0  0  0  0
    2.2381    6.1245    1.4361 C   0  0  0  0  0  0  0  0  0  0  0  0
    3.4145    6.1469   -0.6863 N   0  0  0  0  0  0  0  0  0  0  0  0
    2.2349    5.6304    0.0124 C   0  0  0  0  0  0  0  0  0  0  0  0
    2.2440    7.3814    5.0695 H   0  0  0  0  0  0  0  0  0  0  0  0
    4.1140    6.0128    4.2372 H   0  0  0  0  0  0  0  0  0  0  0  0
    0.3733    7.9506    3.5729 H   0  0  0  0  0  0  0  0  0  0  0  0
    0.3684    7.1436    1.2466 H   0  0  0  0  0  0  0  0  0  0  0  0
    4.1086    5.2048    1.9112 H   0  0  0  0  0  0  0  0  0  0  0  0
    4.4055    4.0374   -0.0154 H   0  0  0  0  0  0  0  0  0  0  0  0
    4.5104    1.6035   -0.0311 H   0  0  0  0  0  0  0  0  0  0  0  0
    3.3256   -0.5953   -0.0338 H   0  0  0  0  0  0  0  0  0  0  0  0
   -0.9340   -0.5426    0.0081 H   0  0  0  0  0  0  0  0  0  0  0  0
    1.1795   -1.8006   -0.0205 H   0  0  0  0  0  0  0  0  0  0  0  0
    5.3894    7.2854   -2.0160 H   0  0  0  0  0  0  0  0  0  0  0  0
    5.2806    9.4334   -3.1916 H   0  0  0  0  0  0  0  0  0  0  0  0
    1.2932    7.7091   -0.8423 H   0  0  0  0  0  0  0  0  0  0  0  0
    1.1720    9.8556   -2.0196 H   0  0  0  0  0  0  0  0  0  0  0  0
   -0.3305    4.2200    0.9547 H   0  0  0  0  0  0  0  0  0  0  0  0
    1.9551   12.6291   -3.8620 H   0  0  0  0  0  0  0  0  0  0  0  0
    4.2410    5.6393   -0.6831 H   0  0  0  0  0  0  0  0  0  0  0  0
    1.3330    5.9785   -0.4910 H   0  0  0  0  0  0  0  0  0  0  0  0
  1 13  2  0  0  0  0
  1  8  1  0  0  0  0
  2  4  2  0  0  0  0
  2  3  1  0  0  0  0
  2 29  1  0  0  0  0
  3  6  2  0  0  0  0
  3 30  1  0  0  0  0
  4  5  1  0  0  0  0
  4 31  1  0  0  0  0
  5 26  2  0  0  0  0
  5 32  1  0  0  0  0
  6 26  1  0  0  0  0
  6 33  1  0  0  0  0
  7  8  1  0  0  0  0
  7 21  1  0  0  0  0
  7 25  2  0  0  0  0
  8  9  2  0  0  0  0
  9 11  1  0  0  0  0
  9 12  1  0  0  0  0
 10 11  2  0  0  0  0
 10 25  1  0  0  0  0
 10 34  1  0  0  0  0
 11 35  1  0  0  0  0
 12 14  2  0  0  0  0
 12 36  1  0  0  0  0
 13 14  1  0  0  0  0
 13 37  1  0  0  0  0
 14 38  1  0  0  0  0
 15 16  2  0  0  0  0
 15 17  1  0  0  0  0
 15 39  1  0  0  0  0
 16 19  1  0  0  0  0
 16 40  1  0  0  0  0
 17 18  2  0  0  0  0
 17 27  1  0  0  0  0
 18 20  1  0  0  0  0
 18 41  1  0  0  0  0
 19 20  2  0  0  0  0
 19 22  1  0  0  0  0
 20 42  1  0  0  0  0
 21 43  1  0  0  0  0
 22 23  2  0  0  0  0
 22 24  1  0  0  0  0
 24 44  1  0  0  0  0
 25 28  1  0  0  0  0
 26 28  1  0  0  0  0
 27 28  1  0  0  0  0
 27 45  1  0  0  0  0
 28 46  1  0  0  0  0
M  END
>  <NSC>
1011

$$$$
NSC_3051
 ccorina  04030319113D 1   1.00000     0.00000 
CORINA 2.61 0041  25.10.2001
  9  8  0  0  0  0  0  0  0  0  1 V2000
    1.0258    1.9642    0.0028 O   0  0  0  0  0  0  0  0  0  0  0  0
   -0.0162    1.3436    0.0094 C   0  0  0  0  0  0  0  0  0  0  0  0
    0.0021   -0.0041    0.0020 N   0  0  0  0  0  0  0  0  0  0  0  0
    1.2806   -0.7192   -0.0140 C   0  0  0  0  0  0  0  0  0  0  0  0
   -0.9587    1.8707    0.0258 H   0  0  0  0  0  0  0  0  0  0  0  0
   -0.8313   -0.5005    0.0073 H   0  0  0  0  0  0  0  0  0  0  0  0
    1.8400   -0.4434   -0.9079 H   0  0  0  0  0  0  0  0  0  0  0  0
    1.8570   -0.4529    0.8719 H   0  0  0  0  0  0  0  0  0  0  0  0
    1.0959   -1.7935   -0.0180 H   0  0  0  0  0  0  0  0  0  0  0  0
  1  2  2  0  0  0  0
  2  3  1  0  0  0  0
  2  5  1  0  0  0  0
  3  4  1  0  0  0  0
  3  6  1  0  0  0  0
  4  7  1  0  0  0  0
  4  8  1  0  0  0  0
  4  9  1  0  0  0  0
M  END
>  <NSC>
3051

$$$$
NSC_3013
 ccorina  04030319113D 1   1.00000     0.00000 
CORINA 2.61 0041  25.10.2001
 34 34  0  0  0  0  0  0  0  0  2 V2000
   -1.0469    2.2413   -0.8090 C   0  0  0  0  0  0  0  0  0  0  0  0
   -1.4567    0.9442   -1.0549 C   0  0  0  0  0  0  0  0  0  0  0  0
    0.2882    2.5114   -0.5737 C   0  0  0  0  0  0  0  0  0  0  0  0
    1.2135    1.4845   -0.5843 C   0  0  0  0  0  0  0  0  0  0  0  0
   -0.5314   -0.0828   -1.0654 C   0  0  0  0  0  0  0  0  0  0  0  0
    0.8036    0.1873   -0.8297 C   0  0  0  0  0  0  0  0  0  0  0  0
   -0.9703   -1.4717   -1.3287 N   0  3  0  0  0  0  0  0  0  0  0  0
   -2.1467   -1.7097   -1.5359 O   0  5  0  0  0  0  0  0  0  0  0  0
   -0.1550   -2.3766   -1.3380 O   0  0  0  0  0  0  0  0  0  0  0  0
    0.7351    3.9256   -0.3062 C   0  0  0  0  0  0  0  0  0  0  0  0
    0.6781    4.2026    1.1975 C   0  0  0  0  0  0  0  0  0  0  0  0
    1.1137    5.5811    1.4583 N   0  0  0  0  0  0  0  0  0  0  0  0
    0.1052    6.4635    0.8563 C   0  0  0  0  0  0  0  0  0  0  0  0
    0.6489    7.8923    0.7954 C   0  0  0  0  0  0  0  0  0  0  0  0
    1.0357    5.7806    2.9116 C   0  0  0  0  0  0  0  0  0  0  0  0
    2.2203    5.0858    3.5860 C   0  0  0  0  0  0  0  0  0  0  0  0
   -1.7691    3.0442   -0.8052 H   0  0  0  0  0  0  0  0  0  0  0  0
   -2.4999    0.7330   -1.2383 H   0  0  0  0  0  0  0  0  0  0  0  0
    2.2567    1.6956   -0.4012 H   0  0  0  0  0  0  0  0  0  0  0  0
    1.5266   -0.6150   -0.8383 H   0  0  0  0  0  0  0  0  0  0  0  0
    1.7572    4.0570   -0.6613 H   0  0  0  0  0  0  0  0  0  0  0  0
    0.0768    4.6196   -0.8287 H   0  0  0  0  0  0  0  0  0  0  0  0
   -0.3440    4.0712    1.5526 H   0  0  0  0  0  0  0  0  0  0  0  0
    1.3363    3.5085    1.7200 H   0  0  0  0  0  0  0  0  0  0  0  0
   -0.1240    6.1186   -0.1520 H   0  0  0  0  0  0  0  0  0  0  0  0
   -0.8012    6.4452    1.4614 H   0  0  0  0  0  0  0  0  0  0  0  0
    0.9101    8.2248    1.8000 H   0  0  0  0  0  0  0  0  0  0  0  0
    1.5360    7.9168    0.1624 H   0  0  0  0  0  0  0  0  0  0  0  0
   -0.1120    8.5532    0.3802 H   0  0  0  0  0  0  0  0  0  0  0  0
    1.0654    6.8472    3.1340 H   0  0  0  0  0  0  0  0  0  0  0  0
    0.1042    5.3570    3.2870 H   0  0  0  0  0  0  0  0  0  0  0  0
    2.1292    4.0070    3.4588 H   0  0  0  0  0  0  0  0  0  0  0  0
    3.1496    5.4282    3.1308 H   0  0  0  0  0  0  0  0  0  0  0  0
    2.2259    5.3271    4.6490 H   0  0  0  0  0  0  0  0  0  0  0  0
  1  2  2  0  0  0  0
  1  3  1  0  0  0  0
  1 17  1  0  0  0  0
  2  5  1  0  0  0  0
  2 18  1  0  0  0  0
  3  4  2  0  0  0  0
  3 10  1  0  0  0  0
  4  6  1  0  0  0  0
  4 19  1  0  0  0  0
  5  7  1  0  0  0  0
  5  6  2  0  0  0  0
  6 20  1  0  0  0  0
  7  9  2  0  0  0  0
  7  8  1  0  0  0  0
 10 11  1  0  0  0  0
 10 21  1  0  0  0  0
 10 22  1  0  0  0  0
 11 12  1  0  0  0  0
 11 23  1  0  0  0  0
 11 24  1  0  0  0  0
 12 15  1  0  0  0  0
 12 13  1  0  0  0  0
 13 14  1  0  0  0  0
 13 25  1  0  0  0  0
 13 26  1  0  0  0  0
 14 27  1  0  0  0  0
 14 28  1  0  0  0  0
 14 29  1  0  0  0  0
 15 16  1  0  0  0  0
 15 30  1  0  0  0  0
 15 31  1  0  0  0  0
 16 32  1  0  0  0  0
 16 33  1  0  0  0  0
 16 34  1  0  0  0  0
M  CHG  2   7   1   8  -1
M  END
>  <NSC>
3013

$$$$
NSC_390
 ccorina  04030319103D 1   1.00000     0.00000 
CORINA 2.61 0041  25.10.2001
 50 52  0  0  0  0  0  0  0  0  1 V2000
   -0.0868    1.3758    0.0041 N   0  0  0  0  0  0  0  0  0  0  0  0
    3.1755   -2.1648    4.9589 C   0  0  0  0  0  0  0  0  0  0  0  0
    2.3239   -2.8928    4.1462 C   0  0  0  0  0  0  0  0  0  0  0  0
    3.1398   -0.7813    4.9479 C   0  0  0  0  0  0  0  0  0  0  0  0
    1.4330   -2.2436    3.3179 C   0  0  0  0  0  0  0  0  0  0  0  0
    2.2546   -0.1173    4.1251 C   0  0  0  0  0  0  0  0  0  0  0  0
    1.3911   -0.8458    3.3007 C   0  0  0  0  0  0  0  0  0  0  0  0
   -1.6718    5.4195    2.2154 C   0  0  0  0  0  0  0  0  0  0  0  0
   -2.5789    6.0529    3.0384 C   0  0  0  0  0  0  0  0  0  0  0  0
   -1.6018    4.0228    2.2024 C   0  0  0  0  0  0  0  0  0  0  0  0
   -3.4183    5.3102    3.8504 C   0  0  0  0  0  0  0  0  0  0  0  0
   -2.4537    3.2794    3.0255 C   0  0  0  0  0  0  0  0  0  0  0  0
   -3.3554    3.9277    3.8428 C   0  0  0  0  0  0  0  0  0  0  0  0
    1.3067    1.8180   -0.1146 C   0  0  0  0  0  0  0  0  0  0  0  0
    1.8748    1.3816   -1.4665 C   0  0  0  0  0  0  0  0  0  0  0  0
    1.0643    2.0374   -2.5889 C   0  0  0  0  0  0  0  0  0  0  0  0
   -0.4148    1.6832   -2.4060 C   0  0  0  0  0  0  0  0  0  0  0  0
   -0.8634    2.1039   -1.0050 C   0  0  0  0  0  0  0  0  0  0  0  0
   -2.3497    1.7861   -0.8299 C   0  0  0  0  0  0  0  0  0  0  0  0
    0.4017    1.3613    2.4037 C   0  0  0  0  0  0  0  0  0  0  0  0
   -0.5647    1.8335    1.3156 C   0  0  0  0  0  0  0  0  0  0  0  0
   -0.6369    3.3388    1.3266 C   0  0  0  0  0  0  0  0  0  0  0  0
    0.1000    3.9863    0.6139 O   0  0  0  0  0  0  0  0  0  0  0  0
    0.4436   -0.1450    2.4192 C   0  0  0  0  0  0  0  0  0  0  0  0
   -0.3034   -0.7796    1.7054 O   0  0  0  0  0  0  0  0  0  0  0  0
    3.8682   -2.6791    5.6085 H   0  0  0  0  0  0  0  0  0  0  0  0
    2.3577   -3.9722    4.1605 H   0  0  0  0  0  0  0  0  0  0  0  0
    3.8073   -0.2202    5.5851 H   0  0  0  0  0  0  0  0  0  0  0  0
    0.7696   -2.8130    2.6839 H   0  0  0  0  0  0  0  0  0  0  0  0
    2.2279    0.9623    4.1176 H   0  0  0  0  0  0  0  0  0  0  0  0
   -1.0203    6.0002    1.5793 H   0  0  0  0  0  0  0  0  0  0  0  0
   -2.6342    7.1315    3.0496 H   0  0  0  0  0  0  0  0  0  0  0  0
   -4.1264    5.8122    4.4931 H   0  0  0  0  0  0  0  0  0  0  0  0
   -2.4058    2.2005    3.0207 H   0  0  0  0  0  0  0  0  0  0  0  0
   -4.0139    3.3550    4.4790 H   0  0  0  0  0  0  0  0  0  0  0  0
    1.3500    2.9044   -0.0369 H   0  0  0  0  0  0  0  0  0  0  0  0
    1.8973    1.3743    0.6869 H   0  0  0  0  0  0  0  0  0  0  0  0
    2.9170    1.6920   -1.5408 H   0  0  0  0  0  0  0  0  0  0  0  0
    1.8096    0.2973   -1.5560 H   0  0  0  0  0  0  0  0  0  0  0  0
    1.1886    3.1193   -2.5447 H   0  0  0  0  0  0  0  0  0  0  0  0
    1.4114    1.6676   -3.5537 H   0  0  0  0  0  0  0  0  0  0  0  0
   -1.0102    2.2093   -3.1522 H   0  0  0  0  0  0  0  0  0  0  0  0
   -0.5491    0.6080   -2.5238 H   0  0  0  0  0  0  0  0  0  0  0  0
   -0.7056    3.1751   -0.8804 H   0  0  0  0  0  0  0  0  0  0  0  0
   -2.9170    2.2435   -1.6406 H   0  0  0  0  0  0  0  0  0  0  0  0
   -2.4951    0.7060   -0.8491 H   0  0  0  0  0  0  0  0  0  0  0  0
   -2.6960    2.1825    0.1246 H   0  0  0  0  0  0  0  0  0  0  0  0
    1.3989    1.7504    2.1979 H   0  0  0  0  0  0  0  0  0  0  0  0
    0.0628    1.7254    3.3736 H   0  0  0  0  0  0  0  0  0  0  0  0
   -1.5555    1.4208    1.5056 H   0  0  0  0  0  0  0  0  0  0  0  0
  1 14  1  0  0  0  0
  1 18  1  0  0  0  0
  1 21  1  0  0  0  0
  2  3  2  0  0  0  0
  2  4  1  0  0  0  0
  2 26  1  0  0  0  0
  3  5  1  0  0  0  0
  3 27  1  0  0  0  0
  4  6  2  0  0  0  0
  4 28  1  0  0  0  0
  5  7  2  0  0  0  0
  5 29  1  0  0  0  0
  6  7  1  0  0  0  0
  6 30  1  0  0  0  0
  7 24  1  0  0  0  0
  8  9  2  0  0  0  0
  8 10  1  0  0  0  0
  8 31  1  0  0  0  0
  9 11  1  0  0  0  0
  9 32  1  0  0  0  0
 10 12  2  0  0  0  0
 10 22  1  0  0  0  0
 11 13  2  0  0  0  0
 11 33  1  0  0  0  0
 12 13  1  0  0  0  0
 12 34  1  0  0  0  0
 13 35  1  0  0  0  0
 14 15  1  0  0  0  0
 14 36  1  0  0  0  0
 14 37  1  0  0  0  0
 15 16  1  0  0  0  0
 15 38  1  0  0  0  0
 15 39  1  0  0  0  0
 16 17  1  0  0  0  0
 16 40  1  0  0  0  0
 16 41  1  0  0  0  0
 17 18  1  0  0  0  0
 17 42  1  0  0  0  0
 17 43  1  0  0  0  0
 18 19  1  0  0  0  0
 18 44  1  0  0  0  0
 19 45  1  0  0  0  0
 19 46  1  0  0  0  0
 19 47  1  0  0  0  0
 20 21  1  0  0  0  0
 20 24  1  0  0  0  0
 20 48  1  0  0  0  0
 20 49  1  0  0  0  0
 21 22  1  0  0  0  0
 21 50  1  0  0  0  0
 22 23  2  0  0  0  0
 24 25  2  0  0  0  0
M  END
>  <NSC>
390

$$$$
NSC_194
 ccorina  04030319103D 1   1.00000     0.00000 
CORINA 2.61 0041  25.10.2001
 47 50  0  0  0  0  0  0  0  0  1 V2000
    0.0098    1.2560    0.2010 C   0  0  0  0  0  0  0  0  0  0  0  0
   -1.1149   -0.0032    1.8496 O   0  0  0  0  0  0  0  0  0  0  0  0
   -0.5442   -0.0203    0.7799 C   0  0  0  0  0  0  0  0  0  0  0  0
    1.4620    1.0593   -0.1505 C   0  0  0  0  0  0  0  0  0  0  0  0
    2.3506    0.6103    0.8085 C   0  0  0  0  0  0  0  0  0  0  0  0
    3.6826    0.4299    0.4861 C   0  0  0  0  0  0  0  0  0  0  0  0
    4.1261    0.6982   -0.7954 C   0  0  0  0  0  0  0  0  0  0  0  0
    3.2373    1.1463   -1.7547 C   0  0  0  0  0  0  0  0  0  0  0  0
    1.9044    1.3225   -1.4334 C   0  0  0  0  0  0  0  0  0  0  0  0
   -0.7625    1.6212   -1.0405 C   0  0  0  0  0  0  0  0  0  0  0  0
   -1.7183    0.7562   -1.5394 C   0  0  0  0  0  0  0  0  0  0  0  0
   -2.4267    1.0912   -2.6782 C   0  0  0  0  0  0  0  0  0  0  0  0
   -2.1796    2.2915   -3.3178 C   0  0  0  0  0  0  0  0  0  0  0  0
   -1.2243    3.1569   -2.8184 C   0  0  0  0  0  0  0  0  0  0  0  0
   -0.5190    2.8239   -1.6771 C   0  0  0  0  0  0  0  0  0  0  0  0
   -0.1160    2.3637    1.2149 C   0  0  0  0  0  0  0  0  0  0  0  0
   -1.3528    2.6759    1.7476 C   0  0  0  0  0  0  0  0  0  0  0  0
   -1.4683    3.6920    2.6777 C   0  0  0  0  0  0  0  0  0  0  0  0
   -0.3469    4.3956    3.0754 C   0  0  0  0  0  0  0  0  0  0  0  0
    0.8901    4.0829    2.5434 C   0  0  0  0  0  0  0  0  0  0  0  0
    1.0062    3.0639    1.6166 C   0  0  0  0  0  0  0  0  0  0  0  0
   -0.3925   -1.2875    0.0470 C   0  0  0  0  0  0  0  0  0  0  0  0
   -0.8979   -2.4754    0.5849 C   0  0  0  0  0  0  0  0  0  0  0  0
   -0.7518   -3.6586   -0.1080 C   0  0  0  0  0  0  0  0  0  0  0  0
   -0.1066   -3.6726   -1.3324 C   0  0  0  0  0  0  0  0  0  0  0  0
    0.3962   -2.5012   -1.8713 C   0  0  0  0  0  0  0  0  0  0  0  0
    0.2526   -1.3090   -1.1937 C   0  0  0  0  0  0  0  0  0  0  0  0
    2.0041    0.4008    1.8098 H   0  0  0  0  0  0  0  0  0  0  0  0
    4.3770    0.0798    1.2356 H   0  0  0  0  0  0  0  0  0  0  0  0
    5.1669    0.5579   -1.0471 H   0  0  0  0  0  0  0  0  0  0  0  0
    3.5838    1.3561   -2.7558 H   0  0  0  0  0  0  0  0  0  0  0  0
    1.2093    1.6690   -2.1839 H   0  0  0  0  0  0  0  0  0  0  0  0
   -1.9114   -0.1816   -1.0397 H   0  0  0  0  0  0  0  0  0  0  0  0
   -3.1730    0.4150   -3.0684 H   0  0  0  0  0  0  0  0  0  0  0  0
   -2.7325    2.5529   -4.2079 H   0  0  0  0  0  0  0  0  0  0  0  0
   -1.0310    4.0945   -3.3183 H   0  0  0  0  0  0  0  0  0  0  0  0
    0.2247    3.5017   -1.2848 H   0  0  0  0  0  0  0  0  0  0  0  0
   -2.2290    2.1261    1.4369 H   0  0  0  0  0  0  0  0  0  0  0  0
   -2.4347    3.9363    3.0934 H   0  0  0  0  0  0  0  0  0  0  0  0
   -0.4372    5.1900    3.8016 H   0  0  0  0  0  0  0  0  0  0  0  0
    1.7661    4.6328    2.8539 H   0  0  0  0  0  0  0  0  0  0  0  0
    1.9731    2.8170    1.2037 H   0  0  0  0  0  0  0  0  0  0  0  0
   -1.4009   -2.4661    1.5405 H   0  0  0  0  0  0  0  0  0  0  0  0
   -1.1414   -4.5768    0.3061 H   0  0  0  0  0  0  0  0  0  0  0  0
    0.0053   -4.6027   -1.8699 H   0  0  0  0  0  0  0  0  0  0  0  0
    0.8987   -2.5203   -2.8271 H   0  0  0  0  0  0  0  0  0  0  0  0
    0.6416   -0.3950   -1.6176 H   0  0  0  0  0  0  0  0  0  0  0  0
  1  3  1  0  0  0  0
  1  4  1  0  0  0  0
  1 10  1  0  0  0  0
  1 16  1  0  0  0  0
  2  3  2  0  0  0  0
  3 22  1  0  0  0  0
  4  5  2  0  0  0  0
  4  9  1  0  0  0  0
  5  6  1  0  0  0  0
  5 28  1  0  0  0  0
  6  7  2  0  0  0  0
  6 29  1  0  0  0  0
  7  8  1  0  0  0  0
  7 30  1  0  0  0  0
  8  9  2  0  0  0  0
  8 31  1  0  0  0  0
  9 32  1  0  0  0  0
 10 11  2  0  0  0  0
 10 15  1  0  0  0  0
 11 12  1  0  0  0  0
 11 33  1  0  0  0  0
 12 13  2  0  0  0  0
 12 34  1  0  0  0  0
 13 14  1  0  0  0  0
 13 35  1  0  0  0  0
 14 15  2  0  0  0  0
 14 36  1  0  0  0  0
 15 37  1  0  0  0  0
 16 17  2  0  0  0  0
 16 21  1  0  0  0  0
 17 18  1  0  0  0  0
 17 38  1  0  0  0  0
 18 19  2  0  0  0  0
 18 39  1  0  0  0  0
 19 20  1  0  0  0  0
 19 40  1  0  0  0  0
 20 21  2  0  0  0  0
 20 41  1  0  0  0  0
 21 42  1  0  0  0  0
 22 23  2  0  0  0  0
 22 27  1  0  0  0  0
 23 24  1  0  0  0  0
 23 43  1  0  0  0  0
 24 25  2  0  0  0  0
 24 44  1  0  0  0  0
 25 26  1  0  0  0  0
 25 45  1  0  0  0  0
 26 27  2  0  0  0  0
 26 46  1  0  0  0  0
 27 47  1  0  0  0  0
M  END
>  <NSC>
194

$$$$
NSC_3154
 ccorina  04030319113D 1   1.00000     0.00000 
CORINA 2.61 0041  25.10.2001
 30 29  0  0  0  0  0  0  0  0  1 V2000
   -0.0161    1.3381    0.0094 C   0  0  0  0  0  0  0  0  0  0  0  0
   -1.0705    1.9279    0.0277 O   0  0  0  0  0  0  0  0  0  0  0  0
    1.2786    2.1093    0.0012 C   0  0  0  0  0  0  0  0  0  0  0  0
    0.0021   -0.0041    0.0020 O   0  0  0  0  0  0  0  0  0  0  0  0
   -1.2454   -0.7471    0.0099 C   0  0  0  0  0  0  0  0  0  0  0  0
   -1.6973   -1.0003   -1.4297 C   0  0  0  0  0  0  0  0  0  0  0  0
   -1.0406   -2.0651    0.7114 C   0  0  0  0  0  0  0  0  0  0  0  0
    0.0494   -2.3501    1.1604 O   0  0  0  0  0  0  0  0  0  0  0  0
   -2.0687   -2.9271    0.8397 N   0  0  0  0  0  0  0  0  0  0  0  0
   -1.8696   -4.2084    1.5216 C   0  0  0  0  0  0  0  0  0  0  0  0
   -3.1840   -4.9913    1.5299 C   0  0  0  0  0  0  0  0  0  0  0  0
   -3.6129   -5.2316    0.1637 O   0  0  0  0  0  0  0  0  0  0  0  0
   -4.7490   -5.9057   -0.0744 C   0  0  0  0  0  0  0  0  0  0  0  0
   -5.4148   -6.3124    0.8482 O   0  0  0  0  0  0  0  0  0  0  0  0
   -5.1942   -6.1551   -1.4924 C   0  0  0  0  0  0  0  0  0  0  0  0
    1.8451    1.8585   -0.8956 H   0  0  0  0  0  0  0  0  0  0  0  0
    1.0649    3.1781    0.0090 H   0  0  0  0  0  0  0  0  0  0  0  0
    1.8621    1.8490    0.8842 H   0  0  0  0  0  0  0  0  0  0  0  0
   -2.0080   -0.1712    0.5342 H   0  0  0  0  0  0  0  0  0  0  0  0
   -2.6337   -1.5581   -1.4237 H   0  0  0  0  0  0  0  0  0  0  0  0
   -1.8454   -0.0471   -1.9370 H   0  0  0  0  0  0  0  0  0  0  0  0
   -0.9347   -1.5763   -1.9539 H   0  0  0  0  0  0  0  0  0  0  0  0
   -2.9404   -2.6991    0.4806 H   0  0  0  0  0  0  0  0  0  0  0  0
   -1.1069   -4.7843    0.9973 H   0  0  0  0  0  0  0  0  0  0  0  0
   -1.5476   -4.0279    2.5472 H   0  0  0  0  0  0  0  0  0  0  0  0
   -3.0359   -5.9446    2.0372 H   0  0  0  0  0  0  0  0  0  0  0  0
   -3.9466   -4.4154    2.0541 H   0  0  0  0  0  0  0  0  0  0  0  0
   -6.1306   -6.7129   -1.4864 H   0  0  0  0  0  0  0  0  0  0  0  0
   -5.3423   -5.2018   -1.9997 H   0  0  0  0  0  0  0  0  0  0  0  0
   -4.4315   -6.7310   -2.0166 H   0  0  0  0  0  0  0  0  0  0  0  0
  1  4  1  0  0  0  0
  1  3  1  0  0  0  0
  1  2  2  0  0  0  0
  3 16  1  0  0  0  0
  3 17  1  0  0  0  0
  3 18  1  0  0  0  0
  4  5  1  0  0  0  0
  5  7  1  0  0  0  0
  5  6  1  0  0  0  0
  5 19  1  0  0  0  0
  6 20  1  0  0  0  0
  6 21  1  0  0  0  0
  6 22  1  0  0  0  0
  7  8  2  0  0  0  0
  7  9  1  0  0  0  0
  9 10  1  0  0  0  0
  9 23  1  0  0  0  0
 10 11  1  0  0  0  0
 10 24  1  0  0  0  0
 10 25  1  0  0  0  0
 11 12  1  0  0  0  0
 11 26  1  0  0  0  0
 11 27  1  0  0  0  0
 12 13  1  0  0  0  0
 13 15  1  0  0  0  0
 13 14  2  0  0  0  0
 15 28  1  0  0  0  0
 15 29  1  0  0  0  0
 15 30  1  0  0  0  0
M  END
>  <NSC>
3154

$$$$
NSC_186
 ccorina  04030319103D 1   1.00000     0.00000 
CORINA 2.61 0041  25.10.2001
 32 33  0  0  0  0  0  0  0  0  1 V2000
    4.4890   -2.2201    1.9932 O   0  0  0  0  0  0  0  0  0  0  0  0
   -0.4175    0.9979    0.0915 O   0  0  0  0  0  0  0  0  0  0  0  0
    1.1513   -2.2378    0.7158 C   0  0  0  0  0  0  0  0  0  0  0  0
    2.3660   -2.7444    1.1816 C   0  0  0  0  0  0  0  0  0  0  0  0
    0.9587   -0.8364    0.6487 C   0  0  0  0  0  0  0  0  0  0  0  0
   -0.2461   -0.3305    0.1671 C   0  0  0  0  0  0  0  0  0  0  0  0
    1.9802    0.0518    1.0688 C   0  0  0  0  0  0  0  0  0  0  0  0
    3.4124   -1.8055    1.5912 C   0  0  0  0  0  0  0  0  0  0  0  0
    3.1663   -0.4178    1.5190 C   0  0  0  0  0  0  0  0  0  0  0  0
    1.7419    1.5423    1.0223 C   0  0  1  0  0  0  0  0  0  0  0  0
    0.7500    1.8450   -0.1050 C   0  0  1  0  0  0  0  0  0  0  0  0
    2.5901   -4.1915    1.2592 C   0  0  0  0  0  0  0  0  0  0  0  0
    3.2388   -4.7534    0.3977 O   0  0  0  0  0  0  0  0  0  0  0  0
    2.0768   -4.8991    2.2860 O   0  0  0  0  0  0  0  0  0  0  0  0
    0.1661   -3.0789    0.3316 O   0  0  0  0  0  0  0  0  0  0  0  0
    4.2371    0.5519    1.9480 C   0  0  0  0  0  0  0  0  0  0  0  0
    1.1607    2.0116    2.3575 C   0  0  0  0  0  0  0  0  0  0  0  0
    1.3932    1.5346   -1.4581 C   0  0  0  0  0  0  0  0  0  0  0  0
   -1.0345   -1.0008   -0.1421 H   0  0  0  0  0  0  0  0  0  0  0  0
    2.6830    2.0577    0.8302 H   0  0  0  0  0  0  0  0  0  0  0  0
    0.4556    2.8938   -0.0656 H   0  0  0  0  0  0  0  0  0  0  0  0
    2.2246   -5.8534    2.3372 H   0  0  0  0  0  0  0  0  0  0  0  0
    0.5288   -3.9741    0.3784 H   0  0  0  0  0  0  0  0  0  0  0  0
    5.1165   -0.0007    2.2786 H   0  0  0  0  0  0  0  0  0  0  0  0
    4.5051    1.1923    1.1076 H   0  0  0  0  0  0  0  0  0  0  0  0
    3.8642    1.1656    2.7680 H   0  0  0  0  0  0  0  0  0  0  0  0
    0.9896    3.0875    2.3213 H   0  0  0  0  0  0  0  0  0  0  0  0
    0.2164    1.4996    2.5427 H   0  0  0  0  0  0  0  0  0  0  0  0
    1.8619    1.7820    3.1598 H   0  0  0  0  0  0  0  0  0  0  0  0
    0.6731    1.7227   -2.2544 H   0  0  0  0  0  0  0  0  0  0  0  0
    2.2664    2.1714   -1.5999 H   0  0  0  0  0  0  0  0  0  0  0  0
    1.6984    0.4885   -1.4838 H   0  0  0  0  0  0  0  0  0  0  0  0
  1  8  2  0  0  0  0
  2  6  1  0  0  0  0
  2 11  1  0  0  0  0
  3  4  2  0  0  0  0
  3  5  1  0  0  0  0
  3 15  1  0  0  0  0
  4  8  1  0  0  0  0
  4 12  1  0  0  0  0
  5  6  2  0  0  0  0
  5  7  1  0  0  0  0
  6 19  1  0  0  0  0
  7  9  2  0  0  0  0
  7 10  1  0  0  0  0
  8  9  1  0  0  0  0
  9 16  1  0  0  0  0
 10 11  1  0  0  0  0
 10 17  1  0  0  0  0
 10 20  1  0  0  0  0
 11 18  1  0  0  0  0
 11 21  1  0  0  0  0
 12 13  2  0  0  0  0
 12 14  1  0  0  0  0
 14 22  1  0  0  0  0
 15 23  1  0  0  0  0
 16 24  1  0  0  0  0
 16 25  1  0  0  0  0
 16 26  1  0  0  0  0
 17 27  1  0  0  0  0
 17 28  1  0  0  0  0
 17 29  1  0  0  0  0
 18 30  1  0  0  0  0
 18 31  1  0  0  0  0
 18 32  1  0  0  0  0
M  END
>  <NSC>
186

$$$$
NSC_2240
 ccorina  04030319113D 1   1.00000     0.00000 
CORINA 2.61 0041  25.10.2001
 27 26  0  0  0  0  0  0  0  0  1 V2000
   -0.0176    1.4478    0.0100 C   0  0  0  0  0  0  0  0  0  0  0  0
    0.0021   -0.0041    0.0020 O   0  0  0  0  0  0  0  0  0  0  0  0
    0.6019   -0.6726    0.9995 C   0  0  0  0  0  0  0  0  0  0  0  0
    1.1255   -0.0663    1.9040 O   0  0  0  0  0  0  0  0  0  0  0  0
    0.6224   -2.1795    0.9912 C   0  0  0  0  0  0  0  0  0  0  0  0
    1.3624   -2.6863    2.2307 C   0  0  0  0  0  0  0  0  0  0  0  0
    1.3870   -4.5001    2.2207 S   0  0  0  0  0  0  0  0  0  0  0  0
    2.2991   -4.8112    3.7576 C   0  0  0  0  0  0  0  0  0  0  0  0
    2.4453   -6.2970    3.9630 C   0  0  0  0  0  0  0  0  0  0  0  0
    1.9817   -7.0670    3.1554 O   0  0  0  0  0  0  0  0  0  0  0  0
    3.0905   -6.7649    5.0430 O   0  0  0  0  0  0  0  0  0  0  0  0
    3.2313   -8.1965    5.2409 C   0  0  0  0  0  0  0  0  0  0  0  0
    4.0007   -8.4589    6.5371 C   0  0  0  0  0  0  0  0  0  0  0  0
    1.0050    1.8251    0.0023 H   0  0  0  0  0  0  0  0  0  0  0  0
   -0.5448    1.8089   -0.8731 H   0  0  0  0  0  0  0  0  0  0  0  0
   -0.5278    1.7993    0.9068 H   0  0  0  0  0  0  0  0  0  0  0  0
   -0.4002   -2.5568    0.9989 H   0  0  0  0  0  0  0  0  0  0  0  0
    1.1326   -2.5310    0.0944 H   0  0  0  0  0  0  0  0  0  0  0  0
    2.3850   -2.3090    2.2230 H   0  0  0  0  0  0  0  0  0  0  0  0
    0.8522   -2.3348    3.1275 H   0  0  0  0  0  0  0  0  0  0  0  0
    3.2867   -4.3545    3.6927 H   0  0  0  0  0  0  0  0  0  0  0  0
    1.7539   -4.3803    4.5973 H   0  0  0  0  0  0  0  0  0  0  0  0
    2.2438   -8.6532    5.3057 H   0  0  0  0  0  0  0  0  0  0  0  0
    3.7766   -8.6274    4.4012 H   0  0  0  0  0  0  0  0  0  0  0  0
    3.4555   -8.0279    7.3768 H   0  0  0  0  0  0  0  0  0  0  0  0
    4.1064   -9.5335    6.6857 H   0  0  0  0  0  0  0  0  0  0  0  0
    4.9883   -8.0022    6.4723 H   0  0  0  0  0  0  0  0  0  0  0  0
  1  2  1  0  0  0  0
  1 14  1  0  0  0  0
  1 15  1  0  0  0  0
  1 16  1  0  0  0  0
  2  3  1  0  0  0  0
  3  5  1  0  0  0  0
  3  4  2  0  0  0  0
  5  6  1  0  0  0  0
  5 17  1  0  0  0  0
  5 18  1  0  0  0  0
  6  7  1  0  0  0  0
  6 19  1  0  0  0  0
  6 20  1  0  0  0  0
  7  8  1  0  0  0  0
  8  9  1  0  0  0  0
  8 21  1  0  0  0  0
  8 22  1  0  0  0  0
  9 10  2  0  0  0  0
  9 11  1  0  0  0  0
 11 12  1  0  0  0  0
 12 13  1  0  0  0  0
 12 23  1  0  0  0  0
 12 24  1  0  0  0  0
 13 25  1  0  0  0  0
 13 26  1  0  0  0  0
 13 27  1  0  0  0  0
M  END
>  <NSC>
2240

$$$$
NSC_1559
 ccorina  04030319103D 1   1.00000     0.00000 
CORINA 2.61 0041  25.10.2001
 28 29  0  0  0  0  0  0  0  0  2 V2000
   -0.0165    1.3636    0.0095 N   0  0  0  0  0  0  0  0  0  0  0  0
    1.1695   -0.7148   -0.1122 C   0  0  0  0  0  0  0  0  0  0  0  0
   -0.0267   -0.0042    0.0059 C   0  0  0  0  0  0  0  0  0  0  0  0
    1.1524   -2.0939   -0.1147 C   0  0  0  0  0  0  0  0  0  0  0  0
   -0.0462   -2.7772   -0.0007 C   0  0  0  0  0  0  0  0  0  0  0  0
   -1.2376   -0.7000    0.1211 C   0  0  0  0  0  0  0  0  0  0  0  0
   -1.2369   -2.0849    0.1168 C   0  0  0  0  0  0  0  0  0  0  0  0
    2.3438    4.1680    0.1263 C   0  0  0  0  0  0  0  0  0  0  0  0
    1.1300    3.4746    0.1259 C   0  0  0  0  0  0  0  0  0  0  0  0
    2.3484    5.5427    0.2351 C   0  0  0  0  0  0  0  0  0  0  0  0
   -0.0709    4.1816    0.2360 C   0  0  0  0  0  0  0  0  0  0  0  0
    1.1554    6.2358    0.3433 C   0  0  0  0  0  0  0  0  0  0  0  0
   -0.0501    5.5563    0.3441 C   0  0  0  0  0  0  0  0  0  0  0  0
    1.1691    7.7114    0.4597 N   0  3  0  0  0  0  0  0  0  0  0  0
    0.1209    8.3245    0.5551 O   0  0  0  0  0  0  0  0  0  0  0  0
    2.2284    8.3125    0.4602 O   0  5  0  0  0  0  0  0  0  0  0  0
    1.1164    2.0065    0.0096 C   0  0  0  0  0  0  0  0  0  0  0  0
   -2.4073   -0.0189    0.2369 O   0  0  0  0  0  0  0  0  0  0  0  0
    2.1061   -0.1853   -0.2058 H   0  0  0  0  0  0  0  0  0  0  0  0
    2.0779   -2.6430   -0.2064 H   0  0  0  0  0  0  0  0  0  0  0  0
   -0.0510   -3.8572   -0.0039 H   0  0  0  0  0  0  0  0  0  0  0  0
   -2.1681   -2.6249    0.2053 H   0  0  0  0  0  0  0  0  0  0  0  0
    3.2758    3.6281    0.0464 H   0  0  0  0  0  0  0  0  0  0  0  0
    3.2854    6.0799    0.2360 H   0  0  0  0  0  0  0  0  0  0  0  0
   -1.0125    3.6527    0.2360 H   0  0  0  0  0  0  0  0  0  0  0  0
   -0.9771    6.1040    0.4292 H   0  0  0  0  0  0  0  0  0  0  0  0
    2.0457    1.4630   -0.0757 H   0  0  0  0  0  0  0  0  0  0  0  0
   -2.7374    0.1244   -0.6606 H   0  0  0  0  0  0  0  0  0  0  0  0
  1  3  1  0  0  0  0
  1 17  2  0  0  0  0
  2  4  2  0  0  0  0
  2  3  1  0  0  0  0
  2 19  1  0  0  0  0
  3  6  2  0  0  0  0
  4  5  1  0  0  0  0
  4 20  1  0  0  0  0
  5  7  2  0  0  0  0
  5 21  1  0  0  0  0
  6  7  1  0  0  0  0
  6 18  1  0  0  0  0
  7 22  1  0  0  0  0
  8 10  2  0  0  0  0
  8  9  1  0  0  0  0
  8 23  1  0  0  0  0
  9 11  2  0  0  0  0
  9 17  1  0  0  0  0
 10 12  1  0  0  0  0
 10 24  1  0  0  0  0
 11 13  1  0  0  0  0
 11 25  1  0  0  0  0
 12 13  2  0  0  0  0
 12 14  1  0  0  0  0
 13 26  1  0  0  0  0
 14 15  2  0  0  0  0
 14 16  1  0  0  0  0
 17 27  1  0  0  0  0
 18 28  1  0  0  0  0
M  CHG  2  14   1  16  -1
M  END
>  <NSC>
1559

$$$$
NSC_2049
 ccorina  04030319103D 1   1.00000     0.00000 
CORINA 2.61 0041  25.10.2001
 25 26  0  0  0  0  0  0  0  0  1 V2000
   -0.0161    1.3358    0.0094 O   0  0  0  0  0  0  0  0  0  0  0  0
    0.4284    7.9021    0.0415 C   0  0  0  0  0  0  0  0  0  0  0  0
   -0.5364    8.8879    0.0560 C   0  0  0  0  0  0  0  0  0  0  0  0
    0.0493    6.5588    0.0379 C   0  0  0  0  0  0  0  0  0  0  0  0
   -1.3053    6.2222    0.0491 C   0  0  0  0  0  0  0  0  0  0  0  0
   -1.8776    8.5475    0.0671 C   0  0  0  0  0  0  0  0  0  0  0  0
   -2.2602    7.2177    0.0636 C   0  0  0  0  0  0  0  0  0  0  0  0
    0.0021   -0.0041    0.0020 C   0  0  0  0  0  0  0  0  0  0  0  0
    1.2862   -0.4282   -0.0125 C   0  0  0  0  0  0  0  0  0  0  0  0
    2.1004    0.7132   -0.0142 C   0  0  0  0  0  0  0  0  0  0  0  0
    1.2504    1.8021   -0.0002 C   0  0  0  0  0  0  0  0  0  0  0  0
    1.0788    5.4962    0.0218 C   0  0  0  0  0  0  0  0  0  0  0  0
    2.2604    5.7930    0.0116 O   0  0  0  0  0  0  0  0  0  0  0  0
    0.6918    4.1380    0.0182 C   0  0  0  0  0  0  0  0  0  0  0  0
    1.6378    3.1616    0.0034 C   0  0  0  0  0  0  0  0  0  0  0  0
    1.4748    8.1692    0.0284 H   0  0  0  0  0  0  0  0  0  0  0  0
   -0.2444    9.9277    0.0592 H   0  0  0  0  0  0  0  0  0  0  0  0
   -1.6052    5.1847    0.0460 H   0  0  0  0  0  0  0  0  0  0  0  0
   -2.6290    9.3231    0.0784 H   0  0  0  0  0  0  0  0  0  0  0  0
   -3.3086    6.9586    0.0722 H   0  0  0  0  0  0  0  0  0  0  0  0
   -0.8689   -0.6427    0.0072 H   0  0  0  0  0  0  0  0  0  0  0  0
    1.6219   -1.4547   -0.0209 H   0  0  0  0  0  0  0  0  0  0  0  0
    3.1801    0.7366   -0.0240 H   0  0  0  0  0  0  0  0  0  0  0  0
   -0.3557    3.8750    0.0272 H   0  0  0  0  0  0  0  0  0  0  0  0
    2.6852    3.4247   -0.0056 H   0  0  0  0  0  0  0  0  0  0  0  0
  1  8  1  0  0  0  0
  1 11  1  0  0  0  0
  2  3  2  0  0  0  0
  2  4  1  0  0  0  0
  2 16  1  0  0  0  0
  3  6  1  0  0  0  0
  3 17  1  0  0  0  0
  4  5  2  0  0  0  0
  4 12  1  0  0  0  0
  5  7  1  0  0  0  0
  5 18  1  0  0  0  0
  6  7  2  0  0  0  0
  6 19  1  0  0  0  0
  7 20  1  0  0  0  0
  8  9  2  0  0  0  0
  8 21  1  0  0  0  0
  9 10  1  0  0  0  0
  9 22  1  0  0  0  0
 10 11  2  0  0  0  0
 10 23  1  0  0  0  0
 11 15  1  0  0  0  0
 12 13  2  0  0  0  0
 12 14  1  0  0  0  0
 14 15  2  0  0  0  0
 14 24  1  0  0  0  0
 15 25  1  0  0  0  0
M  END
>  <NSC>
2049

$$$$
NSC_2529
 ccorina  04030319113D 1   1.00000     0.00000 
CORINA 2.61 0041  25.10.2001
 27 27  0  0  0  0  0  0  0  0  2 V2000
   -0.0166    1.3754    0.0096 C   0  0  0  0  0  0  0  0  0  0  0  0
    1.1843    2.0865    0.0020 C   0  0  0  0  0  0  0  0  0  0  0  0
    0.0021   -0.0041    0.0020 C   0  0  0  0  0  0  0  0  0  0  0  0
    1.2078   -0.6825   -0.0131 C   0  0  0  0  0  0  0  0  0  0  0  0
    2.3972    1.3959   -0.0133 C   0  0  0  0  0  0  0  0  0  0  0  0
    2.4019    0.0164   -0.0203 C   0  0  0  0  0  0  0  0  0  0  0  0
   -0.0318    6.2110   -1.4080 C   0  0  0  0  0  0  0  0  0  0  0  0
   -0.0134    5.6937    0.0318 C   0  0  0  0  0  0  0  0  0  0  0  0
   -1.2411    6.1820    0.7567 C   0  0  0  0  0  0  0  0  0  0  0  0
   -2.0253    5.3878    1.2195 O   0  0  0  0  0  0  0  0  0  0  0  0
   -1.4635    7.4992    0.8881 O   0  0  0  0  0  0  0  0  0  0  0  0
   -0.0010    4.2288    0.0243 N   0  0  0  0  0  0  0  0  0  0  0  0
    1.1718    3.5649    0.0095 C   0  0  0  0  0  0  0  0  0  0  0  0
    2.2192    4.1816    0.0024 O   0  0  0  0  0  0  0  0  0  0  0  0
    1.2203   -2.1626   -0.0212 N   0  3  0  0  0  0  0  0  0  0  0  0
    0.1708   -2.7806   -0.0149 O   0  0  0  0  0  0  0  0  0  0  0  0
    2.2802   -2.7626   -0.0341 O   0  5  0  0  0  0  0  0  0  0  0  0
   -0.9584    1.9038    0.0259 H   0  0  0  0  0  0  0  0  0  0  0  0
   -0.9265   -0.5556    0.0083 H   0  0  0  0  0  0  0  0  0  0  0  0
    3.3299    1.9403   -0.0197 H   0  0  0  0  0  0  0  0  0  0  0  0
    3.3396   -0.5192   -0.0322 H   0  0  0  0  0  0  0  0  0  0  0  0
   -0.0410    7.3009   -1.4024 H   0  0  0  0  0  0  0  0  0  0  0  0
    0.8562    5.8578   -1.9323 H   0  0  0  0  0  0  0  0  0  0  0  0
   -0.9236    5.8427   -1.9150 H   0  0  0  0  0  0  0  0  0  0  0  0
    0.8784    6.0621    0.5388 H   0  0  0  0  0  0  0  0  0  0  0  0
   -2.2513    7.8125    1.3532 H   0  0  0  0  0  0  0  0  0  0  0  0
   -0.8369    3.7367    0.0300 H   0  0  0  0  0  0  0  0  0  0  0  0
  1  3  1  0  0  0  0
  1  2  2  0  0  0  0
  1 18  1  0  0  0  0
  2  5  1  0  0  0  0
  2 13  1  0  0  0  0
  3  4  2  0  0  0  0
  3 19  1  0  0  0  0
  4 15  1  0  0  0  0
  4  6  1  0  0  0  0
  5  6  2  0  0  0  0
  5 20  1  0  0  0  0
  6 21  1  0  0  0  0
  7  8  1  0  0  0  0
  7 22  1  0  0  0  0
  7 23  1  0  0  0  0
  7 24  1  0  0  0  0
  8  9  1  0  0  0  0
  8 12  1  0  0  0  0
  8 25  1  0  0  0  0
  9 10  2  0  0  0  0
  9 11  1  0  0  0  0
 11 26  1  0  0  0  0
 12 13  1  0  0  0  0
 12 27  1  0  0  0  0
 13 14  2  0  0  0  0
 15 16  2  0  0  0  0
 15 17  1  0  0  0  0
M  CHG  2  15   1  17  -1
M  END
>  <NSC>
2529

$$$$
NSC_1437
 ccorina  04030319103D 1   1.00000     0.00000 
CORINA 2.61 0041  25.10.2001
 20 21  0  0  0  0  0  0  0  0  1 V2000
   -0.0163    1.3494    0.0095 N   0  0  0  0  0  0  0  0  0  0  0  0
    2.3162    1.4814   -0.0126 N   0  0  0  0  0  0  0  0  0  0  0  0
   -1.0308   -0.6501    0.0081 O   0  0  0  0  0  0  0  0  0  0  0  0
    3.5227   -0.6944   -0.0367 N   0  0  0  0  0  0  0  0  0  0  0  0
    3.0451   -2.0110   -0.0393 N   0  0  0  0  0  0  0  0  0  0  0  0
    2.4561    0.1464   -0.0212 C   0  0  0  0  0  0  0  0  0  0  0  0
    1.3085   -0.6620   -0.0140 C   0  0  0  0  0  0  0  0  0  0  0  0
    1.7407   -2.0013   -0.0260 C   0  0  0  0  0  0  0  0  0  0  0  0
    0.0021   -0.0041    0.0020 C   0  0  0  0  0  0  0  0  0  0  0  0
    1.1461    2.0494    0.0021 C   0  0  0  0  0  0  0  0  0  0  0  0
   -1.2965    2.0615    0.0194 C   0  0  0  0  0  0  0  0  0  0  0  0
    4.9315   -0.2929   -0.0483 C   0  0  0  0  0  0  0  0  0  0  0  0
    1.1018   -2.8720   -0.0241 H   0  0  0  0  0  0  0  0  0  0  0  0
    1.0974    3.1283    0.0084 H   0  0  0  0  0  0  0  0  0  0  0  0
   -1.1145    3.1362    0.0244 H   0  0  0  0  0  0  0  0  0  0  0  0
   -1.8680    1.7939   -0.8694 H   0  0  0  0  0  0  0  0  0  0  0  0
   -1.8596    1.7843    0.9106 H   0  0  0  0  0  0  0  0  0  0  0  0
    5.2707   -0.1871   -1.0788 H   0  0  0  0  0  0  0  0  0  0  0  0
    5.0422    0.6595    0.4701 H   0  0  0  0  0  0  0  0  0  0  0  0
    5.5299   -1.0522    0.4550 H   0  0  0  0  0  0  0  0  0  0  0  0
  1  9  1  0  0  0  0
  1 10  1  0  0  0  0
  1 11  1  0  0  0  0
  2 10  2  0  0  0  0
  2  6  1  0  0  0  0
  3  9  2  0  0  0  0
  4  5  1  0  0  0  0
  4  6  1  0  0  0  0
  4 12  1  0  0  0  0
  5  8  2  0  0  0  0
  6  7  2  0  0  0  0
  7  8  1  0  0  0  0
  7  9  1  0  0  0  0
  8 13  1  0  0  0  0
 10 14  1  0  0  0  0
 11 15  1  0  0  0  0
 11 16  1  0  0  0  0
 11 17  1  0  0  0  0
 12 18  1  0  0  0  0
 12 19  1  0  0  0  0
 12 20  1  0  0  0  0
M  END
>  <NSC>
1437

$$$$
NSC_1863
 ccorina  04030319103D 1   1.00000     0.00000 
CORINA 2.61 0041  25.10.2001
 61 63  0  0  0  0  0  0  0  0  1 V2000
   -0.0843    1.2908    0.0158 N   0  0  0  0  0  0  0  0  0  0  0  0
    1.4298    1.6833    9.7827 N   0  0  0  0  0  0  0  0  0  0  0  0
    3.2243    2.2817   11.9981 C   0  0  0  0  0  0  0  0  0  0  0  0
    1.7632    1.8703   12.2044 C   0  0  0  0  0  0  0  0  0  0  0  0
    3.7174    1.7124   10.6642 C   0  0  0  0  0  0  0  0  0  0  0  0
    0.9363    2.3313   11.0026 C   0  0  0  0  0  0  0  0  0  0  0  0
    2.7883    2.1816    9.5428 C   0  0  0  0  0  0  0  0  0  0  0  0
   -1.4537    3.0246   -0.8721 C   0  0  0  0  0  0  0  0  0  0  0  0
   -2.3158    3.5307   -1.8192 C   0  0  0  0  0  0  0  0  0  0  0  0
   -0.9604    1.7210   -0.9811 C   0  0  0  0  0  0  0  0  0  0  0  0
   -1.3542    0.9379   -2.0500 C   0  0  0  0  0  0  0  0  0  0  0  0
   -2.7017    2.7436   -2.8944 C   0  0  0  0  0  0  0  0  0  0  0  0
   -2.2189    1.4510   -3.0051 C   0  0  0  0  0  0  0  0  0  0  0  0
   -0.8841   -0.4860   -2.2210 C   0  0  0  0  0  0  0  0  0  0  0  0
   -0.1068   -0.1672    0.1029 C   0  0  0  0  0  0  0  0  0  0  0  0
    0.2794   -0.7524   -1.2615 C   0  0  0  0  0  0  0  0  0  0  0  0
   -3.5500    3.2393   -3.8348 O   0  0  0  0  0  0  0  0  0  0  0  0
   -3.8634    4.5776   -3.4440 C   0  0  0  0  0  0  0  0  0  0  0  0
    0.5979    2.1762    8.6768 C   0  0  0  0  0  0  0  0  0  0  0  0
    1.0610    1.5368    7.3662 C   0  0  0  0  0  0  0  0  0  0  0  0
    0.1945    2.0501    6.2144 C   0  0  0  0  0  0  0  0  0  0  0  0
    0.6575    1.4107    4.9037 C   0  0  0  0  0  0  0  0  0  0  0  0
   -0.2089    1.9240    3.7519 C   0  0  0  0  0  0  0  0  0  0  0  0
    0.2541    1.2847    2.4413 C   0  0  0  0  0  0  0  0  0  0  0  0
   -0.6123    1.7980    1.2894 C   0  0  0  0  0  0  0  0  0  0  0  0
    3.2983    3.3690   11.9805 H   0  0  0  0  0  0  0  0  0  0  0  0
    3.8331    1.8860   12.8111 H   0  0  0  0  0  0  0  0  0  0  0  0
    1.6997    0.7860   12.2958 H   0  0  0  0  0  0  0  0  0  0  0  0
    1.3784    2.3362   13.1115 H   0  0  0  0  0  0  0  0  0  0  0  0
    4.7301    2.0654   10.4697 H   0  0  0  0  0  0  0  0  0  0  0  0
    3.7128    0.6233   10.7091 H   0  0  0  0  0  0  0  0  0  0  0  0
    1.0207    3.4129   10.8980 H   0  0  0  0  0  0  0  0  0  0  0  0
   -0.1089    2.0636   11.1577 H   0  0  0  0  0  0  0  0  0  0  0  0
    3.1510    1.8002    8.5883 H   0  0  0  0  0  0  0  0  0  0  0  0
    2.7751    3.2712    9.5152 H   0  0  0  0  0  0  0  0  0  0  0  0
   -1.1553    3.6410   -0.0370 H   0  0  0  0  0  0  0  0  0  0  0  0
   -2.6917    4.5388   -1.7246 H   0  0  0  0  0  0  0  0  0  0  0  0
   -2.5176    0.8373   -3.8421 H   0  0  0  0  0  0  0  0  0  0  0  0
   -1.7036   -1.1692   -1.9978 H   0  0  0  0  0  0  0  0  0  0  0  0
   -0.5515   -0.6387   -3.2477 H   0  0  0  0  0  0  0  0  0  0  0  0
    0.6065   -0.4989    0.8574 H   0  0  0  0  0  0  0  0  0  0  0  0
   -1.1085   -0.5014    0.3731 H   0  0  0  0  0  0  0  0  0  0  0  0
    0.4461   -1.8257   -1.1704 H   0  0  0  0  0  0  0  0  0  0  0  0
    1.1826   -0.2665   -1.6307 H   0  0  0  0  0  0  0  0  0  0  0  0
   -4.3371    4.5680   -2.4623 H   0  0  0  0  0  0  0  0  0  0  0  0
   -2.9477    5.1671   -3.3997 H   0  0  0  0  0  0  0  0  0  0  0  0
   -4.5446    5.0186   -4.1717 H   0  0  0  0  0  0  0  0  0  0  0  0
   -0.4439    1.9138    8.8609 H   0  0  0  0  0  0  0  0  0  0  0  0
    0.6926    3.2597    8.6058 H   0  0  0  0  0  0  0  0  0  0  0  0
    2.1028    1.7992    7.1821 H   0  0  0  0  0  0  0  0  0  0  0  0
    0.9663    0.4532    7.4372 H   0  0  0  0  0  0  0  0  0  0  0  0
   -0.8473    1.7877    6.3985 H   0  0  0  0  0  0  0  0  0  0  0  0
    0.2892    3.1336    6.1434 H   0  0  0  0  0  0  0  0  0  0  0  0
    1.6993    1.6731    4.7196 H   0  0  0  0  0  0  0  0  0  0  0  0
    0.5628    0.3272    4.9747 H   0  0  0  0  0  0  0  0  0  0  0  0
   -1.2507    1.6616    3.9360 H   0  0  0  0  0  0  0  0  0  0  0  0
   -0.1142    3.0076    3.6809 H   0  0  0  0  0  0  0  0  0  0  0  0
    1.2959    1.5471    2.2572 H   0  0  0  0  0  0  0  0  0  0  0  0
    0.1594    0.2011    2.5122 H   0  0  0  0  0  0  0  0  0  0  0  0
   -0.5969    2.8878    1.2809 H   0  0  0  0  0  0  0  0  0  0  0  0
   -1.6367    1.4501    1.4223 H   0  0  0  0  0  0  0  0  0  0  0  0
  1 10  1  0  0  0  0
  1 15  1  0  0  0  0
  1 25  1  0  0  0  0
  2  6  1  0  0  0  0
  2  7  1  0  0  0  0
  2 19  1  0  0  0  0
  3  4  1  0  0  0  0
  3  5  1  0  0  0  0
  3 26  1  0  0  0  0
  3 27  1  0  0  0  0
  4  6  1  0  0  0  0
  4 28  1  0  0  0  0
  4 29  1  0  0  0  0
  5  7  1  0  0  0  0
  5 30  1  0  0  0  0
  5 31  1  0  0  0  0
  6 32  1  0  0  0  0
  6 33  1  0  0  0  0
  7 34  1  0  0  0  0
  7 35  1  0  0  0  0
  8  9  2  0  0  0  0
  8 10  1  0  0  0  0
  8 36  1  0  0  0  0
  9 12  1  0  0  0  0
  9 37  1  0  0  0  0
 10 11  2  0  0  0  0
 11 13  1  0  0  0  0
 11 14  1  0  0  0  0
 12 13  2  0  0  0  0
 12 17  1  0  0  0  0
 13 38  1  0  0  0  0
 14 16  1  0  0  0  0
 14 39  1  0  0  0  0
 14 40  1  0  0  0  0
 15 16  1  0  0  0  0
 15 41  1  0  0  0  0
 15 42  1  0  0  0  0
 16 43  1  0  0  0  0
 16 44  1  0  0  0  0
 17 18  1  0  0  0  0
 18 45  1  0  0  0  0
 18 46  1  0  0  0  0
 18 47  1  0  0  0  0
 19 20  1  0  0  0  0
 19 48  1  0  0  0  0
 19 49  1  0  0  0  0
 20 21  1  0  0  0  0
 20 50  1  0  0  0  0
 20 51  1  0  0  0  0
 21 22  1  0  0  0  0
 21 52  1  0  0  0  0
 21 53  1  0  0  0  0
 22 23  1  0  0  0  0
 22 54  1  0  0  0  0
 22 55  1  0  0  0  0
 23 24  1  0  0  0  0
 23 56  1  0  0  0  0
 23 57  1  0  0  0  0
 24 25  1  0  0  0  0
 24 58  1  0  0  0  0
 24 59  1  0  0  0  0
 25 60  1  0  0  0  0
 25 61  1  0  0  0  0
M  END
>  <NSC>
1863

$$$$
NSC_2975
 ccorina  04030319113D 1   1.00000     0.00000 
CORINA 2.61 0041  25.10.2001
 58 60  0  0  0  0  0  0  0  0  1 V2000
    4.3096    0.3457    1.5991 H   0  0  0  0  0  0  0  0  0  0  0  0
   -0.2629    0.5591    0.4190 C   0  0  0  0  0  0  0  0  0  0  0  0
    0.8500    1.3893    0.5729 C   0  0  0  0  0  0  0  0  0  0  0  0
   -0.0778   -0.7640    0.0058 C   0  0  0  0  0  0  0  0  0  0  0  0
    1.1919   -1.2280   -0.2436 C   0  0  0  0  0  0  0  0  0  0  0  0
    2.1202    0.9064    0.3216 C   0  0  0  0  0  0  0  0  0  0  0  0
    2.3011   -0.3988   -0.0886 C   0  0  0  0  0  0  0  0  0  0  0  0
    3.2948    1.8453    0.4997 C   0  0  1  0  0  0  0  0  0  0  0  0
    3.0524    2.7820    1.6793 C   0  0  0  0  0  0  0  0  0  0  0  0
    4.2829    3.6661    1.8886 C   0  0  0  0  0  0  0  0  0  0  0  0
    3.6512   -1.0010   -0.3806 C   0  0  0  0  0  0  0  0  0  0  0  0
    4.5416    1.0120    0.7292 C   0  0  0  0  0  0  0  0  0  0  0  0
    5.5009    2.8092    2.2055 C   0  0  0  0  0  0  0  0  0  0  0  0
    4.7417    0.0723   -0.4590 C   0  0  0  0  0  0  0  0  0  0  0  0
    5.7860    1.7798    1.1104 C   0  0  0  0  0  0  0  0  0  0  0  0
    6.4536    2.4555   -0.0867 C   0  0  0  0  0  0  0  0  0  0  0  0
    6.7948    0.7941    1.6923 C   0  0  0  0  0  0  0  0  0  0  0  0
    6.5146   -0.3783    1.7760 O   0  0  0  0  0  0  0  0  0  0  0  0
    7.9935    1.2292    2.1111 O   0  0  0  0  0  0  0  0  0  0  0  0
    8.9535    0.2911    2.6648 C   0  0  0  0  0  0  0  0  0  0  0  0
    3.3818    2.6803   -0.7787 C   0  0  0  0  0  0  0  0  0  0  0  0
   -1.6155    1.0744    0.6833 C   0  0  0  0  0  0  0  0  0  0  0  0
   -2.4219    0.3867    1.2723 O   0  0  0  0  0  0  0  0  0  0  0  0
   -1.9985    2.4570    0.2220 C   0  0  0  0  0  0  0  0  0  0  0  0
   -1.2646   -1.6771   -0.1647 C   0  0  0  0  0  0  0  0  0  0  0  0
   -1.2104   -2.3312   -1.5467 C   0  0  0  0  0  0  0  0  0  0  0  0
   -1.2332   -2.7613    0.9144 C   0  0  0  0  0  0  0  0  0  0  0  0
    0.7064    2.4123    0.8863 H   0  0  0  0  0  0  0  0  0  0  0  0
    1.3340   -2.2497   -0.5633 H   0  0  0  0  0  0  0  0  0  0  0  0
    2.1860    3.4131    1.4748 H   0  0  0  0  0  0  0  0  0  0  0  0
    2.8658    2.1948    2.5795 H   0  0  0  0  0  0  0  0  0  0  0  0
    4.4684    4.2853    1.0163 H   0  0  0  0  0  0  0  0  0  0  0  0
    4.0909    4.3332    2.7399 H   0  0  0  0  0  0  0  0  0  0  0  0
    3.9065   -1.7069    0.4089 H   0  0  0  0  0  0  0  0  0  0  0  0
    3.6079   -1.5292   -1.3329 H   0  0  0  0  0  0  0  0  0  0  0  0
    6.3760    3.4564    2.3208 H   0  0  0  0  0  0  0  0  0  0  0  0
    5.3375    2.2859    3.1522 H   0  0  0  0  0  0  0  0  0  0  0  0
    5.7148   -0.4210   -0.3925 H   0  0  0  0  0  0  0  0  0  0  0  0
    4.6779    0.5914   -1.4076 H   0  0  0  0  0  0  0  0  0  0  0  0
    5.8137    3.2575   -0.4547 H   0  0  0  0  0  0  0  0  0  0  0  0
    7.4148    2.8688    0.2188 H   0  0  0  0  0  0  0  0  0  0  0  0
    6.6085    1.7221   -0.8781 H   0  0  0  0  0  0  0  0  0  0  0  0
    8.5258   -0.1896    3.5446 H   0  0  0  0  0  0  0  0  0  0  0  0
    9.1943   -0.4656    1.9182 H   0  0  0  0  0  0  0  0  0  0  0  0
    9.8612    0.8244    2.9474 H   0  0  0  0  0  0  0  0  0  0  0  0
    2.4099    3.1276   -0.9873 H   0  0  0  0  0  0  0  0  0  0  0  0
    4.1239    3.4679   -0.6484 H   0  0  0  0  0  0  0  0  0  0  0  0
    3.6734    2.0404   -1.6115 H   0  0  0  0  0  0  0  0  0  0  0  0
   -3.0309    2.6616    0.5056 H   0  0  0  0  0  0  0  0  0  0  0  0
   -1.3413    3.1908    0.6885 H   0  0  0  0  0  0  0  0  0  0  0  0
   -1.9005    2.5185   -0.8619 H   0  0  0  0  0  0  0  0  0  0  0  0
   -2.1841   -1.0990   -0.0722 H   0  0  0  0  0  0  0  0  0  0  0  0
   -1.2328   -1.5588   -2.3155 H   0  0  0  0  0  0  0  0  0  0  0  0
   -0.2910   -2.9093   -1.6392 H   0  0  0  0  0  0  0  0  0  0  0  0
   -2.0688   -2.9916   -1.6700 H   0  0  0  0  0  0  0  0  0  0  0  0
   -0.3137   -3.3394    0.8219 H   0  0  0  0  0  0  0  0  0  0  0  0
   -1.2718   -2.2952    1.8990 H   0  0  0  0  0  0  0  0  0  0  0  0
   -2.0915   -3.4217    0.7910 H   0  0  0  0  0  0  0  0  0  0  0  0
  1 12  1  0  0  0  0
  2  4  1  0  0  0  0
  2  3  2  0  0  0  0
  2 22  1  0  0  0  0
  3  6  1  0  0  0  0
  3 28  1  0  0  0  0
  4 25  1  0  0  0  0
  4  5  2  0  0  0  0
  5  7  1  0  0  0  0
  5 29  1  0  0  0  0
  6  8  1  0  0  0  0
  6  7  2  0  0  0  0
  7 11  1  0  0  0  0
  8  9  1  0  0  0  0
  8 21  1  0  0  0  0
  8 12  1  0  0  0  0
  9 10  1  0  0  0  0
  9 30  1  0  0  0  0
  9 31  1  0  0  0  0
 10 13  1  0  0  0  0
 10 32  1  0  0  0  0
 10 33  1  0  0  0  0
 11 14  1  0  0  0  0
 11 34  1  0  0  0  0
 11 35  1  0  0  0  0
 12 15  1  0  0  0  0
 12 14  1  0  0  0  0
 13 15  1  0  0  0  0
 13 36  1  0  0  0  0
 13 37  1  0  0  0  0
 14 38  1  0  0  0  0
 14 39  1  0  0  0  0
 15 17  1  0  0  0  0
 15 16  1  0  0  0  0
 16 40  1  0  0  0  0
 16 41  1  0  0  0  0
 16 42  1  0  0  0  0
 17 19  1  0  0  0  0
 17 18  2  0  0  0  0
 19 20  1  0  0  0  0
 20 43  1  0  0  0  0
 20 44  1  0  0  0  0
 20 45  1  0  0  0  0
 21 46  1  0  0  0  0
 21 47  1  0  0  0  0
 21 48  1  0  0  0  0
 22 24  1  0  0  0  0
 22 23  2  0  0  0  0
 24 49  1  0  0  0  0
 24 50  1  0  0  0  0
 24 51  1  0  0  0  0
 25 26  1  0  0  0  0
 25 27  1  0  0  0  0
 25 52  1  0  0  0  0
 26 53  1  0  0  0  0
 26 54  1  0  0  0  0
 26 55  1  0  0  0  0
 27 56  1  0  0  0  0
 27 57  1  0  0  0  0
 27 58  1  0  0  0  0
M  END
>  <NSC>
2975

$$$$
NSC_2015
 ccorina  04030319103D 1   1.00000     0.00000 
CORINA 2.61 0041  25.10.2001
 32 33  0  0  0  0  0  0  0  0  1 V2000
   -0.0161    1.3382    0.0094 C   0  0  0  0  0  0  0  0  0  0  0  0
    0.0021   -0.0041    0.0020 C   0  0  0  0  0  0  0  0  0  0  0  0
    1.2502    2.0925    0.0014 C   0  0  0  0  0  0  0  0  0  0  0  0
    1.5342    2.9763   -1.0430 C   0  0  0  0  0  0  0  0  0  0  0  0
    2.7210    3.6791   -1.0435 C   0  0  0  0  0  0  0  0  0  0  0  0
    3.6295    3.5102   -0.0135 C   0  0  0  0  0  0  0  0  0  0  0  0
    3.3552    2.6363    1.0238 C   0  0  0  0  0  0  0  0  0  0  0  0
    2.1698    1.9314    1.0410 C   0  0  0  0  0  0  0  0  0  0  0  0
   -1.3313    2.0739    0.0196 C   0  0  0  0  0  0  0  0  0  0  0  0
    1.3172   -0.7397   -0.0145 C   0  0  0  0  0  0  0  0  0  0  0  0
   -1.2642   -0.7583    0.0101 C   0  0  0  0  0  0  0  0  0  0  0  0
   -1.5683   -1.6310   -1.0381 C   0  0  0  0  0  0  0  0  0  0  0  0
   -2.7549   -2.3338   -1.0235 C   0  0  0  0  0  0  0  0  0  0  0  0
   -3.6435   -2.1761    0.0254 C   0  0  0  0  0  0  0  0  0  0  0  0
   -3.3494   -1.3133    1.0666 C   0  0  0  0  0  0  0  0  0  0  0  0
   -2.1638   -0.6086    1.0687 C   0  0  0  0  0  0  0  0  0  0  0  0
    0.8264    3.1086   -1.8479 H   0  0  0  0  0  0  0  0  0  0  0  0
    2.9419    4.3626   -1.8500 H   0  0  0  0  0  0  0  0  0  0  0  0
    4.5573    4.0629   -0.0194 H   0  0  0  0  0  0  0  0  0  0  0  0
    4.0693    2.5090    1.8240 H   0  0  0  0  0  0  0  0  0  0  0  0
    1.9551    1.2531    1.8535 H   0  0  0  0  0  0  0  0  0  0  0  0
   -2.1501    1.3544    0.0196 H   0  0  0  0  0  0  0  0  0  0  0  0
   -1.3933    2.6948    0.9133 H   0  0  0  0  0  0  0  0  0  0  0  0
   -1.4018    2.7045   -0.8666 H   0  0  0  0  0  0  0  0  0  0  0  0
    2.1360   -0.0202   -0.0184 H   0  0  0  0  0  0  0  0  0  0  0  0
    1.3919   -1.3703    0.8714 H   0  0  0  0  0  0  0  0  0  0  0  0
    1.3749   -1.3607   -0.9084 H   0  0  0  0  0  0  0  0  0  0  0  0
   -0.8759   -1.7545   -1.8578 H   0  0  0  0  0  0  0  0  0  0  0  0
   -2.9912   -3.0086   -1.8330 H   0  0  0  0  0  0  0  0  0  0  0  0
   -4.5714   -2.7287    0.0313 H   0  0  0  0  0  0  0  0  0  0  0  0
   -4.0480   -1.1948    1.8816 H   0  0  0  0  0  0  0  0  0  0  0  0
   -1.9335    0.0610    1.8843 H   0  0  0  0  0  0  0  0  0  0  0  0
  1  2  2  0  0  0  0
  1  3  1  0  0  0  0
  1  9  1  0  0  0  0
  2 10  1  0  0  0  0
  2 11  1  0  0  0  0
  3  4  2  0  0  0  0
  3  8  1  0  0  0  0
  4  5  1  0  0  0  0
  4 17  1  0  0  0  0
  5  6  2  0  0  0  0
  5 18  1  0  0  0  0
  6  7  1  0  0  0  0
  6 19  1  0  0  0  0
  7  8  2  0  0  0  0
  7 20  1  0  0  0  0
  8 21  1  0  0  0  0
  9 22  1  0  0  0  0
  9 23  1  0  0  0  0
  9 24  1  0  0  0  0
 10 25  1  0  0  0  0
 10 26  1  0  0  0  0
 10 27  1  0  0  0  0
 11 12  2  0  0  0  0
 11 16  1  0  0  0  0
 12 13  1  0  0  0  0
 12 28  1  0  0  0  0
 13 14  2  0  0  0  0
 13 29  1  0  0  0  0
 14 15  1  0  0  0  0
 14 30  1  0  0  0  0
 15 16  2  0  0  0  0
 15 31  1  0  0  0  0
 16 32  1  0  0  0  0
M  END
>  <NSC>
2015

$$$$
NSC_1136
 ccorina  04030319103D 1   1.00000     0.00000 
CORINA 2.61 0041  25.10.2001
 41 40  0  0  0  0  0  0  0  0  1 V2000
   -0.0187    1.5258    0.0104 C   0  0  0  0  0  0  0  0  0  0  0  0
    0.0021   -0.0041    0.0020 C   0  0  0  0  0  0  0  0  0  0  0  0
    0.7421   -0.5109    1.2415 C   0  0  0  0  0  0  0  0  0  0  0  0
    0.7628   -2.0407    1.2331 C   0  0  0  0  0  0  0  0  0  0  0  0
    1.5028   -2.5476    2.4727 C   0  0  0  0  0  0  0  0  0  0  0  0
    1.5236   -4.0774    2.4642 C   0  0  0  0  0  0  0  0  0  0  0  0
    2.2636   -4.5842    3.7038 C   0  0  0  0  0  0  0  0  0  0  0  0
    2.2843   -6.1141    3.6954 C   0  0  0  0  0  0  0  0  0  0  0  0
    3.0243   -6.6209    4.9349 C   0  0  0  0  0  0  0  0  0  0  0  0
    3.0450   -8.1508    4.9265 C   0  0  0  0  0  0  0  0  0  0  0  0
    3.7850   -8.6576    6.1660 C   0  0  0  0  0  0  0  0  0  0  0  0
    3.8055  -10.1644    6.1577 C   0  0  0  0  0  0  0  0  0  0  0  0
    3.2799  -10.7730    5.2498 O   0  0  0  0  0  0  0  0  0  0  0  0
    4.4078  -10.8357    7.1592 N   0  0  0  0  0  0  0  0  0  0  0  0
    4.4263  -12.2016    7.1517 N   0  0  0  0  0  0  0  0  0  0  0  0
    1.0039    1.9031    0.0027 H   0  0  0  0  0  0  0  0  0  0  0  0
   -0.5459    1.8868   -0.8726 H   0  0  0  0  0  0  0  0  0  0  0  0
   -0.5289    1.8773    0.9072 H   0  0  0  0  0  0  0  0  0  0  0  0
   -1.0205   -0.3814    0.0098 H   0  0  0  0  0  0  0  0  0  0  0  0
    0.5123   -0.3556   -0.8948 H   0  0  0  0  0  0  0  0  0  0  0  0
    1.7647   -0.1336    1.2338 H   0  0  0  0  0  0  0  0  0  0  0  0
    0.2319   -0.1594    2.1383 H   0  0  0  0  0  0  0  0  0  0  0  0
   -0.2598   -2.4180    1.2409 H   0  0  0  0  0  0  0  0  0  0  0  0
    1.2730   -2.3923    0.3363 H   0  0  0  0  0  0  0  0  0  0  0  0
    2.5254   -2.1703    2.4649 H   0  0  0  0  0  0  0  0  0  0  0  0
    0.9926   -2.1961    3.3695 H   0  0  0  0  0  0  0  0  0  0  0  0
    0.5010   -4.4547    2.4720 H   0  0  0  0  0  0  0  0  0  0  0  0
    2.0337   -4.4289    1.5675 H   0  0  0  0  0  0  0  0  0  0  0  0
    3.2861   -4.2070    3.6960 H   0  0  0  0  0  0  0  0  0  0  0  0
    1.7534   -4.2327    4.6006 H   0  0  0  0  0  0  0  0  0  0  0  0
    1.2617   -6.4914    3.7031 H   0  0  0  0  0  0  0  0  0  0  0  0
    2.7945   -6.4656    2.7986 H   0  0  0  0  0  0  0  0  0  0  0  0
    4.0469   -6.2436    4.9271 H   0  0  0  0  0  0  0  0  0  0  0  0
    2.5141   -6.2694    5.8317 H   0  0  0  0  0  0  0  0  0  0  0  0
    2.0224   -8.5280    4.9342 H   0  0  0  0  0  0  0  0  0  0  0  0
    3.5552   -8.5023    4.0297 H   0  0  0  0  0  0  0  0  0  0  0  0
    4.8076   -8.2803    6.1583 H   0  0  0  0  0  0  0  0  0  0  0  0
    3.2748   -8.3061    7.0628 H   0  0  0  0  0  0  0  0  0  0  0  0
    4.8281  -10.3490    7.8854 H   0  0  0  0  0  0  0  0  0  0  0  0
    4.9938  -12.4795    6.3651 H   0  0  0  0  0  0  0  0  0  0  0  0
    4.9214  -12.4894    7.9825 H   0  0  0  0  0  0  0  0  0  0  0  0
  1  2  1  0  0  0  0
  1 16  1  0  0  0  0
  1 17  1  0  0  0  0
  1 18  1  0  0  0  0
  2  3  1  0  0  0  0
  2 19  1  0  0  0  0
  2 20  1  0  0  0  0
  3  4  1  0  0  0  0
  3 21  1  0  0  0  0
  3 22  1  0  0  0  0
  4  5  1  0  0  0  0
  4 23  1  0  0  0  0
  4 24  1  0  0  0  0
  5  6  1  0  0  0  0
  5 25  1  0  0  0  0
  5 26  1  0  0  0  0
  6  7  1  0  0  0  0
  6 27  1  0  0  0  0
  6 28  1  0  0  0  0
  7  8  1  0  0  0  0
  7 29  1  0  0  0  0
  7 30  1  0  0  0  0
  8  9  1  0  0  0  0
  8 31  1  0  0  0  0
  8 32  1  0  0  0  0
  9 10  1  0  0  0  0
  9 33  1  0  0  0  0
  9 34  1  0  0  0  0
 10 11  1  0  0  0  0
 10 35  1  0  0  0  0
 10 36  1  0  0  0  0
 11 12  1  0  0  0  0
 11 37  1  0  0  0  0
 11 38  1  0  0  0  0
 12 13  2  0  0  0  0
 12 14  1  0  0  0  0
 14 15  1  0  0  0  0
 14 39  1  0  0  0  0
 15 40  1  0  0  0  0
 15 41  1  0  0  0  0
M  END
>  <NSC>
1136

$$$$
NSC_2758
 ccorina  04030319113D 1   1.00000     0.00000 
CORINA 2.61 0041  25.10.2001
 16 16  0  0  0  0  0  0  0  0  1 V2000
   -0.8642    1.8379    0.0242 H   0  0  0  0  0  0  0  0  0  0  0  0
   -0.0165    1.3665    0.0096 N   0  0  0  0  0  0  0  0  0  0  0  0
    3.4811   -0.4349   -0.0340 O   0  0  0  0  0  0  0  0  0  0  0  0
    2.3135    1.4572   -0.0122 N   0  0  0  0  0  0  0  0  0  0  0  0
    1.1479    2.0680    0.0022 C   0  0  0  0  0  0  0  0  0  0  0  0
    0.0021   -0.0041    0.0020 C   0  0  0  0  0  0  0  0  0  0  0  0
    1.2037   -0.6505   -0.0129 C   0  0  0  0  0  0  0  0  0  0  0  0
    2.3904    0.1182   -0.0202 C   0  0  0  0  0  0  0  0  0  0  0  0
    1.2609   -2.0596   -0.0206 N   0  0  0  0  0  0  0  0  0  0  0  0
   -1.1551   -0.7063    0.0098 O   0  0  0  0  0  0  0  0  0  0  0  0
    1.1071    3.4386    0.0095 N   0  0  0  0  0  0  0  0  0  0  0  0
    2.1199   -2.5101   -0.0312 H   0  0  0  0  0  0  0  0  0  0  0  0
    0.4413   -2.5783   -0.0152 H   0  0  0  0  0  0  0  0  0  0  0  0
   -1.8743   -0.0599    0.0204 H   0  0  0  0  0  0  0  0  0  0  0  0
    1.9323    3.9484    0.0044 H   0  0  0  0  0  0  0  0  0  0  0  0
    0.2530    3.8983    0.0198 H   0  0  0  0  0  0  0  0  0  0  0  0
  1  2  1  0  0  0  0
  2  6  1  0  0  0  0
  2  5  1  0  0  0  0
  3  8  2  0  0  0  0
  4  8  1  0  0  0  0
  4  5  2  0  0  0  0
  5 11  1  0  0  0  0
  6  7  2  0  0  0  0
  6 10  1  0  0  0  0
  7  9  1  0  0  0  0
  7  8  1  0  0  0  0
  9 12  1  0  0  0  0
  9 13  1  0  0  0  0
 10 14  1  0  0  0  0
 11 15  1  0  0  0  0
 11 16  1  0  0  0  0
M  END
>  <NSC>
2758

$$$$
NSC_209
 ccorina  04030319103D 1   1.00000     0.00000 
CORINA 2.61 0041  25.10.2001
 28 29  0  0  0  0  0  0  0  0  1 V2000
   -0.0211    1.7077    0.0114 C   0  0  0  0  0  0  0  0  0  0  0  0
    1.0243    2.3305    0.0048 O   0  0  0  0  0  0  0  0  0  0  0  0
    0.0021   -0.0041    0.0020 S   0  0  0  0  0  0  0  0  0  0  0  0
    2.0354   -0.3341   -0.0192 S   0  0  0  0  0  0  0  0  0  0  0  0
    2.3449   -0.3908    1.6637 C   0  0  0  0  0  0  0  0  0  0  0  0
    1.4322   -0.2457    2.4554 O   0  0  0  0  0  0  0  0  0  0  0  0
   -1.3111    2.4293    0.0338 C   0  0  0  0  0  0  0  0  0  0  0  0
   -1.3336    3.8249    0.0415 C   0  0  0  0  0  0  0  0  0  0  0  0
   -2.5409    4.4922    0.0624 C   0  0  0  0  0  0  0  0  0  0  0  0
   -3.7277    3.7811    0.0757 C   0  0  0  0  0  0  0  0  0  0  0  0
   -3.7124    2.3976    0.0686 C   0  0  0  0  0  0  0  0  0  0  0  0
   -2.5121    1.7181    0.0415 C   0  0  0  0  0  0  0  0  0  0  0  0
    3.7208   -0.6161    2.1549 C   0  0  0  0  0  0  0  0  0  0  0  0
    3.9766   -0.6629    3.5263 C   0  0  0  0  0  0  0  0  0  0  0  0
    5.2629   -0.8734    3.9781 C   0  0  0  0  0  0  0  0  0  0  0  0
    6.2983   -1.0380    3.0753 C   0  0  0  0  0  0  0  0  0  0  0  0
    6.0517   -0.9923    1.7146 C   0  0  0  0  0  0  0  0  0  0  0  0
    4.7689   -0.7887    1.2495 C   0  0  0  0  0  0  0  0  0  0  0  0
   -0.4079    4.3811    0.0315 H   0  0  0  0  0  0  0  0  0  0  0  0
   -2.5597    5.5720    0.0688 H   0  0  0  0  0  0  0  0  0  0  0  0
   -4.6701    4.3083    0.0921 H   0  0  0  0  0  0  0  0  0  0  0  0
   -4.6423    1.8484    0.0798 H   0  0  0  0  0  0  0  0  0  0  0  0
   -2.5016    0.6382    0.0311 H   0  0  0  0  0  0  0  0  0  0  0  0
    3.1693   -0.5342    4.2321 H   0  0  0  0  0  0  0  0  0  0  0  0
    5.4623   -0.9095    5.0390 H   0  0  0  0  0  0  0  0  0  0  0  0
    7.3035   -1.2026    3.4342 H   0  0  0  0  0  0  0  0  0  0  0  0
    6.8644   -1.1208    1.0151 H   0  0  0  0  0  0  0  0  0  0  0  0
    4.5769   -0.7580    0.1871 H   0  0  0  0  0  0  0  0  0  0  0  0
  1  3  1  0  0  0  0
  1  2  2  0  0  0  0
  1  7  1  0  0  0  0
  3  4  1  0  0  0  0
  4  5  1  0  0  0  0
  5  6  2  0  0  0  0
  5 13  1  0  0  0  0
  7  8  2  0  0  0  0
  7 12  1  0  0  0  0
  8  9  1  0  0  0  0
  8 19  1  0  0  0  0
  9 10  2  0  0  0  0
  9 20  1  0  0  0  0
 10 11  1  0  0  0  0
 10 21  1  0  0  0  0
 11 12  2  0  0  0  0
 11 22  1  0  0  0  0
 12 23  1  0  0  0  0
 13 14  2  0  0  0  0
 13 18  1  0  0  0  0
 14 15  1  0  0  0  0
 14 24  1  0  0  0  0
 15 16  2  0  0  0  0
 15 25  1  0  0  0  0
 16 17  1  0  0  0  0
 16 26  1  0  0  0  0
 17 18  2  0  0  0  0
 17 27  1  0  0  0  0
 18 28  1  0  0  0  0
M  END
>  <NSC>
209

$$$$
NSC_828
 ccorina  04030319103D 1   1.00000     0.00000 
CORINA 2.61 0041  25.10.2001
 39 39  0  0  0  0  0  0  0  0  1 V2000
   -0.0189    1.5447    0.0105 C   0  0  0  0  0  0  0  0  0  0  0  0
    0.0021   -0.0041    0.0020 C   0  0  0  0  0  0  0  0  0  0  0  0
    1.4869    1.9070   -0.0019 C   0  0  0  0  0  0  0  0  0  0  0  0
    1.1953   -0.3712    0.9083 C   0  0  0  0  0  0  0  0  0  0  0  0
    2.1394    0.8439    0.9058 C   0  0  0  0  0  0  0  0  0  0  0  0
   -1.3006   -0.5604    0.5802 C   0  0  0  0  0  0  0  0  0  0  0  0
   -1.2551   -2.0896    0.5608 C   0  0  0  0  0  0  0  0  0  0  0  0
   -2.5578   -2.6460    1.1390 C   0  0  0  0  0  0  0  0  0  0  0  0
   -2.5123   -4.1752    1.1196 C   0  0  0  0  0  0  0  0  0  0  0  0
   -3.8150   -4.7316    1.6979 C   0  0  0  0  0  0  0  0  0  0  0  0
   -3.7694   -6.2608    1.6784 C   0  0  0  0  0  0  0  0  0  0  0  0
   -2.7228   -2.1664    2.5581 C   0  0  0  0  0  0  0  0  0  0  0  0
   -3.6859   -1.5039    2.8638 O   0  0  0  0  0  0  0  0  0  0  0  0
   -1.7998   -2.4750    3.4825 O   0  0  0  0  0  0  0  0  0  0  0  0
   -3.7207   -2.1675    0.3086 C   0  0  0  0  0  0  0  0  0  0  0  0
   -4.5940   -1.5050    0.8169 O   0  0  0  0  0  0  0  0  0  0  0  0
   -3.7865   -2.4774   -0.9958 O   0  0  0  0  0  0  0  0  0  0  0  0
   -0.5161    1.9291   -0.8800 H   0  0  0  0  0  0  0  0  0  0  0  0
   -0.4990    1.9195    0.9145 H   0  0  0  0  0  0  0  0  0  0  0  0
    0.1620   -0.3779   -1.0093 H   0  0  0  0  0  0  0  0  0  0  0  0
    1.8866    1.8418   -1.0139 H   0  0  0  0  0  0  0  0  0  0  0  0
    1.6425    2.9053    0.4072 H   0  0  0  0  0  0  0  0  0  0  0  0
    0.8468   -0.5713    1.9215 H   0  0  0  0  0  0  0  0  0  0  0  0
    1.7108   -1.2455    0.5108 H   0  0  0  0  0  0  0  0  0  0  0  0
    3.1131    0.5593    0.5071 H   0  0  0  0  0  0  0  0  0  0  0  0
    2.2491    1.2335    1.9178 H   0  0  0  0  0  0  0  0  0  0  0  0
   -1.4200   -0.2135    1.6066 H   0  0  0  0  0  0  0  0  0  0  0  0
   -2.1418   -0.2143   -0.0204 H   0  0  0  0  0  0  0  0  0  0  0  0
   -1.1358   -2.4366   -0.4656 H   0  0  0  0  0  0  0  0  0  0  0  0
   -0.4139   -2.4358    1.1615 H   0  0  0  0  0  0  0  0  0  0  0  0
   -2.3929   -4.5222    0.0932 H   0  0  0  0  0  0  0  0  0  0  0  0
   -1.6711   -4.5213    1.7203 H   0  0  0  0  0  0  0  0  0  0  0  0
   -3.9343   -4.3847    2.7242 H   0  0  0  0  0  0  0  0  0  0  0  0
   -4.6561   -4.3855    1.0972 H   0  0  0  0  0  0  0  0  0  0  0  0
   -4.6975   -6.6572    2.0904 H   0  0  0  0  0  0  0  0  0  0  0  0
   -3.6501   -6.6078    0.6521 H   0  0  0  0  0  0  0  0  0  0  0  0
   -2.9283   -6.6069    2.2791 H   0  0  0  0  0  0  0  0  0  0  0  0
   -1.9056   -2.1673    4.3931 H   0  0  0  0  0  0  0  0  0  0  0  0
   -4.5328   -2.1703   -1.5286 H   0  0  0  0  0  0  0  0  0  0  0  0
  1  2  1  0  0  0  0
  1  3  1  0  0  0  0
  1 18  1  0  0  0  0
  1 19  1  0  0  0  0
  2  4  1  0  0  0  0
  2  6  1  0  0  0  0
  2 20  1  0  0  0  0
  3  5  1  0  0  0  0
  3 21  1  0  0  0  0
  3 22  1  0  0  0  0
  4  5  1  0  0  0  0
  4 23  1  0  0  0  0
  4 24  1  0  0  0  0
  5 25  1  0  0  0  0
  5 26  1  0  0  0  0
  6  7  1  0  0  0  0
  6 27  1  0  0  0  0
  6 28  1  0  0  0  0
  7  8  1  0  0  0  0
  7 29  1  0  0  0  0
  7 30  1  0  0  0  0
  8  9  1  0  0  0  0
  8 12  1  0  0  0  0
  8 15  1  0  0  0  0
  9 10  1  0  0  0  0
  9 31  1  0  0  0  0
  9 32  1  0  0  0  0
 10 11  1  0  0  0  0
 10 33  1  0  0  0  0
 10 34  1  0  0  0  0
 11 35  1  0  0  0  0
 11 36  1  0  0  0  0
 11 37  1  0  0  0  0
 12 13  2  0  0  0  0
 12 14  1  0  0  0  0
 14 38  1  0  0  0  0
 15 16  2  0  0  0  0
 15 17  1  0  0  0  0
 17 39  1  0  0  0  0
M  END
>  <NSC>
828

$$$$
NSC_1410
 ccorina  04030319103D 1   1.00000     0.00000 
CORINA 2.61 0041  25.10.2001
 14 14  0  0  0  0  0  0  0  0  2 V2000
    1.5934    2.6872    0.0010 H   0  0  0  0  0  0  0  0  0  0  0  0
   -0.0157    1.3042    0.0092 N   0  0  0  0  0  0  0  0  0  0  0  0
    1.3089    1.7599   -0.0010 N   0  0  0  0  0  0  0  0  0  0  0  0
    0.0021   -0.0041    0.0020 C   0  0  0  0  0  0  0  0  0  0  0  0
    1.3365   -0.4229   -0.0130 C   0  0  0  0  0  0  0  0  0  0  0  0
    2.1193    0.6809   -0.0145 C   0  0  0  0  0  0  0  0  0  0  0  0
   -1.2065   -0.9042    0.0087 C   0  0  0  0  0  0  0  0  0  0  0  0
    1.8090   -1.8256   -0.0255 N   0  3  0  0  0  0  0  0  0  0  0  0
    3.0030   -2.0660   -0.0381 O   0  0  0  0  0  0  0  0  0  0  0  0
    1.0038   -2.7394   -0.0231 O   0  5  0  0  0  0  0  0  0  0  0  0
    3.1992    0.6957   -0.0248 H   0  0  0  0  0  0  0  0  0  0  0  0
   -1.5075   -1.1161   -1.0173 H   0  0  0  0  0  0  0  0  0  0  0  0
   -0.9616   -1.8376    0.5156 H   0  0  0  0  0  0  0  0  0  0  0  0
   -2.0247   -0.4101    0.5327 H   0  0  0  0  0  0  0  0  0  0  0  0
  1  3  1  0  0  0  0
  2  4  2  0  0  0  0
  2  3  1  0  0  0  0
  3  6  1  0  0  0  0
  4  5  1  0  0  0  0
  4  7  1  0  0  0  0
  5  6  2  0  0  0  0
  5  8  1  0  0  0  0
  6 11  1  0  0  0  0
  7 12  1  0  0  0  0
  7 13  1  0  0  0  0
  7 14  1  0  0  0  0
  8  9  2  0  0  0  0
  8 10  1  0  0  0  0
M  CHG  2   8   1  10  -1
M  END
>  <NSC>
1410

$$$$
NSC_437
 ccorina  04030319103D 1   1.00000     0.00000 
CORINA 2.61 0041  25.10.2001
 12 11  0  0  0  0  0  0  0  0  1 V2000
   -0.0225    1.8097    0.0120 S   0  0  0  0  0  0  0  0  0  0  0  0
    0.0021   -0.0041    0.0020 C   0  0  0  0  0  0  0  0  0  0  0  0
   -1.4333   -0.5336    0.0129 C   0  0  0  0  0  0  0  0  0  0  0  0
   -1.4129   -2.0405    0.0046 C   0  0  0  0  0  0  0  0  0  0  0  0
   -0.3584   -2.6303   -0.0086 O   0  0  0  0  0  0  0  0  0  0  0  0
   -2.5661   -2.7274    0.0119 O   0  0  0  0  0  0  0  0  0  0  0  0
    1.2987    2.0613    0.0007 H   0  0  0  0  0  0  0  0  0  0  0  0
    0.5123   -0.3556   -0.8948 H   0  0  0  0  0  0  0  0  0  0  0  0
    0.5293   -0.3651    0.8851 H   0  0  0  0  0  0  0  0  0  0  0  0
   -1.9435   -0.1821    0.9097 H   0  0  0  0  0  0  0  0  0  0  0  0
   -1.9605   -0.1726   -0.8702 H   0  0  0  0  0  0  0  0  0  0  0  0
   -2.5530   -3.6943    0.0066 H   0  0  0  0  0  0  0  0  0  0  0  0
  1  2  1  0  0  0  0
  1  7  1  0  0  0  0
  2  3  1  0  0  0  0
  2  8  1  0  0  0  0
  2  9  1  0  0  0  0
  3  4  1  0  0  0  0
  3 10  1  0  0  0  0
  3 11  1  0  0  0  0
  4  5  2  0  0  0  0
  4  6  1  0  0  0  0
  6 12  1  0  0  0  0
M  END
>  <NSC>
437

$$$$
NSC_1989
 ccorina  04030319103D 1   1.00000     0.00000 
CORINA 2.61 0041  25.10.2001
 32 33  0  0  0  0  0  0  0  0  1 V2000
    4.6224    5.3730    3.4552 C   0  0  0  0  0  0  0  0  0  0  0  0
    5.3664    6.4694    3.0213 C   0  0  0  0  0  0  0  0  0  0  0  0
    3.8861    4.6391    2.5500 C   0  0  0  0  0  0  0  0  0  0  0  0
    3.8851    4.9915    1.2051 C   0  0  0  0  0  0  0  0  0  0  0  0
    5.3639    6.8210    1.6724 C   0  0  0  0  0  0  0  0  0  0  0  0
    6.1591    7.2609    3.9936 C   0  0  0  0  0  0  0  0  0  0  0  0
    5.5126    8.0719    4.9255 C   0  0  0  0  0  0  0  0  0  0  0  0
    6.2512    8.8062    5.8285 C   0  0  0  0  0  0  0  0  0  0  0  0
    7.5511    7.1905    3.9809 C   0  0  0  0  0  0  0  0  0  0  0  0
    7.6397    8.7386    5.8106 C   0  0  0  0  0  0  0  0  0  0  0  0
    4.6263    6.0838    0.7703 C   0  0  0  0  0  0  0  0  0  0  0  0
    8.2860    7.9268    4.8860 C   0  0  0  0  0  0  0  0  0  0  0  0
    8.3858    9.4832    6.7262 N   0  0  0  0  0  0  0  0  0  0  0  0
    8.2525    6.3100    2.9789 C   0  0  0  0  0  0  0  0  0  0  0  0
    6.1667    8.0058    1.2005 C   0  0  0  0  0  0  0  0  0  0  0  0
    3.1386    4.2468    0.2899 N   0  0  0  0  0  0  0  0  0  0  0  0
    4.6265    5.0962    4.4992 H   0  0  0  0  0  0  0  0  0  0  0  0
    3.3099    3.7895    2.8856 H   0  0  0  0  0  0  0  0  0  0  0  0
    4.4340    8.1250    4.9396 H   0  0  0  0  0  0  0  0  0  0  0  0
    5.7508    9.4348    6.5503 H   0  0  0  0  0  0  0  0  0  0  0  0
    4.6244    6.3556   -0.2750 H   0  0  0  0  0  0  0  0  0  0  0  0
    9.3646    7.8725    4.8765 H   0  0  0  0  0  0  0  0  0  0  0  0
    7.9353   10.0472    7.3742 H   0  0  0  0  0  0  0  0  0  0  0  0
    9.3546    9.4366    6.7143 H   0  0  0  0  0  0  0  0  0  0  0  0
    8.3552    6.8446    2.0346 H   0  0  0  0  0  0  0  0  0  0  0  0
    9.2404    6.0458    3.3561 H   0  0  0  0  0  0  0  0  0  0  0  0
    7.6691    5.4029    2.8213 H   0  0  0  0  0  0  0  0  0  0  0  0
    7.1995    7.7010    1.0319 H   0  0  0  0  0  0  0  0  0  0  0  0
    5.7431    8.3844    0.2703 H   0  0  0  0  0  0  0  0  0  0  0  0
    6.1381    8.7890    1.9580 H   0  0  0  0  0  0  0  0  0  0  0  0
    2.6212    3.4841    0.5926 H   0  0  0  0  0  0  0  0  0  0  0  0
    3.1373    4.4920   -0.6486 H   0  0  0  0  0  0  0  0  0  0  0  0
  1  3  2  0  0  0  0
  1  2  1  0  0  0  0
  1 17  1  0  0  0  0
  2  5  2  0  0  0  0
  2  6  1  0  0  0  0
  3  4  1  0  0  0  0
  3 18  1  0  0  0  0
  4 11  2  0  0  0  0
  4 16  1  0  0  0  0
  5 11  1  0  0  0  0
  5 15  1  0  0  0  0
  6  9  2  0  0  0  0
  6  7  1  0  0  0  0
  7  8  2  0  0  0  0
  7 19  1  0  0  0  0
  8 10  1  0  0  0  0
  8 20  1  0  0  0  0
  9 12  1  0  0  0  0
  9 14  1  0  0  0  0
 10 12  2  0  0  0  0
 10 13  1  0  0  0  0
 11 21  1  0  0  0  0
 12 22  1  0  0  0  0
 13 23  1  0  0  0  0
 13 24  1  0  0  0  0
 14 25  1  0  0  0  0
 14 26  1  0  0  0  0
 14 27  1  0  0  0  0
 15 28  1  0  0  0  0
 15 29  1  0  0  0  0
 15 30  1  0  0  0  0
 16 31  1  0  0  0  0
 16 32  1  0  0  0  0
M  END
>  <NSC>
1989

$$$$
NSC_1885
 ccorina  04030319103D 1   1.00000     0.00000 
CORINA 2.61 0041  25.10.2001
 26 27  0  0  0  0  0  0  0  0  1 V2000
   -0.0166    1.3760    0.0096 C   0  0  0  0  0  0  0  0  0  0  0  0
    0.0021   -0.0041    0.0020 C   0  0  0  0  0  0  0  0  0  0  0  0
    1.1820    2.0864    0.0020 C   0  0  0  0  0  0  0  0  0  0  0  0
    1.2078   -0.6819   -0.0131 C   0  0  0  0  0  0  0  0  0  0  0  0
    2.3937    1.3985   -0.0133 C   0  0  0  0  0  0  0  0  0  0  0  0
    1.1682    3.5702    0.0096 C   0  0  0  0  0  0  0  0  0  0  0  0
    2.3650    4.2753    0.0019 C   0  0  0  0  0  0  0  0  0  0  0  0
    2.3474    5.6708    0.0087 C   0  0  0  0  0  0  0  0  0  0  0  0
   -0.0479    4.2564    0.0186 C   0  0  0  0  0  0  0  0  0  0  0  0
    1.1206    6.3507    0.0231 C   0  0  0  0  0  0  0  0  0  0  0  0
    2.4006    0.0184   -0.0208 C   0  0  0  0  0  0  0  0  0  0  0  0
   -0.0683    5.6344    0.0248 C   0  0  0  0  0  0  0  0  0  0  0  0
    3.6128    6.4271    0.0011 C   0  0  0  0  0  0  0  0  0  0  0  0
    3.5945    7.6421    0.0070 O   0  0  0  0  0  0  0  0  0  0  0  0
    4.7897    5.7711   -0.0123 O   0  0  0  0  0  0  0  0  0  0  0  0
    1.0961    7.7066    0.0297 O   0  0  0  0  0  0  0  0  0  0  0  0
   -0.9586    1.9042    0.0169 H   0  0  0  0  0  0  0  0  0  0  0  0
   -0.9264   -0.5558    0.0083 H   0  0  0  0  0  0  0  0  0  0  0  0
    1.2178   -1.7618   -0.0187 H   0  0  0  0  0  0  0  0  0  0  0  0
    3.3256    1.9443   -0.0196 H   0  0  0  0  0  0  0  0  0  0  0  0
    3.3060    3.7454   -0.0088 H   0  0  0  0  0  0  0  0  0  0  0  0
   -0.9765    3.7050    0.0204 H   0  0  0  0  0  0  0  0  0  0  0  0
    3.3392   -0.5159   -0.0326 H   0  0  0  0  0  0  0  0  0  0  0  0
   -1.0124    6.1587    0.0310 H   0  0  0  0  0  0  0  0  0  0  0  0
    5.6197    6.2672   -0.0172 H   0  0  0  0  0  0  0  0  0  0  0  0
    1.0826    7.9904   -0.8946 H   0  0  0  0  0  0  0  0  0  0  0  0
  1  2  2  0  0  0  0
  1  3  1  0  0  0  0
  1 17  1  0  0  0  0
  2  4  1  0  0  0  0
  2 18  1  0  0  0  0
  3  5  2  0  0  0  0
  3  6  1  0  0  0  0
  4 11  2  0  0  0  0
  4 19  1  0  0  0  0
  5 11  1  0  0  0  0
  5 20  1  0  0  0  0
  6  7  2  0  0  0  0
  6  9  1  0  0  0  0
  7  8  1  0  0  0  0
  7 21  1  0  0  0  0
  8 10  2  0  0  0  0
  8 13  1  0  0  0  0
  9 12  2  0  0  0  0
  9 22  1  0  0  0  0
 10 12  1  0  0  0  0
 10 16  1  0  0  0  0
 11 23  1  0  0  0  0
 12 24  1  0  0  0  0
 13 14  2  0  0  0  0
 13 15  1  0  0  0  0
 15 25  1  0  0  0  0
 16 26  1  0  0  0  0
M  END
>  <NSC>
1885

$$$$
NSC_243
 ccorina  04030319103D 1   1.00000     0.00000 
CORINA 2.61 0041  25.10.2001
 59 60  0  0  0  0  0  0  0  0  1 V2000
    1.7942    6.0431   -2.1437 C   0  0  0  0  0  0  0  0  0  0  0  0
    0.5481    6.4974   -2.5332 C   0  0  0  0  0  0  0  0  0  0  0  0
    1.9005    5.0582   -1.1796 C   0  0  0  0  0  0  0  0  0  0  0  0
   -0.5917    5.9668   -1.9585 C   0  0  0  0  0  0  0  0  0  0  0  0
    0.7607    4.5276   -0.6049 C   0  0  0  0  0  0  0  0  0  0  0  0
   -0.4855    4.9816   -0.9948 C   0  0  0  0  0  0  0  0  0  0  0  0
    3.8924   14.2550    8.1762 C   0  0  0  0  0  0  0  0  0  0  0  0
    4.0372   14.7125    9.4726 C   0  0  0  0  0  0  0  0  0  0  0  0
    4.8362   13.4025    7.6347 C   0  0  0  0  0  0  0  0  0  0  0  0
    5.9248   13.0074    8.3896 C   0  0  0  0  0  0  0  0  0  0  0  0
    5.1264   14.3185   10.2270 C   0  0  0  0  0  0  0  0  0  0  0  0
    6.0697   13.4652    9.6858 C   0  0  0  0  0  0  0  0  0  0  0  0
    5.8840   13.3415    5.3880 C   0  0  0  0  0  0  0  0  0  0  0  0
    5.8951   14.8439    5.2717 C   0  0  0  0  0  0  0  0  0  0  0  0
    4.9781   15.4908    5.7177 O   0  0  0  0  0  0  0  0  0  0  0  0
    7.0505   15.5391    4.5989 C   0  0  0  0  0  0  0  0  0  0  0  0
    4.6781   12.9033    6.2215 C   0  0  0  0  0  0  0  0  0  0  0  0
    4.5735   11.0924    6.2281 S   0  0  0  0  0  0  0  0  0  0  0  0
    4.1905   10.7927    4.4805 C   0  0  0  0  0  0  0  0  0  0  0  0
    4.1474    9.2858    4.2189 C   0  0  0  0  0  0  0  0  0  0  0  0
    3.7644    8.9861    2.4713 S   0  0  0  0  0  0  0  0  0  0  0  0
    3.7780    7.1723    2.4525 C   0  0  0  0  0  0  0  0  0  0  0  0
    3.4706    6.6746    1.0387 C   0  0  0  0  0  0  0  0  0  0  0  0
    3.4841    4.8608    1.0198 S   0  0  0  0  0  0  0  0  0  0  0  0
    3.2589    4.5626   -0.7553 C   0  0  0  0  0  0  0  0  0  0  0  0
    3.3658    3.0627   -1.0380 C   0  0  0  0  0  0  0  0  0  0  0  0
    4.7645    2.5923   -0.7324 C   0  0  0  0  0  0  0  0  0  0  0  0
    5.5767    3.3649   -0.2831 O   0  0  0  0  0  0  0  0  0  0  0  0
    5.1497    1.1579   -0.9874 C   0  0  0  0  0  0  0  0  0  0  0  0
    2.6845    6.4544   -2.5959 H   0  0  0  0  0  0  0  0  0  0  0  0
    0.4650    7.2672   -3.2861 H   0  0  0  0  0  0  0  0  0  0  0  0
   -1.5653    6.3223   -2.2623 H   0  0  0  0  0  0  0  0  0  0  0  0
    0.8437    3.7576    0.1478 H   0  0  0  0  0  0  0  0  0  0  0  0
   -1.3759    4.5675   -0.5453 H   0  0  0  0  0  0  0  0  0  0  0  0
    3.0391   14.5593    7.5883 H   0  0  0  0  0  0  0  0  0  0  0  0
    3.3000   15.3790    9.8955 H   0  0  0  0  0  0  0  0  0  0  0  0
    6.6618   12.3407    7.9667 H   0  0  0  0  0  0  0  0  0  0  0  0
    5.2399   14.6765   11.2396 H   0  0  0  0  0  0  0  0  0  0  0  0
    6.9198   13.1560   10.2758 H   0  0  0  0  0  0  0  0  0  0  0  0
    5.8177   12.9005    4.3934 H   0  0  0  0  0  0  0  0  0  0  0  0
    6.8014   13.0078    5.8730 H   0  0  0  0  0  0  0  0  0  0  0  0
    7.9731   15.3095    5.1321 H   0  0  0  0  0  0  0  0  0  0  0  0
    7.1314   15.1946    3.5679 H   0  0  0  0  0  0  0  0  0  0  0  0
    6.8829   16.6161    4.6100 H   0  0  0  0  0  0  0  0  0  0  0  0
    3.7676   13.3183    5.7893 H   0  0  0  0  0  0  0  0  0  0  0  0
    3.2218   11.2309    4.2405 H   0  0  0  0  0  0  0  0  0  0  0  0
    4.9598   11.2479    3.8567 H   0  0  0  0  0  0  0  0  0  0  0  0
    5.1162    8.8475    4.4589 H   0  0  0  0  0  0  0  0  0  0  0  0
    3.3781    8.8306    4.8427 H   0  0  0  0  0  0  0  0  0  0  0  0
    4.7605    6.8130    2.7585 H   0  0  0  0  0  0  0  0  0  0  0  0
    3.0225    6.7961    3.1423 H   0  0  0  0  0  0  0  0  0  0  0  0
    2.4881    7.0339    0.7326 H   0  0  0  0  0  0  0  0  0  0  0  0
    4.2261    7.0508    0.3488 H   0  0  0  0  0  0  0  0  0  0  0  0
    4.0300    5.0934   -1.3136 H   0  0  0  0  0  0  0  0  0  0  0  0
    2.6559    2.5233   -0.4110 H   0  0  0  0  0  0  0  0  0  0  0  0
    3.1402    2.8739   -2.0876 H   0  0  0  0  0  0  0  0  0  0  0  0
    5.0203    0.9295   -2.0454 H   0  0  0  0  0  0  0  0  0  0  0  0
    6.1922    1.0064   -0.7078 H   0  0  0  0  0  0  0  0  0  0  0  0
    4.5150    0.5002   -0.3935 H   0  0  0  0  0  0  0  0  0  0  0  0
  1  2  2  0  0  0  0
  1  3  1  0  0  0  0
  1 30  1  0  0  0  0
  2  4  1  0  0  0  0
  2 31  1  0  0  0  0
  3  5  2  0  0  0  0
  3 25  1  0  0  0  0
  4  6  2  0  0  0  0
  4 32  1  0  0  0  0
  5  6  1  0  0  0  0
  5 33  1  0  0  0  0
  6 34  1  0  0  0  0
  7  8  2  0  0  0  0
  7  9  1  0  0  0  0
  7 35  1  0  0  0  0
  8 11  1  0  0  0  0
  8 36  1  0  0  0  0
  9 10  2  0  0  0  0
  9 17  1  0  0  0  0
 10 12  1  0  0  0  0
 10 37  1  0  0  0  0
 11 12  2  0  0  0  0
 11 38  1  0  0  0  0
 12 39  1  0  0  0  0
 13 14  1  0  0  0  0
 13 17  1  0  0  0  0
 13 40  1  0  0  0  0
 13 41  1  0  0  0  0
 14 15  2  0  0  0  0
 14 16  1  0  0  0  0
 16 42  1  0  0  0  0
 16 43  1  0  0  0  0
 16 44  1  0  0  0  0
 17 18  1  0  0  0  0
 17 45  1  0  0  0  0
 18 19  1  0  0  0  0
 19 20  1  0  0  0  0
 19 46  1  0  0  0  0
 19 47  1  0  0  0  0
 20 21  1  0  0  0  0
 20 48  1  0  0  0  0
 20 49  1  0  0  0  0
 21 22  1  0  0  0  0
 22 23  1  0  0  0  0
 22 50  1  0  0  0  0
 22 51  1  0  0  0  0
 23 24  1  0  0  0  0
 23 52  1  0  0  0  0
 23 53  1  0  0  0  0
 24 25  1  0  0  0  0
 25 26  1  0  0  0  0
 25 54  1  0  0  0  0
 26 27  1  0  0  0  0
 26 55  1  0  0  0  0
 26 56  1  0  0  0  0
 27 28  2  0  0  0  0
 27 29  1  0  0  0  0
 29 57  1  0  0  0  0
 29 58  1  0  0  0  0
 29 59  1  0  0  0  0
M  END
>  <NSC>
243

$$$$
NSC_597
 ccorina  04030319103D 1   1.00000     0.00000 
CORINA 2.61 0041  25.10.2001
 20 20  0  0  0  0  0  0  0  0  1 V2000
   -0.0168    1.3908    0.0097 C   0  0  0  0  0  0  0  0  0  0  0  0
    1.1774    2.0956    0.0021 C   0  0  0  0  0  0  0  0  0  0  0  0
    0.0021   -0.0041    0.0020 C   0  0  0  0  0  0  0  0  0  0  0  0
    1.2236   -0.6810   -0.0133 C   0  0  0  0  0  0  0  0  0  0  0  0
    2.3875    1.4122   -0.0132 C   0  0  0  0  0  0  0  0  0  0  0  0
    2.4061    0.0298   -0.0208 C   0  0  0  0  0  0  0  0  0  0  0  0
    1.1641    3.4926    0.0092 N   0  0  0  0  0  0  0  0  0  0  0  0
    3.6838    2.1806   -0.0219 C   0  0  0  0  0  0  0  0  0  0  0  0
   -1.2657   -0.7627    0.0105 C   0  0  0  0  0  0  0  0  0  0  0  0
   -2.3269   -0.1718    0.0242 O   0  0  0  0  0  0  0  0  0  0  0  0
   -1.2448   -2.1096    0.0031 O   0  0  0  0  0  0  0  0  0  0  0  0
   -0.9582    1.9199    0.0260 H   0  0  0  0  0  0  0  0  0  0  0  0
    1.2426   -1.7608   -0.0189 H   0  0  0  0  0  0  0  0  0  0  0  0
    3.3496   -0.4956   -0.0326 H   0  0  0  0  0  0  0  0  0  0  0  0
    0.3195    3.9696    0.0195 H   0  0  0  0  0  0  0  0  0  0  0  0
    1.9995    3.9856    0.0039 H   0  0  0  0  0  0  0  0  0  0  0  0
    4.0063    2.3607    1.0036 H   0  0  0  0  0  0  0  0  0  0  0  0
    4.4451    1.6029   -0.5461 H   0  0  0  0  0  0  0  0  0  0  0  0
    3.5376    3.1341   -0.5295 H   0  0  0  0  0  0  0  0  0  0  0  0
   -2.0745   -2.6061    0.0087 H   0  0  0  0  0  0  0  0  0  0  0  0
  1  3  2  0  0  0  0
  1  2  1  0  0  0  0
  1 12  1  0  0  0  0
  2  5  2  0  0  0  0
  2  7  1  0  0  0  0
  3  4  1  0  0  0  0
  3  9  1  0  0  0  0
  4  6  2  0  0  0  0
  4 13  1  0  0  0  0
  5  6  1  0  0  0  0
  5  8  1  0  0  0  0
  6 14  1  0  0  0  0
  7 15  1  0  0  0  0
  7 16  1  0  0  0  0
  8 17  1  0  0  0  0
  8 18  1  0  0  0  0
  8 19  1  0  0  0  0
  9 10  2  0  0  0  0
  9 11  1  0  0  0  0
 11 20  1  0  0  0  0
M  END
>  <NSC>
597

$$$$
NSC_882
 ccorina  04030319103D 1   1.00000     0.00000 
CORINA 2.61 0041  25.10.2001
 18 18  0  0  0  0  0  0  0  0  2 V2000
   -0.0169    1.3935    0.0097 C   0  0  0  0  0  0  0  0  0  0  0  0
    0.0021   -0.0041    0.0020 C   0  0  0  0  0  0  0  0  0  0  0  0
    1.1925    2.1026    0.0020 C   0  0  0  0  0  0  0  0  0  0  0  0
    1.2055   -0.6745   -0.0131 C   0  0  0  0  0  0  0  0  0  0  0  0
    2.3946    1.4107   -0.0132 C   0  0  0  0  0  0  0  0  0  0  0  0
    2.3985    0.0302   -0.0202 C   0  0  0  0  0  0  0  0  0  0  0  0
    3.6850   -0.7017   -0.0355 N   0  3  0  0  0  0  0  0  0  0  0  0
    3.6928   -1.9196   -0.0417 O   0  0  0  0  0  0  0  0  0  0  0  0
    4.7359   -0.0859   -0.0418 O   0  5  0  0  0  0  0  0  0  0  0  0
   -1.3008    2.1175    0.0197 C   0  0  0  0  0  0  0  0  0  0  0  0
   -1.3131    3.3325    0.0264 O   0  0  0  0  0  0  0  0  0  0  0  0
   -2.4609    1.4319    0.0215 O   0  0  0  0  0  0  0  0  0  0  0  0
    1.1871    3.4590    0.0089 O   0  0  0  0  0  0  0  0  0  0  0  0
   -0.9253   -0.5575    0.0083 H   0  0  0  0  0  0  0  0  0  0  0  0
    1.2190   -1.7544   -0.0190 H   0  0  0  0  0  0  0  0  0  0  0  0
    3.3287    1.9526   -0.0196 H   0  0  0  0  0  0  0  0  0  0  0  0
   -3.3031    1.9069    0.0281 H   0  0  0  0  0  0  0  0  0  0  0  0
    1.1946    3.7338    0.9359 H   0  0  0  0  0  0  0  0  0  0  0  0
  1  2  1  0  0  0  0
  1  3  2  0  0  0  0
  1 10  1  0  0  0  0
  2  4  2  0  0  0  0
  2 14  1  0  0  0  0
  3  5  1  0  0  0  0
  3 13  1  0  0  0  0
  4  6  1  0  0  0  0
  4 15  1  0  0  0  0
  5  6  2  0  0  0  0
  5 16  1  0  0  0  0
  6  7  1  0  0  0  0
  7  8  2  0  0  0  0
  7  9  1  0  0  0  0
 10 11  2  0  0  0  0
 10 12  1  0  0  0  0
 12 17  1  0  0  0  0
 13 18  1  0  0  0  0
M  CHG  2   7   1   9  -1
M  END
>  <NSC>
882

$$$$
NSC_851
 ccorina  04030319103D 1   1.00000     0.00000 
CORINA 2.61 0041  25.10.2001
 42 41  0  0  0  0  0  0  0  0  1 V2000
   -0.0187    1.5258    0.0104 C   0  0  0  0  0  0  0  0  0  0  0  0
    0.0021   -0.0041    0.0020 C   0  0  0  0  0  0  0  0  0  0  0  0
   -1.4333   -0.5336    0.0129 C   0  0  0  0  0  0  0  0  0  0  0  0
   -1.4126   -2.0635    0.0045 C   0  0  0  0  0  0  0  0  0  0  0  0
   -2.8479   -2.5931    0.0153 C   0  0  0  0  0  0  0  0  0  0  0  0
   -2.8272   -4.1229    0.0069 C   0  0  0  0  0  0  0  0  0  0  0  0
   -4.2626   -4.6525    0.0178 C   0  0  0  0  0  0  0  0  0  0  0  0
   -4.2418   -6.1823    0.0094 C   0  0  0  0  0  0  0  0  0  0  0  0
   -5.6772   -6.7119    0.0202 C   0  0  0  0  0  0  0  0  0  0  0  0
   -5.6565   -8.2417    0.0118 C   0  0  0  0  0  0  0  0  0  0  0  0
   -7.0918   -8.7713    0.0227 C   0  0  0  0  0  0  0  0  0  0  0  0
   -7.0711  -10.3012    0.0143 C   0  0  0  0  0  0  0  0  0  0  0  0
   -8.5065  -10.8307    0.0251 C   0  0  0  0  0  0  0  0  0  0  0  0
   -8.4819  -12.6445    0.0151 S   0  0  0  0  0  0  0  0  0  0  0  0
    1.0039    1.9031    0.0027 H   0  0  0  0  0  0  0  0  0  0  0  0
   -0.5459    1.8868   -0.8726 H   0  0  0  0  0  0  0  0  0  0  0  0
   -0.5289    1.8773    0.9072 H   0  0  0  0  0  0  0  0  0  0  0  0
    0.5123   -0.3556   -0.8948 H   0  0  0  0  0  0  0  0  0  0  0  0
    0.5293   -0.3651    0.8851 H   0  0  0  0  0  0  0  0  0  0  0  0
   -1.9435   -0.1821    0.9097 H   0  0  0  0  0  0  0  0  0  0  0  0
   -1.9605   -0.1726   -0.8702 H   0  0  0  0  0  0  0  0  0  0  0  0
   -0.9024   -2.4150   -0.8923 H   0  0  0  0  0  0  0  0  0  0  0  0
   -0.8854   -2.4246    0.8875 H   0  0  0  0  0  0  0  0  0  0  0  0
   -3.3581   -2.2415    0.9121 H   0  0  0  0  0  0  0  0  0  0  0  0
   -3.3751   -2.2320   -0.8677 H   0  0  0  0  0  0  0  0  0  0  0  0
   -2.3170   -4.4744   -0.8899 H   0  0  0  0  0  0  0  0  0  0  0  0
   -2.3000   -4.4840    0.8900 H   0  0  0  0  0  0  0  0  0  0  0  0
   -4.7728   -4.3010    0.9146 H   0  0  0  0  0  0  0  0  0  0  0  0
   -4.7898   -4.2914   -0.8653 H   0  0  0  0  0  0  0  0  0  0  0  0
   -3.7316   -6.5338   -0.8874 H   0  0  0  0  0  0  0  0  0  0  0  0
   -3.7146   -6.5434    0.8924 H   0  0  0  0  0  0  0  0  0  0  0  0
   -6.1874   -6.3604    0.9170 H   0  0  0  0  0  0  0  0  0  0  0  0
   -6.2044   -6.3508   -0.8628 H   0  0  0  0  0  0  0  0  0  0  0  0
   -5.1463   -8.5933   -0.8850 H   0  0  0  0  0  0  0  0  0  0  0  0
   -5.1293   -8.6028    0.8949 H   0  0  0  0  0  0  0  0  0  0  0  0
   -7.6020   -8.4198    0.9195 H   0  0  0  0  0  0  0  0  0  0  0  0
   -7.6190   -8.4102   -0.8604 H   0  0  0  0  0  0  0  0  0  0  0  0
   -6.5609  -10.6527   -0.8825 H   0  0  0  0  0  0  0  0  0  0  0  0
   -6.5439  -10.6622    0.8973 H   0  0  0  0  0  0  0  0  0  0  0  0
   -9.0167  -10.4792    0.9219 H   0  0  0  0  0  0  0  0  0  0  0  0
   -9.0337  -10.4697   -0.8579 H   0  0  0  0  0  0  0  0  0  0  0  0
   -9.8031  -12.8961    0.0264 H   0  0  0  0  0  0  0  0  0  0  0  0
  1  2  1  0  0  0  0
  1 15  1  0  0  0  0
  1 16  1  0  0  0  0
  1 17  1  0  0  0  0
  2  3  1  0  0  0  0
  2 18  1  0  0  0  0
  2 19  1  0  0  0  0
  3  4  1  0  0  0  0
  3 20  1  0  0  0  0
  3 21  1  0  0  0  0
  4  5  1  0  0  0  0
  4 22  1  0  0  0  0
  4 23  1  0  0  0  0
  5  6  1  0  0  0  0
  5 24  1  0  0  0  0
  5 25  1  0  0  0  0
  6  7  1  0  0  0  0
  6 26  1  0  0  0  0
  6 27  1  0  0  0  0
  7  8  1  0  0  0  0
  7 28  1  0  0  0  0
  7 29  1  0  0  0  0
  8  9  1  0  0  0  0
  8 30  1  0  0  0  0
  8 31  1  0  0  0  0
  9 10  1  0  0  0  0
  9 32  1  0  0  0  0
  9 33  1  0  0  0  0
 10 11  1  0  0  0  0
 10 34  1  0  0  0  0
 10 35  1  0  0  0  0
 11 12  1  0  0  0  0
 11 36  1  0  0  0  0
 11 37  1  0  0  0  0
 12 13  1  0  0  0  0
 12 38  1  0  0  0  0
 12 39  1  0  0  0  0
 13 14  1  0  0  0  0
 13 40  1  0  0  0  0
 13 41  1  0  0  0  0
 14 42  1  0  0  0  0
M  END
>  <NSC>
851

$$$$
NSC_1233
 ccorina  04030319103D 1   1.00000     0.00000 
CORINA 2.61 0041  25.10.2001
 36 37  0  0  0  0  0  0  0  0  2 V2000
   -0.0165    1.3686    0.0096 N   0  0  0  0  0  0  0  0  0  0  0  0
    1.1652    3.3595   -2.7235 O   0  0  0  0  0  0  0  0  0  0  0  0
    2.3507    3.8656    0.4803 C   0  0  0  0  0  0  0  0  0  0  0  0
    2.5259    5.3847    0.4475 C   0  0  0  0  0  0  0  0  0  0  0  0
    1.1273    3.4760   -0.3560 C   0  0  0  0  0  0  0  0  0  0  0  0
    2.8176    5.8423   -0.9826 C   0  0  0  0  0  0  0  0  0  0  0  0
    1.2895    4.0549   -1.7441 C   0  0  0  0  0  0  0  0  0  0  0  0
    1.6118    5.5272   -1.8739 C   0  0  0  0  0  0  0  0  0  0  0  0
    1.0145   -0.7298    0.5447 C   0  0  0  0  0  0  0  0  0  0  0  0
    0.9670   -2.1074    0.5638 C   0  0  0  0  0  0  0  0  0  0  0  0
   -0.0601   -0.0034    0.0298 C   0  0  0  0  0  0  0  0  0  0  0  0
   -1.1789   -0.6748   -0.4638 C   0  0  0  0  0  0  0  0  0  0  0  0
   -0.1483   -2.7723    0.0716 C   0  0  0  0  0  0  0  0  0  0  0  0
   -1.2193   -2.0530   -0.4414 C   0  0  0  0  0  0  0  0  0  0  0  0
   -0.1914   -4.1302    0.0916 O   0  0  0  0  0  0  0  0  0  0  0  0
    1.0382   -4.5740    0.6688 C   0  0  0  0  0  0  0  0  0  0  0  0
   -2.3214    0.0911   -1.0104 N   0  3  0  0  0  0  0  0  0  0  0  0
   -3.2979   -0.4959   -1.4412 O   0  0  0  0  0  0  0  0  0  0  0  0
   -2.2852    1.3084   -1.0295 O   0  5  0  0  0  0  0  0  0  0  0  0
    1.0301    1.9746   -0.4419 C   0  0  0  0  0  0  0  0  0  0  0  0
    3.2397    3.3881    0.0682 H   0  0  0  0  0  0  0  0  0  0  0  0
    2.2063    3.5384    1.5100 H   0  0  0  0  0  0  0  0  0  0  0  0
    1.6124    5.8625    0.8015 H   0  0  0  0  0  0  0  0  0  0  0  0
    3.3559    5.6678    1.0949 H   0  0  0  0  0  0  0  0  0  0  0  0
    0.2253    3.8782    0.1053 H   0  0  0  0  0  0  0  0  0  0  0  0
    3.0042    6.9162   -0.9898 H   0  0  0  0  0  0  0  0  0  0  0  0
    3.6956    5.3181   -1.3601 H   0  0  0  0  0  0  0  0  0  0  0  0
    0.7547    6.1193   -1.5531 H   0  0  0  0  0  0  0  0  0  0  0  0
    1.8528    5.7591   -2.9114 H   0  0  0  0  0  0  0  0  0  0  0  0
    1.8804   -0.2132    0.9317 H   0  0  0  0  0  0  0  0  0  0  0  0
    1.7985   -2.6702    0.9617 H   0  0  0  0  0  0  0  0  0  0  0  0
   -2.0852   -2.5735   -0.8230 H   0  0  0  0  0  0  0  0  0  0  0  0
    1.1304   -4.1749    1.6789 H   0  0  0  0  0  0  0  0  0  0  0  0
    1.0498   -5.6633    0.7060 H   0  0  0  0  0  0  0  0  0  0  0  0
    1.8723   -4.2223    0.0616 H   0  0  0  0  0  0  0  0  0  0  0  0
    1.8361    1.4056   -0.8812 H   0  0  0  0  0  0  0  0  0  0  0  0
  1 11  1  0  0  0  0
  1 20  2  0  0  0  0
  2  7  2  0  0  0  0
  3  4  1  0  0  0  0
  3  5  1  0  0  0  0
  3 21  1  0  0  0  0
  3 22  1  0  0  0  0
  4  6  1  0  0  0  0
  4 23  1  0  0  0  0
  4 24  1  0  0  0  0
  5  7  1  0  0  0  0
  5 20  1  0  0  0  0
  5 25  1  0  0  0  0
  6  8  1  0  0  0  0
  6 26  1  0  0  0  0
  6 27  1  0  0  0  0
  7  8  1  0  0  0  0
  8 28  1  0  0  0  0
  8 29  1  0  0  0  0
  9 10  2  0  0  0  0
  9 11  1  0  0  0  0
  9 30  1  0  0  0  0
 10 13  1  0  0  0  0
 10 31  1  0  0  0  0
 11 12  2  0  0  0  0
 12 14  1  0  0  0  0
 12 17  1  0  0  0  0
 13 14  2  0  0  0  0
 13 15  1  0  0  0  0
 14 32  1  0  0  0  0
 15 16  1  0  0  0  0
 16 33  1  0  0  0  0
 16 34  1  0  0  0  0
 16 35  1  0  0  0  0
 17 18  2  0  0  0  0
 17 19  1  0  0  0  0
 20 36  1  0  0  0  0
M  CHG  2  17   1  19  -1
M  END
>  <NSC>
1233

$$$$
NSC_2802
 ccorina  04030319113D 1   1.00000     0.00000 
CORINA 2.61 0041  25.10.2001
 27 27  0  0  0  0  0  0  0  0  1 V2000
   -0.0187    1.5258    0.0104 C   0  0  0  0  0  0  0  0  0  0  0  0
   -0.1975    2.1317    1.4125 C   0  0  0  0  0  0  0  0  0  0  0  0
    1.3818    2.1609    0.0005 C   0  0  0  0  0  0  0  0  0  0  0  0
    1.3349    2.0987    1.5363 C   0  0  0  0  0  0  0  0  0  0  0  0
    1.9127    3.3179    2.2077 C   0  0  0  0  0  0  0  0  0  0  0  0
    1.1785    4.1761    2.6372 O   0  0  0  0  0  0  0  0  0  0  0  0
    3.2429    3.4505    2.3286 O   0  0  0  0  0  0  0  0  0  0  0  0
   -0.7810    3.5460    1.3990 C   0  0  0  0  0  0  0  0  0  0  0  0
    0.0021   -0.0041    0.0020 C   0  0  0  0  0  0  0  0  0  0  0  0
    0.2543   -0.4953   -1.4002 C   0  0  0  0  0  0  0  0  0  0  0  0
    0.4023    0.2969   -2.3004 O   0  0  0  0  0  0  0  0  0  0  0  0
    0.3146   -1.8130   -1.6490 O   0  0  0  0  0  0  0  0  0  0  0  0
   -0.9120    1.2020    2.3954 C   0  0  0  0  0  0  0  0  0  0  0  0
   -0.6931    1.9440   -0.7367 H   0  0  0  0  0  0  0  0  0  0  0  0
    2.1478    1.5221   -0.4392 H   0  0  0  0  0  0  0  0  0  0  0  0
    1.3979    3.1764   -0.3951 H   0  0  0  0  0  0  0  0  0  0  0  0
    1.7211    1.1661    1.9475 H   0  0  0  0  0  0  0  0  0  0  0  0
    3.6137    4.2329    2.7595 H   0  0  0  0  0  0  0  0  0  0  0  0
   -0.8787    3.9085    2.4223 H   0  0  0  0  0  0  0  0  0  0  0  0
   -0.1181    4.2073    0.8410 H   0  0  0  0  0  0  0  0  0  0  0  0
   -1.7620    3.5298    0.9241 H   0  0  0  0  0  0  0  0  0  0  0  0
    0.7948   -0.3603    0.6599 H   0  0  0  0  0  0  0  0  0  0  0  0
   -0.9583   -0.3824    0.3523 H   0  0  0  0  0  0  0  0  0  0  0  0
    0.4764   -2.1282   -2.5487 H   0  0  0  0  0  0  0  0  0  0  0  0
   -1.0023    1.6962    3.3627 H   0  0  0  0  0  0  0  0  0  0  0  0
   -1.9053    0.9647    2.0145 H   0  0  0  0  0  0  0  0  0  0  0  0
   -0.3373    0.2828    2.5092 H   0  0  0  0  0  0  0  0  0  0  0  0
  1  9  1  0  0  0  0
  1  3  1  0  0  0  0
  1  2  1  0  0  0  0
  1 14  1  0  0  0  0
  2  4  1  0  0  0  0
  2 13  1  0  0  0  0
  2  8  1  0  0  0  0
  3  4  1  0  0  0  0
  3 15  1  0  0  0  0
  3 16  1  0  0  0  0
  4  5  1  0  0  0  0
  4 17  1  0  0  0  0
  5  6  2  0  0  0  0
  5  7  1  0  0  0  0
  7 18  1  0  0  0  0
  8 19  1  0  0  0  0
  8 20  1  0  0  0  0
  8 21  1  0  0  0  0
  9 10  1  0  0  0  0
  9 22  1  0  0  0  0
  9 23  1  0  0  0  0
 10 11  2  0  0  0  0
 10 12  1  0  0  0  0
 12 24  1  0  0  0  0
 13 25  1  0  0  0  0
 13 26  1  0  0  0  0
 13 27  1  0  0  0  0
M  END
>  <NSC>
2802

$$$$
NSC_1619
 ccorina  04030319103D 1   1.00000     0.00000 
CORINA 2.61 0041  25.10.2001
 37 39  0  0  0  0  0  0  0  0  1 V2000
   -0.0159    1.3242    0.0093 N   0  0  0  0  0  0  0  0  0  0  0  0
    2.2930    1.4601   -0.0124 N   0  0  0  0  0  0  0  0  0  0  0  0
    3.4725   -0.7316   -0.0363 N   0  0  0  0  0  0  0  0  0  0  0  0
    2.9677   -2.0381   -0.0385 N   0  0  0  0  0  0  0  0  0  0  0  0
    7.5018    0.3319   -0.0698 C   0  0  0  0  0  0  0  0  0  0  0  0
    6.5641    1.1624   -0.6558 C   0  0  0  0  0  0  0  0  0  0  0  0
    7.1054   -0.8512    0.5265 C   0  0  0  0  0  0  0  0  0  0  0  0
    5.7708   -1.2064    0.5392 C   0  0  0  0  0  0  0  0  0  0  0  0
    5.2280    0.8128   -0.6463 C   0  0  0  0  0  0  0  0  0  0  0  0
    4.8266   -0.3744   -0.0480 C   0  0  0  0  0  0  0  0  0  0  0  0
    1.1052    2.0239    0.0024 C   0  0  0  0  0  0  0  0  0  0  0  0
    2.4160    0.1341   -0.0207 C   0  0  0  0  0  0  0  0  0  0  0  0
    1.2502   -0.6564   -0.0134 C   0  0  0  0  0  0  0  0  0  0  0  0
    0.0021   -0.0041    0.0020 C   0  0  0  0  0  0  0  0  0  0  0  0
    1.6652   -2.0059   -0.0252 C   0  0  0  0  0  0  0  0  0  0  0  0
    1.0188    3.5284    0.0113 C   0  0  0  0  0  0  0  0  0  0  0  0
   -1.1742   -0.7276    0.0098 N   0  0  0  0  0  0  0  0  0  0  0  0
   -2.4628   -0.0307    0.0263 C   0  0  0  0  0  0  0  0  0  0  0  0
   -3.5976   -1.0569    0.0321 C   0  0  0  0  0  0  0  0  0  0  0  0
    8.9596    0.7132   -0.0878 C   0  0  0  0  0  0  0  0  0  0  0  0
    6.8768    2.0857   -1.1206 H   0  0  0  0  0  0  0  0  0  0  0  0
    7.8401   -1.4976    0.9833 H   0  0  0  0  0  0  0  0  0  0  0  0
    5.4618   -2.1305    1.0051 H   0  0  0  0  0  0  0  0  0  0  0  0
    4.4961    1.4620   -1.1038 H   0  0  0  0  0  0  0  0  0  0  0  0
    1.0128   -2.8665   -0.0231 H   0  0  0  0  0  0  0  0  0  0  0  0
    1.0077    3.8856    1.0410 H   0  0  0  0  0  0  0  0  0  0  0  0
    1.8815    3.9449   -0.5086 H   0  0  0  0  0  0  0  0  0  0  0  0
    0.1046    3.8428   -0.4922 H   0  0  0  0  0  0  0  0  0  0  0  0
   -1.1473   -1.6972    0.0043 H   0  0  0  0  0  0  0  0  0  0  0  0
   -2.5290    0.5893    0.9204 H   0  0  0  0  0  0  0  0  0  0  0  0
   -2.5467    0.5989   -0.8595 H   0  0  0  0  0  0  0  0  0  0  0  0
   -3.5313   -1.6769   -0.8619 H   0  0  0  0  0  0  0  0  0  0  0  0
   -3.5136   -1.6865    0.9179 H   0  0  0  0  0  0  0  0  0  0  0  0
   -4.5563   -0.5384    0.0444 H   0  0  0  0  0  0  0  0  0  0  0  0
    9.4283    0.3146   -0.9876 H   0  0  0  0  0  0  0  0  0  0  0  0
    9.0512    1.7993   -0.0812 H   0  0  0  0  0  0  0  0  0  0  0  0
    9.4538    0.3015    0.7922 H   0  0  0  0  0  0  0  0  0  0  0  0
  1 14  2  0  0  0  0
  1 11  1  0  0  0  0
  2 11  2  0  0  0  0
  2 12  1  0  0  0  0
  3  4  1  0  0  0  0
  3 10  1  0  0  0  0
  3 12  1  0  0  0  0
  4 15  2  0  0  0  0
  5  7  2  0  0  0  0
  5  6  1  0  0  0  0
  5 20  1  0  0  0  0
  6  9  2  0  0  0  0
  6 21  1  0  0  0  0
  7  8  1  0  0  0  0
  7 22  1  0  0  0  0
  8 10  2  0  0  0  0
  8 23  1  0  0  0  0
  9 10  1  0  0  0  0
  9 24  1  0  0  0  0
 11 16  1  0  0  0  0
 12 13  2  0  0  0  0
 13 14  1  0  0  0  0
 13 15  1  0  0  0  0
 14 17  1  0  0  0  0
 15 25  1  0  0  0  0
 16 26  1  0  0  0  0
 16 27  1  0  0  0  0
 16 28  1  0  0  0  0
 17 18  1  0  0  0  0
 17 29  1  0  0  0  0
 18 19  1  0  0  0  0
 18 30  1  0  0  0  0
 18 31  1  0  0  0  0
 19 32  1  0  0  0  0
 19 33  1  0  0  0  0
 19 34  1  0  0  0  0
 20 35  1  0  0  0  0
 20 36  1  0  0  0  0
 20 37  1  0  0  0  0
M  END
>  <NSC>
1619

$$$$
NSC_2427
 ccorina  04030319113D 1   1.00000     0.00000 
CORINA 2.61 0041  25.10.2001
 90 89  0  0  0  0  0  0  0  0  1 V2000
   -3.6065    1.5687   -3.4382 C   0  0  0  0  0  0  0  0  0  0  0  0
   -3.1527    0.1389   -3.1370 C   0  0  0  0  0  0  0  0  0  0  0  0
   -4.3140   -0.6462   -2.5239 C   0  0  0  0  0  0  0  0  0  0  0  0
   -3.8602   -2.0760   -2.2227 C   0  0  0  0  0  0  0  0  0  0  0  0
   -5.0214   -2.8611   -1.6095 C   0  0  0  0  0  0  0  0  0  0  0  0
   -6.1913   -2.8943   -2.5950 C   0  0  0  0  0  0  0  0  0  0  0  0
   -5.7673   -3.6343   -3.8653 C   0  0  0  0  0  0  0  0  0  0  0  0
   -4.5677   -4.2909   -1.3083 C   0  0  0  0  0  0  0  0  0  0  0  0
   -5.6388   -5.0080   -0.6399 O   0  0  0  0  0  0  0  0  0  0  0  0
   -5.4650   -6.2886   -0.2774 C   0  0  0  0  0  0  0  0  0  0  0  0
   -4.4173   -6.8447   -0.5073 O   0  0  0  0  0  0  0  0  0  0  0  0
   -6.5767   -7.0329    0.4164 C   0  0  0  0  0  0  0  0  0  0  0  0
   -6.1297   -8.4411    0.7131 C   0  0  0  0  0  0  0  0  0  0  0  0
   -6.3734   -9.5150   -0.2693 C   0  0  0  0  0  0  0  0  0  0  0  0
   -6.0132  -10.6499   -0.0302 O   0  0  0  0  0  0  0  0  0  0  0  0
   -6.9957   -9.2364   -1.4316 O   0  0  0  0  0  0  0  0  0  0  0  0
   -7.2355  -10.2930   -2.3982 C   0  0  0  0  0  0  0  0  0  0  0  0
   -7.9513   -9.7136   -3.6200 C   0  0  0  0  0  0  0  0  0  0  0  0
   -7.0788   -8.6294   -4.2557 C   0  0  0  0  0  0  0  0  0  0  0  0
   -7.8648   -7.9275   -5.3649 C   0  0  0  0  0  0  0  0  0  0  0  0
   -8.2040  -10.8270   -4.6385 C   0  0  0  0  0  0  0  0  0  0  0  0
   -9.1946  -11.8366   -4.0552 C   0  0  0  0  0  0  0  0  0  0  0  0
   -9.3743  -12.9987   -5.0341 C   0  0  0  0  0  0  0  0  0  0  0  0
  -10.3649  -14.0083   -4.4508 C   0  0  0  0  0  0  0  0  0  0  0  0
   -5.5096   -8.7189    1.8715 C   0  0  0  0  0  0  0  0  0  0  0  0
   -5.1144   -7.6235    2.7780 C   0  0  0  0  0  0  0  0  0  0  0  0
   -5.3536   -6.4711    2.4783 O   0  0  0  0  0  0  0  0  0  0  0  0
   -4.4881   -7.9018    3.9382 O   0  0  0  0  0  0  0  0  0  0  0  0
   -4.0993   -6.8241    4.8301 C   0  0  0  0  0  0  0  0  0  0  0  0
   -3.4116   -7.4078    6.0659 C   0  0  0  0  0  0  0  0  0  0  0  0
   -2.1676   -8.1882    5.6365 C   0  0  0  0  0  0  0  0  0  0  0  0
   -1.6119   -8.9613    6.8341 C   0  0  0  0  0  0  0  0  0  0  0  0
   -3.0018   -6.2721    7.0057 C   0  0  0  0  0  0  0  0  0  0  0  0
   -4.2545   -5.5684    7.5318 C   0  0  0  0  0  0  0  0  0  0  0  0
   -3.8521   -4.5202    8.5711 C   0  0  0  0  0  0  0  0  0  0  0  0
   -5.1047   -3.8165    9.0972 C   0  0  0  0  0  0  0  0  0  0  0  0
   -2.7792    2.1281   -3.8750 H   0  0  0  0  0  0  0  0  0  0  0  0
   -4.4400    1.5451   -4.1403 H   0  0  0  0  0  0  0  0  0  0  0  0
   -3.9237    2.0516   -2.5139 H   0  0  0  0  0  0  0  0  0  0  0  0
   -2.8356   -0.3439   -4.0613 H   0  0  0  0  0  0  0  0  0  0  0  0
   -2.3193    0.1626   -2.4349 H   0  0  0  0  0  0  0  0  0  0  0  0
   -4.6311   -0.1633   -1.5996 H   0  0  0  0  0  0  0  0  0  0  0  0
   -5.1474   -0.6698   -3.2260 H   0  0  0  0  0  0  0  0  0  0  0  0
   -3.5430   -2.5588   -3.1470 H   0  0  0  0  0  0  0  0  0  0  0  0
   -3.0268   -2.0524   -1.5206 H   0  0  0  0  0  0  0  0  0  0  0  0
   -5.3386   -2.3783   -0.6852 H   0  0  0  0  0  0  0  0  0  0  0  0
   -7.0362   -3.4102   -2.1388 H   0  0  0  0  0  0  0  0  0  0  0  0
   -6.4820   -1.8748   -2.8484 H   0  0  0  0  0  0  0  0  0  0  0  0
   -6.5647   -3.5714   -4.6057 H   0  0  0  0  0  0  0  0  0  0  0  0
   -4.8622   -3.1782   -4.2664 H   0  0  0  0  0  0  0  0  0  0  0  0
   -5.5729   -4.6804   -3.6286 H   0  0  0  0  0  0  0  0  0  0  0  0
   -4.3183   -4.7970   -2.2409 H   0  0  0  0  0  0  0  0  0  0  0  0
   -3.6896   -4.2651   -0.6630 H   0  0  0  0  0  0  0  0  0  0  0  0
   -6.8260   -6.5267    1.3490 H   0  0  0  0  0  0  0  0  0  0  0  0
   -7.4547   -7.0587   -0.2290 H   0  0  0  0  0  0  0  0  0  0  0  0
   -6.2840  -10.7265   -2.7062 H   0  0  0  0  0  0  0  0  0  0  0  0
   -7.8570  -11.0655   -1.9454 H   0  0  0  0  0  0  0  0  0  0  0  0
   -8.9028   -9.2802   -3.3120 H   0  0  0  0  0  0  0  0  0  0  0  0
   -6.7931   -7.9014   -3.4963 H   0  0  0  0  0  0  0  0  0  0  0  0
   -6.1829   -9.0849   -4.6775 H   0  0  0  0  0  0  0  0  0  0  0  0
   -7.2224   -7.2000   -5.8610 H   0  0  0  0  0  0  0  0  0  0  0  0
   -8.2064   -8.6653   -6.0909 H   0  0  0  0  0  0  0  0  0  0  0  0
   -8.7257   -7.4171   -4.9331 H   0  0  0  0  0  0  0  0  0  0  0  0
   -8.6176  -10.3977   -5.5510 H   0  0  0  0  0  0  0  0  0  0  0  0
   -7.2646  -11.3303   -4.8672 H   0  0  0  0  0  0  0  0  0  0  0  0
   -8.8117  -12.2156   -3.1077 H   0  0  0  0  0  0  0  0  0  0  0  0
  -10.1553  -11.3490   -3.8899 H   0  0  0  0  0  0  0  0  0  0  0  0
   -9.7573  -12.6198   -5.9816 H   0  0  0  0  0  0  0  0  0  0  0  0
   -8.4136  -13.4864   -5.1994 H   0  0  0  0  0  0  0  0  0  0  0  0
   -9.9820  -14.3873   -3.5032 H   0  0  0  0  0  0  0  0  0  0  0  0
  -11.3257  -13.5207   -4.2854 H   0  0  0  0  0  0  0  0  0  0  0  0
  -10.4929  -14.8362   -5.1481 H   0  0  0  0  0  0  0  0  0  0  0  0
   -5.3001   -9.7438    2.1397 H   0  0  0  0  0  0  0  0  0  0  0  0
   -3.4111   -6.1551    4.3133 H   0  0  0  0  0  0  0  0  0  0  0  0
   -4.9855   -6.2680    5.1360 H   0  0  0  0  0  0  0  0  0  0  0  0
   -4.0997   -8.0767    6.5827 H   0  0  0  0  0  0  0  0  0  0  0  0
   -2.4333   -8.8879    4.8440 H   0  0  0  0  0  0  0  0  0  0  0  0
   -1.4117   -7.4938    5.2698 H   0  0  0  0  0  0  0  0  0  0  0  0
   -0.7033   -9.4857    6.5382 H   0  0  0  0  0  0  0  0  0  0  0  0
   -1.3833   -8.2654    7.6414 H   0  0  0  0  0  0  0  0  0  0  0  0
   -2.3532   -9.6835    7.1761 H   0  0  0  0  0  0  0  0  0  0  0  0
   -2.4355   -6.6798    7.8430 H   0  0  0  0  0  0  0  0  0  0  0  0
   -2.3840   -5.5565    6.4632 H   0  0  0  0  0  0  0  0  0  0  0  0
   -4.7715   -5.0809    6.7053 H   0  0  0  0  0  0  0  0  0  0  0  0
   -4.9165   -6.3015    7.9926 H   0  0  0  0  0  0  0  0  0  0  0  0
   -3.3351   -5.0078    9.3976 H   0  0  0  0  0  0  0  0  0  0  0  0
   -3.1900   -3.7871    8.1103 H   0  0  0  0  0  0  0  0  0  0  0  0
   -4.8180   -3.0697    9.8376 H   0  0  0  0  0  0  0  0  0  0  0  0
   -5.6217   -3.3290    8.2707 H   0  0  0  0  0  0  0  0  0  0  0  0
   -5.7668   -4.5496    9.5580 H   0  0  0  0  0  0  0  0  0  0  0  0
  1  2  1  0  0  0  0
  1 37  1  0  0  0  0
  1 38  1  0  0  0  0
  1 39  1  0  0  0  0
  2  3  1  0  0  0  0
  2 40  1  0  0  0  0
  2 41  1  0  0  0  0
  3  4  1  0  0  0  0
  3 42  1  0  0  0  0
  3 43  1  0  0  0  0
  4  5  1  0  0  0  0
  4 44  1  0  0  0  0
  4 45  1  0  0  0  0
  5  8  1  0  0  0  0
  5  6  1  0  0  0  0
  5 46  1  0  0  0  0
  6  7  1  0  0  0  0
  6 47  1  0  0  0  0
  6 48  1  0  0  0  0
  7 49  1  0  0  0  0
  7 50  1  0  0  0  0
  7 51  1  0  0  0  0
  8  9  1  0  0  0  0
  8 52  1  0  0  0  0
  8 53  1  0  0  0  0
  9 10  1  0  0  0  0
 10 11  2  0  0  0  0
 10 12  1  0  0  0  0
 12 13  1  0  0  0  0
 12 54  1  0  0  0  0
 12 55  1  0  0  0  0
 13 25  2  0  0  0  0
 13 14  1  0  0  0  0
 14 15  2  0  0  0  0
 14 16  1  0  0  0  0
 16 17  1  0  0  0  0
 17 18  1  0  0  0  0
 17 56  1  0  0  0  0
 17 57  1  0  0  0  0
 18 19  1  0  0  0  0
 18 21  1  0  0  0  0
 18 58  1  0  0  0  0
 19 20  1  0  0  0  0
 19 59  1  0  0  0  0
 19 60  1  0  0  0  0
 20 61  1  0  0  0  0
 20 62  1  0  0  0  0
 20 63  1  0  0  0  0
 21 22  1  0  0  0  0
 21 64  1  0  0  0  0
 21 65  1  0  0  0  0
 22 23  1  0  0  0  0
 22 66  1  0  0  0  0
 22 67  1  0  0  0  0
 23 24  1  0  0  0  0
 23 68  1  0  0  0  0
 23 69  1  0  0  0  0
 24 70  1  0  0  0  0
 24 71  1  0  0  0  0
 24 72  1  0  0  0  0
 25 26  1  0  0  0  0
 25 73  1  0  0  0  0
 26 27  2  0  0  0  0
 26 28  1  0  0  0  0
 28 29  1  0  0  0  0
 29 30  1  0  0  0  0
 29 74  1  0  0  0  0
 29 75  1  0  0  0  0
 30 33  1  0  0  0  0
 30 31  1  0  0  0  0
 30 76  1  0  0  0  0
 31 32  1  0  0  0  0
 31 77  1  0  0  0  0
 31 78  1  0  0  0  0
 32 79  1  0  0  0  0
 32 80  1  0  0  0  0
 32 81  1  0  0  0  0
 33 34  1  0  0  0  0
 33 82  1  0  0  0  0
 33 83  1  0  0  0  0
 34 35  1  0  0  0  0
 34 84  1  0  0  0  0
 34 85  1  0  0  0  0
 35 36  1  0  0  0  0
 35 86  1  0  0  0  0
 35 87  1  0  0  0  0
 36 88  1  0  0  0  0
 36 89  1  0  0  0  0
 36 90  1  0  0  0  0
M  END
>  <NSC>
2427

$$$$
NSC_555
 ccorina  04030319103D 1   1.00000     0.00000 
CORINA 2.61 0041  25.10.2001
 35 35  0  0  0  0  0  0  0  0  1 V2000
   -0.0161    1.3381    0.0094 C   0  0  0  0  0  0  0  0  0  0  0  0
    0.0021   -0.0041    0.0020 O   0  0  0  0  0  0  0  0  0  0  0  0
    1.0219    1.9564    0.0028 O   0  0  0  0  0  0  0  0  0  0  0  0
   -1.3313    2.0738    0.0196 C   0  0  0  0  0  0  0  0  0  0  0  0
   -1.0722    3.5816    0.0266 C   0  0  0  0  0  0  0  0  0  0  0  0
   -2.4074    4.3285    0.0370 C   0  0  0  0  0  0  0  0  0  0  0  0
   -2.1522    5.8138    0.0439 C   0  0  0  0  0  0  0  0  0  0  0  0
   -2.0449    6.4035    1.0930 O   0  0  0  0  0  0  0  0  0  0  0  0
   -2.0440    6.4815   -1.1155 O   0  0  0  0  0  0  0  0  0  0  0  0
   -3.1764    3.9707   -1.1575 N   0  0  0  0  0  0  0  0  0  0  0  0
   -4.5236    3.9741   -1.1177 C   0  0  0  0  0  0  0  0  0  0  0  0
   -5.1004    4.2740   -0.0911 O   0  0  0  0  0  0  0  0  0  0  0  0
   -5.2303    3.6453   -2.2155 O   0  0  0  0  0  0  0  0  0  0  0  0
   -6.6817    3.6490   -2.1726 C   0  0  0  0  0  0  0  0  0  0  0  0
   -7.2251    3.2475   -3.5197 C   0  0  0  0  0  0  0  0  0  0  0  0
   -7.4672    1.9153   -3.7982 C   0  0  0  0  0  0  0  0  0  0  0  0
   -7.9655    1.5470   -5.0339 C   0  0  0  0  0  0  0  0  0  0  0  0
   -8.2222    2.5109   -5.9909 C   0  0  0  0  0  0  0  0  0  0  0  0
   -7.9810    3.8432   -5.7120 C   0  0  0  0  0  0  0  0  0  0  0  0
   -7.4867    4.2119   -4.4748 C   0  0  0  0  0  0  0  0  0  0  0  0
    0.8460   -0.4761   -0.0086 H   0  0  0  0  0  0  0  0  0  0  0  0
   -1.9035    1.8075   -0.8691 H   0  0  0  0  0  0  0  0  0  0  0  0
   -1.8950    1.7979    0.9108 H   0  0  0  0  0  0  0  0  0  0  0  0
   -0.5000    3.8479    0.9153 H   0  0  0  0  0  0  0  0  0  0  0  0
   -0.5085    3.8575   -0.8646 H   0  0  0  0  0  0  0  0  0  0  0  0
   -2.9712    4.0526    0.9282 H   0  0  0  0  0  0  0  0  0  0  0  0
   -1.8802    7.4345   -1.1111 H   0  0  0  0  0  0  0  0  0  0  0  0
   -2.7160    3.7313   -1.9770 H   0  0  0  0  0  0  0  0  0  0  0  0
   -7.0247    2.9421   -1.4171 H   0  0  0  0  0  0  0  0  0  0  0  0
   -7.0352    4.6490   -1.9216 H   0  0  0  0  0  0  0  0  0  0  0  0
   -7.2666    1.1622   -3.0505 H   0  0  0  0  0  0  0  0  0  0  0  0
   -8.1540    0.5061   -5.2517 H   0  0  0  0  0  0  0  0  0  0  0  0
   -8.6109    2.2231   -6.9565 H   0  0  0  0  0  0  0  0  0  0  0  0
   -8.1812    4.5962   -6.4598 H   0  0  0  0  0  0  0  0  0  0  0  0
   -7.3017    5.2531   -4.2557 H   0  0  0  0  0  0  0  0  0  0  0  0
  1  2  1  0  0  0  0
  1  3  2  0  0  0  0
  1  4  1  0  0  0  0
  2 21  1  0  0  0  0
  4  5  1  0  0  0  0
  4 22  1  0  0  0  0
  4 23  1  0  0  0  0
  5  6  1  0  0  0  0
  5 24  1  0  0  0  0
  5 25  1  0  0  0  0
  6  7  1  0  0  0  0
  6 10  1  0  0  0  0
  6 26  1  0  0  0  0
  7  8  2  0  0  0  0
  7  9  1  0  0  0  0
  9 27  1  0  0  0  0
 10 11  1  0  0  0  0
 10 28  1  0  0  0  0
 11 12  2  0  0  0  0
 11 13  1  0  0  0  0
 13 14  1  0  0  0  0
 14 15  1  0  0  0  0
 14 29  1  0  0  0  0
 14 30  1  0  0  0  0
 15 16  2  0  0  0  0
 15 20  1  0  0  0  0
 16 17  1  0  0  0  0
 16 31  1  0  0  0  0
 17 18  2  0  0  0  0
 17 32  1  0  0  0  0
 18 19  1  0  0  0  0
 18 33  1  0  0  0  0
 19 20  2  0  0  0  0
 19 34  1  0  0  0  0
 20 35  1  0  0  0  0
M  END
>  <NSC>
555

$$$$
NSC_474
 ccorina  04030319103D 1   1.00000     0.00000 
CORINA 2.61 0041  25.10.2001
 16 16  0  0  0  0  0  0  0  0  1 V2000
   -0.0187    1.5249    0.0104 C   0  0  0  0  0  0  0  0  0  0  0  0
    0.0021   -0.0041    0.0020 C   0  0  0  0  0  0  0  0  0  0  0  0
    1.9807    1.5589   -1.2398 C   0  0  0  0  0  0  0  0  0  0  0  0
    2.0015    0.0299   -1.2483 C   0  0  0  0  0  0  0  0  0  0  0  0
    0.6909   -1.4865   -1.1610 H   0  0  0  0  0  0  0  0  0  0  0  0
    0.6258   -0.4825   -1.2379 N   0  0  0  0  0  0  0  0  0  0  0  0
    1.3570    2.0373    0.0000 N   0  0  0  0  0  0  0  0  0  0  0  0
    1.2919    3.0413   -0.0768 H   0  0  0  0  0  0  0  0  0  0  0  0
   -0.5468    1.8854   -0.8723 H   0  0  0  0  0  0  0  0  0  0  0  0
   -0.5298    1.8759    0.9069 H   0  0  0  0  0  0  0  0  0  0  0  0
    0.5733   -0.3639    0.8578 H   0  0  0  0  0  0  0  0  0  0  0  0
   -1.0188   -0.3811    0.0635 H   0  0  0  0  0  0  0  0  0  0  0  0
    3.0016    1.9359   -1.3014 H   0  0  0  0  0  0  0  0  0  0  0  0
    1.4095    1.9187   -2.0956 H   0  0  0  0  0  0  0  0  0  0  0  0
    2.5126   -0.3211   -2.1447 H   0  0  0  0  0  0  0  0  0  0  0  0
    2.5296   -0.3306   -0.3655 H   0  0  0  0  0  0  0  0  0  0  0  0
  1  2  1  0  0  0  0
  1  7  1  0  0  0  0
  1  9  1  0  0  0  0
  1 10  1  0  0  0  0
  2  6  1  0  0  0  0
  2 11  1  0  0  0  0
  2 12  1  0  0  0  0
  3  7  1  0  0  0  0
  3  4  1  0  0  0  0
  3 13  1  0  0  0  0
  3 14  1  0  0  0  0
  4  6  1  0  0  0  0
  4 15  1  0  0  0  0
  4 16  1  0  0  0  0
  5  6  1  0  0  0  0
  7  8  1  0  0  0  0
M  END
>  <NSC>
474

$$$$
NSC_1039
 ccorina  04030319103D 1   1.00000     0.00000 
CORINA 2.61 0041  25.10.2001
 40 43  0  0  0  0  0  0  0  0  1 V2000
   -0.0209    1.4794   -0.1001 C   0  0  0  0  0  0  0  0  0  0  0  0
    1.0620    2.1812   -0.3831 N   0  0  0  0  0  0  0  0  0  0  0  0
   -1.2435    3.4853    0.4310 N   0  0  0  0  0  0  0  0  0  0  0  0
   -2.9421    0.4498   -0.2671 C   0  0  0  0  0  0  0  0  0  0  0  0
   -2.4599    1.3943    0.6402 C   0  0  0  0  0  0  0  0  0  0  0  0
   -4.0791   -0.2700    0.0278 C   0  0  0  0  0  0  0  0  0  0  0  0
   -4.7490   -0.0590    1.2274 C   0  0  0  0  0  0  0  0  0  0  0  0
   -3.1356    1.6061    1.8486 C   0  0  0  0  0  0  0  0  0  0  0  0
   -1.2393    2.1684    0.3270 C   0  0  0  0  0  0  0  0  0  0  0  0
   -4.2773    0.8775    2.1353 C   0  0  0  0  0  0  0  0  0  0  0  0
   -0.1310    5.5840    0.2546 C   0  0  0  0  0  0  0  0  0  0  0  0
    0.9991    6.2819   -0.0429 C   0  0  0  0  0  0  0  0  0  0  0  0
   -0.1362    4.1816    0.1469 C   0  0  0  0  0  0  0  0  0  0  0  0
    1.0417    3.5150   -0.2728 C   0  0  0  0  0  0  0  0  0  0  0  0
    2.1572    5.6264   -0.4557 C   0  0  0  0  0  0  0  0  0  0  0  0
    2.1896    4.2707   -0.5719 C   0  0  0  0  0  0  0  0  0  0  0  0
   -0.4464   -0.7885    0.8388 C   0  0  0  0  0  0  0  0  0  0  0  0
   -0.4297   -2.1612    0.7237 C   0  0  0  0  0  0  0  0  0  0  0  0
   -0.0038    0.0055   -0.2202 C   0  0  0  0  0  0  0  0  0  0  0  0
    0.0275   -2.7595   -0.4449 C   0  0  0  0  0  0  0  0  0  0  0  0
    0.4562   -0.5983   -1.3972 C   0  0  0  0  0  0  0  0  0  0  0  0
    0.4689   -1.9786   -1.5027 C   0  0  0  0  0  0  0  0  0  0  0  0
    0.8883    0.1678   -2.4316 O   0  0  0  0  0  0  0  0  0  0  0  0
   -2.6721    2.5230    2.7364 O   0  0  0  0  0  0  0  0  0  0  0  0
    0.0416   -4.1134   -0.5512 O   0  0  0  0  0  0  0  0  0  0  0  0
   -5.8696   -0.7719    1.5113 O   0  0  0  0  0  0  0  0  0  0  0  0
   -2.4269    0.2867   -1.2022 H   0  0  0  0  0  0  0  0  0  0  0  0
   -4.4512   -1.0006   -0.6753 H   0  0  0  0  0  0  0  0  0  0  0  0
   -4.8010    1.0386    3.0660 H   0  0  0  0  0  0  0  0  0  0  0  0
   -1.0211    6.1057    0.5737 H   0  0  0  0  0  0  0  0  0  0  0  0
    0.9978    7.3586    0.0415 H   0  0  0  0  0  0  0  0  0  0  0  0
    3.0415    6.2020   -0.6863 H   0  0  0  0  0  0  0  0  0  0  0  0
    3.0947    3.7764   -0.8926 H   0  0  0  0  0  0  0  0  0  0  0  0
   -0.8061   -0.3269    1.7466 H   0  0  0  0  0  0  0  0  0  0  0  0
   -0.7725   -2.7744    1.5440 H   0  0  0  0  0  0  0  0  0  0  0  0
    0.8229   -2.4475   -2.4089 H   0  0  0  0  0  0  0  0  0  0  0  0
    1.8361    0.3070   -2.2995 H   0  0  0  0  0  0  0  0  0  0  0  0
   -3.0942    3.3644    2.5152 H   0  0  0  0  0  0  0  0  0  0  0  0
   -0.8142   -4.3738   -0.9183 H   0  0  0  0  0  0  0  0  0  0  0  0
   -5.5826   -1.5713    1.9736 H   0  0  0  0  0  0  0  0  0  0  0  0
  1 19  1  0  0  0  0
  1  2  2  0  0  0  0
  1  9  1  0  0  0  0
  2 14  1  0  0  0  0
  3  9  2  0  0  0  0
  3 13  1  0  0  0  0
  4  6  2  0  0  0  0
  4  5  1  0  0  0  0
  4 27  1  0  0  0  0
  5  8  2  0  0  0  0
  5  9  1  0  0  0  0
  6  7  1  0  0  0  0
  6 28  1  0  0  0  0
  7 10  2  0  0  0  0
  7 26  1  0  0  0  0
  8 10  1  0  0  0  0
  8 24  1  0  0  0  0
 10 29  1  0  0  0  0
 11 12  2  0  0  0  0
 11 13  1  0  0  0  0
 11 30  1  0  0  0  0
 12 15  1  0  0  0  0
 12 31  1  0  0  0  0
 13 14  2  0  0  0  0
 14 16  1  0  0  0  0
 15 16  2  0  0  0  0
 15 32  1  0  0  0  0
 16 33  1  0  0  0  0
 17 18  2  0  0  0  0
 17 19  1  0  0  0  0
 17 34  1  0  0  0  0
 18 20  1  0  0  0  0
 18 35  1  0  0  0  0
 19 21  2  0  0  0  0
 20 22  2  0  0  0  0
 20 25  1  0  0  0  0
 21 22  1  0  0  0  0
 21 23  1  0  0  0  0
 22 36  1  0  0  0  0
 23 37  1  0  0  0  0
 24 38  1  0  0  0  0
 25 39  1  0  0  0  0
 26 40  1  0  0  0  0
M  END
>  <NSC>
1039

$$$$
NSC_2236
 ccorina  04030319113D 1   1.00000     0.00000 
CORINA 2.61 0041  25.10.2001
 31 31  0  0  0  0  0  0  0  0  1 V2000
   -0.0167    1.3781    0.0096 C   0  0  0  0  0  0  0  0  0  0  0  0
    1.1709    2.0855    0.0021 C   0  0  0  0  0  0  0  0  0  0  0  0
    0.0021   -0.0041    0.0020 C   0  0  0  0  0  0  0  0  0  0  0  0
    1.2084   -0.6789   -0.0126 C   0  0  0  0  0  0  0  0  0  0  0  0
    2.3773    1.4107   -0.0130 C   0  0  0  0  0  0  0  0  0  0  0  0
    2.3961    0.0285   -0.0201 C   0  0  0  0  0  0  0  0  0  0  0  0
   -1.2926   -0.7753    0.0102 C   0  0  0  0  0  0  0  0  0  0  0  0
   -1.8284   -1.0755   -1.6967 S   0  0  0  0  0  0  0  0  0  0  0  0
   -3.3627   -1.9927   -1.3885 C   0  0  0  0  0  0  0  0  0  0  0  0
   -4.0116   -2.3644   -2.7233 C   0  0  0  0  0  0  0  0  0  0  0  0
   -3.0497   -3.2367   -3.5325 C   0  0  0  0  0  0  0  0  0  0  0  0
   -5.2863   -3.1264   -2.4673 C   0  0  0  0  0  0  0  0  0  0  0  0
   -5.6395   -3.3493   -1.3335 O   0  0  0  0  0  0  0  0  0  0  0  0
   -6.0292   -3.5575   -3.4988 O   0  0  0  0  0  0  0  0  0  0  0  0
   -7.2574   -4.2917   -3.2521 C   0  0  0  0  0  0  0  0  0  0  0  0
   -0.9591    1.9053    0.0259 H   0  0  0  0  0  0  0  0  0  0  0  0
    1.1563    3.1654    0.0076 H   0  0  0  0  0  0  0  0  0  0  0  0
    1.2231   -1.7588   -0.0178 H   0  0  0  0  0  0  0  0  0  0  0  0
    3.3052    1.9634   -0.0189 H   0  0  0  0  0  0  0  0  0  0  0  0
    3.3386   -0.4987   -0.0315 H   0  0  0  0  0  0  0  0  0  0  0  0
   -1.1445   -1.7285    0.5175 H   0  0  0  0  0  0  0  0  0  0  0  0
   -2.0553   -0.1993    0.5344 H   0  0  0  0  0  0  0  0  0  0  0  0
   -3.1372   -2.9005   -0.8289 H   0  0  0  0  0  0  0  0  0  0  0  0
   -4.0480   -1.3713   -0.8120 H   0  0  0  0  0  0  0  0  0  0  0  0
   -4.2371   -1.4567   -3.2830 H   0  0  0  0  0  0  0  0  0  0  0  0
   -3.5120   -3.5015   -4.4835 H   0  0  0  0  0  0  0  0  0  0  0  0
   -2.1277   -2.6856   -3.7177 H   0  0  0  0  0  0  0  0  0  0  0  0
   -2.8242   -4.1445   -2.9729 H   0  0  0  0  0  0  0  0  0  0  0  0
   -7.7196   -4.5565   -4.2031 H   0  0  0  0  0  0  0  0  0  0  0  0
   -7.0319   -5.1995   -2.6925 H   0  0  0  0  0  0  0  0  0  0  0  0
   -7.9426   -3.6703   -2.6756 H   0  0  0  0  0  0  0  0  0  0  0  0
  1  3  1  0  0  0  0
  1  2  2  0  0  0  0
  1 16  1  0  0  0  0
  2  5  1  0  0  0  0
  2 17  1  0  0  0  0
  3  7  1  0  0  0  0
  3  4  2  0  0  0  0
  4  6  1  0  0  0  0
  4 18  1  0  0  0  0
  5  6  2  0  0  0  0
  5 19  1  0  0  0  0
  6 20  1  0  0  0  0
  7  8  1  0  0  0  0
  7 21  1  0  0  0  0
  7 22  1  0  0  0  0
  8  9  1  0  0  0  0
  9 10  1  0  0  0  0
  9 23  1  0  0  0  0
  9 24  1  0  0  0  0
 10 12  1  0  0  0  0
 10 11  1  0  0  0  0
 10 25  1  0  0  0  0
 11 26  1  0  0  0  0
 11 27  1  0  0  0  0
 11 28  1  0  0  0  0
 12 13  2  0  0  0  0
 12 14  1  0  0  0  0
 14 15  1  0  0  0  0
 15 29  1  0  0  0  0
 15 30  1  0  0  0  0
 15 31  1  0  0  0  0
M  END
>  <NSC>
2236

$$$$
NSC_51
 ccorina  04030319103D 1   1.00000     0.00000 
CORINA 2.61 0041  25.10.2001
 41 44  0  0  0  0  0  0  0  0  1 V2000
   -0.0157    1.3058    0.0092 N   0  0  0  0  0  0  0  0  0  0  0  0
    3.5981   -0.6941   -0.0370 O   0  0  0  0  0  0  0  0  0  0  0  0
    1.0681    3.4320    0.0108 C   0  0  0  0  0  0  0  0  0  0  0  0
    2.2279    4.1450    0.0040 C   0  0  0  0  0  0  0  0  0  0  0  0
    1.1118    2.0273    0.0023 C   0  0  0  0  0  0  0  0  0  0  0  0
    2.3708    1.3794   -0.0132 C   0  0  0  0  0  0  0  0  0  0  0  0
    3.4648    3.5048   -0.0104 C   0  0  0  0  0  0  0  0  0  0  0  0
    3.5464    2.1451   -0.0194 C   0  0  0  0  0  0  0  0  0  0  0  0
    2.4158   -0.0322   -0.0217 C   0  0  0  0  0  0  0  0  0  0  0  0
    0.0021   -0.0041    0.0020 C   0  0  0  0  0  0  0  0  0  0  0  0
    1.2042   -0.7229   -0.0142 C   0  0  0  0  0  0  0  0  0  0  0  0
    1.1887   -2.2057   -0.0230 C   0  0  0  0  0  0  0  0  0  0  0  0
    1.7792   -2.9053   -1.0740 C   0  0  0  0  0  0  0  0  0  0  0  0
    1.7622   -4.2852   -1.0766 C   0  0  0  0  0  0  0  0  0  0  0  0
    1.1602   -4.9741   -0.0391 C   0  0  0  0  0  0  0  0  0  0  0  0
    0.5886   -2.9052    1.0227 C   0  0  0  0  0  0  0  0  0  0  0  0
    0.5721   -4.2851    1.0064 C   0  0  0  0  0  0  0  0  0  0  0  0
    3.9534   -0.8933    1.2593 C   0  0  0  0  0  0  0  0  0  0  0  0
    5.1350   -1.5549    1.5623 C   0  0  0  0  0  0  0  0  0  0  0  0
    3.1383   -0.4305    2.2825 C   0  0  0  0  0  0  0  0  0  0  0  0
    5.4941   -1.7557    2.8809 C   0  0  0  0  0  0  0  0  0  0  0  0
    3.5021   -0.6340    3.5994 C   0  0  0  0  0  0  0  0  0  0  0  0
    4.6772   -1.2986    3.8985 C   0  0  0  0  0  0  0  0  0  0  0  0
   -1.3036   -0.7564    0.0110 C   0  0  0  0  0  0  0  0  0  0  0  0
    0.1174    3.9442    0.0219 H   0  0  0  0  0  0  0  0  0  0  0  0
    2.1881    5.2243    0.0105 H   0  0  0  0  0  0  0  0  0  0  0  0
    4.3701    4.0937   -0.0155 H   0  0  0  0  0  0  0  0  0  0  0  0
    4.5109    1.6591   -0.0309 H   0  0  0  0  0  0  0  0  0  0  0  0
    2.2489   -2.3685   -1.8850 H   0  0  0  0  0  0  0  0  0  0  0  0
    2.2194   -4.8284   -1.8905 H   0  0  0  0  0  0  0  0  0  0  0  0
    1.1489   -6.0540   -0.0454 H   0  0  0  0  0  0  0  0  0  0  0  0
    0.1334   -2.3683    1.8419 H   0  0  0  0  0  0  0  0  0  0  0  0
    0.1030   -4.8281    1.8135 H   0  0  0  0  0  0  0  0  0  0  0  0
    5.7731   -1.9128    0.7678 H   0  0  0  0  0  0  0  0  0  0  0  0
    2.2204    0.0886    2.0493 H   0  0  0  0  0  0  0  0  0  0  0  0
    6.4136   -2.2705    3.1173 H   0  0  0  0  0  0  0  0  0  0  0  0
    2.8682   -0.2737    4.3961 H   0  0  0  0  0  0  0  0  0  0  0  0
    4.9597   -1.4569    4.9289 H   0  0  0  0  0  0  0  0  0  0  0  0
   -1.6287   -0.9323   -1.0145 H   0  0  0  0  0  0  0  0  0  0  0  0
   -1.1691   -1.7117    0.5184 H   0  0  0  0  0  0  0  0  0  0  0  0
   -2.0576   -0.1695    0.5355 H   0  0  0  0  0  0  0  0  0  0  0  0
  1 10  2  0  0  0  0
  1  5  1  0  0  0  0
  2  9  1  0  0  0  0
  2 18  1  0  0  0  0
  3  4  2  0  0  0  0
  3  5  1  0  0  0  0
  3 25  1  0  0  0  0
  4  7  1  0  0  0  0
  4 26  1  0  0  0  0
  5  6  2  0  0  0  0
  6  8  1  0  0  0  0
  6  9  1  0  0  0  0
  7  8  2  0  0  0  0
  7 27  1  0  0  0  0
  8 28  1  0  0  0  0
  9 11  2  0  0  0  0
 10 11  1  0  0  0  0
 10 24  1  0  0  0  0
 11 12  1  0  0  0  0
 12 16  2  0  0  0  0
 12 13  1  0  0  0  0
 13 14  2  0  0  0  0
 13 29  1  0  0  0  0
 14 15  1  0  0  0  0
 14 30  1  0  0  0  0
 15 17  2  0  0  0  0
 15 31  1  0  0  0  0
 16 17  1  0  0  0  0
 16 32  1  0  0  0  0
 17 33  1  0  0  0  0
 18 19  2  0  0  0  0
 18 20  1  0  0  0  0
 19 21  1  0  0  0  0
 19 34  1  0  0  0  0
 20 22  2  0  0  0  0
 20 35  1  0  0  0  0
 21 23  2  0  0  0  0
 21 36  1  0  0  0  0
 22 23  1  0  0  0  0
 22 37  1  0  0  0  0
 23 38  1  0  0  0  0
 24 39  1  0  0  0  0
 24 40  1  0  0  0  0
 24 41  1  0  0  0  0
M  END
>  <NSC>
51

$$$$
NSC_1797
 ccorina  04030319103D 1   1.00000     0.00000 
CORINA 2.61 0041  25.10.2001
 32 33  0  0  0  0  0  0  0  0  1 V2000
   -0.0164    1.3602    0.0095 N   0  0  0  0  0  0  0  0  0  0  0  0
    1.0918    2.0203    0.0025 N   0  0  0  0  0  0  0  0  0  0  0  0
   -0.1445    4.0730    0.0253 C   0  0  0  0  0  0  0  0  0  0  0  0
   -0.1554    5.4518    0.0333 C   0  0  0  0  0  0  0  0  0  0  0  0
    1.0733    3.3873    0.0100 C   0  0  0  0  0  0  0  0  0  0  0  0
    1.0357    6.1568    0.0257 C   0  0  0  0  0  0  0  0  0  0  0  0
    2.2717    4.1057    0.0029 C   0  0  0  0  0  0  0  0  0  0  0  0
    2.2452    5.4848    0.0110 C   0  0  0  0  0  0  0  0  0  0  0  0
   -1.1988   -0.7218    0.0096 C   0  0  0  0  0  0  0  0  0  0  0  0
   -1.1759   -2.0981    0.0016 C   0  0  0  0  0  0  0  0  0  0  0  0
    0.0021   -0.0041    0.0020 C   0  0  0  0  0  0  0  0  0  0  0  0
    1.2223   -0.6890   -0.0138 C   0  0  0  0  0  0  0  0  0  0  0  0
    0.0396   -2.7757   -0.0146 C   0  0  0  0  0  0  0  0  0  0  0  0
    1.2368   -2.0651   -0.0218 C   0  0  0  0  0  0  0  0  0  0  0  0
    0.0585   -4.1680   -0.0218 N   0  0  0  0  0  0  0  0  0  0  0  0
   -2.4689   -2.8723    0.0097 C   0  0  0  0  0  0  0  0  0  0  0  0
    3.5900    3.3756   -0.0131 C   0  0  0  0  0  0  0  0  0  0  0  0
   -1.0747    3.5242    0.0353 H   0  0  0  0  0  0  0  0  0  0  0  0
   -1.0956    5.9831    0.0451 H   0  0  0  0  0  0  0  0  0  0  0  0
    1.0211    7.2366    0.0316 H   0  0  0  0  0  0  0  0  0  0  0  0
    3.1707    6.0414    0.0055 H   0  0  0  0  0  0  0  0  0  0  0  0
   -2.1425   -0.1967    0.0174 H   0  0  0  0  0  0  0  0  0  0  0  0
    2.1514   -0.1385   -0.0201 H   0  0  0  0  0  0  0  0  0  0  0  0
    2.1781   -2.5944   -0.0339 H   0  0  0  0  0  0  0  0  0  0  0  0
    0.9050   -4.6415   -0.0331 H   0  0  0  0  0  0  0  0  0  0  0  0
   -0.7748   -4.6644   -0.0155 H   0  0  0  0  0  0  0  0  0  0  0  0
   -2.7906   -3.0530   -1.0159 H   0  0  0  0  0  0  0  0  0  0  0  0
   -2.3185   -3.8254    0.5167 H   0  0  0  0  0  0  0  0  0  0  0  0
   -3.2327   -2.2983    0.5343 H   0  0  0  0  0  0  0  0  0  0  0  0
    3.8984    3.2051   -1.0446 H   0  0  0  0  0  0  0  0  0  0  0  0
    4.3437    3.9754    0.4971 H   0  0  0  0  0  0  0  0  0  0  0  0
    3.4813    2.4183    0.4966 H   0  0  0  0  0  0  0  0  0  0  0  0
  1 11  1  0  0  0  0
  1  2  2  0  0  0  0
  2  5  1  0  0  0  0
  3  4  2  0  0  0  0
  3  5  1  0  0  0  0
  3 18  1  0  0  0  0
  4  6  1  0  0  0  0
  4 19  1  0  0  0  0
  5  7  2  0  0  0  0
  6  8  2  0  0  0  0
  6 20  1  0  0  0  0
  7  8  1  0  0  0  0
  7 17  1  0  0  0  0
  8 21  1  0  0  0  0
  9 11  2  0  0  0  0
  9 10  1  0  0  0  0
  9 22  1  0  0  0  0
 10 13  2  0  0  0  0
 10 16  1  0  0  0  0
 11 12  1  0  0  0  0
 12 14  2  0  0  0  0
 12 23  1  0  0  0  0
 13 14  1  0  0  0  0
 13 15  1  0  0  0  0
 14 24  1  0  0  0  0
 15 25  1  0  0  0  0
 15 26  1  0  0  0  0
 16 27  1  0  0  0  0
 16 28  1  0  0  0  0
 16 29  1  0  0  0  0
 17 30  1  0  0  0  0
 17 31  1  0  0  0  0
 17 32  1  0  0  0  0
M  END
>  <NSC>
1797

$$$$
NSC_1556
 ccorina  04030319103D 1   1.00000     0.00000 
CORINA 2.61 0041  25.10.2001
 27 28  0  0  0  0  0  0  0  0  1 V2000
   -0.0165    1.3644    0.0095 N   0  0  0  0  0  0  0  0  0  0  0  0
    1.0637   -0.6942    0.5924 C   0  0  0  0  0  0  0  0  0  0  0  0
    0.0021   -0.0041    0.0020 C   0  0  0  0  0  0  0  0  0  0  0  0
    1.0786   -2.0735    0.5832 C   0  0  0  0  0  0  0  0  0  0  0  0
    0.0451   -2.7767   -0.0086 C   0  0  0  0  0  0  0  0  0  0  0  0
   -1.0397   -0.7155   -0.5950 C   0  0  0  0  0  0  0  0  0  0  0  0
   -1.0140   -2.0998   -0.5982 C   0  0  0  0  0  0  0  0  0  0  0  0
    2.2827    4.2219    0.0029 C   0  0  0  0  0  0  0  0  0  0  0  0
    2.2563    5.5994    0.0101 C   0  0  0  0  0  0  0  0  0  0  0  0
    1.0837    3.5018    0.0105 C   0  0  0  0  0  0  0  0  0  0  0  0
   -0.1384    4.1912    0.0254 C   0  0  0  0  0  0  0  0  0  0  0  0
    1.0471    6.2755    0.0248 C   0  0  0  0  0  0  0  0  0  0  0  0
   -0.1447    5.5772    0.0325 C   0  0  0  0  0  0  0  0  0  0  0  0
   -1.3087    3.5041    0.0325 O   0  0  0  0  0  0  0  0  0  0  0  0
    1.1036    2.0316    0.0024 C   0  0  0  0  0  0  0  0  0  0  0  0
   -2.0264   -2.7964   -1.1786 O   0  0  0  0  0  0  0  0  0  0  0  0
    1.8745   -0.1481    1.0515 H   0  0  0  0  0  0  0  0  0  0  0  0
    1.8999   -2.6060    1.0396 H   0  0  0  0  0  0  0  0  0  0  0  0
    0.0626   -3.8566   -0.0130 H   0  0  0  0  0  0  0  0  0  0  0  0
   -1.8634   -0.1878   -1.0528 H   0  0  0  0  0  0  0  0  0  0  0  0
    3.2276    3.6990   -0.0126 H   0  0  0  0  0  0  0  0  0  0  0  0
    3.1825    6.1548    0.0043 H   0  0  0  0  0  0  0  0  0  0  0  0
    1.0363    7.3554    0.0308 H   0  0  0  0  0  0  0  0  0  0  0  0
   -1.0829    6.1120    0.0436 H   0  0  0  0  0  0  0  0  0  0  0  0
   -1.5413    3.3577    0.9596 H   0  0  0  0  0  0  0  0  0  0  0  0
    2.0461    1.5044   -0.0094 H   0  0  0  0  0  0  0  0  0  0  0  0
   -2.6897   -2.9497   -0.4919 H   0  0  0  0  0  0  0  0  0  0  0  0
  1  3  1  0  0  0  0
  1 15  2  0  0  0  0
  2  4  2  0  0  0  0
  2  3  1  0  0  0  0
  2 17  1  0  0  0  0
  3  6  2  0  0  0  0
  4  5  1  0  0  0  0
  4 18  1  0  0  0  0
  5  7  2  0  0  0  0
  5 19  1  0  0  0  0
  6  7  1  0  0  0  0
  6 20  1  0  0  0  0
  7 16  1  0  0  0  0
  8  9  2  0  0  0  0
  8 10  1  0  0  0  0
  8 21  1  0  0  0  0
  9 12  1  0  0  0  0
  9 22  1  0  0  0  0
 10 11  2  0  0  0  0
 10 15  1  0  0  0  0
 11 13  1  0  0  0  0
 11 14  1  0  0  0  0
 12 13  2  0  0  0  0
 12 23  1  0  0  0  0
 13 24  1  0  0  0  0
 14 25  1  0  0  0  0
 15 26  1  0  0  0  0
 16 27  1  0  0  0  0
M  END
>  <NSC>
1556

$$$$
NSC_464
 ccorina  04030319103D 1   1.00000     0.00000 
CORINA 2.61 0041  25.10.2001
 22 24  0  0  0  0  0  0  0  0  1 V2000
   -0.0168    1.3911    0.0097 C   0  0  0  0  0  0  0  0  0  0  0  0
   -2.5503   -2.0203   -1.2348 C   0  0  0  0  0  0  0  0  0  0  0  0
    1.1590    2.1126    0.0023 C   0  0  0  0  0  0  0  0  0  0  0  0
    0.0021   -0.0041    0.0020 C   0  0  0  0  0  0  0  0  0  0  0  0
   -1.3071   -1.7665   -0.6545 C   0  0  0  0  0  0  0  0  0  0  0  0
   -2.7711   -3.1782   -1.9518 C   0  0  0  0  0  0  0  0  0  0  0  0
    2.3781    1.4615   -0.0035 C   0  0  0  0  0  0  0  0  0  0  0  0
    1.2325   -0.6484   -0.0352 C   0  0  0  0  0  0  0  0  0  0  0  0
   -0.2956   -2.7043   -0.8205 C   0  0  0  0  0  0  0  0  0  0  0  0
   -1.7631   -4.1123   -2.0976 C   0  0  0  0  0  0  0  0  0  0  0  0
    2.4133    0.0796   -0.0201 C   0  0  0  0  0  0  0  0  0  0  0  0
   -0.5259   -3.8753   -1.5282 C   0  0  0  0  0  0  0  0  0  0  0  0
   -1.1764   -0.6398    0.0598 O   0  0  0  0  0  0  0  0  0  0  0  0
    1.3052   -2.4067   -0.1442 S   0  0  0  0  0  0  0  0  0  0  0  0
   -0.9627    1.9120    0.0261 H   0  0  0  0  0  0  0  0  0  0  0  0
   -3.3493   -1.3028   -1.1205 H   0  0  0  0  0  0  0  0  0  0  0  0
    1.1267    3.1921    0.0008 H   0  0  0  0  0  0  0  0  0  0  0  0
   -3.7369   -3.3555   -2.4016 H   0  0  0  0  0  0  0  0  0  0  0  0
    3.2972    2.0286    0.0044 H   0  0  0  0  0  0  0  0  0  0  0  0
   -1.9411   -5.0222   -2.6515 H   0  0  0  0  0  0  0  0  0  0  0  0
    3.3630   -0.4347   -0.0212 H   0  0  0  0  0  0  0  0  0  0  0  0
    0.2642   -4.6039   -1.6349 H   0  0  0  0  0  0  0  0  0  0  0  0
  1  4  2  0  0  0  0
  1  3  1  0  0  0  0
  1 15  1  0  0  0  0
  2  6  2  0  0  0  0
  2  5  1  0  0  0  0
  2 16  1  0  0  0  0
  3  7  2  0  0  0  0
  3 17  1  0  0  0  0
  4 13  1  0  0  0  0
  4  8  1  0  0  0  0
  5 13  1  0  0  0  0
  5  9  2  0  0  0  0
  6 10  1  0  0  0  0
  6 18  1  0  0  0  0
  7 11  1  0  0  0  0
  7 19  1  0  0  0  0
  8 11  2  0  0  0  0
  8 14  1  0  0  0  0
  9 14  1  0  0  0  0
  9 12  1  0  0  0  0
 10 12  2  0  0  0  0
 10 20  1  0  0  0  0
 11 21  1  0  0  0  0
 12 22  1  0  0  0  0
M  END
>  <NSC>
464

$$$$
NSC_1376
 ccorina  04030319103D 1   1.00000     0.00000 
CORINA 2.61 0041  25.10.2001
 21 22  0  0  0  0  0  0  0  0  1 V2000
   -0.0175    1.4405    0.0100 O   0  0  0  0  0  0  0  0  0  0  0  0
    1.0464   -0.3791   -0.9150 O   0  0  0  0  0  0  0  0  0  0  0  0
    0.0021   -0.0041    0.0020 C   0  0  0  0  0  0  0  0  0  0  0  0
    0.4083   -0.4693    1.4090 C   0  0  0  0  0  0  0  0  0  0  0  0
    1.8364    0.0076    1.6946 C   0  0  0  0  0  0  0  0  0  0  0  0
    1.3917    1.7788   -0.0017 C   0  0  0  0  0  0  0  0  0  0  0  0
    1.9342    1.5111    1.4118 C   0  0  0  0  0  0  0  0  0  0  0  0
    1.1553    2.2312    2.3693 O   0  0  0  0  0  0  0  0  0  0  0  0
    1.9882    0.7085   -0.9455 C   0  0  0  0  0  0  0  0  0  0  0  0
    2.1578   -0.2421    3.0644 O   0  0  0  0  0  0  0  0  0  0  0  0
   -0.4851    0.0891    2.3745 O   0  0  0  0  0  0  0  0  0  0  0  0
   -0.9610   -0.4136   -0.3028 H   0  0  0  0  0  0  0  0  0  0  0  0
    0.3697   -1.5574    1.4592 H   0  0  0  0  0  0  0  0  0  0  0  0
    2.5346   -0.5296    1.0526 H   0  0  0  0  0  0  0  0  0  0  0  0
    1.5773    2.8000   -0.3346 H   0  0  0  0  0  0  0  0  0  0  0  0
    2.9756    1.8276    1.4703 H   0  0  0  0  0  0  0  0  0  0  0  0
    1.5201    2.0224    3.2402 H   0  0  0  0  0  0  0  0  0  0  0  0
    2.9600    0.3787   -0.5783 H   0  0  0  0  0  0  0  0  0  0  0  0
    2.0784    1.1034   -1.9574 H   0  0  0  0  0  0  0  0  0  0  0  0
    2.0813   -1.1965    3.1999 H   0  0  0  0  0  0  0  0  0  0  0  0
   -1.3711   -0.2277    2.1515 H   0  0  0  0  0  0  0  0  0  0  0  0
  1  3  1  0  0  0  0
  1  6  1  0  0  0  0
  2  3  1  0  0  0  0
  2  9  1  0  0  0  0
  3  4  1  0  0  0  0
  3 12  1  0  0  0  0
  4  5  1  0  0  0  0
  4 11  1  0  0  0  0
  4 13  1  0  0  0  0
  5  7  1  0  0  0  0
  5 10  1  0  0  0  0
  5 14  1  0  0  0  0
  6  7  1  0  0  0  0
  6  9  1  0  0  0  0
  6 15  1  0  0  0  0
  7  8  1  0  0  0  0
  7 16  1  0  0  0  0
  8 17  1  0  0  0  0
  9 18  1  0  0  0  0
  9 19  1  0  0  0  0
 10 20  1  0  0  0  0
 11 21  1  0  0  0  0
M  END
>  <NSC>
1376

$$$$
NSC_1434
 ccorina  04030319103D 1   1.00000     0.00000 
CORINA 2.61 0041  25.10.2001
 34 36  0  0  0  0  0  0  0  0  1 V2000
   -0.0159    1.3242    0.0093 N   0  0  0  0  0  0  0  0  0  0  0  0
    2.2930    1.4601   -0.0120 N   0  0  0  0  0  0  0  0  0  0  0  0
    3.4725   -0.7316   -0.0346 N   0  0  0  0  0  0  0  0  0  0  0  0
    2.9677   -2.0382   -0.0365 N   0  0  0  0  0  0  0  0  0  0  0  0
    7.5020    0.3307   -0.0698 C   0  0  0  0  0  0  0  0  0  0  0  0
    6.5644    1.1612   -0.6558 C   0  0  0  0  0  0  0  0  0  0  0  0
    7.1054   -0.8515    0.5280 C   0  0  0  0  0  0  0  0  0  0  0  0
    5.7707   -1.2063    0.5414 C   0  0  0  0  0  0  0  0  0  0  0  0
    5.2282    0.8121   -0.6456 C   0  0  0  0  0  0  0  0  0  0  0  0
    4.8267   -0.3744   -0.0462 C   0  0  0  0  0  0  0  0  0  0  0  0
    2.4160    0.1341   -0.0203 C   0  0  0  0  0  0  0  0  0  0  0  0
    1.2502   -0.6564   -0.0134 C   0  0  0  0  0  0  0  0  0  0  0  0
    1.6652   -2.0059   -0.0242 C   0  0  0  0  0  0  0  0  0  0  0  0
    0.0021   -0.0041    0.0020 C   0  0  0  0  0  0  0  0  0  0  0  0
    1.1051    2.0239    0.0024 C   0  0  0  0  0  0  0  0  0  0  0  0
   -1.1742   -0.7276    0.0098 N   0  0  0  0  0  0  0  0  0  0  0  0
   -2.4628   -0.0307    0.0263 C   0  0  0  0  0  0  0  0  0  0  0  0
   -3.5128   -0.8830   -0.6891 C   0  0  0  0  0  0  0  0  0  0  0  0
   -2.8970    0.2042    1.4745 C   0  0  0  0  0  0  0  0  0  0  0  0
    8.5469    0.6036   -0.0833 H   0  0  0  0  0  0  0  0  0  0  0  0
    6.8773    2.0841   -1.1215 H   0  0  0  0  0  0  0  0  0  0  0  0
    7.8401   -1.4980    0.9847 H   0  0  0  0  0  0  0  0  0  0  0  0
    5.4616   -2.1299    1.0081 H   0  0  0  0  0  0  0  0  0  0  0  0
    4.4964    1.4613   -1.1031 H   0  0  0  0  0  0  0  0  0  0  0  0
    1.0128   -2.8665   -0.0230 H   0  0  0  0  0  0  0  0  0  0  0  0
    1.0432    3.1021    0.0084 H   0  0  0  0  0  0  0  0  0  0  0  0
   -1.1473   -1.6972    0.0043 H   0  0  0  0  0  0  0  0  0  0  0  0
   -2.3640    0.9277   -0.4834 H   0  0  0  0  0  0  0  0  0  0  0  0
   -3.6115   -1.8415   -0.1794 H   0  0  0  0  0  0  0  0  0  0  0  0
   -4.4715   -0.3645   -0.6768 H   0  0  0  0  0  0  0  0  0  0  0  0
   -3.2034   -1.0504   -1.7208 H   0  0  0  0  0  0  0  0  0  0  0  0
   -2.1489    0.8114    1.9842 H   0  0  0  0  0  0  0  0  0  0  0  0
   -3.8557    0.7227    1.4868 H   0  0  0  0  0  0  0  0  0  0  0  0
   -2.9957   -0.7542    1.9842 H   0  0  0  0  0  0  0  0  0  0  0  0
  1 14  2  0  0  0  0
  1 15  1  0  0  0  0
  2 15  2  0  0  0  0
  2 11  1  0  0  0  0
  3  4  1  0  0  0  0
  3 10  1  0  0  0  0
  3 11  1  0  0  0  0
  4 13  2  0  0  0  0
  5  7  2  0  0  0  0
  5  6  1  0  0  0  0
  5 20  1  0  0  0  0
  6  9  2  0  0  0  0
  6 21  1  0  0  0  0
  7  8  1  0  0  0  0
  7 22  1  0  0  0  0
  8 10  2  0  0  0  0
  8 23  1  0  0  0  0
  9 10  1  0  0  0  0
  9 24  1  0  0  0  0
 11 12  2  0  0  0  0
 12 13  1  0  0  0  0
 12 14  1  0  0  0  0
 13 25  1  0  0  0  0
 14 16  1  0  0  0  0
 15 26  1  0  0  0  0
 16 17  1  0  0  0  0
 16 27  1  0  0  0  0
 17 18  1  0  0  0  0
 17 19  1  0  0  0  0
 17 28  1  0  0  0  0
 18 29  1  0  0  0  0
 18 30  1  0  0  0  0
 18 31  1  0  0  0  0
 19 32  1  0  0  0  0
 19 33  1  0  0  0  0
 19 34  1  0  0  0  0
M  END
>  <NSC>
1434

$$$$
NSC_841
 ccorina  04030319103D 1   1.00000     0.00000 
CORINA 2.61 0041  25.10.2001
 23 24  0  0  0  0  0  0  0  0  2 V2000
    1.6619    2.9396    0.0020 O   0  5  0  0  0  0  0  0  0  0  0  0
   -0.0144    1.2105    0.0087 O   0  0  0  0  0  0  0  0  0  0  0  0
    0.0021   -0.0041    0.0020 N   0  0  0  0  0  0  0  0  0  0  0  0
    1.2140   -0.4355   -0.0119 N   0  3  0  0  0  0  0  0  0  0  0  0
    2.0154    0.5773   -0.0141 N   0  0  0  0  0  0  0  0  0  0  0  0
    1.0775   -2.5393    1.2279 C   0  0  0  0  0  0  0  0  0  0  0  0
    1.6184   -1.8435   -0.0229 C   0  0  0  0  0  0  0  0  0  0  0  0
    1.4999   -4.0098    1.2164 C   0  0  0  0  0  0  0  0  0  0  0  0
    0.9359   -4.6926   -0.0312 C   0  0  0  0  0  0  0  0  0  0  0  0
    1.0544   -2.5264   -1.2705 C   0  0  0  0  0  0  0  0  0  0  0  0
    1.4767   -3.9969   -1.2819 C   0  0  0  0  0  0  0  0  0  0  0  0
    1.2515    1.6524   -0.0010 C   0  0  0  0  0  0  0  0  0  0  0  0
    1.4793   -2.0528    2.1167 H   0  0  0  0  0  0  0  0  0  0  0  0
   -0.0104   -2.4738    1.2383 H   0  0  0  0  0  0  0  0  0  0  0  0
    2.7064   -1.9090   -0.0333 H   0  0  0  0  0  0  0  0  0  0  0  0
    2.5879   -4.0753    1.2060 H   0  0  0  0  0  0  0  0  0  0  0  0
    1.1146   -4.5054    2.1075 H   0  0  0  0  0  0  0  0  0  0  0  0
    1.2368   -5.7403   -0.0394 H   0  0  0  0  0  0  0  0  0  0  0  0
   -0.1521   -4.6272   -0.0208 H   0  0  0  0  0  0  0  0  0  0  0  0
   -0.0336   -2.4609   -1.2600 H   0  0  0  0  0  0  0  0  0  0  0  0
    1.4397   -2.0308   -2.1615 H   0  0  0  0  0  0  0  0  0  0  0  0
    2.5647   -4.0624   -1.2923 H   0  0  0  0  0  0  0  0  0  0  0  0
    1.0749   -4.4834   -2.1707 H   0  0  0  0  0  0  0  0  0  0  0  0
  1 12  1  0  0  0  0
  2  3  1  0  0  0  0
  2 12  1  0  0  0  0
  3  4  2  0  0  0  0
  4  5  1  0  0  0  0
  4  7  1  0  0  0  0
  5 12  2  0  0  0  0
  6  7  1  0  0  0  0
  6  8  1  0  0  0  0
  6 13  1  0  0  0  0
  6 14  1  0  0  0  0
  7 10  1  0  0  0  0
  7 15  1  0  0  0  0
  8  9  1  0  0  0  0
  8 16  1  0  0  0  0
  8 17  1  0  0  0  0
  9 11  1  0  0  0  0
  9 18  1  0  0  0  0
  9 19  1  0  0  0  0
 10 11  1  0  0  0  0
 10 20  1  0  0  0  0
 10 21  1  0  0  0  0
 11 22  1  0  0  0  0
 11 23  1  0  0  0  0
M  CHG  2   1  -1   4   1
M  END
>  <NSC>
841

$$$$
NSC_989
 ccorina  04030319103D 1   1.00000     0.00000 
CORINA 2.61 0041  25.10.2001
 40 41  0  0  0  0  0  0  0  0  1 V2000
    0.3199    1.5832    0.3324 C   0  0  0  0  0  0  0  0  0  0  0  0
    3.3259    6.0108   -4.5986 C   0  0  0  0  0  0  0  0  0  0  0  0
   -0.9228    2.1318    0.0429 C   0  0  0  0  0  0  0  0  0  0  0  0
    1.4474    2.3936    0.3638 C   0  0  0  0  0  0  0  0  0  0  0  0
    4.2101    6.4637   -3.6280 C   0  0  0  0  0  0  0  0  0  0  0  0
    2.0056    5.7392   -4.2639 C   0  0  0  0  0  0  0  0  0  0  0  0
   -1.0373    3.4822   -0.2199 C   0  0  0  0  0  0  0  0  0  0  0  0
    1.3347    3.7442    0.1018 C   0  0  0  0  0  0  0  0  0  0  0  0
    3.7788    6.6387   -2.3284 C   0  0  0  0  0  0  0  0  0  0  0  0
    1.5725    5.9137   -2.9648 C   0  0  0  0  0  0  0  0  0  0  0  0
    0.0919    4.2933   -0.1942 C   0  0  0  0  0  0  0  0  0  0  0  0
    2.4586    6.3615   -1.9912 C   0  0  0  0  0  0  0  0  0  0  0  0
    3.7643    5.8335   -5.9168 N   0  0  0  0  0  0  0  0  0  0  0  0
    1.9071    6.5840   -0.3326 S   0  0  0  0  0  0  0  0  0  0  0  0
   -0.0530    6.0169   -0.5301 S   0  0  0  0  0  0  0  0  0  0  0  0
    0.4352    0.2131    0.5984 N   0  0  0  0  0  0  0  0  0  0  0  0
    5.1812    6.0057   -6.2469 C   0  0  0  0  0  0  0  0  0  0  0  0
    2.8061    5.4758   -6.9656 C   0  0  0  0  0  0  0  0  0  0  0  0
    1.7579   -0.3876    0.7873 C   0  0  0  0  0  0  0  0  0  0  0  0
   -0.7670   -0.6194    0.6878 C   0  0  0  0  0  0  0  0  0  0  0  0
   -1.7997    1.5017    0.0230 H   0  0  0  0  0  0  0  0  0  0  0  0
    2.4126    1.9670    0.5938 H   0  0  0  0  0  0  0  0  0  0  0  0
    5.2356    6.6785   -3.8900 H   0  0  0  0  0  0  0  0  0  0  0  0
    1.3175    5.3916   -5.0202 H   0  0  0  0  0  0  0  0  0  0  0  0
   -2.0035    3.9085   -0.4457 H   0  0  0  0  0  0  0  0  0  0  0  0
    2.2115    4.3743    0.1266 H   0  0  0  0  0  0  0  0  0  0  0  0
    4.4666    6.9905   -1.5738 H   0  0  0  0  0  0  0  0  0  0  0  0
    0.5457    5.7027   -2.7047 H   0  0  0  0  0  0  0  0  0  0  0  0
    5.7768    5.2954   -5.6734 H   0  0  0  0  0  0  0  0  0  0  0  0
    5.3303    5.8284   -7.3120 H   0  0  0  0  0  0  0  0  0  0  0  0
    5.4908    7.0214   -6.0007 H   0  0  0  0  0  0  0  0  0  0  0  0
    1.7966    5.4866   -6.5545 H   0  0  0  0  0  0  0  0  0  0  0  0
    2.8741    6.1961   -7.7809 H   0  0  0  0  0  0  0  0  0  0  0  0
    3.0346    4.4787   -7.3418 H   0  0  0  0  0  0  0  0  0  0  0  0
    1.6480   -1.4543    0.9831 H   0  0  0  0  0  0  0  0  0  0  0  0
    2.3546   -0.2432   -0.1134 H   0  0  0  0  0  0  0  0  0  0  0  0
    2.2554    0.0875    1.6328 H   0  0  0  0  0  0  0  0  0  0  0  0
   -1.6525    0.0122    0.6168 H   0  0  0  0  0  0  0  0  0  0  0  0
   -0.7699   -1.3422   -0.1281 H   0  0  0  0  0  0  0  0  0  0  0  0
   -0.7730   -1.1477    1.6412 H   0  0  0  0  0  0  0  0  0  0  0  0
  1 16  1  0  0  0  0
  1  4  2  0  0  0  0
  1  3  1  0  0  0  0
  2 13  1  0  0  0  0
  2  5  2  0  0  0  0
  2  6  1  0  0  0  0
  3  7  2  0  0  0  0
  3 21  1  0  0  0  0
  4  8  1  0  0  0  0
  4 22  1  0  0  0  0
  5  9  1  0  0  0  0
  5 23  1  0  0  0  0
  6 10  2  0  0  0  0
  6 24  1  0  0  0  0
  7 11  1  0  0  0  0
  7 25  1  0  0  0  0
  8 11  2  0  0  0  0
  8 26  1  0  0  0  0
  9 12  2  0  0  0  0
  9 27  1  0  0  0  0
 10 12  1  0  0  0  0
 10 28  1  0  0  0  0
 11 15  1  0  0  0  0
 12 14  1  0  0  0  0
 13 17  1  0  0  0  0
 13 18  1  0  0  0  0
 14 15  1  0  0  0  0
 16 19  1  0  0  0  0
 16 20  1  0  0  0  0
 17 29  1  0  0  0  0
 17 30  1  0  0  0  0
 17 31  1  0  0  0  0
 18 32  1  0  0  0  0
 18 33  1  0  0  0  0
 18 34  1  0  0  0  0
 19 35  1  0  0  0  0
 19 36  1  0  0  0  0
 19 37  1  0  0  0  0
 20 38  1  0  0  0  0
 20 39  1  0  0  0  0
 20 40  1  0  0  0  0
M  END
>  <NSC>
989

$$$$
NSC_1216
 ccorina  04030319103D 1   1.00000     0.00000 
CORINA 2.61 0041  25.10.2001
 28 27  0  0  0  0  0  0  0  0  1 V2000
   -0.0173    1.4248    0.0099 C   0  0  0  0  0  0  0  0  0  0  0  0
    0.0021   -0.0041    0.0020 O   0  0  0  0  0  0  0  0  0  0  0  0
    1.4181    1.9544   -0.0010 C   0  0  0  0  0  0  0  0  0  0  0  0
    1.3987    3.3832    0.0069 O   0  0  0  0  0  0  0  0  0  0  0  0
   -0.7573    1.9316   -1.2297 C   0  0  0  0  0  0  0  0  0  0  0  0
   -0.0884    1.4708   -2.4054 O   0  0  0  0  0  0  0  0  0  0  0  0
   -2.1927    1.4020   -1.2188 C   0  0  0  0  0  0  0  0  0  0  0  0
   -2.8615    1.8629   -0.0431 O   0  0  0  0  0  0  0  0  0  0  0  0
    2.1469    1.4551    1.2199 C   0  0  0  0  0  0  0  0  0  0  0  0
    2.1305    2.1020    2.2395 O   0  0  0  0  0  0  0  0  0  0  0  0
    2.8963    0.1487    1.1684 C   0  0  0  0  0  0  0  0  0  0  0  0
    3.4988   -0.1053    2.4391 O   0  0  0  0  0  0  0  0  0  0  0  0
   -2.9327    1.9089   -2.4583 C   0  0  0  0  0  0  0  0  0  0  0  0
   -4.2733    1.4142   -2.4482 O   0  0  0  0  0  0  0  0  0  0  0  0
   -0.5275    1.7763    0.9067 H   0  0  0  0  0  0  0  0  0  0  0  0
    0.4610   -0.2729   -0.8056 H   0  0  0  0  0  0  0  0  0  0  0  0
    1.9283    1.6028   -0.8978 H   0  0  0  0  0  0  0  0  0  0  0  0
    0.9398    3.6521    0.8145 H   0  0  0  0  0  0  0  0  0  0  0  0
   -0.7721    3.0215   -1.2237 H   0  0  0  0  0  0  0  0  0  0  0  0
   -0.0975    0.5044   -2.3714 H   0  0  0  0  0  0  0  0  0  0  0  0
   -2.1779    0.3122   -1.2248 H   0  0  0  0  0  0  0  0  0  0  0  0
   -2.8525    2.8292   -0.0770 H   0  0  0  0  0  0  0  0  0  0  0  0
    2.2041   -0.6579    0.9268 H   0  0  0  0  0  0  0  0  0  0  0  0
    3.6709    0.2040    0.4036 H   0  0  0  0  0  0  0  0  0  0  0  0
    3.9669   -0.9480    2.3630 H   0  0  0  0  0  0  0  0  0  0  0  0
   -2.9475    2.9988   -2.4523 H   0  0  0  0  0  0  0  0  0  0  0  0
   -2.4225    1.5573   -3.3551 H   0  0  0  0  0  0  0  0  0  0  0  0
   -4.7034    1.7561   -3.2440 H   0  0  0  0  0  0  0  0  0  0  0  0
  1  2  1  0  0  0  0
  1  3  1  0  0  0  0
  1  5  1  0  0  0  0
  1 15  1  0  0  0  0
  2 16  1  0  0  0  0
  3  4  1  0  0  0  0
  3  9  1  0  0  0  0
  3 17  1  0  0  0  0
  4 18  1  0  0  0  0
  5  6  1  0  0  0  0
  5  7  1  0  0  0  0
  5 19  1  0  0  0  0
  6 20  1  0  0  0  0
  7  8  1  0  0  0  0
  7 13  1  0  0  0  0
  7 21  1  0  0  0  0
  8 22  1  0  0  0  0
  9 10  2  0  0  0  0
  9 11  1  0  0  0  0
 11 12  1  0  0  0  0
 11 23  1  0  0  0  0
 11 24  1  0  0  0  0
 12 25  1  0  0  0  0
 13 14  1  0  0  0  0
 13 26  1  0  0  0  0
 13 27  1  0  0  0  0
 14 28  1  0  0  0  0
M  END
>  <NSC>
1216

$$$$
NSC_245
 ccorina  04030319103D 1   1.00000     0.00000 
CORINA 2.61 0041  25.10.2001
 50 53  0  0  0  0  0  0  0  0  1 V2000
   -0.0184    1.5028    0.0103 C   0  0  0  0  0  0  0  0  0  0  0  0
    0.1347   -2.7435    0.4496 C   0  0  0  0  0  0  0  0  0  0  0  0
    1.3007   -2.0259    0.2587 C   0  0  0  0  0  0  0  0  0  0  0  0
   -1.0810   -2.0871    0.4969 C   0  0  0  0  0  0  0  0  0  0  0  0
   -1.1304   -0.7130    0.3552 C   0  0  0  0  0  0  0  0  0  0  0  0
    1.2511   -0.6518    0.1165 C   0  0  0  0  0  0  0  0  0  0  0  0
    0.0356    0.0047    0.1648 C   0  0  0  0  0  0  0  0  0  0  0  0
    1.8159    2.8040   -1.0885 C   0  0  0  0  0  0  0  0  0  0  0  0
    3.1014    3.3120   -1.1065 C   0  0  0  0  0  0  0  0  0  0  0  0
    1.3831    2.0565   -0.0093 C   0  0  0  0  0  0  0  0  0  0  0  0
    3.9541    3.0725   -0.0451 C   0  0  0  0  0  0  0  0  0  0  0  0
    2.2356    1.8174    1.0523 C   0  0  0  0  0  0  0  0  0  0  0  0
    3.5211    2.3254    1.0343 C   0  0  0  0  0  0  0  0  0  0  0  0
   -0.1564    1.4742   -2.4888 C   0  0  0  0  0  0  0  0  0  0  0  0
   -0.7137    1.8499   -1.2808 C   0  0  0  0  0  0  0  0  0  0  0  0
   -0.7942    1.7926   -3.6731 C   0  0  0  0  0  0  0  0  0  0  0  0
   -1.9092    2.5436   -1.2572 C   0  0  0  0  0  0  0  0  0  0  0  0
   -1.9892    2.4871   -3.6495 C   0  0  0  0  0  0  0  0  0  0  0  0
   -2.5470    2.8620   -2.4415 C   0  0  0  0  0  0  0  0  0  0  0  0
   -1.5359    4.4264    2.0376 C   0  0  0  0  0  0  0  0  0  0  0  0
   -2.1397    3.8189    3.1431 C   0  0  0  0  0  0  0  0  0  0  0  0
   -1.5881    5.8169    1.8977 C   0  0  0  0  0  0  0  0  0  0  0  0
   -2.2335    6.5781    2.8493 C   0  0  0  0  0  0  0  0  0  0  0  0
   -2.7812    4.5938    4.0861 C   0  0  0  0  0  0  0  0  0  0  0  0
   -2.8286    5.9694    3.9406 C   0  0  0  0  0  0  0  0  0  0  0  0
   -0.7900    2.1091    1.1842 C   0  0  0  0  0  0  0  0  0  0  0  0
   -0.8439    3.6072    1.0297 C   0  0  0  0  0  0  0  0  0  0  0  0
   -0.3172    4.1375    0.0749 O   0  0  0  0  0  0  0  0  0  0  0  0
    0.1729   -3.8176    0.5558 H   0  0  0  0  0  0  0  0  0  0  0  0
    2.2505   -2.5387    0.2221 H   0  0  0  0  0  0  0  0  0  0  0  0
   -1.9919   -2.6478    0.6457 H   0  0  0  0  0  0  0  0  0  0  0  0
   -2.0801   -0.2001    0.3929 H   0  0  0  0  0  0  0  0  0  0  0  0
    2.1622   -0.0911   -0.0319 H   0  0  0  0  0  0  0  0  0  0  0  0
    1.1482    2.9949   -1.9157 H   0  0  0  0  0  0  0  0  0  0  0  0
    3.4397    3.8956   -1.9499 H   0  0  0  0  0  0  0  0  0  0  0  0
    4.9587    3.4687   -0.0595 H   0  0  0  0  0  0  0  0  0  0  0  0
    1.8975    1.2334    1.8955 H   0  0  0  0  0  0  0  0  0  0  0  0
    4.1871    2.1388    1.8638 H   0  0  0  0  0  0  0  0  0  0  0  0
    0.7795    0.9355   -2.5073 H   0  0  0  0  0  0  0  0  0  0  0  0
   -0.3586    1.4994   -4.6168 H   0  0  0  0  0  0  0  0  0  0  0  0
   -2.3450    2.8365   -0.3135 H   0  0  0  0  0  0  0  0  0  0  0  0
   -2.4876    2.7359   -4.5748 H   0  0  0  0  0  0  0  0  0  0  0  0
   -3.4814    3.4034   -2.4231 H   0  0  0  0  0  0  0  0  0  0  0  0
   -2.1038    2.7456    3.2578 H   0  0  0  0  0  0  0  0  0  0  0  0
   -1.1239    6.2934    1.0469 H   0  0  0  0  0  0  0  0  0  0  0  0
   -2.2744    7.6520    2.7429 H   0  0  0  0  0  0  0  0  0  0  0  0
   -3.2480    4.1262    4.9404 H   0  0  0  0  0  0  0  0  0  0  0  0
   -3.3326    6.5710    4.6825 H   0  0  0  0  0  0  0  0  0  0  0  0
   -1.8036    1.7085    1.1983 H   0  0  0  0  0  0  0  0  0  0  0  0
   -0.2870    1.8580    2.1180 H   0  0  0  0  0  0  0  0  0  0  0  0
  1  7  1  0  0  0  0
  1 10  1  0  0  0  0
  1 15  1  0  0  0  0
  1 26  1  0  0  0  0
  2  4  2  0  0  0  0
  2  3  1  0  0  0  0
  2 29  1  0  0  0  0
  3  6  2  0  0  0  0
  3 30  1  0  0  0  0
  4  5  1  0  0  0  0
  4 31  1  0  0  0  0
  5  7  2  0  0  0  0
  5 32  1  0  0  0  0
  6  7  1  0  0  0  0
  6 33  1  0  0  0  0
  8  9  2  0  0  0  0
  8 10  1  0  0  0  0
  8 34  1  0  0  0  0
  9 11  1  0  0  0  0
  9 35  1  0  0  0  0
 10 12  2  0  0  0  0
 11 13  2  0  0  0  0
 11 36  1  0  0  0  0
 12 13  1  0  0  0  0
 12 37  1  0  0  0  0
 13 38  1  0  0  0  0
 14 16  2  0  0  0  0
 14 15  1  0  0  0  0
 14 39  1  0  0  0  0
 15 17  2  0  0  0  0
 16 18  1  0  0  0  0
 16 40  1  0  0  0  0
 17 19  1  0  0  0  0
 17 41  1  0  0  0  0
 18 19  2  0  0  0  0
 18 42  1  0  0  0  0
 19 43  1  0  0  0  0
 20 22  2  0  0  0  0
 20 21  1  0  0  0  0
 20 27  1  0  0  0  0
 21 24  2  0  0  0  0
 21 44  1  0  0  0  0
 22 23  1  0  0  0  0
 22 45  1  0  0  0  0
 23 25  2  0  0  0  0
 23 46  1  0  0  0  0
 24 25  1  0  0  0  0
 24 47  1  0  0  0  0
 25 48  1  0  0  0  0
 26 27  1  0  0  0  0
 26 49  1  0  0  0  0
 26 50  1  0  0  0  0
 27 28  2  0  0  0  0
M  END
>  <NSC>
245

$$$$
NSC_2764
 ccorina  04030319113D 1   1.00000     0.00000 
CORINA 2.61 0041  25.10.2001
 20 20  0  0  0  0  0  0  0  0  1 V2000
   -0.0173    1.4227    0.0099 O   0  0  0  0  0  0  0  0  0  0  0  0
    1.8405    0.1022   -1.5900 N   0  0  0  0  0  0  0  0  0  0  0  0
    0.5191   -0.5035   -1.3515 C   0  0  0  0  0  0  0  0  0  0  0  0
    0.0021   -0.0041    0.0020 C   0  0  0  0  0  0  0  0  0  0  0  0
    1.9762    1.5499   -1.3544 C   0  0  0  0  0  0  0  0  0  0  0  0
    1.3359    1.8755   -0.0006 C   0  0  0  0  0  0  0  0  0  0  0  0
    2.8851   -0.6397   -2.0081 C   0  0  0  0  0  0  0  0  0  0  0  0
    2.7472   -1.8301   -2.1952 O   0  0  0  0  0  0  0  0  0  0  0  0
    4.2245    0.0098   -2.2431 C   0  0  0  0  0  0  0  0  0  0  0  0
   -0.1703   -0.2052   -2.1414 H   0  0  0  0  0  0  0  0  0  0  0  0
    0.6101   -1.5895   -1.3326 H   0  0  0  0  0  0  0  0  0  0  0  0
    0.6576   -0.3626    0.7957 H   0  0  0  0  0  0  0  0  0  0  0  0
   -1.0070   -0.3817    0.1669 H   0  0  0  0  0  0  0  0  0  0  0  0
    3.0314    1.8225   -1.3374 H   0  0  0  0  0  0  0  0  0  0  0  0
    1.4660    2.1006   -2.1447 H   0  0  0  0  0  0  0  0  0  0  0  0
    1.3594    2.9530    0.1622 H   0  0  0  0  0  0  0  0  0  0  0  0
    1.8918    1.3766    0.7932 H   0  0  0  0  0  0  0  0  0  0  0  0
    4.9398   -0.7425   -2.5754 H   0  0  0  0  0  0  0  0  0  0  0  0
    4.1256    0.7800   -3.0080 H   0  0  0  0  0  0  0  0  0  0  0  0
    4.5768    0.4617   -1.3159 H   0  0  0  0  0  0  0  0  0  0  0  0
  1  4  1  0  0  0  0
  1  6  1  0  0  0  0
  2  3  1  0  0  0  0
  2  5  1  0  0  0  0
  2  7  1  0  0  0  0
  3  4  1  0  0  0  0
  3 10  1  0  0  0  0
  3 11  1  0  0  0  0
  4 12  1  0  0  0  0
  4 13  1  0  0  0  0
  5  6  1  0  0  0  0
  5 14  1  0  0  0  0
  5 15  1  0  0  0  0
  6 16  1  0  0  0  0
  6 17  1  0  0  0  0
  7  8  2  0  0  0  0
  7  9  1  0  0  0  0
  9 18  1  0  0  0  0
  9 19  1  0  0  0  0
  9 20  1  0  0  0  0
M  END
>  <NSC>
2764

$$$$
NSC_2620
 ccorina  04030319113D 1   1.00000     0.00000 
CORINA 2.61 0041  25.10.2001
 18 19  0  0  0  0  0  0  0  0  2 V2000
   -2.2670    1.2843    0.0420 O   0  0  0  0  0  0  0  0  0  0  0  0
   -0.0111    0.9658    0.0074 N   0  0  0  0  0  0  0  0  0  0  0  0
    0.0021   -0.0041    0.0020 H   0  0  0  0  0  0  0  0  0  0  0  0
    2.2355    1.3456   -0.0124 O   0  0  0  0  0  0  0  0  0  0  0  0
   -1.1304    1.7118    0.0279 C   0  0  0  0  0  0  0  0  0  0  0  0
   -0.7453    3.1389    0.0297 C   0  0  0  0  0  0  0  0  0  0  0  0
   -1.4505    4.3316    0.0465 C   0  0  0  0  0  0  0  0  0  0  0  0
   -0.7642    5.5358    0.0427 C   0  0  0  0  0  0  0  0  0  0  0  0
    0.6639    3.1581    0.0090 C   0  0  0  0  0  0  0  0  0  0  0  0
    0.6178    5.5547    0.0219 C   0  0  0  0  0  0  0  0  0  0  0  0
    1.3365    4.3696    0.0059 C   0  0  0  0  0  0  0  0  0  0  0  0
    1.0876    1.7420    0.0010 C   0  0  0  0  0  0  0  0  0  0  0  0
    2.8163    4.3980   -0.0164 N   0  3  0  0  0  0  0  0  0  0  0  0
    3.4453    3.3551   -0.0304 O   0  5  0  0  0  0  0  0  0  0  0  0
    3.4049    5.4644   -0.0206 O   0  0  0  0  0  0  0  0  0  0  0  0
   -2.5304    4.3228    0.0620 H   0  0  0  0  0  0  0  0  0  0  0  0
   -1.3131    6.4659    0.0557 H   0  0  0  0  0  0  0  0  0  0  0  0
    1.1412    6.4994    0.0191 H   0  0  0  0  0  0  0  0  0  0  0  0
  1  5  2  0  0  0  0
  2  3  1  0  0  0  0
  2 12  1  0  0  0  0
  2  5  1  0  0  0  0
  4 12  2  0  0  0  0
  5  6  1  0  0  0  0
  6  7  1  0  0  0  0
  6  9  2  0  0  0  0
  7  8  2  0  0  0  0
  7 16  1  0  0  0  0
  8 10  1  0  0  0  0
  8 17  1  0  0  0  0
  9 12  1  0  0  0  0
  9 11  1  0  0  0  0
 10 11  2  0  0  0  0
 10 18  1  0  0  0  0
 11 13  1  0  0  0  0
 13 15  2  0  0  0  0
 13 14  1  0  0  0  0
M  CHG  2  13   1  14  -1
M  END
>  <NSC>
2620

$$$$
NSC_817
 ccorina  04030319103D 1   1.00000     0.00000 
CORINA 2.61 0041  25.10.2001
 14 14  0  0  0  0  0  0  0  0  1 V2000
   -0.0262    2.0805    0.0135 S   0  0  0  0  0  0  0  0  0  0  0  0
    0.0021   -0.0041    0.0020 S   0  0  0  0  0  0  0  0  0  0  0  0
    1.8012    2.3584   -0.0025 C   0  0  0  0  0  0  0  0  0  0  0  0
    2.3977    1.0676    0.6018 C   0  0  0  0  0  0  0  0  0  0  0  0
    1.8364   -0.2321   -0.0167 C   0  0  0  0  0  0  0  0  0  0  0  0
    3.9141    1.0893    0.3988 C   0  0  0  0  0  0  0  0  0  0  0  0
    2.1553    2.4988   -1.0237 H   0  0  0  0  0  0  0  0  0  0  0  0
    2.0599    3.2205    0.6122 H   0  0  0  0  0  0  0  0  0  0  0  0
    2.1946    1.0590    1.6727 H   0  0  0  0  0  0  0  0  0  0  0  0
    2.1184   -1.0937    0.5885 H   0  0  0  0  0  0  0  0  0  0  0  0
    2.1940   -0.3516   -1.0394 H   0  0  0  0  0  0  0  0  0  0  0  0
    4.3501    0.1837    0.8206 H   0  0  0  0  0  0  0  0  0  0  0  0
    4.1373    1.1377   -0.6670 H   0  0  0  0  0  0  0  0  0  0  0  0
    4.3351    1.9619    0.8983 H   0  0  0  0  0  0  0  0  0  0  0  0
  1  2  1  0  0  0  0
  1  3  1  0  0  0  0
  2  5  1  0  0  0  0
  3  4  1  0  0  0  0
  3  7  1  0  0  0  0
  3  8  1  0  0  0  0
  4  5  1  0  0  0  0
  4  6  1  0  0  0  0
  4  9  1  0  0  0  0
  5 10  1  0  0  0  0
  5 11  1  0  0  0  0
  6 12  1  0  0  0  0
  6 13  1  0  0  0  0
  6 14  1  0  0  0  0
M  END
>  <NSC>
817

$$$$
NSC_3058
 ccorina  04030319113D 1   1.00000     0.00000 
CORINA 2.61 0041  25.10.2001
 14 15  0  0  0  0  0  0  0  0  1 V2000
   -0.0169    1.3971    0.0097 C   0  0  0  0  0  0  0  0  0  0  0  0
    0.0021   -0.0041    0.0020 C   0  0  0  0  0  0  0  0  0  0  0  0
    1.1575    2.0911    0.0022 C   0  0  0  0  0  0  0  0  0  0  0  0
    1.2386   -0.6725   -0.0134 C   0  0  0  0  0  0  0  0  0  0  0  0
    2.3761    1.4246   -0.0130 C   0  0  0  0  0  0  0  0  0  0  0  0
    2.4216    0.0587   -0.0205 C   0  0  0  0  0  0  0  0  0  0  0  0
   -0.9687   -0.9392    0.0055 N   0  0  0  0  0  0  0  0  0  0  0  0
    0.9456   -2.0155   -0.0185 N   0  0  0  0  0  0  0  0  0  0  0  0
   -0.4534   -2.1179   -0.0062 N   0  0  0  0  0  0  0  0  0  0  0  0
    1.5812   -2.7482   -0.0285 H   0  0  0  0  0  0  0  0  0  0  0  0
   -0.9585    1.9260    0.0171 H   0  0  0  0  0  0  0  0  0  0  0  0
    1.1396    3.1709    0.0078 H   0  0  0  0  0  0  0  0  0  0  0  0
    3.2958    1.9908   -0.0189 H   0  0  0  0  0  0  0  0  0  0  0  0
    3.3735   -0.4513   -0.0319 H   0  0  0  0  0  0  0  0  0  0  0  0
  1  2  1  0  0  0  0
  1  3  2  0  0  0  0
  1 11  1  0  0  0  0
  2  4  2  0  0  0  0
  2  7  1  0  0  0  0
  3  5  1  0  0  0  0
  3 12  1  0  0  0  0
  4  6  1  0  0  0  0
  4  8  1  0  0  0  0
  5  6  2  0  0  0  0
  5 13  1  0  0  0  0
  6 14  1  0  0  0  0
  7  9  2  0  0  0  0
  8 10  1  0  0  0  0
  8  9  1  0  0  0  0
M  END
>  <NSC>
3058

$$$$
NSC_2158
 ccorina  04030319113D 1   1.00000     0.00000 
CORINA 2.61 0041  25.10.2001
 30 30  0  0  0  0  0  0  0  0  1 V2000
   -0.0187    1.5258    0.0104 C   0  0  0  0  0  0  0  0  0  0  0  0
    1.4167    2.0553   -0.0004 C   0  0  0  0  0  0  0  0  0  0  0  0
    0.0021   -0.0041    0.0020 C   0  0  0  0  0  0  0  0  0  0  0  0
    0.7421   -0.5109    1.2415 C   0  0  0  0  0  0  0  0  0  0  0  0
    2.1567    1.5485    1.2391 C   0  0  0  0  0  0  0  0  0  0  0  0
    2.1775    0.0187    1.2307 C   0  0  0  0  0  0  0  0  0  0  0  0
   -1.4333   -0.5336    0.0129 C   0  0  0  0  0  0  0  0  0  0  0  0
   -1.4126   -2.0635    0.0045 C   0  0  0  0  0  0  0  0  0  0  0  0
   -2.8479   -2.5931    0.0153 C   0  0  0  0  0  0  0  0  0  0  0  0
   -2.8275   -4.0999    0.0070 C   0  0  0  0  0  0  0  0  0  0  0  0
   -1.7731   -4.6897   -0.0062 O   0  0  0  0  0  0  0  0  0  0  0  0
   -3.9807   -4.7868    0.0144 O   0  0  0  0  0  0  0  0  0  0  0  0
   -0.5289    1.8773    0.9072 H   0  0  0  0  0  0  0  0  0  0  0  0
   -0.5459    1.8868   -0.8726 H   0  0  0  0  0  0  0  0  0  0  0  0
    1.9269    1.7038   -0.8972 H   0  0  0  0  0  0  0  0  0  0  0  0
    1.4019    3.1452    0.0056 H   0  0  0  0  0  0  0  0  0  0  0  0
    0.5123   -0.3556   -0.8948 H   0  0  0  0  0  0  0  0  0  0  0  0
    0.2319   -0.1594    2.1383 H   0  0  0  0  0  0  0  0  0  0  0  0
    0.7568   -1.6008    1.2356 H   0  0  0  0  0  0  0  0  0  0  0  0
    3.1793    1.9258    1.2314 H   0  0  0  0  0  0  0  0  0  0  0  0
    1.6465    1.9000    2.1359 H   0  0  0  0  0  0  0  0  0  0  0  0
    2.7046   -0.3424    2.1137 H   0  0  0  0  0  0  0  0  0  0  0  0
    2.6876   -0.3328    0.3339 H   0  0  0  0  0  0  0  0  0  0  0  0
   -1.9435   -0.1821    0.9097 H   0  0  0  0  0  0  0  0  0  0  0  0
   -1.9605   -0.1726   -0.8702 H   0  0  0  0  0  0  0  0  0  0  0  0
   -0.9024   -2.4150   -0.8923 H   0  0  0  0  0  0  0  0  0  0  0  0
   -0.8854   -2.4246    0.8875 H   0  0  0  0  0  0  0  0  0  0  0  0
   -3.3581   -2.2415    0.9121 H   0  0  0  0  0  0  0  0  0  0  0  0
   -3.3751   -2.2320   -0.8677 H   0  0  0  0  0  0  0  0  0  0  0  0
   -3.9676   -5.7537    0.0090 H   0  0  0  0  0  0  0  0  0  0  0  0
  1  3  1  0  0  0  0
  1  2  1  0  0  0  0
  1 13  1  0  0  0  0
  1 14  1  0  0  0  0
  2  5  1  0  0  0  0
  2 15  1  0  0  0  0
  2 16  1  0  0  0  0
  3  7  1  0  0  0  0
  3  4  1  0  0  0  0
  3 17  1  0  0  0  0
  4  6  1  0  0  0  0
  4 18  1  0  0  0  0
  4 19  1  0  0  0  0
  5  6  1  0  0  0  0
  5 20  1  0  0  0  0
  5 21  1  0  0  0  0
  6 22  1  0  0  0  0
  6 23  1  0  0  0  0
  7  8  1  0  0  0  0
  7 24  1  0  0  0  0
  7 25  1  0  0  0  0
  8  9  1  0  0  0  0
  8 26  1  0  0  0  0
  8 27  1  0  0  0  0
  9 10  1  0  0  0  0
  9 28  1  0  0  0  0
  9 29  1  0  0  0  0
 10 12  1  0  0  0  0
 10 11  2  0  0  0  0
 12 30  1  0  0  0  0
M  END
>  <NSC>
2158

$$$$
NSC_358
 ccorina  04030319103D 1   1.00000     0.00000 
CORINA 2.61 0041  25.10.2001
 34 34  0  0  0  0  0  0  0  0  1 V2000
   -0.0167    1.3781    0.0096 C   0  0  0  0  0  0  0  0  0  0  0  0
    0.0021   -0.0041    0.0020 C   0  0  0  0  0  0  0  0  0  0  0  0
    1.1709    2.0855    0.0021 C   0  0  0  0  0  0  0  0  0  0  0  0
    2.3773    1.4107   -0.0131 C   0  0  0  0  0  0  0  0  0  0  0  0
    1.2084   -0.6789   -0.0132 C   0  0  0  0  0  0  0  0  0  0  0  0
    2.3960    0.0285   -0.0203 C   0  0  0  0  0  0  0  0  0  0  0  0
    1.1505    3.5924    0.0099 C   0  0  0  0  0  0  0  0  0  0  0  0
    2.3170    4.0811    0.6751 O   0  0  0  0  0  0  0  0  0  0  0  0
    1.1301    4.1096   -1.4298 C   0  0  0  0  0  0  0  0  0  0  0  0
    1.1096    5.6165   -1.4220 C   0  0  0  0  0  0  0  0  0  0  0  0
    1.1112    6.2152   -0.3725 O   0  0  0  0  0  0  0  0  0  0  0  0
    1.0896    6.2935   -2.5809 O   0  0  0  0  0  0  0  0  0  0  0  0
    1.0699    7.7453   -2.5734 C   0  0  0  0  0  0  0  0  0  0  0  0
   -0.1793    8.2346   -1.8379 C   0  0  0  0  0  0  0  0  0  0  0  0
    2.3188    8.2686   -1.8611 C   0  0  0  0  0  0  0  0  0  0  0  0
    1.0495    8.2626   -4.0131 C   0  0  0  0  0  0  0  0  0  0  0  0
   -0.9592    1.9054    0.0170 H   0  0  0  0  0  0  0  0  0  0  0  0
   -0.9258   -0.5567    0.0083 H   0  0  0  0  0  0  0  0  0  0  0  0
    3.3051    1.9634   -0.0197 H   0  0  0  0  0  0  0  0  0  0  0  0
    1.2231   -1.7588   -0.0184 H   0  0  0  0  0  0  0  0  0  0  0  0
    3.3385   -0.4987   -0.0329 H   0  0  0  0  0  0  0  0  0  0  0  0
    0.2605    3.9409    0.5339 H   0  0  0  0  0  0  0  0  0  0  0  0
    3.0796    3.7508    0.1809 H   0  0  0  0  0  0  0  0  0  0  0  0
    2.0200    3.7611   -1.9538 H   0  0  0  0  0  0  0  0  0  0  0  0
    0.2403    3.7368   -1.9373 H   0  0  0  0  0  0  0  0  0  0  0  0
   -0.1647    7.8661   -0.8122 H   0  0  0  0  0  0  0  0  0  0  0  0
   -0.1941    9.3245   -1.8322 H   0  0  0  0  0  0  0  0  0  0  0  0
   -1.0690    7.8618   -2.3453 H   0  0  0  0  0  0  0  0  0  0  0  0
    3.2088    7.9200   -2.3851 H   0  0  0  0  0  0  0  0  0  0  0  0
    2.3041    9.3585   -1.8554 H   0  0  0  0  0  0  0  0  0  0  0  0
    2.3334    7.9001   -0.8354 H   0  0  0  0  0  0  0  0  0  0  0  0
    0.1597    7.8898   -4.5205 H   0  0  0  0  0  0  0  0  0  0  0  0
    1.0347    9.3525   -4.0074 H   0  0  0  0  0  0  0  0  0  0  0  0
    1.9395    7.9140   -4.5371 H   0  0  0  0  0  0  0  0  0  0  0  0
  1  2  2  0  0  0  0
  1  3  1  0  0  0  0
  1 17  1  0  0  0  0
  2  5  1  0  0  0  0
  2 18  1  0  0  0  0
  3  4  2  0  0  0  0
  3  7  1  0  0  0  0
  4  6  1  0  0  0  0
  4 19  1  0  0  0  0
  5  6  2  0  0  0  0
  5 20  1  0  0  0  0
  6 21  1  0  0  0  0
  7  8  1  0  0  0  0
  7  9  1  0  0  0  0
  7 22  1  0  0  0  0
  8 23  1  0  0  0  0
  9 10  1  0  0  0  0
  9 24  1  0  0  0  0
  9 25  1  0  0  0  0
 10 11  2  0  0  0  0
 10 12  1  0  0  0  0
 12 13  1  0  0  0  0
 13 14  1  0  0  0  0
 13 15  1  0  0  0  0
 13 16  1  0  0  0  0
 14 26  1  0  0  0  0
 14 27  1  0  0  0  0
 14 28  1  0  0  0  0
 15 29  1  0  0  0  0
 15 30  1  0  0  0  0
 15 31  1  0  0  0  0
 16 32  1  0  0  0  0
 16 33  1  0  0  0  0
 16 34  1  0  0  0  0
M  END
>  <NSC>
358

$$$$
NSC_1285
 ccorina  04030319103D 1   1.00000     0.00000 
CORINA 2.61 0041  25.10.2001
 32 33  0  0  0  0  0  0  0  0  1 V2000
   -0.0188    1.5362    0.0105 C   0  0  0  0  0  0  0  0  0  0  0  0
    0.2736    0.0285   -0.1094 C   0  0  0  0  0  0  0  0  0  0  0  0
    1.4974    0.3110    0.7866 C   0  0  0  0  0  0  0  0  0  0  0  0
    0.7136   -0.3409   -1.5371 C   0  0  0  0  0  0  0  0  0  0  0  0
    2.1320    0.2050   -1.7557 C   0  0  0  0  0  0  0  0  0  0  0  0
    1.5076    1.7065    0.1287 C   0  0  0  0  0  0  0  0  0  0  0  0
    2.1818    1.6553   -1.2539 C   0  0  0  0  0  0  0  0  0  0  0  0
   -0.6133    2.1533   -1.2571 C   0  0  0  0  0  0  0  0  0  0  0  0
   -0.7834    1.9185    1.2794 C   0  0  0  0  0  0  0  0  0  0  0  0
    0.7149   -1.8623   -1.7000 C   0  0  0  0  0  0  0  0  0  0  0  0
    1.1530   -2.2227   -3.1208 C   0  0  0  0  0  0  0  0  0  0  0  0
    1.1542   -3.6436   -3.2729 O   0  0  0  0  0  0  0  0  0  0  0  0
   -0.4804   -0.6313    0.3199 H   0  0  0  0  0  0  0  0  0  0  0  0
    1.2690    0.3277    1.8522 H   0  0  0  0  0  0  0  0  0  0  0  0
    2.3698   -0.2964    0.5454 H   0  0  0  0  0  0  0  0  0  0  0  0
    0.0315    0.1066   -2.2600 H   0  0  0  0  0  0  0  0  0  0  0  0
    2.8469   -0.3999   -1.1980 H   0  0  0  0  0  0  0  0  0  0  0  0
    2.3752    0.1769   -2.8179 H   0  0  0  0  0  0  0  0  0  0  0  0
    1.8405    2.5244    0.7676 H   0  0  0  0  0  0  0  0  0  0  0  0
    3.2188    1.9803   -1.1700 H   0  0  0  0  0  0  0  0  0  0  0  0
    1.6472    2.3036   -1.9482 H   0  0  0  0  0  0  0  0  0  0  0  0
   -1.6112    1.7482   -1.4249 H   0  0  0  0  0  0  0  0  0  0  0  0
   -0.6753    3.2352   -1.1399 H   0  0  0  0  0  0  0  0  0  0  0  0
    0.0232    1.9160   -2.1096 H   0  0  0  0  0  0  0  0  0  0  0  0
   -0.9514    2.9954    1.2918 H   0  0  0  0  0  0  0  0  0  0  0  0
   -1.7426    1.4009    1.2955 H   0  0  0  0  0  0  0  0  0  0  0  0
   -0.2010    1.6315    2.1549 H   0  0  0  0  0  0  0  0  0  0  0  0
    1.4072   -2.3038   -0.9832 H   0  0  0  0  0  0  0  0  0  0  0  0
   -0.2888   -2.2477   -1.5205 H   0  0  0  0  0  0  0  0  0  0  0  0
    0.4607   -1.7812   -3.8376 H   0  0  0  0  0  0  0  0  0  0  0  0
    2.1567   -1.8373   -3.3003 H   0  0  0  0  0  0  0  0  0  0  0  0
    1.4354   -3.8274   -4.1797 H   0  0  0  0  0  0  0  0  0  0  0  0
  1  2  1  0  0  0  0
  1  6  1  0  0  0  0
  1  8  1  0  0  0  0
  1  9  1  0  0  0  0
  2  3  1  0  0  0  0
  2  4  1  0  0  0  0
  2 13  1  0  0  0  0
  3  6  1  0  0  0  0
  3 14  1  0  0  0  0
  3 15  1  0  0  0  0
  4  5  1  0  0  0  0
  4 10  1  0  0  0  0
  4 16  1  0  0  0  0
  5  7  1  0  0  0  0
  5 17  1  0  0  0  0
  5 18  1  0  0  0  0
  6  7  1  0  0  0  0
  6 19  1  0  0  0  0
  7 20  1  0  0  0  0
  7 21  1  0  0  0  0
  8 22  1  0  0  0  0
  8 23  1  0  0  0  0
  8 24  1  0  0  0  0
  9 25  1  0  0  0  0
  9 26  1  0  0  0  0
  9 27  1  0  0  0  0
 10 11  1  0  0  0  0
 10 28  1  0  0  0  0
 10 29  1  0  0  0  0
 11 12  1  0  0  0  0
 11 30  1  0  0  0  0
 11 31  1  0  0  0  0
 12 32  1  0  0  0  0
M  END
>  <NSC>
1285

$$$$
NSC_1684
 ccorina  04030319103D 1   1.00000     0.00000 
CORINA 2.61 0041  25.10.2001
 30 30  0  0  0  0  0  0  0  0  1 V2000
   -0.0177    1.4552    0.0100 O   0  0  0  0  0  0  0  0  0  0  0  0
    1.6493    2.9055   -0.5352 O   0  0  0  0  0  0  0  0  0  0  0  0
    0.0021   -0.0041    0.0020 C   0  0  0  0  0  0  0  0  0  0  0  0
    1.2730   -0.3925    0.7875 C   0  0  0  0  0  0  0  0  0  0  0  0
    2.1007    0.9116    0.7783 C   0  0  0  0  0  0  0  0  0  0  0  0
    1.2532    1.8974    0.0003 C   0  0  0  0  0  0  0  0  0  0  0  0
   -3.7390   -0.6518    0.6429 C   0  0  0  0  0  0  0  0  0  0  0  0
   -3.6845   -2.0798    0.6546 O   0  0  0  0  0  0  0  0  0  0  0  0
   -2.4939   -0.0997   -0.0542 C   0  0  0  0  0  0  0  0  0  0  0  0
   -2.5484    1.3282   -0.0659 O   0  0  0  0  0  0  0  0  0  0  0  0
   -1.2430   -0.5562    0.6991 C   0  0  0  0  0  0  0  0  0  0  0  0
   -1.1885   -1.9841    0.7108 O   0  0  0  0  0  0  0  0  0  0  0  0
    0.9437   -0.7725    2.1251 O   0  0  0  0  0  0  0  0  0  0  0  0
   -4.9900   -0.1953   -0.1105 C   0  0  0  0  0  0  0  0  0  0  0  0
   -6.1528   -0.7110    0.5406 O   0  0  0  0  0  0  0  0  0  0  0  0
    2.3095    1.3785    2.1126 O   0  0  0  0  0  0  0  0  0  0  0  0
    0.0606   -0.3762   -1.0208 H   0  0  0  0  0  0  0  0  0  0  0  0
    1.8101   -1.1934    0.2794 H   0  0  0  0  0  0  0  0  0  0  0  0
    3.0553    0.7523    0.2767 H   0  0  0  0  0  0  0  0  0  0  0  0
   -3.7762   -0.2813    1.6673 H   0  0  0  0  0  0  0  0  0  0  0  0
   -3.6528   -2.3658   -0.2686 H   0  0  0  0  0  0  0  0  0  0  0  0
   -2.4567   -0.4703   -1.0786 H   0  0  0  0  0  0  0  0  0  0  0  0
   -2.5801    1.6143    0.8573 H   0  0  0  0  0  0  0  0  0  0  0  0
   -1.2802   -0.1856    1.7235 H   0  0  0  0  0  0  0  0  0  0  0  0
   -1.1568   -2.2702   -0.2124 H   0  0  0  0  0  0  0  0  0  0  0  0
    1.7746   -1.0028    2.5628 H   0  0  0  0  0  0  0  0  0  0  0  0
   -5.0315    0.8939   -0.1194 H   0  0  0  0  0  0  0  0  0  0  0  0
   -4.9527   -0.5659   -1.1349 H   0  0  0  0  0  0  0  0  0  0  0  0
   -6.9167   -0.4008    0.0354 H   0  0  0  0  0  0  0  0  0  0  0  0
    2.8294    2.1912    2.0462 H   0  0  0  0  0  0  0  0  0  0  0  0
  1  3  1  0  0  0  0
  1  6  1  0  0  0  0
  2  6  2  0  0  0  0
  3  4  1  0  0  0  0
  3 11  1  0  0  0  0
  3 17  1  0  0  0  0
  4  5  1  0  0  0  0
  4 13  1  0  0  0  0
  4 18  1  0  0  0  0
  5  6  1  0  0  0  0
  5 16  1  0  0  0  0
  5 19  1  0  0  0  0
  7  8  1  0  0  0  0
  7  9  1  0  0  0  0
  7 14  1  0  0  0  0
  7 20  1  0  0  0  0
  8 21  1  0  0  0  0
  9 10  1  0  0  0  0
  9 11  1  0  0  0  0
  9 22  1  0  0  0  0
 10 23  1  0  0  0  0
 11 12  1  0  0  0  0
 11 24  1  0  0  0  0
 12 25  1  0  0  0  0
 13 26  1  0  0  0  0
 14 15  1  0  0  0  0
 14 27  1  0  0  0  0
 14 28  1  0  0  0  0
 15 29  1  0  0  0  0
 16 30  1  0  0  0  0
M  END
>  <NSC>
1684

$$$$
NSC_2261
 ccorina  04030319113D 1   1.00000     0.00000 
CORINA 2.61 0041  25.10.2001
 20 19  0  0  0  0  0  0  0  0  1 V2000
   -0.0173    1.4248    0.0099 O   0  0  0  0  0  0  0  0  0  0  0  0
    0.0021   -0.0041    0.0020 C   0  0  0  0  0  0  0  0  0  0  0  0
   -1.4333   -0.5336    0.0129 C   0  0  0  0  0  0  0  0  0  0  0  0
   -2.1245   -0.0603   -1.1448 O   0  0  0  0  0  0  0  0  0  0  0  0
   -3.4515   -0.5859   -1.0773 C   0  0  0  0  0  0  0  0  0  0  0  0
   -4.2495   -0.1141   -2.2945 C   0  0  0  0  0  0  0  0  0  0  0  0
   -3.6145   -0.5759   -3.4885 O   0  0  0  0  0  0  0  0  0  0  0  0
   -4.4026   -0.1057   -4.5838 C   0  0  0  0  0  0  0  0  0  0  0  0
    0.9045    1.7168    0.0026 H   0  0  0  0  0  0  0  0  0  0  0  0
    0.5123   -0.3556   -0.8948 H   0  0  0  0  0  0  0  0  0  0  0  0
    0.5293   -0.3651    0.8851 H   0  0  0  0  0  0  0  0  0  0  0  0
   -1.4185   -1.6235    0.0069 H   0  0  0  0  0  0  0  0  0  0  0  0
   -1.9435   -0.1821    0.9097 H   0  0  0  0  0  0  0  0  0  0  0  0
   -3.4110   -1.6751   -1.0694 H   0  0  0  0  0  0  0  0  0  0  0  0
   -3.9359   -0.2337   -0.1666 H   0  0  0  0  0  0  0  0  0  0  0  0
   -5.2618   -0.5151   -2.2430 H   0  0  0  0  0  0  0  0  0  0  0  0
   -4.2901    0.9751   -2.3025 H   0  0  0  0  0  0  0  0  0  0  0  0
   -3.9548   -0.4350   -5.5214 H   0  0  0  0  0  0  0  0  0  0  0  0
   -5.4129   -0.5067   -4.5031 H   0  0  0  0  0  0  0  0  0  0  0  0
   -4.4412    0.9835   -4.5625 H   0  0  0  0  0  0  0  0  0  0  0  0
  1  2  1  0  0  0  0
  1  9  1  0  0  0  0
  2  3  1  0  0  0  0
  2 10  1  0  0  0  0
  2 11  1  0  0  0  0
  3  4  1  0  0  0  0
  3 12  1  0  0  0  0
  3 13  1  0  0  0  0
  4  5  1  0  0  0  0
  5  6  1  0  0  0  0
  5 14  1  0  0  0  0
  5 15  1  0  0  0  0
  6  7  1  0  0  0  0
  6 16  1  0  0  0  0
  6 17  1  0  0  0  0
  7  8  1  0  0  0  0
  8 18  1  0  0  0  0
  8 19  1  0  0  0  0
  8 20  1  0  0  0  0
M  END
>  <NSC>
2261

$$$$
NSC_2113
 ccorina  04030319103D 1   1.00000     0.00000 
CORINA 2.61 0041  25.10.2001
 26 26  0  0  0  0  0  0  0  0  1 V2000
   -0.0167    1.3771    0.0096 C   0  0  0  0  0  0  0  0  0  0  0  0
    0.0021   -0.0041    0.0020 C   0  0  0  0  0  0  0  0  0  0  0  0
    1.1749    2.0869    0.0020 C   0  0  0  0  0  0  0  0  0  0  0  0
    2.3853    1.4098   -0.0132 C   0  0  0  0  0  0  0  0  0  0  0  0
    1.2125   -0.6811   -0.0132 C   0  0  0  0  0  0  0  0  0  0  0  0
    2.4041    0.0286   -0.0204 C   0  0  0  0  0  0  0  0  0  0  0  0
    1.2309   -2.0408   -0.0198 O   0  0  0  0  0  0  0  0  0  0  0  0
    2.6043   -2.4352   -0.0353 C   0  0  0  0  0  0  0  0  0  0  0  0
    2.6964   -3.9624   -0.0434 C   0  0  0  0  0  0  0  0  0  0  0  0
    1.1565    3.4465    0.0091 O   0  0  0  0  0  0  0  0  0  0  0  0
   -0.2169    3.8409    0.0245 C   0  0  0  0  0  0  0  0  0  0  0  0
   -0.3090    5.3681    0.0332 C   0  0  0  0  0  0  0  0  0  0  0  0
   -0.9592    1.9043    0.0169 H   0  0  0  0  0  0  0  0  0  0  0  0
   -0.9258   -0.5567    0.0083 H   0  0  0  0  0  0  0  0  0  0  0  0
    3.3132    1.9625   -0.0198 H   0  0  0  0  0  0  0  0  0  0  0  0
    3.3466   -0.4986   -0.0326 H   0  0  0  0  0  0  0  0  0  0  0  0
    3.0865   -2.0374   -0.9283 H   0  0  0  0  0  0  0  0  0  0  0  0
    3.1042   -2.0458    0.8516 H   0  0  0  0  0  0  0  0  0  0  0  0
    2.1965   -4.3518   -0.9303 H   0  0  0  0  0  0  0  0  0  0  0  0
    3.7440   -4.2632   -0.0553 H   0  0  0  0  0  0  0  0  0  0  0  0
    2.2142   -4.3602    0.8495 H   0  0  0  0  0  0  0  0  0  0  0  0
   -0.7166    3.4518   -0.8626 H   0  0  0  0  0  0  0  0  0  0  0  0
   -0.6993    3.4428    0.9172 H   0  0  0  0  0  0  0  0  0  0  0  0
   -1.3566    5.6689    0.0449 H   0  0  0  0  0  0  0  0  0  0  0  0
    0.1907    5.7572    0.9203 H   0  0  0  0  0  0  0  0  0  0  0  0
    0.1734    5.7662   -0.8596 H   0  0  0  0  0  0  0  0  0  0  0  0
  1  2  1  0  0  0  0
  1  3  2  0  0  0  0
  1 13  1  0  0  0  0
  2  5  2  0  0  0  0
  2 14  1  0  0  0  0
  3  4  1  0  0  0  0
  3 10  1  0  0  0  0
  4  6  2  0  0  0  0
  4 15  1  0  0  0  0
  5  6  1  0  0  0  0
  5  7  1  0  0  0  0
  6 16  1  0  0  0  0
  7  8  1  0  0  0  0
  8  9  1  0  0  0  0
  8 17  1  0  0  0  0
  8 18  1  0  0  0  0
  9 19  1  0  0  0  0
  9 20  1  0  0  0  0
  9 21  1  0  0  0  0
 10 11  1  0  0  0  0
 11 12  1  0  0  0  0
 11 22  1  0  0  0  0
 11 23  1  0  0  0  0
 12 24  1  0  0  0  0
 12 25  1  0  0  0  0
 12 26  1  0  0  0  0
M  END
>  <NSC>
2113

$$$$
NSC_809
 ccorina  04030319103D 1   1.00000     0.00000 
CORINA 2.61 0041  25.10.2001
 67 66  0  0  0  0  0  0  0  0  1 V2000
   -0.0173    1.4248    0.0099 O   0  0  0  0  0  0  0  0  0  0  0  0
    0.0021   -0.0041    0.0020 C   0  0  0  0  0  0  0  0  0  0  0  0
   -1.4333   -0.5336    0.0129 C   0  0  0  0  0  0  0  0  0  0  0  0
   -2.1733   -0.0268   -1.2266 C   0  0  0  0  0  0  0  0  0  0  0  0
   -1.5044   -0.4877   -2.4024 O   0  0  0  0  0  0  0  0  0  0  0  0
   -1.4126   -2.0635    0.0045 C   0  0  0  0  0  0  0  0  0  0  0  0
   -2.8479   -2.5931    0.0153 C   0  0  0  0  0  0  0  0  0  0  0  0
   -2.8272   -4.1229    0.0069 C   0  0  0  0  0  0  0  0  0  0  0  0
   -4.2626   -4.6525    0.0178 C   0  0  0  0  0  0  0  0  0  0  0  0
   -4.2418   -6.1823    0.0094 C   0  0  0  0  0  0  0  0  0  0  0  0
   -5.6772   -6.7119    0.0202 C   0  0  0  0  0  0  0  0  0  0  0  0
   -5.6565   -8.2417    0.0118 C   0  0  0  0  0  0  0  0  0  0  0  0
   -7.0918   -8.7713    0.0227 C   0  0  0  0  0  0  0  0  0  0  0  0
   -7.0711  -10.3012    0.0143 C   0  0  0  0  0  0  0  0  0  0  0  0
   -8.5065  -10.8307    0.0251 C   0  0  0  0  0  0  0  0  0  0  0  0
   -8.4857  -12.3606    0.0167 C   0  0  0  0  0  0  0  0  0  0  0  0
   -9.9211  -12.8902    0.0276 C   0  0  0  0  0  0  0  0  0  0  0  0
   -9.9004  -14.4200    0.0191 C   0  0  0  0  0  0  0  0  0  0  0  0
  -11.3358  -14.9496    0.0300 C   0  0  0  0  0  0  0  0  0  0  0  0
  -11.3150  -16.4794    0.0216 C   0  0  0  0  0  0  0  0  0  0  0  0
  -12.7504  -17.0090    0.0325 C   0  0  0  0  0  0  0  0  0  0  0  0
  -12.7296  -18.5388    0.0240 C   0  0  0  0  0  0  0  0  0  0  0  0
  -14.1650  -19.0684    0.0349 C   0  0  0  0  0  0  0  0  0  0  0  0
    0.9045    1.7168    0.0026 H   0  0  0  0  0  0  0  0  0  0  0  0
    0.5123   -0.3556   -0.8948 H   0  0  0  0  0  0  0  0  0  0  0  0
    0.5293   -0.3651    0.8851 H   0  0  0  0  0  0  0  0  0  0  0  0
   -1.9435   -0.1821    0.9097 H   0  0  0  0  0  0  0  0  0  0  0  0
   -3.1959   -0.4041   -1.2189 H   0  0  0  0  0  0  0  0  0  0  0  0
   -2.1881    1.0631   -1.2207 H   0  0  0  0  0  0  0  0  0  0  0  0
   -2.0017   -0.1470   -3.1585 H   0  0  0  0  0  0  0  0  0  0  0  0
   -0.9024   -2.4150   -0.8923 H   0  0  0  0  0  0  0  0  0  0  0  0
   -0.8854   -2.4246    0.8875 H   0  0  0  0  0  0  0  0  0  0  0  0
   -3.3581   -2.2415    0.9121 H   0  0  0  0  0  0  0  0  0  0  0  0
   -3.3751   -2.2320   -0.8677 H   0  0  0  0  0  0  0  0  0  0  0  0
   -2.3170   -4.4744   -0.8899 H   0  0  0  0  0  0  0  0  0  0  0  0
   -2.3000   -4.4840    0.8900 H   0  0  0  0  0  0  0  0  0  0  0  0
   -4.7728   -4.3010    0.9146 H   0  0  0  0  0  0  0  0  0  0  0  0
   -4.7898   -4.2914   -0.8653 H   0  0  0  0  0  0  0  0  0  0  0  0
   -3.7316   -6.5338   -0.8874 H   0  0  0  0  0  0  0  0  0  0  0  0
   -3.7146   -6.5434    0.8924 H   0  0  0  0  0  0  0  0  0  0  0  0
   -6.1874   -6.3604    0.9170 H   0  0  0  0  0  0  0  0  0  0  0  0
   -6.2044   -6.3508   -0.8628 H   0  0  0  0  0  0  0  0  0  0  0  0
   -5.1463   -8.5933   -0.8850 H   0  0  0  0  0  0  0  0  0  0  0  0
   -5.1293   -8.6028    0.8949 H   0  0  0  0  0  0  0  0  0  0  0  0
   -7.6020   -8.4198    0.9195 H   0  0  0  0  0  0  0  0  0  0  0  0
   -7.6190   -8.4102   -0.8604 H   0  0  0  0  0  0  0  0  0  0  0  0
   -6.5609  -10.6527   -0.8825 H   0  0  0  0  0  0  0  0  0  0  0  0
   -6.5439  -10.6622    0.8973 H   0  0  0  0  0  0  0  0  0  0  0  0
   -9.0167  -10.4792    0.9219 H   0  0  0  0  0  0  0  0  0  0  0  0
   -9.0337  -10.4697   -0.8579 H   0  0  0  0  0  0  0  0  0  0  0  0
   -7.9755  -12.7121   -0.8801 H   0  0  0  0  0  0  0  0  0  0  0  0
   -7.9586  -12.7217    0.8998 H   0  0  0  0  0  0  0  0  0  0  0  0
  -10.4313  -12.5386    0.9244 H   0  0  0  0  0  0  0  0  0  0  0  0
  -10.4483  -12.5291   -0.8555 H   0  0  0  0  0  0  0  0  0  0  0  0
   -9.3902  -14.7715   -0.8776 H   0  0  0  0  0  0  0  0  0  0  0  0
   -9.3732  -14.7811    0.9022 H   0  0  0  0  0  0  0  0  0  0  0  0
  -11.8459  -14.5981    0.9268 H   0  0  0  0  0  0  0  0  0  0  0  0
  -11.8629  -14.5885   -0.8531 H   0  0  0  0  0  0  0  0  0  0  0  0
  -10.8048  -16.8309   -0.8752 H   0  0  0  0  0  0  0  0  0  0  0  0
  -10.7878  -16.8405    0.9047 H   0  0  0  0  0  0  0  0  0  0  0  0
  -13.2606  -16.6575    0.9292 H   0  0  0  0  0  0  0  0  0  0  0  0
  -13.2776  -16.6479   -0.8506 H   0  0  0  0  0  0  0  0  0  0  0  0
  -12.2195  -18.8903   -0.8728 H   0  0  0  0  0  0  0  0  0  0  0  0
  -12.2025  -18.8999    0.9071 H   0  0  0  0  0  0  0  0  0  0  0  0
  -14.6752  -18.7169    0.9317 H   0  0  0  0  0  0  0  0  0  0  0  0
  -14.6922  -18.7073   -0.8482 H   0  0  0  0  0  0  0  0  0  0  0  0
  -14.1502  -20.1583    0.0289 H   0  0  0  0  0  0  0  0  0  0  0  0
  1  2  1  0  0  0  0
  1 24  1  0  0  0  0
  2  3  1  0  0  0  0
  2 25  1  0  0  0  0
  2 26  1  0  0  0  0
  3  4  1  0  0  0  0
  3  6  1  0  0  0  0
  3 27  1  0  0  0  0
  4  5  1  0  0  0  0
  4 28  1  0  0  0  0
  4 29  1  0  0  0  0
  5 30  1  0  0  0  0
  6  7  1  0  0  0  0
  6 31  1  0  0  0  0
  6 32  1  0  0  0  0
  7  8  1  0  0  0  0
  7 33  1  0  0  0  0
  7 34  1  0  0  0  0
  8  9  1  0  0  0  0
  8 35  1  0  0  0  0
  8 36  1  0  0  0  0
  9 10  1  0  0  0  0
  9 37  1  0  0  0  0
  9 38  1  0  0  0  0
 10 11  1  0  0  0  0
 10 39  1  0  0  0  0
 10 40  1  0  0  0  0
 11 12  1  0  0  0  0
 11 41  1  0  0  0  0
 11 42  1  0  0  0  0
 12 13  1  0  0  0  0
 12 43  1  0  0  0  0
 12 44  1  0  0  0  0
 13 14  1  0  0  0  0
 13 45  1  0  0  0  0
 13 46  1  0  0  0  0
 14 15  1  0  0  0  0
 14 47  1  0  0  0  0
 14 48  1  0  0  0  0
 15 16  1  0  0  0  0
 15 49  1  0  0  0  0
 15 50  1  0  0  0  0
 16 17  1  0  0  0  0
 16 51  1  0  0  0  0
 16 52  1  0  0  0  0
 17 18  1  0  0  0  0
 17 53  1  0  0  0  0
 17 54  1  0  0  0  0
 18 19  1  0  0  0  0
 18 55  1  0  0  0  0
 18 56  1  0  0  0  0
 19 20  1  0  0  0  0
 19 57  1  0  0  0  0
 19 58  1  0  0  0  0
 20 21  1  0  0  0  0
 20 59  1  0  0  0  0
 20 60  1  0  0  0  0
 21 22  1  0  0  0  0
 21 61  1  0  0  0  0
 21 62  1  0  0  0  0
 22 23  1  0  0  0  0
 22 63  1  0  0  0  0
 22 64  1  0  0  0  0
 23 65  1  0  0  0  0
 23 66  1  0  0  0  0
 23 67  1  0  0  0  0
M  END
>  <NSC>
809

$$$$
NSC_1773
 ccorina  04030319103D 1   1.00000     0.00000 
CORINA 2.61 0041  25.10.2001
 58 57  0  0  0  0  0  0  0  0  1 V2000
   -0.0187    1.5258    0.0104 C   0  0  0  0  0  0  0  0  0  0  0  0
    0.0021   -0.0041    0.0020 C   0  0  0  0  0  0  0  0  0  0  0  0
    0.7182   -0.4975   -1.2568 C   0  0  0  0  0  0  0  0  0  0  0  0
    0.7390   -2.0273   -1.2652 C   0  0  0  0  0  0  0  0  0  0  0  0
    1.4551   -2.5207   -2.5240 C   0  0  0  0  0  0  0  0  0  0  0  0
    1.4758   -4.0506   -2.5324 C   0  0  0  0  0  0  0  0  0  0  0  0
    2.1920   -4.5440   -3.7912 C   0  0  0  0  0  0  0  0  0  0  0  0
    2.2127   -6.0738   -3.7996 C   0  0  0  0  0  0  0  0  0  0  0  0
    2.9289   -6.5673   -5.0584 C   0  0  0  0  0  0  0  0  0  0  0  0
    2.9493   -8.0741   -5.0667 C   0  0  0  0  0  0  0  0  0  0  0  0
    2.4433   -8.6898   -4.1594 O   0  0  0  0  0  0  0  0  0  0  0  0
    3.6012   -8.8126   -6.2072 C   0  0  0  0  0  0  0  0  0  0  0  0
    3.4841  -10.3198   -5.9721 C   0  0  0  0  0  0  0  0  0  0  0  0
    4.1460  -11.0696   -7.1300 C   0  0  0  0  0  0  0  0  0  0  0  0
    4.0289  -12.5769   -6.8948 C   0  0  0  0  0  0  0  0  0  0  0  0
    4.6908  -13.3266   -8.0527 C   0  0  0  0  0  0  0  0  0  0  0  0
    4.5737  -14.8339   -7.8176 C   0  0  0  0  0  0  0  0  0  0  0  0
    5.2355  -15.5836   -8.9755 C   0  0  0  0  0  0  0  0  0  0  0  0
    5.1185  -17.0909   -8.7403 C   0  0  0  0  0  0  0  0  0  0  0  0
    5.7803  -17.8406   -9.8983 C   0  0  0  0  0  0  0  0  0  0  0  0
    1.0039    1.9031    0.0027 H   0  0  0  0  0  0  0  0  0  0  0  0
   -0.5459    1.8868   -0.8726 H   0  0  0  0  0  0  0  0  0  0  0  0
   -0.5289    1.8773    0.9072 H   0  0  0  0  0  0  0  0  0  0  0  0
    0.5293   -0.3651    0.8851 H   0  0  0  0  0  0  0  0  0  0  0  0
   -1.0205   -0.3814    0.0098 H   0  0  0  0  0  0  0  0  0  0  0  0
    0.1910   -0.1364   -2.1398 H   0  0  0  0  0  0  0  0  0  0  0  0
    1.7408   -0.1202   -1.2645 H   0  0  0  0  0  0  0  0  0  0  0  0
    1.2661   -2.3884   -0.3821 H   0  0  0  0  0  0  0  0  0  0  0  0
   -0.2836   -2.4046   -1.2575 H   0  0  0  0  0  0  0  0  0  0  0  0
    0.9279   -2.1597   -3.4071 H   0  0  0  0  0  0  0  0  0  0  0  0
    2.4777   -2.1435   -2.5317 H   0  0  0  0  0  0  0  0  0  0  0  0
    2.0030   -4.4117   -1.6494 H   0  0  0  0  0  0  0  0  0  0  0  0
    0.4533   -4.4279   -2.5247 H   0  0  0  0  0  0  0  0  0  0  0  0
    1.6648   -4.1829   -4.6743 H   0  0  0  0  0  0  0  0  0  0  0  0
    3.2146   -4.1667   -3.7990 H   0  0  0  0  0  0  0  0  0  0  0  0
    2.7399   -6.4349   -2.9166 H   0  0  0  0  0  0  0  0  0  0  0  0
    1.1901   -6.4511   -3.7919 H   0  0  0  0  0  0  0  0  0  0  0  0
    2.4017   -6.2062   -5.9415 H   0  0  0  0  0  0  0  0  0  0  0  0
    3.9515   -6.1900   -5.0662 H   0  0  0  0  0  0  0  0  0  0  0  0
    3.1038   -8.5508   -7.1411 H   0  0  0  0  0  0  0  0  0  0  0  0
    4.6535   -8.5346   -6.2658 H   0  0  0  0  0  0  0  0  0  0  0  0
    3.9816  -10.5816   -5.0382 H   0  0  0  0  0  0  0  0  0  0  0  0
    2.4318  -10.5978   -5.9135 H   0  0  0  0  0  0  0  0  0  0  0  0
    3.6485  -10.8078   -8.0639 H   0  0  0  0  0  0  0  0  0  0  0  0
    5.1983  -10.7916   -7.1885 H   0  0  0  0  0  0  0  0  0  0  0  0
    4.5264  -12.8386   -5.9609 H   0  0  0  0  0  0  0  0  0  0  0  0
    2.9766  -12.8548   -6.8363 H   0  0  0  0  0  0  0  0  0  0  0  0
    4.1933  -13.0649   -8.9866 H   0  0  0  0  0  0  0  0  0  0  0  0
    5.7431  -13.0486   -8.1113 H   0  0  0  0  0  0  0  0  0  0  0  0
    5.0711  -15.0956   -6.8837 H   0  0  0  0  0  0  0  0  0  0  0  0
    3.5214  -15.1118   -7.7590 H   0  0  0  0  0  0  0  0  0  0  0  0
    4.7381  -15.3219   -9.9094 H   0  0  0  0  0  0  0  0  0  0  0  0
    6.2879  -15.3057   -9.0341 H   0  0  0  0  0  0  0  0  0  0  0  0
    5.6159  -17.3526   -7.8065 H   0  0  0  0  0  0  0  0  0  0  0  0
    4.0661  -17.3688   -8.6818 H   0  0  0  0  0  0  0  0  0  0  0  0
    5.6969  -18.9144   -9.7307 H   0  0  0  0  0  0  0  0  0  0  0  0
    5.2829  -17.5789  -10.8321 H   0  0  0  0  0  0  0  0  0  0  0  0
    6.8326  -17.5627   -9.9568 H   0  0  0  0  0  0  0  0  0  0  0  0
  1  2  1  0  0  0  0
  1 21  1  0  0  0  0
  1 22  1  0  0  0  0
  1 23  1  0  0  0  0
  2  3  1  0  0  0  0
  2 24  1  0  0  0  0
  2 25  1  0  0  0  0
  3  4  1  0  0  0  0
  3 26  1  0  0  0  0
  3 27  1  0  0  0  0
  4  5  1  0  0  0  0
  4 28  1  0  0  0  0
  4 29  1  0  0  0  0
  5  6  1  0  0  0  0
  5 30  1  0  0  0  0
  5 31  1  0  0  0  0
  6  7  1  0  0  0  0
  6 32  1  0  0  0  0
  6 33  1  0  0  0  0
  7  8  1  0  0  0  0
  7 34  1  0  0  0  0
  7 35  1  0  0  0  0
  8  9  1  0  0  0  0
  8 36  1  0  0  0  0
  8 37  1  0  0  0  0
  9 10  1  0  0  0  0
  9 38  1  0  0  0  0
  9 39  1  0  0  0  0
 10 11  2  0  0  0  0
 10 12  1  0  0  0  0
 12 13  1  0  0  0  0
 12 40  1  0  0  0  0
 12 41  1  0  0  0  0
 13 14  1  0  0  0  0
 13 42  1  0  0  0  0
 13 43  1  0  0  0  0
 14 15  1  0  0  0  0
 14 44  1  0  0  0  0
 14 45  1  0  0  0  0
 15 16  1  0  0  0  0
 15 46  1  0  0  0  0
 15 47  1  0  0  0  0
 16 17  1  0  0  0  0
 16 48  1  0  0  0  0
 16 49  1  0  0  0  0
 17 18  1  0  0  0  0
 17 50  1  0  0  0  0
 17 51  1  0  0  0  0
 18 19  1  0  0  0  0
 18 52  1  0  0  0  0
 18 53  1  0  0  0  0
 19 20  1  0  0  0  0
 19 54  1  0  0  0  0
 19 55  1  0  0  0  0
 20 56  1  0  0  0  0
 20 57  1  0  0  0  0
 20 58  1  0  0  0  0
M  END
>  <NSC>
1773

$$$$
NSC_158
 ccorina  04030319103D 1   1.00000     0.00000 
CORINA 2.61 0041  25.10.2001
 23 23  0  0  0  0  0  0  0  0  1 V2000
   -0.2668    1.5001   -0.0106 C   0  0  0  0  0  0  0  0  0  0  0  0
   -0.3933    0.1333   -0.1145 C   0  0  0  0  0  0  0  0  0  0  0  0
    0.9958    2.0942   -0.1228 C   0  0  0  0  0  0  0  0  0  0  0  0
    2.1237    1.2940   -0.3405 C   0  0  0  0  0  0  0  0  0  0  0  0
    0.7301   -0.6568   -0.3302 C   0  0  0  0  0  0  0  0  0  0  0  0
    1.9863   -0.0717   -0.4429 C   0  0  0  0  0  0  0  0  0  0  0  0
    0.6000   -2.0041   -0.4311 O   0  0  0  0  0  0  0  0  0  0  0  0
    1.1367    3.5529   -0.0131 C   0  0  0  0  0  0  0  0  0  0  0  0
    0.5051    4.2199    0.9775 C   0  0  0  0  0  0  0  0  0  0  0  0
    0.4368    5.7250    0.9481 C   0  0  0  0  0  0  0  0  0  0  0  0
   -0.0934    3.5038    2.0448 C   0  0  0  0  0  0  0  0  0  0  0  0
    0.0713    2.3022    2.1389 O   0  0  0  0  0  0  0  0  0  0  0  0
   -0.8457    4.1551    2.9561 O   0  0  0  0  0  0  0  0  0  0  0  0
   -1.1406    2.1133    0.1529 H   0  0  0  0  0  0  0  0  0  0  0  0
   -1.3669   -0.3260   -0.0280 H   0  0  0  0  0  0  0  0  0  0  0  0
    3.1000    1.7475   -0.4282 H   0  0  0  0  0  0  0  0  0  0  0  0
    2.8557   -0.6899   -0.6112 H   0  0  0  0  0  0  0  0  0  0  0  0
    0.4540   -2.2016   -1.3664 H   0  0  0  0  0  0  0  0  0  0  0  0
    1.7451    4.0917   -0.7245 H   0  0  0  0  0  0  0  0  0  0  0  0
   -0.1075    6.0812    1.8227 H   0  0  0  0  0  0  0  0  0  0  0  0
    1.4468    6.1348    0.9569 H   0  0  0  0  0  0  0  0  0  0  0  0
   -0.0783    6.0478    0.0433 H   0  0  0  0  0  0  0  0  0  0  0  0
   -1.1548    3.4922    3.5886 H   0  0  0  0  0  0  0  0  0  0  0  0
  1  2  2  0  0  0  0
  1  3  1  0  0  0  0
  1 14  1  0  0  0  0
  2  5  1  0  0  0  0
  2 15  1  0  0  0  0
  3  4  2  0  0  0  0
  3  8  1  0  0  0  0
  4  6  1  0  0  0  0
  4 16  1  0  0  0  0
  5  6  2  0  0  0  0
  5  7  1  0  0  0  0
  6 17  1  0  0  0  0
  7 18  1  0  0  0  0
  8  9  2  0  0  0  0
  8 19  1  0  0  0  0
  9 10  1  0  0  0  0
  9 11  1  0  0  0  0
 10 20  1  0  0  0  0
 10 21  1  0  0  0  0
 10 22  1  0  0  0  0
 11 12  2  0  0  0  0
 11 13  1  0  0  0  0
 13 23  1  0  0  0  0
M  END
>  <NSC>
158

$$$$
NSC_3120
 ccorina  04030319113D 1   1.00000     0.00000 
CORINA 2.61 0041  25.10.2001
 20 20  0  0  0  0  0  0  0  0  2 V2000
   -0.0180    1.4759    0.0102 C   0  0  0  0  0  0  0  0  0  0  0  0
   -1.2327    2.1555    0.0312 C   0  0  0  0  0  0  0  0  0  0  0  0
    1.1699    2.1836    0.0026 C   0  0  0  0  0  0  0  0  0  0  0  0
   -1.2418    3.5635    0.0393 C   0  0  0  0  0  0  0  0  0  0  0  0
    1.1610    3.5668    0.0106 C   0  0  0  0  0  0  0  0  0  0  0  0
   -0.0359    4.2589    0.0262 C   0  0  0  0  0  0  0  0  0  0  0  0
    0.0021   -0.0041    0.0020 N   0  3  0  0  0  0  0  0  0  0  0  0
    1.0650   -0.5986   -0.0113 O   0  0  0  0  0  0  0  0  0  0  0  0
   -1.0443   -0.6274    0.0087 O   0  5  0  0  0  0  0  0  0  0  0  0
   -2.5055    1.4035    0.0445 C   0  0  0  0  0  0  0  0  0  0  0  0
   -3.0428    1.1005   -1.0017 O   0  0  0  0  0  0  0  0  0  0  0  0
   -3.0693    1.0543    1.2170 O   0  0  0  0  0  0  0  0  0  0  0  0
   -2.5242    4.2989    0.0612 C   0  0  0  0  0  0  0  0  0  0  0  0
   -3.5741    3.6885    0.0722 O   0  0  0  0  0  0  0  0  0  0  0  0
   -2.5281    5.6459    0.0688 O   0  0  0  0  0  0  0  0  0  0  0  0
    2.1105    1.6531   -0.0092 H   0  0  0  0  0  0  0  0  0  0  0  0
    2.0947    4.1095    0.0050 H   0  0  0  0  0  0  0  0  0  0  0  0
   -0.0352    5.3389    0.0320 H   0  0  0  0  0  0  0  0  0  0  0  0
   -3.9018    0.5624    1.2257 H   0  0  0  0  0  0  0  0  0  0  0  0
   -3.3669    6.1269    0.0831 H   0  0  0  0  0  0  0  0  0  0  0  0
  1  7  1  0  0  0  0
  1  3  1  0  0  0  0
  1  2  2  0  0  0  0
  2  4  1  0  0  0  0
  2 10  1  0  0  0  0
  3  5  2  0  0  0  0
  3 16  1  0  0  0  0
  4 13  1  0  0  0  0
  4  6  2  0  0  0  0
  5  6  1  0  0  0  0
  5 17  1  0  0  0  0
  6 18  1  0  0  0  0
  7  8  2  0  0  0  0
  7  9  1  0  0  0  0
 10 12  1  0  0  0  0
 10 11  2  0  0  0  0
 12 19  1  0  0  0  0
 13 14  2  0  0  0  0
 13 15  1  0  0  0  0
 15 20  1  0  0  0  0
M  CHG  2   7   1   9  -1
M  END
>  <NSC>
3120

$$$$
NSC_9
 ccorina  04030319103D 1   1.00000     0.00000 
CORINA 2.61 0041  25.10.2001
 16 15  0  0  0  0  0  0  0  0  1 V2000
   -0.0155    1.2909    0.0091 C   0  0  0  0  0  0  0  0  0  0  0  0
    1.2468    2.0427    0.0011 C   0  0  0  0  0  0  0  0  0  0  0  0
    0.0021   -0.0041    0.0020 N   0  0  0  0  0  0  0  0  0  0  0  0
    1.2292    3.3376    0.0082 N   0  0  0  0  0  0  0  0  0  0  0  0
    2.5619    1.3071   -0.0154 C   0  0  0  0  0  0  0  0  0  0  0  0
   -1.3306    2.0265    0.0319 C   0  0  0  0  0  0  0  0  0  0  0  0
   -1.2144   -0.7287    0.0097 O   0  0  0  0  0  0  0  0  0  0  0  0
    2.4457    4.0623    0.0005 O   0  0  0  0  0  0  0  0  0  0  0  0
    3.3807    2.0266   -0.0193 H   0  0  0  0  0  0  0  0  0  0  0  0
    2.6366    0.6765    0.8706 H   0  0  0  0  0  0  0  0  0  0  0  0
    2.6196    0.6860   -0.9093 H   0  0  0  0  0  0  0  0  0  0  0  0
   -2.1493    1.3069    0.0399 H   0  0  0  0  0  0  0  0  0  0  0  0
   -1.3840    2.6476    0.9261 H   0  0  0  0  0  0  0  0  0  0  0  0
   -1.4096    2.6570   -0.8537 H   0  0  0  0  0  0  0  0  0  0  0  0
   -0.9809   -1.6670    0.0025 H   0  0  0  0  0  0  0  0  0  0  0  0
    2.2122    5.0006    0.0078 H   0  0  0  0  0  0  0  0  0  0  0  0
  1  3  2  0  0  0  0
  1  2  1  0  0  0  0
  1  6  1  0  0  0  0
  2  4  2  0  0  0  0
  2  5  1  0  0  0  0
  3  7  1  0  0  0  0
  4  8  1  0  0  0  0
  5  9  1  0  0  0  0
  5 10  1  0  0  0  0
  5 11  1  0  0  0  0
  6 12  1  0  0  0  0
  6 13  1  0  0  0  0
  6 14  1  0  0  0  0
  7 15  1  0  0  0  0
  8 16  1  0  0  0  0
M  END
>  <NSC>
9

$$$$
NSC_2298
 ccorina  04030319113D 1   1.00000     0.00000 
CORINA 2.61 0041  25.10.2001
 16 15  0  0  0  0  0  0  0  0  1 V2000
   -0.0184    1.5028    0.0103 C   0  0  0  0  0  0  0  0  0  0  0  0
    1.0197    2.1211    0.0037 O   0  0  0  0  0  0  0  0  0  0  0  0
    0.0021   -0.0041    0.0020 C   0  0  0  0  0  0  0  0  0  0  0  0
   -1.1897    2.1580    0.0306 O   0  0  0  0  0  0  0  0  0  0  0  0
   -1.2094    3.6098    0.0386 C   0  0  0  0  0  0  0  0  0  0  0  0
   -2.6367    4.0927    0.0616 C   0  0  0  0  0  0  0  0  0  0  0  0
   -3.5438    3.2955    0.0704 O   0  0  0  0  0  0  0  0  0  0  0  0
   -2.9322    5.5704    0.0737 C   0  0  0  0  0  0  0  0  0  0  0  0
    1.0345   -0.3534   -0.0097 H   0  0  0  0  0  0  0  0  0  0  0  0
   -0.4983   -0.3791    0.8948 H   0  0  0  0  0  0  0  0  0  0  0  0
   -0.5153   -0.3696   -0.8850 H   0  0  0  0  0  0  0  0  0  0  0  0
   -0.6878    3.9754    0.9231 H   0  0  0  0  0  0  0  0  0  0  0  0
   -0.7134    3.9849   -0.8566 H   0  0  0  0  0  0  0  0  0  0  0  0
   -2.4868    6.0228    0.9598 H   0  0  0  0  0  0  0  0  0  0  0  0
   -2.5124    6.0322   -0.8200 H   0  0  0  0  0  0  0  0  0  0  0  0
   -4.0110    5.7252    0.0900 H   0  0  0  0  0  0  0  0  0  0  0  0
  1  3  1  0  0  0  0
  1  2  2  0  0  0  0
  1  4  1  0  0  0  0
  3  9  1  0  0  0  0
  3 10  1  0  0  0  0
  3 11  1  0  0  0  0
  4  5  1  0  0  0  0
  5  6  1  0  0  0  0
  5 12  1  0  0  0  0
  5 13  1  0  0  0  0
  6  8  1  0  0  0  0
  6  7  2  0  0  0  0
  8 14  1  0  0  0  0
  8 15  1  0  0  0  0
  8 16  1  0  0  0  0
M  END
>  <NSC>
2298

$$$$
NSC_1327
 ccorina  04030319103D 1   1.00000     0.00000 
CORINA 2.61 0041  25.10.2001
 20 20  0  0  0  0  0  0  0  0  2 V2000
   -0.0180    1.4730    0.0101 C   0  0  0  0  0  0  0  0  0  0  0  0
   -1.2345    2.1577    0.0313 C   0  0  0  0  0  0  0  0  0  0  0  0
    1.1799    2.1908    0.0026 C   0  0  0  0  0  0  0  0  0  0  0  0
   -1.2459    3.5373    0.0387 C   0  0  0  0  0  0  0  0  0  0  0  0
    1.1540    3.5697    0.0102 C   0  0  0  0  0  0  0  0  0  0  0  0
   -0.0555    4.2421    0.0253 C   0  0  0  0  0  0  0  0  0  0  0  0
    0.0021   -0.0041    0.0020 C   0  0  0  0  0  0  0  0  0  0  0  0
   -1.0415   -0.6257    0.0086 O   0  0  0  0  0  0  0  0  0  0  0  0
    1.1777   -0.6617   -0.0127 O   0  0  0  0  0  0  0  0  0  0  0  0
   -2.5347    4.2649    0.0606 N   0  3  0  0  0  0  0  0  0  0  0  0
   -2.5464    5.4828    0.0672 O   0  0  0  0  0  0  0  0  0  0  0  0
   -3.5835    3.6457    0.0720 O   0  5  0  0  0  0  0  0  0  0  0  0
    1.1974   -2.1135   -0.0207 C   0  0  0  0  0  0  0  0  0  0  0  0
   -2.1644    1.6086    0.0414 H   0  0  0  0  0  0  0  0  0  0  0  0
    2.1245    1.6673   -0.0089 H   0  0  0  0  0  0  0  0  0  0  0  0
    2.0796    4.1261    0.0047 H   0  0  0  0  0  0  0  0  0  0  0  0
   -0.0702    5.3220    0.0308 H   0  0  0  0  0  0  0  0  0  0  0  0
    2.2298   -2.4628   -0.0325 H   0  0  0  0  0  0  0  0  0  0  0  0
    0.6970   -2.4886    0.8721 H   0  0  0  0  0  0  0  0  0  0  0  0
    0.6800   -2.4790   -0.9078 H   0  0  0  0  0  0  0  0  0  0  0  0
  1  7  1  0  0  0  0
  1  3  1  0  0  0  0
  1  2  2  0  0  0  0
  2  4  1  0  0  0  0
  2 14  1  0  0  0  0
  3  5  2  0  0  0  0
  3 15  1  0  0  0  0
  4  6  2  0  0  0  0
  4 10  1  0  0  0  0
  5  6  1  0  0  0  0
  5 16  1  0  0  0  0
  6 17  1  0  0  0  0
  7  9  1  0  0  0  0
  7  8  2  0  0  0  0
  9 13  1  0  0  0  0
 10 11  2  0  0  0  0
 10 12  1  0  0  0  0
 13 18  1  0  0  0  0
 13 19  1  0  0  0  0
 13 20  1  0  0  0  0
M  CHG  2  10   1  12  -1
M  END
>  <NSC>
1327

$$$$
NSC_609
 ccorina  04030319103D 1   1.00000     0.00000 
CORINA 2.61 0041  25.10.2001
 21 21  0  0  0  0  0  0  0  0  2 V2000
   -0.0168    1.3912    0.0097 C   0  0  0  0  0  0  0  0  0  0  0  0
    0.0021   -0.0041    0.0020 C   0  0  0  0  0  0  0  0  0  0  0  0
    1.1755    2.0954    0.0021 C   0  0  0  0  0  0  0  0  0  0  0  0
    2.3848    1.4141   -0.0136 C   0  0  0  0  0  0  0  0  0  0  0  0
    1.2237   -0.6806   -0.0133 C   0  0  0  0  0  0  0  0  0  0  0  0
    2.4054    0.0313   -0.0212 C   0  0  0  0  0  0  0  0  0  0  0  0
   -1.2656   -0.7628    0.0105 C   0  0  0  0  0  0  0  0  0  0  0  0
   -2.3269   -0.1721    0.0242 O   0  0  0  0  0  0  0  0  0  0  0  0
   -1.2444   -2.1097    0.0031 O   0  0  0  0  0  0  0  0  0  0  0  0
   -1.3073    2.1162    0.0198 N   0  3  0  0  0  0  0  0  0  0  0  0
   -1.8332    2.4087    1.0787 O   0  0  0  0  0  0  0  0  0  0  0  0
   -1.8432    2.4202   -1.0309 O   0  5  0  0  0  0  0  0  0  0  0  0
    1.1617    3.4545    0.0095 O   0  0  0  0  0  0  0  0  0  0  0  0
    2.5253    3.8814   -0.0012 C   0  0  0  0  0  0  0  0  0  0  0  0
    3.3132    1.9659   -0.0202 H   0  0  0  0  0  0  0  0  0  0  0  0
    1.2434   -1.7604   -0.0189 H   0  0  0  0  0  0  0  0  0  0  0  0
    3.3495   -0.4930   -0.0334 H   0  0  0  0  0  0  0  0  0  0  0  0
   -2.0741   -2.6064    0.0087 H   0  0  0  0  0  0  0  0  0  0  0  0
    3.0341    3.4949    0.8819 H   0  0  0  0  0  0  0  0  0  0  0  0
    3.0171    3.5044   -0.8980 H   0  0  0  0  0  0  0  0  0  0  0  0
    2.5651    4.9707    0.0043 H   0  0  0  0  0  0  0  0  0  0  0  0
  1  2  2  0  0  0  0
  1  3  1  0  0  0  0
  1 10  1  0  0  0  0
  2  5  1  0  0  0  0
  2  7  1  0  0  0  0
  3  4  2  0  0  0  0
  3 13  1  0  0  0  0
  4  6  1  0  0  0  0
  4 15  1  0  0  0  0
  5  6  2  0  0  0  0
  5 16  1  0  0  0  0
  6 17  1  0  0  0  0
  7  8  2  0  0  0  0
  7  9  1  0  0  0  0
  9 18  1  0  0  0  0
 10 11  2  0  0  0  0
 10 12  1  0  0  0  0
 13 14  1  0  0  0  0
 14 19  1  0  0  0  0
 14 20  1  0  0  0  0
 14 21  1  0  0  0  0
M  CHG  2  10   1  12  -1
M  END
>  <NSC>
609

$$$$
NSC_178
 ccorina  04030319103D 1   1.00000     0.00000 
CORINA 2.61 0041  25.10.2001
 17 17  0  0  0  0  0  0  0  0  1 V2000
    0.0326    1.3454    0.2627 N   0  0  0  0  0  0  0  0  0  0  0  0
   -0.0254    0.0484    0.0417 C   0  0  0  0  0  0  0  0  0  0  0  0
    1.1310   -0.6789   -0.2361 C   0  0  0  0  0  0  0  0  0  0  0  0
    2.3666    0.0003   -0.2764 C   0  0  0  0  0  0  0  0  0  0  0  0
    2.3681    1.3740   -0.0346 C   0  0  0  0  0  0  0  0  0  0  0  0
    1.1693    2.0124    0.2330 C   0  0  0  0  0  0  0  0  0  0  0  0
    1.0637   -2.1347   -0.4834 C   0  0  0  0  0  0  0  0  0  0  0  0
    1.5562   -2.6031   -1.4899 O   0  0  0  0  0  0  0  0  0  0  0  0
    0.4560   -2.9418    0.4077 O   0  0  0  0  0  0  0  0  0  0  0  0
    3.6258   -0.7242   -0.5666 C   0  0  0  0  0  0  0  0  0  0  0  0
    3.6211   -1.9343   -0.6650 O   0  0  0  0  0  0  0  0  0  0  0  0
    4.7757   -0.0406   -0.7211 O   0  0  0  0  0  0  0  0  0  0  0  0
   -0.9791   -0.4572    0.0765 H   0  0  0  0  0  0  0  0  0  0  0  0
    3.2924    1.9322   -0.0556 H   0  0  0  0  0  0  0  0  0  0  0  0
    1.1652    3.0760    0.4209 H   0  0  0  0  0  0  0  0  0  0  0  0
    0.4120   -3.8942    0.2459 H   0  0  0  0  0  0  0  0  0  0  0  0
    5.5977   -0.5135   -0.9105 H   0  0  0  0  0  0  0  0  0  0  0  0
  1  2  2  0  0  0  0
  1  6  1  0  0  0  0
  2  3  1  0  0  0  0
  2 13  1  0  0  0  0
  3  4  2  0  0  0  0
  3  7  1  0  0  0  0
  4  5  1  0  0  0  0
  4 10  1  0  0  0  0
  5  6  2  0  0  0  0
  5 14  1  0  0  0  0
  6 15  1  0  0  0  0
  7  8  2  0  0  0  0
  7  9  1  0  0  0  0
  9 16  1  0  0  0  0
 10 11  2  0  0  0  0
 10 12  1  0  0  0  0
 12 17  1  0  0  0  0
M  END
>  <NSC>
178

$$$$
NSC_351
 ccorina  04030319103D 1   1.00000     0.00000 
CORINA 2.61 0041  25.10.2001
 38 38  0  0  0  0  0  0  0  0  1 V2000
   -0.0167    1.3779    0.0096 C   0  0  0  0  0  0  0  0  0  0  0  0
    1.1711    2.0854    0.0021 C   0  0  0  0  0  0  0  0  0  0  0  0
    0.0021   -0.0041    0.0020 C   0  0  0  0  0  0  0  0  0  0  0  0
    1.2086   -0.6790   -0.0131 C   0  0  0  0  0  0  0  0  0  0  0  0
    2.3773    1.4107   -0.0130 C   0  0  0  0  0  0  0  0  0  0  0  0
    2.3960    0.0283   -0.0210 C   0  0  0  0  0  0  0  0  0  0  0  0
    3.6720    2.1819   -0.0222 C   0  0  0  0  0  0  0  0  0  0  0  0
   -1.3317    2.1135    0.0324 C   0  0  0  0  0  0  0  0  0  0  0  0
    3.7112   -0.7073   -0.0370 C   0  0  0  0  0  0  0  0  0  0  0  0
   -1.2926   -0.7753    0.0107 C   0  0  0  0  0  0  0  0  0  0  0  0
   -1.7450   -1.0285   -1.4288 C   0  0  0  0  0  0  0  0  0  0  0  0
   -3.0071   -1.7802   -1.4203 N   0  0  0  0  0  0  0  0  0  0  0  0
   -4.0230   -0.8931   -0.8381 C   0  0  0  0  0  0  0  0  0  0  0  0
   -3.3837   -1.9887   -2.8249 C   0  0  0  0  0  0  0  0  0  0  0  0
    1.2291   -2.1858   -0.0204 C   0  0  0  0  0  0  0  0  0  0  0  0
    1.1565    3.1653    0.0076 H   0  0  0  0  0  0  0  0  0  0  0  0
    3.9943    2.3631    1.0031 H   0  0  0  0  0  0  0  0  0  0  0  0
    4.4344    1.6056   -0.5463 H   0  0  0  0  0  0  0  0  0  0  0  0
    3.5237    3.1349   -0.5302 H   0  0  0  0  0  0  0  0  0  0  0  0
   -1.6340    2.2854    1.0654 H   0  0  0  0  0  0  0  0  0  0  0  0
   -1.2217    3.0704   -0.4780 H   0  0  0  0  0  0  0  0  0  0  0  0
   -2.0906    1.5169   -0.4738 H   0  0  0  0  0  0  0  0  0  0  0  0
    4.0185   -0.8799   -1.0684 H   0  0  0  0  0  0  0  0  0  0  0  0
    4.4676   -0.1104    0.4725 H   0  0  0  0  0  0  0  0  0  0  0  0
    3.5987   -1.6638    0.4734 H   0  0  0  0  0  0  0  0  0  0  0  0
   -1.1443   -1.7285    0.5180 H   0  0  0  0  0  0  0  0  0  0  0  0
   -2.0551   -0.1993    0.5352 H   0  0  0  0  0  0  0  0  0  0  0  0
   -1.8934   -0.0752   -1.9361 H   0  0  0  0  0  0  0  0  0  0  0  0
   -0.9826   -1.6044   -1.9533 H   0  0  0  0  0  0  0  0  0  0  0  0
   -4.9828   -1.4089   -0.8101 H   0  0  0  0  0  0  0  0  0  0  0  0
   -3.7283   -0.6188    0.1748 H   0  0  0  0  0  0  0  0  0  0  0  0
   -4.1116    0.0066   -1.4470 H   0  0  0  0  0  0  0  0  0  0  0  0
   -3.5108   -1.0230   -3.3141 H   0  0  0  0  0  0  0  0  0  0  0  0
   -2.6001   -2.5522   -3.3313 H   0  0  0  0  0  0  0  0  0  0  0  0
   -4.3195   -2.5456   -2.8713 H   0  0  0  0  0  0  0  0  0  0  0  0
    1.2238   -2.5443   -1.0497 H   0  0  0  0  0  0  0  0  0  0  0  0
    2.1289   -2.5394    0.4829 H   0  0  0  0  0  0  0  0  0  0  0  0
    0.3492   -2.5636    0.5004 H   0  0  0  0  0  0  0  0  0  0  0  0
  1  3  2  0  0  0  0
  1  2  1  0  0  0  0
  1  8  1  0  0  0  0
  2  5  2  0  0  0  0
  2 16  1  0  0  0  0
  3  4  1  0  0  0  0
  3 10  1  0  0  0  0
  4  6  2  0  0  0  0
  4 15  1  0  0  0  0
  5  6  1  0  0  0  0
  5  7  1  0  0  0  0
  6  9  1  0  0  0  0
  7 17  1  0  0  0  0
  7 18  1  0  0  0  0
  7 19  1  0  0  0  0
  8 20  1  0  0  0  0
  8 21  1  0  0  0  0
  8 22  1  0  0  0  0
  9 23  1  0  0  0  0
  9 24  1  0  0  0  0
  9 25  1  0  0  0  0
 10 11  1  0  0  0  0
 10 26  1  0  0  0  0
 10 27  1  0  0  0  0
 11 12  1  0  0  0  0
 11 28  1  0  0  0  0
 11 29  1  0  0  0  0
 12 13  1  0  0  0  0
 12 14  1  0  0  0  0
 13 30  1  0  0  0  0
 13 31  1  0  0  0  0
 13 32  1  0  0  0  0
 14 33  1  0  0  0  0
 14 34  1  0  0  0  0
 14 35  1  0  0  0  0
 15 36  1  0  0  0  0
 15 37  1  0  0  0  0
 15 38  1  0  0  0  0
M  END
>  <NSC>
351

$$$$
NSC_2474
 ccorina  04030319113D 1   1.00000     0.00000 
CORINA 2.61 0041  25.10.2001
 29 29  0  0  0  0  0  0  0  0  1 V2000
    1.0660   -0.4506   -0.7830 C   0  0  0  0  0  0  0  0  0  0  0  0
    0.0012   -0.0029   -0.0122 C   0  0  0  0  0  0  0  0  0  0  0  0
    2.2494    0.2612   -0.8032 C   0  0  0  0  0  0  0  0  0  0  0  0
    0.1301    1.1597    0.7362 C   0  0  0  0  0  0  0  0  0  0  0  0
    2.3747    1.4184   -0.0565 C   0  0  0  0  0  0  0  0  0  0  0  0
    1.3161    1.8671    0.7117 C   0  0  0  0  0  0  0  0  0  0  0  0
   -1.1993   -0.7217    0.0101 N   0  0  0  0  0  0  0  0  0  0  0  0
   -1.1827   -2.0649   -0.0990 C   0  0  0  0  0  0  0  0  0  0  0  0
   -0.1235   -2.6603   -0.1129 O   0  0  0  0  0  0  0  0  0  0  0  0
   -2.3397   -2.7471   -0.1926 O   0  0  0  0  0  0  0  0  0  0  0  0
   -2.3247   -3.9610   -0.2912 N   0  0  0  0  0  0  0  0  0  0  0  0
   -3.4243   -4.6093   -0.3802 C   0  0  0  0  0  0  0  0  0  0  0  0
   -3.4057   -6.1113   -0.5022 C   0  0  0  0  0  0  0  0  0  0  0  0
   -3.4465   -6.7369    0.8935 C   0  0  0  0  0  0  0  0  0  0  0  0
   -4.7379   -3.8710   -0.3630 C   0  0  0  0  0  0  0  0  0  0  0  0
    0.9704   -1.3569   -1.3626 H   0  0  0  0  0  0  0  0  0  0  0  0
    3.0779   -0.0864   -1.4024 H   0  0  0  0  0  0  0  0  0  0  0  0
   -0.6963    1.5107    1.3364 H   0  0  0  0  0  0  0  0  0  0  0  0
    3.3012    1.9731   -0.0737 H   0  0  0  0  0  0  0  0  0  0  0  0
    1.4170    2.7714    1.2935 H   0  0  0  0  0  0  0  0  0  0  0  0
   -2.0435   -0.2531    0.1040 H   0  0  0  0  0  0  0  0  0  0  0  0
   -4.2739   -6.4402   -1.0733 H   0  0  0  0  0  0  0  0  0  0  0  0
   -2.4950   -6.4230   -1.0136 H   0  0  0  0  0  0  0  0  0  0  0  0
   -2.5783   -6.4080    1.4646 H   0  0  0  0  0  0  0  0  0  0  0  0
   -4.3572   -6.4251    1.4049 H   0  0  0  0  0  0  0  0  0  0  0  0
   -3.4330   -7.8232    0.8052 H   0  0  0  0  0  0  0  0  0  0  0  0
   -4.5521   -2.8010   -0.2695 H   0  0  0  0  0  0  0  0  0  0  0  0
   -5.2768   -4.0666   -1.2900 H   0  0  0  0  0  0  0  0  0  0  0  0
   -5.3349   -4.2113    0.4831 H   0  0  0  0  0  0  0  0  0  0  0  0
  1  2  1  0  0  0  0
  1  3  2  0  0  0  0
  1 16  1  0  0  0  0
  2  4  2  0  0  0  0
  2  7  1  0  0  0  0
  3  5  1  0  0  0  0
  3 17  1  0  0  0  0
  4  6  1  0  0  0  0
  4 18  1  0  0  0  0
  5  6  2  0  0  0  0
  5 19  1  0  0  0  0
  6 20  1  0  0  0  0
  7  8  1  0  0  0  0
  7 21  1  0  0  0  0
  8 10  1  0  0  0  0
  8  9  2  0  0  0  0
 10 11  1  0  0  0  0
 11 12  2  0  0  0  0
 12 15  1  0  0  0  0
 12 13  1  0  0  0  0
 13 14  1  0  0  0  0
 13 22  1  0  0  0  0
 13 23  1  0  0  0  0
 14 24  1  0  0  0  0
 14 25  1  0  0  0  0
 14 26  1  0  0  0  0
 15 27  1  0  0  0  0
 15 28  1  0  0  0  0
 15 29  1  0  0  0  0
M  END
>  <NSC>
2474

$$$$
NSC_1953
 ccorina  04030319103D 1   1.00000     0.00000 
CORINA 2.61 0041  25.10.2001
 38 40  0  0  0  0  0  0  0  0  1 V2000
   -0.0173    1.4232    0.0099 O   0  0  0  0  0  0  0  0  0  0  0  0
    3.3940    1.7099   -1.2670 O   0  0  0  0  0  0  0  0  0  0  0  0
    0.0021   -0.0041    0.0020 C   0  0  0  0  0  0  0  0  0  0  0  0
    2.0155    1.3504   -1.2822 C   0  0  0  0  0  0  0  0  0  0  0  0
    1.3423    1.8552   -0.0008 C   0  0  0  0  0  0  0  0  0  0  0  0
    1.4154    3.3849    0.0192 C   0  0  0  0  0  0  0  0  0  0  0  0
    2.8837    3.7985   -0.1436 C   0  0  0  0  0  0  0  0  0  0  0  0
    3.4618    3.1302   -1.3922 C   0  0  0  0  0  0  0  0  0  0  0  0
   -1.3915   -0.5210    0.2504 C   0  0  0  0  0  0  0  0  0  0  0  0
   -1.6271   -1.8826    0.2885 C   0  0  0  0  0  0  0  0  0  0  0  0
   -2.9055   -2.3567    0.5163 C   0  0  0  0  0  0  0  0  0  0  0  0
   -3.9482   -1.4693    0.7064 C   0  0  0  0  0  0  0  0  0  0  0  0
   -3.7124   -0.1077    0.6692 C   0  0  0  0  0  0  0  0  0  0  0  0
   -2.4333    0.3664    0.4458 C   0  0  0  0  0  0  0  0  0  0  0  0
    0.4680   -0.4937   -1.2530 O   0  0  0  0  0  0  0  0  0  0  0  0
    1.8577   -0.1700   -1.3516 C   0  0  0  0  0  0  0  0  0  0  0  0
    0.6424    3.9182   -1.0579 O   0  0  0  0  0  0  0  0  0  0  0  0
    2.9668    5.2185   -0.2808 O   0  0  0  0  0  0  0  0  0  0  0  0
    4.8252    3.5268   -1.5533 O   0  0  0  0  0  0  0  0  0  0  0  0
    5.3037    2.8884   -2.7388 C   0  0  0  0  0  0  0  0  0  0  0  0
    0.6629   -0.3587    0.7930 H   0  0  0  0  0  0  0  0  0  0  0  0
    1.5323    1.8029   -2.1481 H   0  0  0  0  0  0  0  0  0  0  0  0
    1.8609    1.4494    0.8679 H   0  0  0  0  0  0  0  0  0  0  0  0
    1.0314    3.7588    0.9683 H   0  0  0  0  0  0  0  0  0  0  0  0
    3.4498    3.4834    0.7329 H   0  0  0  0  0  0  0  0  0  0  0  0
    2.8911    3.4434   -2.2665 H   0  0  0  0  0  0  0  0  0  0  0  0
   -0.8125   -2.5759    0.1399 H   0  0  0  0  0  0  0  0  0  0  0  0
   -3.0896   -3.4205    0.5453 H   0  0  0  0  0  0  0  0  0  0  0  0
   -4.9470   -1.8397    0.8837 H   0  0  0  0  0  0  0  0  0  0  0  0
   -4.5271    0.5856    0.8175 H   0  0  0  0  0  0  0  0  0  0  0  0
   -2.2484    1.4302    0.4204 H   0  0  0  0  0  0  0  0  0  0  0  0
    2.2515   -0.5353   -2.3001 H   0  0  0  0  0  0  0  0  0  0  0  0
    2.3998   -0.6317   -0.5264 H   0  0  0  0  0  0  0  0  0  0  0  0
    0.7175    4.8809   -1.0058 H   0  0  0  0  0  0  0  0  0  0  0  0
    3.9039    5.4353   -0.3804 H   0  0  0  0  0  0  0  0  0  0  0  0
    6.3457    3.1626   -2.9039 H   0  0  0  0  0  0  0  0  0  0  0  0
    5.2261    1.8070   -2.6258 H   0  0  0  0  0  0  0  0  0  0  0  0
    4.7044    3.2085   -3.5911 H   0  0  0  0  0  0  0  0  0  0  0  0
  1  3  1  0  0  0  0
  1  5  1  0  0  0  0
  2  4  1  0  0  0  0
  2  8  1  0  0  0  0
  3  9  1  0  0  0  0
  3 15  1  0  0  0  0
  3 21  1  0  0  0  0
  4  5  1  0  0  0  0
  4 16  1  0  0  0  0
  4 22  1  0  0  0  0
  5  6  1  0  0  0  0
  5 23  1  0  0  0  0
  6  7  1  0  0  0  0
  6 17  1  0  0  0  0
  6 24  1  0  0  0  0
  7  8  1  0  0  0  0
  7 18  1  0  0  0  0
  7 25  1  0  0  0  0
  8 19  1  0  0  0  0
  8 26  1  0  0  0  0
  9 10  2  0  0  0  0
  9 14  1  0  0  0  0
 10 11  1  0  0  0  0
 10 27  1  0  0  0  0
 11 12  2  0  0  0  0
 11 28  1  0  0  0  0
 12 13  1  0  0  0  0
 12 29  1  0  0  0  0
 13 14  2  0  0  0  0
 13 30  1  0  0  0  0
 14 31  1  0  0  0  0
 15 16  1  0  0  0  0
 16 32  1  0  0  0  0
 16 33  1  0  0  0  0
 17 34  1  0  0  0  0
 18 35  1  0  0  0  0
 19 20  1  0  0  0  0
 20 36  1  0  0  0  0
 20 37  1  0  0  0  0
 20 38  1  0  0  0  0
M  END
>  <NSC>
1953

$$$$
NSC_231
 ccorina  04030319103D 1   1.00000     0.00000 
CORINA 2.61 0041  25.10.2001
 29 30  0  0  0  0  0  0  0  0  1 V2000
   -0.0160    1.3254    0.0093 N   0  0  0  0  0  0  0  0  0  0  0  0
   -6.1928   -0.8174    0.0592 C   0  0  0  0  0  0  0  0  0  0  0  0
   -7.3847   -0.1401    0.0751 C   0  0  0  0  0  0  0  0  0  0  0  0
   -4.9873   -0.1083    0.0510 C   0  0  0  0  0  0  0  0  0  0  0  0
   -5.0021    1.2903    0.0591 C   0  0  0  0  0  0  0  0  0  0  0  0
   -7.3959    1.2525    0.0836 C   0  0  0  0  0  0  0  0  0  0  0  0
   -6.1974    1.9616    0.0751 C   0  0  0  0  0  0  0  0  0  0  0  0
    1.0951    2.0299    0.0025 C   0  0  0  0  0  0  0  0  0  0  0  0
    2.3326    1.4078   -0.0131 C   0  0  0  0  0  0  0  0  0  0  0  0
    2.3988    0.0220   -0.0212 C   0  0  0  0  0  0  0  0  0  0  0  0
    1.2156   -0.6964   -0.0133 C   0  0  0  0  0  0  0  0  0  0  0  0
    0.0021   -0.0041    0.0020 C   0  0  0  0  0  0  0  0  0  0  0  0
   -8.6062    1.9362    0.0993 N   0  0  0  0  0  0  0  0  0  0  0  0
   -3.7027   -0.8340    0.0344 C   0  0  0  0  0  0  0  0  0  0  0  0
   -3.6913   -2.0513    0.0277 O   0  0  0  0  0  0  0  0  0  0  0  0
   -2.4406   -0.0894    0.0258 C   0  0  0  0  0  0  0  0  0  0  0  0
   -1.2667   -0.7526    0.0106 C   0  0  0  0  0  0  0  0  0  0  0  0
   -6.1847   -1.8974    0.0567 H   0  0  0  0  0  0  0  0  0  0  0  0
   -8.3159   -0.6871    0.0814 H   0  0  0  0  0  0  0  0  0  0  0  0
   -4.0729    1.8408    0.0532 H   0  0  0  0  0  0  0  0  0  0  0  0
   -6.2095    3.0415    0.0813 H   0  0  0  0  0  0  0  0  0  0  0  0
    1.0415    3.1085    0.0088 H   0  0  0  0  0  0  0  0  0  0  0  0
    3.2381    1.9965   -0.0193 H   0  0  0  0  0  0  0  0  0  0  0  0
    3.3523   -0.4850   -0.0337 H   0  0  0  0  0  0  0  0  0  0  0  0
    1.2302   -1.7762   -0.0196 H   0  0  0  0  0  0  0  0  0  0  0  0
   -8.6153    2.9061    0.1052 H   0  0  0  0  0  0  0  0  0  0  0  0
   -9.4416    1.4433    0.1043 H   0  0  0  0  0  0  0  0  0  0  0  0
   -2.4507    0.9905    0.0317 H   0  0  0  0  0  0  0  0  0  0  0  0
   -1.2566   -1.8325    0.0047 H   0  0  0  0  0  0  0  0  0  0  0  0
  1 12  2  0  0  0  0
  1  8  1  0  0  0  0
  2  3  2  0  0  0  0
  2  4  1  0  0  0  0
  2 18  1  0  0  0  0
  3  6  1  0  0  0  0
  3 19  1  0  0  0  0
  4  5  2  0  0  0  0
  4 14  1  0  0  0  0
  5  7  1  0  0  0  0
  5 20  1  0  0  0  0
  6  7  2  0  0  0  0
  6 13  1  0  0  0  0
  7 21  1  0  0  0  0
  8  9  2  0  0  0  0
  8 22  1  0  0  0  0
  9 10  1  0  0  0  0
  9 23  1  0  0  0  0
 10 11  2  0  0  0  0
 10 24  1  0  0  0  0
 11 12  1  0  0  0  0
 11 25  1  0  0  0  0
 12 17  1  0  0  0  0
 13 26  1  0  0  0  0
 13 27  1  0  0  0  0
 14 15  2  0  0  0  0
 14 16  1  0  0  0  0
 16 17  2  0  0  0  0
 16 28  1  0  0  0  0
 17 29  1  0  0  0  0
M  END
>  <NSC>
231

$$$$
NSC_2154
 ccorina  04030319113D 1   1.00000     0.00000 
CORINA 2.61 0041  25.10.2001
 24 24  0  0  0  0  0  0  0  0  1 V2000
   -0.0167    1.3768    0.0096 C   0  0  0  0  0  0  0  0  0  0  0  0
    0.0021   -0.0041    0.0020 C   0  0  0  0  0  0  0  0  0  0  0  0
    1.1777    2.0861    0.0020 C   0  0  0  0  0  0  0  0  0  0  0  0
    2.3873    1.4033   -0.0132 C   0  0  0  0  0  0  0  0  0  0  0  0
    1.2080   -0.6807   -0.0127 C   0  0  0  0  0  0  0  0  0  0  0  0
    2.3988    0.0223   -0.0207 C   0  0  0  0  0  0  0  0  0  0  0  0
    1.2245   -2.1876   -0.0204 C   0  0  0  0  0  0  0  0  0  0  0  0
    1.1624    3.4827    0.0092 N   0  0  0  0  0  0  0  0  0  0  0  0
    2.4230    4.2291    0.0012 C   0  0  0  0  0  0  0  0  0  0  0  0
    2.1270    5.7302    0.0115 C   0  0  0  0  0  0  0  0  0  0  0  0
    1.3849    6.0613    1.1870 O   0  0  0  0  0  0  0  0  0  0  0  0
   -0.9588    1.9047    0.0169 H   0  0  0  0  0  0  0  0  0  0  0  0
   -0.9261   -0.5561    0.0079 H   0  0  0  0  0  0  0  0  0  0  0  0
    3.3177    1.9517   -0.0195 H   0  0  0  0  0  0  0  0  0  0  0  0
    3.3389   -0.5092   -0.0326 H   0  0  0  0  0  0  0  0  0  0  0  0
    1.2189   -2.5457   -1.0499 H   0  0  0  0  0  0  0  0  0  0  0  0
    2.1232   -2.5437    0.4832 H   0  0  0  0  0  0  0  0  0  0  0  0
    0.3434   -2.5633    0.4998 H   0  0  0  0  0  0  0  0  0  0  0  0
    0.3172    3.9585    0.0195 H   0  0  0  0  0  0  0  0  0  0  0  0
    3.0057    3.9676    0.8844 H   0  0  0  0  0  0  0  0  0  0  0  0
    2.9891    3.9766   -0.8954 H   0  0  0  0  0  0  0  0  0  0  0  0
    3.0649    6.2855    0.0055 H   0  0  0  0  0  0  0  0  0  0  0  0
    1.5443    5.9917   -0.8718 H   0  0  0  0  0  0  0  0  0  0  0  0
    1.2197    7.0135    1.1543 H   0  0  0  0  0  0  0  0  0  0  0  0
  1  2  2  0  0  0  0
  1  3  1  0  0  0  0
  1 12  1  0  0  0  0
  2  5  1  0  0  0  0
  2 13  1  0  0  0  0
  3  8  1  0  0  0  0
  3  4  2  0  0  0  0
  4  6  1  0  0  0  0
  4 14  1  0  0  0  0
  5  7  1  0  0  0  0
  5  6  2  0  0  0  0
  6 15  1  0  0  0  0
  7 16  1  0  0  0  0
  7 17  1  0  0  0  0
  7 18  1  0  0  0  0
  8  9  1  0  0  0  0
  8 19  1  0  0  0  0
  9 10  1  0  0  0  0
  9 20  1  0  0  0  0
  9 21  1  0  0  0  0
 10 11  1  0  0  0  0
 10 22  1  0  0  0  0
 10 23  1  0  0  0  0
 11 24  1  0  0  0  0
M  END
>  <NSC>
2154

$$$$
NSC_1355
 ccorina  04030319103D 1   1.00000     0.00000 
CORINA 2.61 0041  25.10.2001
 44 47  0  0  0  0  0  0  0  0  1 V2000
   -0.3451    1.0786   -0.0461 C   0  0  0  0  0  0  0  0  0  0  0  0
    2.4865   -1.7073    2.6577 C   0  0  0  0  0  0  0  0  0  0  0  0
    1.7659    0.0098    1.3360 C   0  0  0  0  0  0  0  0  0  0  0  0
    2.3496   -0.2860    2.6007 O   0  0  0  0  0  0  0  0  0  0  0  0
    0.3752   -0.6378    1.2764 C   0  0  0  0  0  0  0  0  0  0  0  0
   -0.2079   -0.3426    0.0112 O   0  0  0  0  0  0  0  0  0  0  0  0
    0.5393   -2.1415    1.4917 C   0  0  0  0  0  0  0  0  0  0  0  0
    1.2158   -2.3453    2.7373 O   0  0  0  0  0  0  0  0  0  0  0  0
    1.6014    1.5135    1.1211 C   0  0  0  0  0  0  0  0  0  0  0  0
    0.9253    1.7173   -0.1247 O   0  0  0  0  0  0  0  0  0  0  0  0
   -0.8365   -2.8094    1.5365 C   0  0  0  0  0  0  0  0  0  0  0  0
   -0.6772   -4.2151    1.7381 O   0  0  0  0  0  0  0  0  0  0  0  0
    3.2018   -2.1845    1.4201 C   0  0  0  0  0  0  0  0  0  0  0  0
    4.1319   -1.3698    0.8020 C   0  0  0  0  0  0  0  0  0  0  0  0
    4.7881   -1.8075   -0.3332 C   0  0  0  0  0  0  0  0  0  0  0  0
    4.5145   -3.0600   -0.8501 C   0  0  0  0  0  0  0  0  0  0  0  0
    3.5850   -3.8751   -0.2315 C   0  0  0  0  0  0  0  0  0  0  0  0
    2.9320   -3.4391    0.9063 C   0  0  0  0  0  0  0  0  0  0  0  0
   -1.1590    1.4475   -1.2597 C   0  0  0  0  0  0  0  0  0  0  0  0
   -1.4297    2.7752   -1.5328 C   0  0  0  0  0  0  0  0  0  0  0  0
   -2.1763    3.1136   -2.6459 C   0  0  0  0  0  0  0  0  0  0  0  0
   -2.6517    2.1241   -3.4862 C   0  0  0  0  0  0  0  0  0  0  0  0
   -2.3802    0.7964   -3.2135 C   0  0  0  0  0  0  0  0  0  0  0  0
   -1.6299    0.4584   -2.1027 C   0  0  0  0  0  0  0  0  0  0  0  0
   -0.8634    1.4237    0.8485 H   0  0  0  0  0  0  0  0  0  0  0  0
    3.0758   -1.9744    3.5349 H   0  0  0  0  0  0  0  0  0  0  0  0
    2.3912   -0.4008    0.5432 H   0  0  0  0  0  0  0  0  0  0  0  0
   -0.2504   -0.2267    2.0687 H   0  0  0  0  0  0  0  0  0  0  0  0
    1.1287   -2.5670    0.6795 H   0  0  0  0  0  0  0  0  0  0  0  0
    1.0116    1.9385    1.9333 H   0  0  0  0  0  0  0  0  0  0  0  0
    2.5814    1.9897    1.0897 H   0  0  0  0  0  0  0  0  0  0  0  0
   -1.4182   -2.3884    2.3566 H   0  0  0  0  0  0  0  0  0  0  0  0
   -1.3564   -2.6340    0.5947 H   0  0  0  0  0  0  0  0  0  0  0  0
   -1.5655   -4.5967    1.7601 H   0  0  0  0  0  0  0  0  0  0  0  0
    4.3457   -0.3912    1.2058 H   0  0  0  0  0  0  0  0  0  0  0  0
    5.5142   -1.1707   -0.8166 H   0  0  0  0  0  0  0  0  0  0  0  0
    5.0266   -3.4017   -1.7375 H   0  0  0  0  0  0  0  0  0  0  0  0
    3.3710   -4.8535   -0.6355 H   0  0  0  0  0  0  0  0  0  0  0  0
    2.2086   -4.0774    1.3918 H   0  0  0  0  0  0  0  0  0  0  0  0
   -1.0583    3.5482   -0.8764 H   0  0  0  0  0  0  0  0  0  0  0  0
   -2.3885    4.1509   -2.8590 H   0  0  0  0  0  0  0  0  0  0  0  0
   -3.2356    2.3884   -4.3554 H   0  0  0  0  0  0  0  0  0  0  0  0
   -2.7519    0.0234   -3.8697 H   0  0  0  0  0  0  0  0  0  0  0  0
   -1.4146   -0.5787   -1.8917 H   0  0  0  0  0  0  0  0  0  0  0  0
  1  6  1  0  0  0  0
  1 10  1  0  0  0  0
  1 19  1  0  0  0  0
  1 25  1  0  0  0  0
  2  4  1  0  0  0  0
  2  8  1  0  0  0  0
  2 13  1  0  0  0  0
  2 26  1  0  0  0  0
  3  4  1  0  0  0  0
  3  5  1  0  0  0  0
  3  9  1  0  0  0  0
  3 27  1  0  0  0  0
  5  6  1  0  0  0  0
  5  7  1  0  0  0  0
  5 28  1  0  0  0  0
  7  8  1  0  0  0  0
  7 11  1  0  0  0  0
  7 29  1  0  0  0  0
  9 10  1  0  0  0  0
  9 30  1  0  0  0  0
  9 31  1  0  0  0  0
 11 12  1  0  0  0  0
 11 32  1  0  0  0  0
 11 33  1  0  0  0  0
 12 34  1  0  0  0  0
 13 14  2  0  0  0  0
 13 18  1  0  0  0  0
 14 15  1  0  0  0  0
 14 35  1  0  0  0  0
 15 16  2  0  0  0  0
 15 36  1  0  0  0  0
 16 17  1  0  0  0  0
 16 37  1  0  0  0  0
 17 18  2  0  0  0  0
 17 38  1  0  0  0  0
 18 39  1  0  0  0  0
 19 20  2  0  0  0  0
 19 24  1  0  0  0  0
 20 21  1  0  0  0  0
 20 40  1  0  0  0  0
 21 22  2  0  0  0  0
 21 41  1  0  0  0  0
 22 23  1  0  0  0  0
 22 42  1  0  0  0  0
 23 24  2  0  0  0  0
 23 43  1  0  0  0  0
 24 44  1  0  0  0  0
M  END
>  <NSC>
1355

$$$$
NSC_1104
 ccorina  04030319103D 1   1.00000     0.00000 
CORINA 2.61 0041  25.10.2001
 35 34  0  0  0  0  0  0  0  0  1 V2000
   -0.5144   -1.2257   -3.3229 O   0  0  0  0  0  0  0  0  0  0  0  0
   -1.0265   -1.0058   -2.0071 C   0  0  0  0  0  0  0  0  0  0  0  0
   -0.6528   -2.1877   -1.1102 C   0  0  0  0  0  0  0  0  0  0  0  0
    0.8669   -2.2386   -0.9405 C   0  0  0  0  0  0  0  0  0  0  0  0
   -1.3135   -2.0176    0.2592 C   0  0  0  0  0  0  0  0  0  0  0  0
   -2.7453   -2.5542    0.2049 C   0  0  0  0  0  0  0  0  0  0  0  0
   -3.5061   -1.8635   -0.9286 C   0  0  0  0  0  0  0  0  0  0  0  0
   -2.7152   -4.0631   -0.0464 C   0  0  0  0  0  0  0  0  0  0  0  0
   -4.0528   -4.5590   -0.1291 O   0  0  0  0  0  0  0  0  0  0  0  0
   -3.9581   -5.9655   -0.3634 C   0  0  0  0  0  0  0  0  0  0  0  0
   -5.3637   -6.5617   -0.4628 C   0  0  0  0  0  0  0  0  0  0  0  0
   -3.4463   -2.2727    1.5354 C   0  0  0  0  0  0  0  0  0  0  0  0
   -2.7356   -2.9178    2.5941 O   0  0  0  0  0  0  0  0  0  0  0  0
   -0.7713   -0.4599   -3.8545 H   0  0  0  0  0  0  0  0  0  0  0  0
   -0.5982   -0.0903   -1.5989 H   0  0  0  0  0  0  0  0  0  0  0  0
   -2.1115   -0.9115   -2.0506 H   0  0  0  0  0  0  0  0  0  0  0  0
   -0.9985   -3.1146   -1.5678 H   0  0  0  0  0  0  0  0  0  0  0  0
    1.2028   -1.3498   -0.4064 H   0  0  0  0  0  0  0  0  0  0  0  0
    1.1395   -3.1283   -0.3728 H   0  0  0  0  0  0  0  0  0  0  0  0
    1.3411   -2.2740   -1.9213 H   0  0  0  0  0  0  0  0  0  0  0  0
   -0.7462   -2.5710    1.0076 H   0  0  0  0  0  0  0  0  0  0  0  0
   -1.3315   -0.9607    0.5252 H   0  0  0  0  0  0  0  0  0  0  0  0
   -3.3841   -0.7837   -0.8430 H   0  0  0  0  0  0  0  0  0  0  0  0
   -3.1120   -2.1987   -1.8879 H   0  0  0  0  0  0  0  0  0  0  0  0
   -4.5645   -2.1158   -0.8624 H   0  0  0  0  0  0  0  0  0  0  0  0
   -2.1942   -4.2653   -0.9823 H   0  0  0  0  0  0  0  0  0  0  0  0
   -2.1944   -4.5577    0.7735 H   0  0  0  0  0  0  0  0  0  0  0  0
   -3.4213   -6.1433   -1.2952 H   0  0  0  0  0  0  0  0  0  0  0  0
   -3.4214   -6.4358    0.4606 H   0  0  0  0  0  0  0  0  0  0  0  0
   -5.2915   -7.6345   -0.6415 H   0  0  0  0  0  0  0  0  0  0  0  0
   -5.9005   -6.3839    0.4690 H   0  0  0  0  0  0  0  0  0  0  0  0
   -5.9004   -6.0914   -1.2868 H   0  0  0  0  0  0  0  0  0  0  0  0
   -3.4677   -1.1977    1.7145 H   0  0  0  0  0  0  0  0  0  0  0  0
   -4.4663   -2.6550    1.4967 H   0  0  0  0  0  0  0  0  0  0  0  0
   -3.2093   -2.7156    3.4125 H   0  0  0  0  0  0  0  0  0  0  0  0
  1  2  1  0  0  0  0
  1 14  1  0  0  0  0
  2  3  1  0  0  0  0
  2 15  1  0  0  0  0
  2 16  1  0  0  0  0
  3  4  1  0  0  0  0
  3  5  1  0  0  0  0
  3 17  1  0  0  0  0
  4 18  1  0  0  0  0
  4 19  1  0  0  0  0
  4 20  1  0  0  0  0
  5  6  1  0  0  0  0
  5 21  1  0  0  0  0
  5 22  1  0  0  0  0
  6  7  1  0  0  0  0
  6  8  1  0  0  0  0
  6 12  1  0  0  0  0
  7 23  1  0  0  0  0
  7 24  1  0  0  0  0
  7 25  1  0  0  0  0
  8  9  1  0  0  0  0
  8 26  1  0  0  0  0
  8 27  1  0  0  0  0
  9 10  1  0  0  0  0
 10 11  1  0  0  0  0
 10 28  1  0  0  0  0
 10 29  1  0  0  0  0
 11 30  1  0  0  0  0
 11 31  1  0  0  0  0
 11 32  1  0  0  0  0
 12 13  1  0  0  0  0
 12 33  1  0  0  0  0
 12 34  1  0  0  0  0
 13 35  1  0  0  0  0
M  END
>  <NSC>
1104

$$$$
NSC_2469
 ccorina  04030319113D 1   1.00000     0.00000 
CORINA 2.61 0041  25.10.2001
 30 30  0  0  0  0  0  0  0  0  1 V2000
   -0.0162    1.3436    0.0094 N   0  0  0  0  0  0  0  0  0  0  0  0
    0.0021   -0.0041    0.0020 C   0  0  0  0  0  0  0  0  0  0  0  0
    1.0605   -0.5961   -0.0113 O   0  0  0  0  0  0  0  0  0  0  0  0
   -1.2926   -0.7753    0.0102 C   0  0  0  0  0  0  0  0  0  0  0  0
   -0.9927   -2.2755   -0.0007 C   0  0  0  0  0  0  0  0  0  0  0  0
   -2.2874   -3.0467    0.0075 C   0  0  0  0  0  0  0  0  0  0  0  0
   -2.7964   -3.3615    1.0572 O   0  0  0  0  0  0  0  0  0  0  0  0
   -2.8751   -3.3839   -1.1512 O   0  0  0  0  0  0  0  0  0  0  0  0
   -0.2291   -2.6134   -1.2093 N   0  0  0  0  0  0  0  0  0  0  0  0
    0.6205   -3.7612   -0.8647 C   0  0  0  0  0  0  0  0  0  0  0  0
    1.4355   -4.1619   -2.0673 C   0  0  0  0  0  0  0  0  0  0  0  0
    0.9361   -5.0886   -2.9632 C   0  0  0  0  0  0  0  0  0  0  0  0
    1.6812   -5.4518   -4.0693 C   0  0  0  0  0  0  0  0  0  0  0  0
    2.9257   -4.8881   -4.2799 C   0  0  0  0  0  0  0  0  0  0  0  0
    3.4250   -3.9610   -3.3842 C   0  0  0  0  0  0  0  0  0  0  0  0
    2.6802   -3.5985   -2.2775 C   0  0  0  0  0  0  0  0  0  0  0  0
    0.8172    1.8399    0.0041 H   0  0  0  0  0  0  0  0  0  0  0  0
   -0.8627    1.8171    0.0160 H   0  0  0  0  0  0  0  0  0  0  0  0
   -1.8592   -0.5245    0.9070 H   0  0  0  0  0  0  0  0  0  0  0  0
   -1.8762   -0.5150   -0.8728 H   0  0  0  0  0  0  0  0  0  0  0  0
   -0.4091   -2.5358    0.8824 H   0  0  0  0  0  0  0  0  0  0  0  0
   -3.7059   -3.8788   -1.1459 H   0  0  0  0  0  0  0  0  0  0  0  0
   -0.8963   -2.9411   -1.8916 H   0  0  0  0  0  0  0  0  0  0  0  0
    1.2884   -3.4867   -0.0482 H   0  0  0  0  0  0  0  0  0  0  0  0
   -0.0065   -4.5976   -0.5557 H   0  0  0  0  0  0  0  0  0  0  0  0
   -0.0362   -5.5290   -2.7987 H   0  0  0  0  0  0  0  0  0  0  0  0
    1.2913   -6.1764   -4.7689 H   0  0  0  0  0  0  0  0  0  0  0  0
    3.5079   -5.1719   -5.1441 H   0  0  0  0  0  0  0  0  0  0  0  0
    4.3976   -3.5211   -3.5483 H   0  0  0  0  0  0  0  0  0  0  0  0
    3.0705   -2.8745   -1.5776 H   0  0  0  0  0  0  0  0  0  0  0  0
  1  2  1  0  0  0  0
  1 17  1  0  0  0  0
  1 18  1  0  0  0  0
  2  4  1  0  0  0  0
  2  3  2  0  0  0  0
  4  5  1  0  0  0  0
  4 19  1  0  0  0  0
  4 20  1  0  0  0  0
  5  6  1  0  0  0  0
  5  9  1  0  0  0  0
  5 21  1  0  0  0  0
  6  8  1  0  0  0  0
  6  7  2  0  0  0  0
  8 22  1  0  0  0  0
  9 10  1  0  0  0  0
  9 23  1  0  0  0  0
 10 11  1  0  0  0  0
 10 24  1  0  0  0  0
 10 25  1  0  0  0  0
 11 16  1  0  0  0  0
 11 12  2  0  0  0  0
 12 13  1  0  0  0  0
 12 26  1  0  0  0  0
 13 14  2  0  0  0  0
 13 27  1  0  0  0  0
 14 15  1  0  0  0  0
 14 28  1  0  0  0  0
 15 16  2  0  0  0  0
 15 29  1  0  0  0  0
 16 30  1  0  0  0  0
M  END
>  <NSC>
2469

$$$$
NSC_468
 ccorina  04030319103D 1   1.00000     0.00000 
CORINA 2.61 0041  25.10.2001
 38 37  0  0  0  0  0  0  0  0  1 V2000
   -0.0161    1.3381    0.0094 C   0  0  0  0  0  0  0  0  0  0  0  0
    0.0021   -0.0041    0.0020 O   0  0  0  0  0  0  0  0  0  0  0  0
    1.0219    1.9564    0.0028 O   0  0  0  0  0  0  0  0  0  0  0  0
   -1.3313    2.0738    0.0196 C   0  0  0  0  0  0  0  0  0  0  0  0
   -2.1344    1.7001   -1.2279 C   0  0  0  0  0  0  0  0  0  0  0  0
   -2.1226    1.6865    1.2706 C   0  0  0  0  0  0  0  0  0  0  0  0
   -1.0722    3.5816    0.0266 C   0  0  0  0  0  0  0  0  0  0  0  0
   -2.4074    4.3285    0.0370 C   0  0  0  0  0  0  0  0  0  0  0  0
   -2.1483    5.8364    0.0440 C   0  0  0  0  0  0  0  0  0  0  0  0
   -3.4836    6.5833    0.0544 C   0  0  0  0  0  0  0  0  0  0  0  0
   -3.2244    8.0912    0.0613 C   0  0  0  0  0  0  0  0  0  0  0  0
   -4.5597    8.8381    0.0717 C   0  0  0  0  0  0  0  0  0  0  0  0
   -4.3005   10.3460    0.0787 C   0  0  0  0  0  0  0  0  0  0  0  0
   -5.6358   11.0929    0.0891 C   0  0  0  0  0  0  0  0  0  0  0  0
    0.8460   -0.4761   -0.0086 H   0  0  0  0  0  0  0  0  0  0  0  0
   -1.5707    1.9760   -2.1190 H   0  0  0  0  0  0  0  0  0  0  0  0
   -2.3191    0.6258   -1.2328 H   0  0  0  0  0  0  0  0  0  0  0  0
   -3.0857    2.2322   -1.2205 H   0  0  0  0  0  0  0  0  0  0  0  0
   -1.5504    1.9527    2.1593 H   0  0  0  0  0  0  0  0  0  0  0  0
   -3.0739    2.2186    1.2780 H   0  0  0  0  0  0  0  0  0  0  0  0
   -2.3072    0.6122    1.2656 H   0  0  0  0  0  0  0  0  0  0  0  0
   -0.5000    3.8479    0.9153 H   0  0  0  0  0  0  0  0  0  0  0  0
   -0.5085    3.8575   -0.8646 H   0  0  0  0  0  0  0  0  0  0  0  0
   -2.9796    4.0623   -0.8517 H   0  0  0  0  0  0  0  0  0  0  0  0
   -2.9712    4.0526    0.9282 H   0  0  0  0  0  0  0  0  0  0  0  0
   -1.5761    6.1027    0.9327 H   0  0  0  0  0  0  0  0  0  0  0  0
   -1.5846    6.1123   -0.8472 H   0  0  0  0  0  0  0  0  0  0  0  0
   -4.0557    6.3171   -0.8344 H   0  0  0  0  0  0  0  0  0  0  0  0
   -4.0473    6.3074    0.9455 H   0  0  0  0  0  0  0  0  0  0  0  0
   -2.6523    8.3574    0.9501 H   0  0  0  0  0  0  0  0  0  0  0  0
   -2.6607    8.3671   -0.8299 H   0  0  0  0  0  0  0  0  0  0  0  0
   -5.1318    8.5719   -0.8170 H   0  0  0  0  0  0  0  0  0  0  0  0
   -5.1234    8.5622    0.9629 H   0  0  0  0  0  0  0  0  0  0  0  0
   -3.7284   10.6122    0.9674 H   0  0  0  0  0  0  0  0  0  0  0  0
   -3.7368   10.6219   -0.8125 H   0  0  0  0  0  0  0  0  0  0  0  0
   -6.1995   10.8170    0.9803 H   0  0  0  0  0  0  0  0  0  0  0  0
   -5.4512   12.1671    0.0940 H   0  0  0  0  0  0  0  0  0  0  0  0
   -6.2080   10.8267   -0.7997 H   0  0  0  0  0  0  0  0  0  0  0  0
  1  2  1  0  0  0  0
  1  3  2  0  0  0  0
  1  4  1  0  0  0  0
  2 15  1  0  0  0  0
  4  5  1  0  0  0  0
  4  6  1  0  0  0  0
  4  7  1  0  0  0  0
  5 16  1  0  0  0  0
  5 17  1  0  0  0  0
  5 18  1  0  0  0  0
  6 19  1  0  0  0  0
  6 20  1  0  0  0  0
  6 21  1  0  0  0  0
  7  8  1  0  0  0  0
  7 22  1  0  0  0  0
  7 23  1  0  0  0  0
  8  9  1  0  0  0  0
  8 24  1  0  0  0  0
  8 25  1  0  0  0  0
  9 10  1  0  0  0  0
  9 26  1  0  0  0  0
  9 27  1  0  0  0  0
 10 11  1  0  0  0  0
 10 28  1  0  0  0  0
 10 29  1  0  0  0  0
 11 12  1  0  0  0  0
 11 30  1  0  0  0  0
 11 31  1  0  0  0  0
 12 13  1  0  0  0  0
 12 32  1  0  0  0  0
 12 33  1  0  0  0  0
 13 14  1  0  0  0  0
 13 34  1  0  0  0  0
 13 35  1  0  0  0  0
 14 36  1  0  0  0  0
 14 37  1  0  0  0  0
 14 38  1  0  0  0  0
M  END
>  <NSC>
468

$$$$
NSC_3104
 ccorina  04030319113D 1   1.00000     0.00000 
CORINA 2.61 0041  25.10.2001
 25 26  0  0  0  0  0  0  0  0  1 V2000
    0.0679    1.3206    0.0961 C   0  0  0  0  0  0  0  0  0  0  0  0
    1.3882    3.3807    0.1788 C   0  0  0  0  0  0  0  0  0  0  0  0
    0.0193   -0.0423   -0.0950 C   0  0  0  0  0  0  0  0  0  0  0  0
    1.2977    1.9904   -0.0098 C   0  0  0  0  0  0  0  0  0  0  0  0
    2.5960    3.9980    0.0693 C   0  0  0  0  0  0  0  0  0  0  0  0
    1.1815   -0.7638   -0.3926 C   0  0  0  0  0  0  0  0  0  0  0  0
    2.4694    1.2521   -0.3119 C   0  0  0  0  0  0  0  0  0  0  0  0
    3.7481    3.2720   -0.2277 C   0  0  0  0  0  0  0  0  0  0  0  0
    2.3834   -0.1385   -0.5004 C   0  0  0  0  0  0  0  0  0  0  0  0
    3.6987    1.9251   -0.4168 C   0  0  0  0  0  0  0  0  0  0  0  0
   -1.2444   -1.9686    0.4971 C   0  0  0  0  0  0  0  0  0  0  0  0
   -0.2370   -2.4811    0.9371 O   0  0  0  0  0  0  0  0  0  0  0  0
   -1.2039   -0.7127    0.0097 N   0  0  0  0  0  0  0  0  0  0  0  0
   -2.5413   -2.7360    0.4953 C   0  0  0  0  0  0  0  0  0  0  0  0
   -0.8337    1.8708    0.3213 H   0  0  0  0  0  0  0  0  0  0  0  0
    0.5036    3.9558    0.4090 H   0  0  0  0  0  0  0  0  0  0  0  0
    2.6629    5.0660    0.2147 H   0  0  0  0  0  0  0  0  0  0  0  0
    1.1223   -1.8323   -0.5381 H   0  0  0  0  0  0  0  0  0  0  0  0
    4.6944    3.7861   -0.3094 H   0  0  0  0  0  0  0  0  0  0  0  0
    3.2712   -0.7090   -0.7301 H   0  0  0  0  0  0  0  0  0  0  0  0
    4.5999    1.3760   -0.6460 H   0  0  0  0  0  0  0  0  0  0  0  0
   -2.0229   -0.2737   -0.2684 H   0  0  0  0  0  0  0  0  0  0  0  0
   -3.2819   -2.1994    1.0884 H   0  0  0  0  0  0  0  0  0  0  0  0
   -2.9011   -2.8391   -0.5284 H   0  0  0  0  0  0  0  0  0  0  0  0
   -2.3791   -3.7247    0.9247 H   0  0  0  0  0  0  0  0  0  0  0  0
  1  3  2  0  0  0  0
  1  4  1  0  0  0  0
  1 15  1  0  0  0  0
  2  4  1  0  0  0  0
  2  5  2  0  0  0  0
  2 16  1  0  0  0  0
  3  6  1  0  0  0  0
  3 13  1  0  0  0  0
  4  7  2  0  0  0  0
  5  8  1  0  0  0  0
  5 17  1  0  0  0  0
  6  9  2  0  0  0  0
  6 18  1  0  0  0  0
  7 10  1  0  0  0  0
  7  9  1  0  0  0  0
  8 10  2  0  0  0  0
  8 19  1  0  0  0  0
  9 20  1  0  0  0  0
 10 21  1  0  0  0  0
 11 13  1  0  0  0  0
 11 12  2  0  0  0  0
 11 14  1  0  0  0  0
 13 22  1  0  0  0  0
 14 23  1  0  0  0  0
 14 24  1  0  0  0  0
 14 25  1  0  0  0  0
M  END
>  <NSC>
3104

$$$$
NSC_1139
 ccorina  04030319103D 1   1.00000     0.00000 
CORINA 2.61 0041  25.10.2001
 27 27  0  0  0  0  0  0  0  0  1 V2000
   -0.0167    1.3829    0.0096 C   0  0  0  0  0  0  0  0  0  0  0  0
    1.1710    2.0888    0.0021 C   0  0  0  0  0  0  0  0  0  0  0  0
    0.0021   -0.0041    0.0020 C   0  0  0  0  0  0  0  0  0  0  0  0
    1.2143   -0.6791   -0.0132 C   0  0  0  0  0  0  0  0  0  0  0  0
    2.3774    1.4139   -0.0130 C   0  0  0  0  0  0  0  0  0  0  0  0
    2.3988    0.0312   -0.0207 C   0  0  0  0  0  0  0  0  0  0  0  0
   -1.3314    2.1191    0.0324 C   0  0  0  0  0  0  0  0  0  0  0  0
   -1.7971    2.3760   -1.4022 C   0  0  0  0  0  0  0  0  0  0  0  0
   -1.9658    1.0939   -2.0992 N   0  0  0  0  0  0  0  0  0  0  0  0
   -3.1318    3.1235   -1.3791 C   0  0  0  0  0  0  0  0  0  0  0  0
   -1.1648   -0.7006    0.0099 O   0  0  0  0  0  0  0  0  0  0  0  0
   -0.8183   -2.0870   -0.0010 C   0  0  0  0  0  0  0  0  0  0  0  0
    1.1569    3.1687    0.0077 H   0  0  0  0  0  0  0  0  0  0  0  0
    1.2315   -1.7589   -0.0188 H   0  0  0  0  0  0  0  0  0  0  0  0
    3.3047    1.9675   -0.0189 H   0  0  0  0  0  0  0  0  0  0  0  0
    3.3426   -0.4937   -0.0325 H   0  0  0  0  0  0  0  0  0  0  0  0
   -2.0759    1.5174    0.5538 H   0  0  0  0  0  0  0  0  0  0  0  0
   -1.2062    3.0705    0.5496 H   0  0  0  0  0  0  0  0  0  0  0  0
   -1.0526    2.9777   -1.9236 H   0  0  0  0  0  0  0  0  0  0  0  0
   -1.0954    0.5933   -2.0002 H   0  0  0  0  0  0  0  0  0  0  0  0
   -2.6600    0.5732   -1.5843 H   0  0  0  0  0  0  0  0  0  0  0  0
   -3.8763    2.5217   -0.8577 H   0  0  0  0  0  0  0  0  0  0  0  0
   -3.0066    4.0748   -0.8619 H   0  0  0  0  0  0  0  0  0  0  0  0
   -3.4636    3.3064   -2.4011 H   0  0  0  0  0  0  0  0  0  0  0  0
   -0.2406   -2.3101   -0.8980 H   0  0  0  0  0  0  0  0  0  0  0  0
   -0.2229   -2.3196    0.8819 H   0  0  0  0  0  0  0  0  0  0  0  0
   -1.7272   -2.6887    0.0048 H   0  0  0  0  0  0  0  0  0  0  0  0
  1  3  2  0  0  0  0
  1  2  1  0  0  0  0
  1  7  1  0  0  0  0
  2  5  2  0  0  0  0
  2 13  1  0  0  0  0
  3  4  1  0  0  0  0
  3 11  1  0  0  0  0
  4  6  2  0  0  0  0
  4 14  1  0  0  0  0
  5  6  1  0  0  0  0
  5 15  1  0  0  0  0
  6 16  1  0  0  0  0
  7  8  1  0  0  0  0
  7 17  1  0  0  0  0
  7 18  1  0  0  0  0
  8  9  1  0  0  0  0
  8 10  1  0  0  0  0
  8 19  1  0  0  0  0
  9 20  1  0  0  0  0
  9 21  1  0  0  0  0
 10 22  1  0  0  0  0
 10 23  1  0  0  0  0
 10 24  1  0  0  0  0
 11 12  1  0  0  0  0
 12 25  1  0  0  0  0
 12 26  1  0  0  0  0
 12 27  1  0  0  0  0
M  END
>  <NSC>
1139

$$$$
NSC_2080
 ccorina  04030319103D 1   1.00000     0.00000 
CORINA 2.61 0041  25.10.2001
 66 68  0  0  0  0  0  0  0  0  1 V2000
    1.8206    2.5197   -0.2365 O   0  0  0  0  0  0  0  0  0  0  0  0
    0.5718    1.8185   -0.0499 C   0  0  0  0  0  0  0  0  0  0  0  0
    0.8000    0.9301    1.1931 C   0  0  0  0  0  0  0  0  0  0  0  0
    2.3329    0.7435    1.2450 C   0  0  0  0  0  0  0  0  0  0  0  0
    2.8495    1.5411    0.0271 C   0  0  0  0  0  0  0  0  0  0  0  0
    2.8622    1.2827    2.4578 O   0  0  0  0  0  0  0  0  0  0  0  0
    3.0151    0.6775   -1.0993 O   0  0  0  0  0  0  0  0  0  0  0  0
    3.8890    0.3893    2.8934 C   0  0  0  0  0  0  0  0  0  0  0  0
    4.6446    1.0165    4.0672 C   0  0  0  0  0  0  0  0  0  0  0  0
    3.6557    1.2996    5.2037 C   0  0  0  0  0  0  0  0  0  0  0  0
    2.9002    0.0063    5.5300 C   0  0  0  0  0  0  0  0  0  0  0  0
    2.2766   -0.5444    4.2455 C   0  0  0  0  0  0  0  0  0  0  0  0
    3.3020   -0.8451    3.3009 O   0  0  0  0  0  0  0  0  0  0  0  0
    4.5823    0.2063    2.0725 H   0  0  0  0  0  0  0  0  0  0  0  0
    3.8090   -0.9549    6.0705 O   0  0  0  0  0  0  0  0  0  0  0  0
    5.6526    0.1127    4.5246 O   0  0  0  0  0  0  0  0  0  0  0  0
    4.3684    1.7433    6.3601 O   0  0  0  0  0  0  0  0  0  0  0  0
    0.3358    1.5903    2.3724 O   0  0  0  0  0  0  0  0  0  0  0  0
   -0.5635    2.8116    0.2063 C   0  0  0  0  0  0  0  0  0  0  0  0
   -0.7091    3.6711   -0.9260 O   0  0  0  0  0  0  0  0  0  0  0  0
    4.1702    2.2351    0.3663 C   0  0  0  0  0  0  0  0  0  0  0  0
    4.4904    3.1773   -0.6593 O   0  0  0  0  0  0  0  0  0  0  0  0
    4.6441    1.7945   -2.3364 O   0  0  0  0  0  0  0  0  0  0  0  0
    3.2490    1.5166   -2.2322 C   0  0  0  0  0  0  0  0  0  0  0  0
    2.7657    0.8071   -3.4991 C   0  0  0  0  0  0  0  0  0  0  0  0
    3.5168   -0.5211   -3.6452 C   0  0  0  0  0  0  0  0  0  0  0  0
    5.0229   -0.2417   -3.5877 C   0  0  0  0  0  0  0  0  0  0  0  0
    5.3354    0.5471   -2.3141 C   0  0  0  0  0  0  0  0  0  0  0  0
    5.7384   -1.4786   -3.5718 O   0  0  0  0  0  0  0  0  0  0  0  0
    3.1509   -1.3987   -2.5785 O   0  0  0  0  0  0  0  0  0  0  0  0
    1.3626    0.5546   -3.4000 O   0  0  0  0  0  0  0  0  0  0  0  0
    6.8417    0.8019   -2.2304 C   0  0  0  0  0  0  0  0  0  0  0  0
    7.1520    1.4170   -0.9784 O   0  0  0  0  0  0  0  0  0  0  0  0
    1.4915   -1.8177    4.5666 C   0  0  0  0  0  0  0  0  0  0  0  0
    0.9086   -2.3330    3.3680 O   0  0  0  0  0  0  0  0  0  0  0  0
    0.3488    1.2023   -0.9209 H   0  0  0  0  0  0  0  0  0  0  0  0
    0.3019   -0.0318    1.0717 H   0  0  0  0  0  0  0  0  0  0  0  0
    2.5927   -0.3108    1.1491 H   0  0  0  0  0  0  0  0  0  0  0  0
    5.1079    1.9494    3.7461 H   0  0  0  0  0  0  0  0  0  0  0  0
    2.9483    2.0673    4.8903 H   0  0  0  0  0  0  0  0  0  0  0  0
    2.1147    0.2161    6.2560 H   0  0  0  0  0  0  0  0  0  0  0  0
    1.6013    0.1995    3.8227 H   0  0  0  0  0  0  0  0  0  0  0  0
    4.1837   -0.5654    6.8724 H   0  0  0  0  0  0  0  0  0  0  0  0
    6.2474   -0.0435    3.7783 H   0  0  0  0  0  0  0  0  0  0  0  0
    4.8383    2.5495    6.1065 H   0  0  0  0  0  0  0  0  0  0  0  0
   -0.6133    1.7348    2.2567 H   0  0  0  0  0  0  0  0  0  0  0  0
   -1.4930    2.2664    0.3705 H   0  0  0  0  0  0  0  0  0  0  0  0
   -0.3318    3.4087    1.0883 H   0  0  0  0  0  0  0  0  0  0  0  0
   -1.4329    4.2797   -0.7237 H   0  0  0  0  0  0  0  0  0  0  0  0
    4.0732    2.7547    1.3196 H   0  0  0  0  0  0  0  0  0  0  0  0
    4.9638    1.4913    0.4370 H   0  0  0  0  0  0  0  0  0  0  0  0
    5.3605    3.5400   -0.4438 H   0  0  0  0  0  0  0  0  0  0  0  0
    2.7015    2.4511   -2.1101 H   0  0  0  0  0  0  0  0  0  0  0  0
    2.9640    1.4357   -4.3673 H   0  0  0  0  0  0  0  0  0  0  0  0
    3.2661   -0.9798   -4.6017 H   0  0  0  0  0  0  0  0  0  0  0  0
    5.3192    0.3414   -4.4597 H   0  0  0  0  0  0  0  0  0  0  0  0
    5.0173   -0.0280   -1.4445 H   0  0  0  0  0  0  0  0  0  0  0  0
    5.5073   -1.9456   -4.3864 H   0  0  0  0  0  0  0  0  0  0  0  0
    2.1960   -1.5364   -2.6449 H   0  0  0  0  0  0  0  0  0  0  0  0
    0.9302    1.4140   -3.3023 H   0  0  0  0  0  0  0  0  0  0  0  0
    7.3755   -0.1450   -2.3121 H   0  0  0  0  0  0  0  0  0  0  0  0
    7.1445    1.4611   -3.0439 H   0  0  0  0  0  0  0  0  0  0  0  0
    8.1083    1.5599   -0.9665 H   0  0  0  0  0  0  0  0  0  0  0  0
    2.1646   -2.5619    4.9923 H   0  0  0  0  0  0  0  0  0  0  0  0
    0.7037   -1.5877    5.2840 H   0  0  0  0  0  0  0  0  0  0  0  0
    0.4243   -3.1329    3.6141 H   0  0  0  0  0  0  0  0  0  0  0  0
  1  2  1  0  0  0  0
  1  5  1  0  0  0  0
  2  3  1  0  0  0  0
  2 19  1  0  0  0  0
  2 36  1  0  0  0  0
  3  4  1  0  0  0  0
  3 18  1  0  0  0  0
  3 37  1  0  0  0  0
  4  5  1  0  0  0  0
  4  6  1  0  0  0  0
  4 38  1  0  0  0  0
  5  7  1  0  0  0  0
  5 21  1  0  0  0  0
  6  8  1  0  0  0  0
  7 24  1  0  0  0  0
  8  9  1  0  0  0  0
  8 13  1  0  0  0  0
  8 14  1  0  0  0  0
  9 10  1  0  0  0  0
  9 16  1  0  0  0  0
  9 39  1  0  0  0  0
 10 11  1  0  0  0  0
 10 17  1  0  0  0  0
 10 40  1  0  0  0  0
 11 12  1  0  0  0  0
 11 15  1  0  0  0  0
 11 41  1  0  0  0  0
 12 13  1  0  0  0  0
 12 34  1  0  0  0  0
 12 42  1  0  0  0  0
 15 43  1  0  0  0  0
 16 44  1  0  0  0  0
 17 45  1  0  0  0  0
 18 46  1  0  0  0  0
 19 20  1  0  0  0  0
 19 47  1  0  0  0  0
 19 48  1  0  0  0  0
 20 49  1  0  0  0  0
 21 22  1  0  0  0  0
 21 50  1  0  0  0  0
 21 51  1  0  0  0  0
 22 52  1  0  0  0  0
 23 24  1  0  0  0  0
 23 28  1  0  0  0  0
 24 25  1  0  0  0  0
 24 53  1  0  0  0  0
 25 26  1  0  0  0  0
 25 31  1  0  0  0  0
 25 54  1  0  0  0  0
 26 27  1  0  0  0  0
 26 30  1  0  0  0  0
 26 55  1  0  0  0  0
 27 28  1  0  0  0  0
 27 29  1  0  0  0  0
 27 56  1  0  0  0  0
 28 32  1  0  0  0  0
 28 57  1  0  0  0  0
 29 58  1  0  0  0  0
 30 59  1  0  0  0  0
 31 60  1  0  0  0  0
 32 33  1  0  0  0  0
 32 61  1  0  0  0  0
 32 62  1  0  0  0  0
 33 63  1  0  0  0  0
 34 35  1  0  0  0  0
 34 64  1  0  0  0  0
 34 65  1  0  0  0  0
 35 66  1  0  0  0  0
M  END
>  <NSC>
2080

$$$$
NSC_638
 ccorina  04030319103D 1   1.00000     0.00000 
CORINA 2.61 0041  25.10.2001
 55 55  0  0  0  0  0  0  0  0  1 V2000
   -0.0173    1.4248    0.0099 O   0  0  0  0  0  0  0  0  0  0  0  0
    0.0021   -0.0041    0.0020 C   0  0  0  0  0  0  0  0  0  0  0  0
    1.2831    0.8325   -0.0057 C   0  0  0  0  0  0  0  0  0  0  0  0
   -0.3680   -0.7292    1.2974 C   0  0  0  0  0  0  0  0  0  0  0  0
   -1.7054   -1.4496    1.1144 C   0  0  0  0  0  0  0  0  0  0  0  0
   -2.0755   -2.1747    2.4099 C   0  0  0  0  0  0  0  0  0  0  0  0
   -3.4128   -2.8951    2.2269 C   0  0  0  0  0  0  0  0  0  0  0  0
   -3.7829   -3.6203    3.5223 C   0  0  0  0  0  0  0  0  0  0  0  0
   -5.1203   -4.3406    3.3393 C   0  0  0  0  0  0  0  0  0  0  0  0
   -5.4904   -5.0658    4.6347 C   0  0  0  0  0  0  0  0  0  0  0  0
   -6.8277   -5.7862    4.4517 C   0  0  0  0  0  0  0  0  0  0  0  0
    2.0820    0.9009   -1.3088 C   0  0  0  0  0  0  0  0  0  0  0  0
    3.2814    1.8327   -1.1233 C   0  0  0  0  0  0  0  0  0  0  0  0
    4.0803    1.9010   -2.4263 C   0  0  0  0  0  0  0  0  0  0  0  0
    5.2796    2.8328   -2.2409 C   0  0  0  0  0  0  0  0  0  0  0  0
    6.0786    2.9012   -3.5439 C   0  0  0  0  0  0  0  0  0  0  0  0
    7.2779    3.8329   -3.3585 C   0  0  0  0  0  0  0  0  0  0  0  0
    8.0769    3.9013   -4.6615 C   0  0  0  0  0  0  0  0  0  0  0  0
    9.2581    4.8191   -4.4789 C   0  0  0  0  0  0  0  0  0  0  0  0
    9.4421    5.3627   -3.4156 O   0  0  0  0  0  0  0  0  0  0  0  0
   10.1059    5.0326   -5.4974 O   0  0  0  0  0  0  0  0  0  0  0  0
   -0.2792   -0.5108   -0.9211 H   0  0  0  0  0  0  0  0  0  0  0  0
    1.8699    0.8713    0.9120 H   0  0  0  0  0  0  0  0  0  0  0  0
    0.4063   -1.4568    1.5405 H   0  0  0  0  0  0  0  0  0  0  0  0
   -0.4533   -0.0050    2.1076 H   0  0  0  0  0  0  0  0  0  0  0  0
   -2.4797   -0.7220    0.8714 H   0  0  0  0  0  0  0  0  0  0  0  0
   -1.6201   -2.1738    0.3043 H   0  0  0  0  0  0  0  0  0  0  0  0
   -1.3011   -2.9023    2.6529 H   0  0  0  0  0  0  0  0  0  0  0  0
   -2.1608   -1.4505    3.2200 H   0  0  0  0  0  0  0  0  0  0  0  0
   -4.1872   -2.1675    1.9838 H   0  0  0  0  0  0  0  0  0  0  0  0
   -3.3275   -3.6193    1.4167 H   0  0  0  0  0  0  0  0  0  0  0  0
   -3.0086   -4.3479    3.7653 H   0  0  0  0  0  0  0  0  0  0  0  0
   -3.8682   -2.8961    4.3324 H   0  0  0  0  0  0  0  0  0  0  0  0
   -5.8946   -3.6130    3.0962 H   0  0  0  0  0  0  0  0  0  0  0  0
   -5.0350   -5.0648    2.5291 H   0  0  0  0  0  0  0  0  0  0  0  0
   -4.7160   -5.7934    4.8778 H   0  0  0  0  0  0  0  0  0  0  0  0
   -5.5757   -4.3416    5.4449 H   0  0  0  0  0  0  0  0  0  0  0  0
   -7.6021   -5.0586    4.2086 H   0  0  0  0  0  0  0  0  0  0  0  0
   -6.7424   -6.5104    3.6416 H   0  0  0  0  0  0  0  0  0  0  0  0
   -7.0914   -6.3028    5.3746 H   0  0  0  0  0  0  0  0  0  0  0  0
    2.4341   -0.0966   -1.5718 H   0  0  0  0  0  0  0  0  0  0  0  0
    1.4447    1.2833   -2.1061 H   0  0  0  0  0  0  0  0  0  0  0  0
    2.9293    2.8301   -0.8602 H   0  0  0  0  0  0  0  0  0  0  0  0
    3.9187    1.4503   -0.3260 H   0  0  0  0  0  0  0  0  0  0  0  0
    4.4324    0.9036   -2.6894 H   0  0  0  0  0  0  0  0  0  0  0  0
    3.4430    2.2834   -3.2237 H   0  0  0  0  0  0  0  0  0  0  0  0
    4.9275    3.8303   -1.9778 H   0  0  0  0  0  0  0  0  0  0  0  0
    5.9169    2.4504   -1.4436 H   0  0  0  0  0  0  0  0  0  0  0  0
    6.4307    1.9037   -3.8070 H   0  0  0  0  0  0  0  0  0  0  0  0
    5.4413    3.2836   -4.3413 H   0  0  0  0  0  0  0  0  0  0  0  0
    6.9258    4.8304   -3.0954 H   0  0  0  0  0  0  0  0  0  0  0  0
    7.9152    3.4506   -2.5612 H   0  0  0  0  0  0  0  0  0  0  0  0
    8.4289    2.9039   -4.9246 H   0  0  0  0  0  0  0  0  0  0  0  0
    7.4395    4.2837   -5.4588 H   0  0  0  0  0  0  0  0  0  0  0  0
   10.8639    5.6215   -5.3802 H   0  0  0  0  0  0  0  0  0  0  0  0
  1  2  1  0  0  0  0
  1  3  1  0  0  0  0
  2  3  1  0  0  0  0
  2  4  1  0  0  0  0
  2 22  1  0  0  0  0
  3 12  1  0  0  0  0
  3 23  1  0  0  0  0
  4  5  1  0  0  0  0
  4 24  1  0  0  0  0
  4 25  1  0  0  0  0
  5  6  1  0  0  0  0
  5 26  1  0  0  0  0
  5 27  1  0  0  0  0
  6  7  1  0  0  0  0
  6 28  1  0  0  0  0
  6 29  1  0  0  0  0
  7  8  1  0  0  0  0
  7 30  1  0  0  0  0
  7 31  1  0  0  0  0
  8  9  1  0  0  0  0
  8 32  1  0  0  0  0
  8 33  1  0  0  0  0
  9 10  1  0  0  0  0
  9 34  1  0  0  0  0
  9 35  1  0  0  0  0
 10 11  1  0  0  0  0
 10 36  1  0  0  0  0
 10 37  1  0  0  0  0
 11 38  1  0  0  0  0
 11 39  1  0  0  0  0
 11 40  1  0  0  0  0
 12 13  1  0  0  0  0
 12 41  1  0  0  0  0
 12 42  1  0  0  0  0
 13 14  1  0  0  0  0
 13 43  1  0  0  0  0
 13 44  1  0  0  0  0
 14 15  1  0  0  0  0
 14 45  1  0  0  0  0
 14 46  1  0  0  0  0
 15 16  1  0  0  0  0
 15 47  1  0  0  0  0
 15 48  1  0  0  0  0
 16 17  1  0  0  0  0
 16 49  1  0  0  0  0
 16 50  1  0  0  0  0
 17 18  1  0  0  0  0
 17 51  1  0  0  0  0
 17 52  1  0  0  0  0
 18 19  1  0  0  0  0
 18 53  1  0  0  0  0
 18 54  1  0  0  0  0
 19 20  2  0  0  0  0
 19 21  1  0  0  0  0
 21 55  1  0  0  0  0
M  END
>  <NSC>
638

$$$$
NSC_2415
 ccorina  04030319113D 1   1.00000     0.00000 
CORINA 2.61 0041  25.10.2001
 32 32  0  0  0  0  0  0  0  0  1 V2000
   -0.0167    1.3784    0.0096 C   0  0  0  0  0  0  0  0  0  0  0  0
    1.1695    2.0865    0.0021 C   0  0  0  0  0  0  0  0  0  0  0  0
    0.0021   -0.0041    0.0020 C   0  0  0  0  0  0  0  0  0  0  0  0
    1.2074   -0.6814   -0.0131 C   0  0  0  0  0  0  0  0  0  0  0  0
    2.3802    1.4093   -0.0131 C   0  0  0  0  0  0  0  0  0  0  0  0
    2.3963    0.0221   -0.0206 C   0  0  0  0  0  0  0  0  0  0  0  0
    3.5484    2.1036   -0.0209 O   0  0  0  0  0  0  0  0  0  0  0  0
    3.2046    3.4906   -0.0101 C   0  0  0  0  0  0  0  0  0  0  0  0
   -1.2934   -0.7740    0.0107 C   0  0  0  0  0  0  0  0  0  0  0  0
   -1.7162   -1.0101   -1.3337 O   0  0  0  0  0  0  0  0  0  0  0  0
   -2.9426   -1.7398   -1.2589 C   0  0  0  0  0  0  0  0  0  0  0  0
   -3.4523   -2.0268   -2.6727 C   0  0  0  0  0  0  0  0  0  0  0  0
   -4.7654   -2.8080   -2.5926 C   0  0  0  0  0  0  0  0  0  0  0  0
   -5.2751   -3.0950   -4.0063 C   0  0  0  0  0  0  0  0  0  0  0  0
   -0.9594    1.9052    0.0259 H   0  0  0  0  0  0  0  0  0  0  0  0
    1.1543    3.1664    0.0076 H   0  0  0  0  0  0  0  0  0  0  0  0
    1.2194   -1.7613   -0.0186 H   0  0  0  0  0  0  0  0  0  0  0  0
    3.3375   -0.5074   -0.0320 H   0  0  0  0  0  0  0  0  0  0  0  0
    2.6097    3.7244   -0.8930 H   0  0  0  0  0  0  0  0  0  0  0  0
    2.6273    3.7149    0.8868 H   0  0  0  0  0  0  0  0  0  0  0  0
    4.1146    4.0905   -0.0159 H   0  0  0  0  0  0  0  0  0  0  0  0
   -1.1460   -1.7274    0.5180 H   0  0  0  0  0  0  0  0  0  0  0  0
   -2.0553   -0.1973    0.5352 H   0  0  0  0  0  0  0  0  0  0  0  0
   -2.7741   -2.6808   -0.7354 H   0  0  0  0  0  0  0  0  0  0  0  0
   -3.6834   -1.1507   -0.7182 H   0  0  0  0  0  0  0  0  0  0  0  0
   -3.6208   -1.0857   -3.1962 H   0  0  0  0  0  0  0  0  0  0  0  0
   -2.7115   -2.6158   -3.2134 H   0  0  0  0  0  0  0  0  0  0  0  0
   -4.5969   -3.7491   -2.0690 H   0  0  0  0  0  0  0  0  0  0  0  0
   -5.5062   -2.2190   -2.0518 H   0  0  0  0  0  0  0  0  0  0  0  0
   -5.4436   -2.1539   -4.5298 H   0  0  0  0  0  0  0  0  0  0  0  0
   -4.5343   -3.6840   -4.5470 H   0  0  0  0  0  0  0  0  0  0  0  0
   -6.2106   -3.6516   -3.9492 H   0  0  0  0  0  0  0  0  0  0  0  0
  1  3  1  0  0  0  0
  1  2  2  0  0  0  0
  1 15  1  0  0  0  0
  2  5  1  0  0  0  0
  2 16  1  0  0  0  0
  3  9  1  0  0  0  0
  3  4  2  0  0  0  0
  4  6  1  0  0  0  0
  4 17  1  0  0  0  0
  5  7  1  0  0  0  0
  5  6  2  0  0  0  0
  6 18  1  0  0  0  0
  7  8  1  0  0  0  0
  8 19  1  0  0  0  0
  8 20  1  0  0  0  0
  8 21  1  0  0  0  0
  9 10  1  0  0  0  0
  9 22  1  0  0  0  0
  9 23  1  0  0  0  0
 10 11  1  0  0  0  0
 11 12  1  0  0  0  0
 11 24  1  0  0  0  0
 11 25  1  0  0  0  0
 12 13  1  0  0  0  0
 12 26  1  0  0  0  0
 12 27  1  0  0  0  0
 13 14  1  0  0  0  0
 13 28  1  0  0  0  0
 13 29  1  0  0  0  0
 14 30  1  0  0  0  0
 14 31  1  0  0  0  0
 14 32  1  0  0  0  0
M  END
>  <NSC>
2415

$$$$
NSC_1588
 ccorina  04030319103D 1   1.00000     0.00000 
CORINA 2.61 0041  25.10.2001
 14 14  0  0  0  0  0  0  0  0  1 V2000
   -0.0159    1.3186    0.0093 C   0  0  0  0  0  0  0  0  0  0  0  0
    1.1851    2.0107    0.0015 C   0  0  0  0  0  0  0  0  0  0  0  0
    2.3662    1.2862   -0.0136 C   0  0  0  0  0  0  0  0  0  0  0  0
    1.1483   -0.6653   -0.0125 C   0  0  0  0  0  0  0  0  0  0  0  0
    0.0021   -0.0041    0.0020 N   0  0  0  0  0  0  0  0  0  0  0  0
    2.3119   -0.0358   -0.0202 N   0  0  0  0  0  0  0  0  0  0  0  0
    1.1297   -2.0197   -0.0191 O   0  0  0  0  0  0  0  0  0  0  0  0
   -1.3256    2.0637    0.0320 C   0  0  0  0  0  0  0  0  0  0  0  0
    1.2000    3.0906    0.0068 H   0  0  0  0  0  0  0  0  0  0  0  0
    3.3192    1.7943   -0.0204 H   0  0  0  0  0  0  0  0  0  0  0  0
    1.1169   -2.2945   -0.9462 H   0  0  0  0  0  0  0  0  0  0  0  0
   -1.6266    2.2379    1.0650 H   0  0  0  0  0  0  0  0  0  0  0  0
   -1.2087    3.0196   -0.4785 H   0  0  0  0  0  0  0  0  0  0  0  0
   -2.0888    1.4725   -0.4741 H   0  0  0  0  0  0  0  0  0  0  0  0
  1  5  2  0  0  0  0
  1  2  1  0  0  0  0
  1  8  1  0  0  0  0
  2  3  2  0  0  0  0
  2  9  1  0  0  0  0
  3  6  1  0  0  0  0
  3 10  1  0  0  0  0
  4  5  1  0  0  0  0
  4  6  2  0  0  0  0
  4  7  1  0  0  0  0
  7 11  1  0  0  0  0
  8 12  1  0  0  0  0
  8 13  1  0  0  0  0
  8 14  1  0  0  0  0
M  END
>  <NSC>
1588

$$$$
NSC_1185
 ccorina  04030319103D 1   1.00000     0.00000 
CORINA 2.61 0041  25.10.2001
 28 27  0  0  0  0  0  0  0  0  1 V2000
   -0.3955    1.1554   -1.6620 N   0  0  0  0  0  0  0  0  0  0  0  0
   -0.2583   -0.1537   -1.0097 C   0  0  0  0  0  0  0  0  0  0  0  0
   -1.6465   -0.7413   -0.7485 C   0  0  0  0  0  0  0  0  0  0  0  0
   -2.3830    0.1255    0.2748 C   0  0  0  0  0  0  0  0  0  0  0  0
   -2.3886   -0.7713   -1.9694 O   0  0  0  0  0  0  0  0  0  0  0  0
   -1.5096   -2.1071   -0.2251 N   0  0  0  0  0  0  0  0  0  0  0  0
   -0.7537   -2.0043    1.0303 C   0  0  0  0  0  0  0  0  0  0  0  0
   -0.0669   -3.3397    1.3229 C   0  0  0  0  0  0  0  0  0  0  0  0
   -2.8608   -2.5600    0.1315 C   0  0  0  0  0  0  0  0  0  0  0  0
   -2.8682   -4.0838    0.2690 C   0  0  0  0  0  0  0  0  0  0  0  0
    0.5395    1.5030   -1.8140 H   0  0  0  0  0  0  0  0  0  0  0  0
   -0.7932    0.9850   -2.5734 H   0  0  0  0  0  0  0  0  0  0  0  0
    0.3045   -0.8254   -1.6580 H   0  0  0  0  0  0  0  0  0  0  0  0
    0.2698   -0.0347   -0.0636 H   0  0  0  0  0  0  0  0  0  0  0  0
   -3.3640   -0.3047    0.4765 H   0  0  0  0  0  0  0  0  0  0  0  0
   -1.8067    0.1652    1.1991 H   0  0  0  0  0  0  0  0  0  0  0  0
   -2.5029    1.1335   -0.1222 H   0  0  0  0  0  0  0  0  0  0  0  0
   -1.8911   -1.3265   -2.5852 H   0  0  0  0  0  0  0  0  0  0  0  0
   -0.0012   -1.2211    0.9382 H   0  0  0  0  0  0  0  0  0  0  0  0
   -1.4348   -1.7597    1.8454 H   0  0  0  0  0  0  0  0  0  0  0  0
    0.3946   -3.3024    2.3097 H   0  0  0  0  0  0  0  0  0  0  0  0
   -0.8050   -4.1413    1.2971 H   0  0  0  0  0  0  0  0  0  0  0  0
    0.6992   -3.5269    0.5704 H   0  0  0  0  0  0  0  0  0  0  0  0
   -3.1573   -2.1083    1.0781 H   0  0  0  0  0  0  0  0  0  0  0  0
   -3.5615   -2.2621   -0.6485 H   0  0  0  0  0  0  0  0  0  0  0  0
   -2.3161   -4.5261   -0.5602 H   0  0  0  0  0  0  0  0  0  0  0  0
   -2.3973   -4.3659    1.2107 H   0  0  0  0  0  0  0  0  0  0  0  0
   -3.8966   -4.4448    0.2546 H   0  0  0  0  0  0  0  0  0  0  0  0
  1  2  1  0  0  0  0
  1 11  1  0  0  0  0
  1 12  1  0  0  0  0
  2  3  1  0  0  0  0
  2 13  1  0  0  0  0
  2 14  1  0  0  0  0
  3  4  1  0  0  0  0
  3  5  1  0  0  0  0
  3  6  1  0  0  0  0
  4 15  1  0  0  0  0
  4 16  1  0  0  0  0
  4 17  1  0  0  0  0
  5 18  1  0  0  0  0
  6  7  1  0  0  0  0
  6  9  1  0  0  0  0
  7  8  1  0  0  0  0
  7 19  1  0  0  0  0
  7 20  1  0  0  0  0
  8 21  1  0  0  0  0
  8 22  1  0  0  0  0
  8 23  1  0  0  0  0
  9 10  1  0  0  0  0
  9 24  1  0  0  0  0
  9 25  1  0  0  0  0
 10 26  1  0  0  0  0
 10 27  1  0  0  0  0
 10 28  1  0  0  0  0
M  END
>  <NSC>
1185

$$$$
NSC_33
 ccorina  04030319103D 1   1.00000     0.00000 
CORINA 2.61 0041  25.10.2001
 29 30  0  0  0  0  0  0  0  0  1 V2000
    1.1338   -0.3838    0.4842 C   0  0  0  0  0  0  0  0  0  0  0  0
    2.2826    0.3786    0.3844 C   0  0  0  0  0  0  0  0  0  0  0  0
   -0.0404    0.0562   -0.0976 C   0  0  0  0  0  0  0  0  0  0  0  0
    2.2571    1.5810   -0.2971 C   0  0  0  0  0  0  0  0  0  0  0  0
   -0.0659    1.2585   -0.7792 C   0  0  0  0  0  0  0  0  0  0  0  0
    1.0830    2.0207   -0.8794 C   0  0  0  0  0  0  0  0  0  0  0  0
   -0.2624   -3.0181   -0.4055 C   0  0  0  0  0  0  0  0  0  0  0  0
   -0.1197   -4.1673   -1.1605 C   0  0  0  0  0  0  0  0  0  0  0  0
   -1.1367   -2.0278   -0.8126 C   0  0  0  0  0  0  0  0  0  0  0  0
   -1.8684   -2.1868   -1.9746 C   0  0  0  0  0  0  0  0  0  0  0  0
   -0.8504   -4.3256   -2.3231 C   0  0  0  0  0  0  0  0  0  0  0  0
   -1.7255   -3.3357   -2.7297 C   0  0  0  0  0  0  0  0  0  0  0  0
   -1.2926   -0.7753    0.0107 C   0  0  0  0  0  0  0  0  0  0  0  0
   -1.5289   -1.1531    1.4744 C   0  0  0  0  0  0  0  0  0  0  0  0
   -2.4072   -0.0230   -0.4730 O   0  0  0  0  0  0  0  0  0  0  0  0
    1.1548   -1.3253    1.0128 H   0  0  0  0  0  0  0  0  0  0  0  0
    3.1999    0.0351    0.8393 H   0  0  0  0  0  0  0  0  0  0  0  0
    3.1544    2.1770   -0.3744 H   0  0  0  0  0  0  0  0  0  0  0  0
   -0.9831    1.6019   -1.2344 H   0  0  0  0  0  0  0  0  0  0  0  0
    1.0629    2.9605   -1.4113 H   0  0  0  0  0  0  0  0  0  0  0  0
    0.3052   -2.8964    0.5052 H   0  0  0  0  0  0  0  0  0  0  0  0
    0.5638   -4.9408   -0.8426 H   0  0  0  0  0  0  0  0  0  0  0  0
   -2.5521   -1.4134   -2.2922 H   0  0  0  0  0  0  0  0  0  0  0  0
   -0.7384   -5.2231   -2.9133 H   0  0  0  0  0  0  0  0  0  0  0  0
   -2.2977   -3.4602   -3.6372 H   0  0  0  0  0  0  0  0  0  0  0  0
   -1.6417   -0.2471    2.0698 H   0  0  0  0  0  0  0  0  0  0  0  0
   -2.4346   -1.7544    1.5527 H   0  0  0  0  0  0  0  0  0  0  0  0
   -0.6788   -1.7269    1.8433 H   0  0  0  0  0  0  0  0  0  0  0  0
   -2.2182    0.1943   -1.3961 H   0  0  0  0  0  0  0  0  0  0  0  0
  1  3  1  0  0  0  0
  1  2  2  0  0  0  0
  1 16  1  0  0  0  0
  2  4  1  0  0  0  0
  2 17  1  0  0  0  0
  3  5  2  0  0  0  0
  3 13  1  0  0  0  0
  4  6  2  0  0  0  0
  4 18  1  0  0  0  0
  5  6  1  0  0  0  0
  5 19  1  0  0  0  0
  6 20  1  0  0  0  0
  7  8  2  0  0  0  0
  7  9  1  0  0  0  0
  7 21  1  0  0  0  0
  8 11  1  0  0  0  0
  8 22  1  0  0  0  0
  9 10  2  0  0  0  0
  9 13  1  0  0  0  0
 10 12  1  0  0  0  0
 10 23  1  0  0  0  0
 11 12  2  0  0  0  0
 11 24  1  0  0  0  0
 12 25  1  0  0  0  0
 13 14  1  0  0  0  0
 13 15  1  0  0  0  0
 14 26  1  0  0  0  0
 14 27  1  0  0  0  0
 14 28  1  0  0  0  0
 15 29  1  0  0  0  0
M  END
>  <NSC>
33

$$$$
NSC_1066
 ccorina  04030319103D 1   1.00000     0.00000 
CORINA 2.61 0041  25.10.2001
 19 19  0  0  0  0  0  0  0  0  1 V2000
   -0.0178    1.4650    0.0101 C   0  0  0  0  0  0  0  0  0  0  0  0
    1.4257    1.9778   -0.0009 C   0  0  0  0  0  0  0  0  0  0  0  0
    0.7660   -0.6945   -1.0461 C   0  0  0  0  0  0  0  0  0  0  0  0
    2.1711    1.3658   -1.1892 C   0  0  0  0  0  0  0  0  0  0  0  0
    2.2007   -0.1575   -1.0453 C   0  0  0  0  0  0  0  0  0  0  0  0
    0.0021   -0.0041    0.0020 N   0  0  0  0  0  0  0  0  0  0  0  0
   -0.6434   -1.9175    0.9208 O   0  0  0  0  0  0  0  0  0  0  0  0
   -0.6677   -0.7051    0.9382 C   0  0  0  0  0  0  0  0  0  0  0  0
   -0.5244    1.8187    0.9081 H   0  0  0  0  0  0  0  0  0  0  0  0
   -0.5414    1.8282   -0.8743 H   0  0  0  0  0  0  0  0  0  0  0  0
    1.4252    3.0640   -0.0920 H   0  0  0  0  0  0  0  0  0  0  0  0
    1.9210    1.6902    0.9265 H   0  0  0  0  0  0  0  0  0  0  0  0
    0.3063   -0.5074   -2.0166 H   0  0  0  0  0  0  0  0  0  0  0  0
    0.7766   -1.7657   -0.8449 H   0  0  0  0  0  0  0  0  0  0  0  0
    1.6610    1.6333   -2.1146 H   0  0  0  0  0  0  0  0  0  0  0  0
    3.1915    1.7482   -1.2136 H   0  0  0  0  0  0  0  0  0  0  0  0
    2.6887   -0.4250   -0.1081 H   0  0  0  0  0  0  0  0  0  0  0  0
    2.7519   -0.5911   -1.8797 H   0  0  0  0  0  0  0  0  0  0  0  0
   -1.2259   -0.1871    1.7041 H   0  0  0  0  0  0  0  0  0  0  0  0
  1  6  1  0  0  0  0
  1  2  1  0  0  0  0
  1  9  1  0  0  0  0
  1 10  1  0  0  0  0
  2  4  1  0  0  0  0
  2 11  1  0  0  0  0
  2 12  1  0  0  0  0
  3  6  1  0  0  0  0
  3  5  1  0  0  0  0
  3 13  1  0  0  0  0
  3 14  1  0  0  0  0
  4  5  1  0  0  0  0
  4 15  1  0  0  0  0
  4 16  1  0  0  0  0
  5 17  1  0  0  0  0
  5 18  1  0  0  0  0
  6  8  1  0  0  0  0
  7  8  2  0  0  0  0
  8 19  1  0  0  0  0
M  END
>  <NSC>
1066

$$$$
NSC_2393
 ccorina  04030319113D 1   1.00000     0.00000 
CORINA 2.61 0041  25.10.2001
 68 67  0  0  0  0  0  0  0  0  1 V2000
   -0.0187    1.5258    0.0104 C   0  0  0  0  0  0  0  0  0  0  0  0
    0.0021   -0.0041    0.0020 C   0  0  0  0  0  0  0  0  0  0  0  0
    1.3435    2.0284    0.0001 O   0  0  0  0  0  0  0  0  0  0  0  0
    1.5709    3.3512    0.0051 C   0  0  0  0  0  0  0  0  0  0  0  0
    0.6420    4.1238    0.0181 O   0  0  0  0  0  0  0  0  0  0  0  0
    2.9847    3.8729   -0.0056 C   0  0  0  0  0  0  0  0  0  0  0  0
    2.9639    5.4027    0.0028 C   0  0  0  0  0  0  0  0  0  0  0  0
    4.3993    5.9323   -0.0081 C   0  0  0  0  0  0  0  0  0  0  0  0
    4.3786    7.4621    0.0003 C   0  0  0  0  0  0  0  0  0  0  0  0
    5.8140    7.9917   -0.0105 C   0  0  0  0  0  0  0  0  0  0  0  0
    5.7932    9.5215   -0.0021 C   0  0  0  0  0  0  0  0  0  0  0  0
    7.2286   10.0511   -0.0130 C   0  0  0  0  0  0  0  0  0  0  0  0
    7.2078   11.5809   -0.0046 C   0  0  0  0  0  0  0  0  0  0  0  0
    8.6432   12.1105   -0.0154 C   0  0  0  0  0  0  0  0  0  0  0  0
    8.6225   13.6404   -0.0070 C   0  0  0  0  0  0  0  0  0  0  0  0
   10.0579   14.1699   -0.0179 C   0  0  0  0  0  0  0  0  0  0  0  0
   10.0371   15.6998   -0.0095 C   0  0  0  0  0  0  0  0  0  0  0  0
   11.4725   16.2294   -0.0203 C   0  0  0  0  0  0  0  0  0  0  0  0
   11.4518   17.7592   -0.0119 C   0  0  0  0  0  0  0  0  0  0  0  0
   12.8871   18.2888   -0.0228 C   0  0  0  0  0  0  0  0  0  0  0  0
   12.8664   19.8186   -0.0144 C   0  0  0  0  0  0  0  0  0  0  0  0
   14.2802   20.3402   -0.0251 C   0  0  0  0  0  0  0  0  0  0  0  0
   15.2091   19.5677   -0.0381 O   0  0  0  0  0  0  0  0  0  0  0  0
   14.5075   21.6631   -0.0201 O   0  0  0  0  0  0  0  0  0  0  0  0
   15.8697   22.1657   -0.0304 C   0  0  0  0  0  0  0  0  0  0  0  0
   15.8490   23.6955   -0.0220 C   0  0  0  0  0  0  0  0  0  0  0  0
   -0.5459    1.8868   -0.8726 H   0  0  0  0  0  0  0  0  0  0  0  0
   -0.5289    1.8773    0.9072 H   0  0  0  0  0  0  0  0  0  0  0  0
    0.5123   -0.3556   -0.8948 H   0  0  0  0  0  0  0  0  0  0  0  0
    0.5293   -0.3651    0.8851 H   0  0  0  0  0  0  0  0  0  0  0  0
   -1.0205   -0.3814    0.0098 H   0  0  0  0  0  0  0  0  0  0  0  0
    3.5119    3.5118    0.8774 H   0  0  0  0  0  0  0  0  0  0  0  0
    3.4949    3.5213   -0.9024 H   0  0  0  0  0  0  0  0  0  0  0  0
    2.4368    5.7638   -0.8803 H   0  0  0  0  0  0  0  0  0  0  0  0
    2.4537    5.7542    0.8996 H   0  0  0  0  0  0  0  0  0  0  0  0
    4.9265    5.5712    0.8750 H   0  0  0  0  0  0  0  0  0  0  0  0
    4.9095    5.5808   -0.9049 H   0  0  0  0  0  0  0  0  0  0  0  0
    3.8514    7.8232   -0.8827 H   0  0  0  0  0  0  0  0  0  0  0  0
    3.8684    7.8136    0.8971 H   0  0  0  0  0  0  0  0  0  0  0  0
    6.3411    7.6306    0.8725 H   0  0  0  0  0  0  0  0  0  0  0  0
    6.3241    7.6402   -0.9073 H   0  0  0  0  0  0  0  0  0  0  0  0
    5.2660    9.8826   -0.8852 H   0  0  0  0  0  0  0  0  0  0  0  0
    5.2830    9.8731    0.8947 H   0  0  0  0  0  0  0  0  0  0  0  0
    7.7558    9.6900    0.8701 H   0  0  0  0  0  0  0  0  0  0  0  0
    7.7388    9.6996   -0.9098 H   0  0  0  0  0  0  0  0  0  0  0  0
    6.6807   11.9420   -0.8876 H   0  0  0  0  0  0  0  0  0  0  0  0
    6.6977   11.9325    0.8922 H   0  0  0  0  0  0  0  0  0  0  0  0
    9.1704   11.7495    0.8676 H   0  0  0  0  0  0  0  0  0  0  0  0
    9.1534   11.7590   -0.9122 H   0  0  0  0  0  0  0  0  0  0  0  0
    8.0953   14.0014   -0.8901 H   0  0  0  0  0  0  0  0  0  0  0  0
    8.1123   13.9919    0.8898 H   0  0  0  0  0  0  0  0  0  0  0  0
   10.5850   13.8089    0.8652 H   0  0  0  0  0  0  0  0  0  0  0  0
   10.5681   13.8184   -0.9147 H   0  0  0  0  0  0  0  0  0  0  0  0
    9.5099   16.0609   -0.8925 H   0  0  0  0  0  0  0  0  0  0  0  0
    9.5269   16.0513    0.8873 H   0  0  0  0  0  0  0  0  0  0  0  0
   11.9997   15.8683    0.8627 H   0  0  0  0  0  0  0  0  0  0  0  0
   11.9827   15.8778   -0.9171 H   0  0  0  0  0  0  0  0  0  0  0  0
   10.9246   18.1203   -0.8950 H   0  0  0  0  0  0  0  0  0  0  0  0
   10.9416   18.1107    0.8849 H   0  0  0  0  0  0  0  0  0  0  0  0
   13.4143   17.9277    0.8603 H   0  0  0  0  0  0  0  0  0  0  0  0
   13.3973   17.9373   -0.9196 H   0  0  0  0  0  0  0  0  0  0  0  0
   12.3392   20.1797   -0.8974 H   0  0  0  0  0  0  0  0  0  0  0  0
   12.3562   20.1701    0.8824 H   0  0  0  0  0  0  0  0  0  0  0  0
   16.3969   21.8046    0.8526 H   0  0  0  0  0  0  0  0  0  0  0  0
   16.3799   21.8142   -0.9272 H   0  0  0  0  0  0  0  0  0  0  0  0
   16.8716   24.0728   -0.0298 H   0  0  0  0  0  0  0  0  0  0  0  0
   15.3218   24.0566   -0.9051 H   0  0  0  0  0  0  0  0  0  0  0  0
   15.3388   24.0471    0.8748 H   0  0  0  0  0  0  0  0  0  0  0  0
  1  2  1  0  0  0  0
  1  3  1  0  0  0  0
  1 27  1  0  0  0  0
  1 28  1  0  0  0  0
  2 29  1  0  0  0  0
  2 30  1  0  0  0  0
  2 31  1  0  0  0  0
  3  4  1  0  0  0  0
  4  6  1  0  0  0  0
  4  5  2  0  0  0  0
  6  7  1  0  0  0  0
  6 32  1  0  0  0  0
  6 33  1  0  0  0  0
  7  8  1  0  0  0  0
  7 34  1  0  0  0  0
  7 35  1  0  0  0  0
  8  9  1  0  0  0  0
  8 36  1  0  0  0  0
  8 37  1  0  0  0  0
  9 10  1  0  0  0  0
  9 38  1  0  0  0  0
  9 39  1  0  0  0  0
 10 11  1  0  0  0  0
 10 40  1  0  0  0  0
 10 41  1  0  0  0  0
 11 12  1  0  0  0  0
 11 42  1  0  0  0  0
 11 43  1  0  0  0  0
 12 13  1  0  0  0  0
 12 44  1  0  0  0  0
 12 45  1  0  0  0  0
 13 14  1  0  0  0  0
 13 46  1  0  0  0  0
 13 47  1  0  0  0  0
 14 15  1  0  0  0  0
 14 48  1  0  0  0  0
 14 49  1  0  0  0  0
 15 16  1  0  0  0  0
 15 50  1  0  0  0  0
 15 51  1  0  0  0  0
 16 17  1  0  0  0  0
 16 52  1  0  0  0  0
 16 53  1  0  0  0  0
 17 18  1  0  0  0  0
 17 54  1  0  0  0  0
 17 55  1  0  0  0  0
 18 19  1  0  0  0  0
 18 56  1  0  0  0  0
 18 57  1  0  0  0  0
 19 20  1  0  0  0  0
 19 58  1  0  0  0  0
 19 59  1  0  0  0  0
 20 21  1  0  0  0  0
 20 60  1  0  0  0  0
 20 61  1  0  0  0  0
 21 22  1  0  0  0  0
 21 62  1  0  0  0  0
 21 63  1  0  0  0  0
 22 24  1  0  0  0  0
 22 23  2  0  0  0  0
 24 25  1  0  0  0  0
 25 26  1  0  0  0  0
 25 64  1  0  0  0  0
 25 65  1  0  0  0  0
 26 66  1  0  0  0  0
 26 67  1  0  0  0  0
 26 68  1  0  0  0  0
M  END
>  <NSC>
2393

$$$$
NSC_460
 ccorina  04030319103D 1   1.00000     0.00000 
CORINA 2.61 0041  25.10.2001
 20 20  0  0  0  0  0  0  0  0  1 V2000
   -0.0158    1.3145    0.0093 N   0  0  0  0  0  0  0  0  0  0  0  0
    1.0963    2.0231    0.0025 C   0  0  0  0  0  0  0  0  0  0  0  0
    2.3305    1.4015   -0.0127 C   0  0  0  0  0  0  0  0  0  0  0  0
    2.3893    0.0163   -0.0207 C   0  0  0  0  0  0  0  0  0  0  0  0
    0.0021   -0.0041    0.0020 C   0  0  0  0  0  0  0  0  0  0  0  0
    1.1991   -0.6948   -0.0131 C   0  0  0  0  0  0  0  0  0  0  0  0
    1.0204    3.5282    0.0108 C   0  0  0  0  0  0  0  0  0  0  0  0
    3.7154   -0.6995   -0.0377 C   0  0  0  0  0  0  0  0  0  0  0  0
   -1.2977   -0.7666    0.0108 C   0  0  0  0  0  0  0  0  0  0  0  0
    3.2378    1.9874   -0.0185 H   0  0  0  0  0  0  0  0  0  0  0  0
    1.2072   -1.7747   -0.0194 H   0  0  0  0  0  0  0  0  0  0  0  0
    1.0117    3.8859    1.0404 H   0  0  0  0  0  0  0  0  0  0  0  0
    1.8862    3.9385   -0.5091 H   0  0  0  0  0  0  0  0  0  0  0  0
    0.1085    3.8488   -0.4930 H   0  0  0  0  0  0  0  0  0  0  0  0
    4.0453   -0.8775    0.9858 H   0  0  0  0  0  0  0  0  0  0  0  0
    3.6073   -1.6525   -0.5556 H   0  0  0  0  0  0  0  0  0  0  0  0
    4.4527   -0.0861   -0.5556 H   0  0  0  0  0  0  0  0  0  0  0  0
   -1.6213   -0.9449   -1.0146 H   0  0  0  0  0  0  0  0  0  0  0  0
   -1.1557   -1.7208    0.5182 H   0  0  0  0  0  0  0  0  0  0  0  0
   -2.0563   -0.1856    0.5354 H   0  0  0  0  0  0  0  0  0  0  0  0
  1  5  2  0  0  0  0
  1  2  1  0  0  0  0
  2  3  2  0  0  0  0
  2  7  1  0  0  0  0
  3  4  1  0  0  0  0
  3 10  1  0  0  0  0
  4  6  2  0  0  0  0
  4  8  1  0  0  0  0
  5  6  1  0  0  0  0
  5  9  1  0  0  0  0
  6 11  1  0  0  0  0
  7 12  1  0  0  0  0
  7 13  1  0  0  0  0
  7 14  1  0  0  0  0
  8 15  1  0  0  0  0
  8 16  1  0  0  0  0
  8 17  1  0  0  0  0
  9 18  1  0  0  0  0
  9 19  1  0  0  0  0
  9 20  1  0  0  0  0
M  END
>  <NSC>
460

$$$$
NSC_1582
 ccorina  04030319103D 1   1.00000     0.00000 
CORINA 2.61 0041  25.10.2001
 30 31  0  0  0  0  0  0  0  0  1 V2000
    1.1770   -0.7783   -0.1166 N   0  0  0  0  0  0  0  0  0  0  0  0
    0.0308    1.2553    0.1083 N   0  0  0  0  0  0  0  0  0  0  0  0
    3.4004   -0.8013   -0.2366 O   0  0  0  0  0  0  0  0  0  0  0  0
   -0.8214    1.7113    0.1902 H   0  0  0  0  0  0  0  0  0  0  0  0
    3.5770    1.9752   -0.0209 N   0  0  0  0  0  0  0  0  0  0  0  0
    4.6913    1.3253   -0.0305 N   0  0  0  0  0  0  0  0  0  0  0  0
    2.3675   -0.1593   -0.1297 C   0  0  0  0  0  0  0  0  0  0  0  0
    2.4058    1.3059   -0.0134 C   0  0  0  0  0  0  0  0  0  0  0  0
    1.1855    1.9837    0.1059 C   0  0  0  0  0  0  0  0  0  0  0  0
    7.0855    1.2982   -0.0485 C   0  0  0  0  0  0  0  0  0  0  0  0
    8.2710    1.9761   -0.0566 C   0  0  0  0  0  0  0  0  0  0  0  0
    5.8769    2.0029   -0.0381 C   0  0  0  0  0  0  0  0  0  0  0  0
    8.2770    3.3746   -0.0545 C   0  0  0  0  0  0  0  0  0  0  0  0
    5.8833    3.4020   -0.0360 C   0  0  0  0  0  0  0  0  0  0  0  0
    7.0691    4.0793   -0.0441 C   0  0  0  0  0  0  0  0  0  0  0  0
    0.0570   -0.1002   -0.0025 C   0  0  0  0  0  0  0  0  0  0  0  0
   -1.1279   -0.7837    0.0050 N   0  0  0  0  0  0  0  0  0  0  0  0
    1.1517    3.3455    0.2177 N   0  0  0  0  0  0  0  0  0  0  0  0
    9.5578    4.1065   -0.0627 C   0  0  0  0  0  0  0  0  0  0  0  0
   10.6073    3.4944   -0.0714 O   0  0  0  0  0  0  0  0  0  0  0  0
    9.5637    5.4540   -0.0607 O   0  0  0  0  0  0  0  0  0  0  0  0
    7.0809    0.2182   -0.0543 H   0  0  0  0  0  0  0  0  0  0  0  0
    9.2040    1.4322   -0.0646 H   0  0  0  0  0  0  0  0  0  0  0  0
    4.9505    3.9462   -0.0284 H   0  0  0  0  0  0  0  0  0  0  0  0
    7.0741    5.1593   -0.0422 H   0  0  0  0  0  0  0  0  0  0  0  0
   -1.1305   -1.7506   -0.0729 H   0  0  0  0  0  0  0  0  0  0  0  0
   -1.9654   -0.3016    0.0883 H   0  0  0  0  0  0  0  0  0  0  0  0
    0.3081    3.7986    0.3729 H   0  0  0  0  0  0  0  0  0  0  0  0
    1.9712    3.8589    0.1419 H   0  0  0  0  0  0  0  0  0  0  0  0
   10.4032    5.9339   -0.0661 H   0  0  0  0  0  0  0  0  0  0  0  0
  1 16  2  0  0  0  0
  1  7  1  0  0  0  0
  2  9  1  0  0  0  0
  2 16  1  0  0  0  0
  2  4  1  0  0  0  0
  3  7  2  0  0  0  0
  5  8  1  0  0  0  0
  5  6  2  0  0  0  0
  6 12  1  0  0  0  0
  7  8  1  0  0  0  0
  8  9  2  0  0  0  0
  9 18  1  0  0  0  0
 10 11  2  0  0  0  0
 10 12  1  0  0  0  0
 10 22  1  0  0  0  0
 11 13  1  0  0  0  0
 11 23  1  0  0  0  0
 12 14  2  0  0  0  0
 13 15  2  0  0  0  0
 13 19  1  0  0  0  0
 14 15  1  0  0  0  0
 14 24  1  0  0  0  0
 15 25  1  0  0  0  0
 16 17  1  0  0  0  0
 17 26  1  0  0  0  0
 17 27  1  0  0  0  0
 18 28  1  0  0  0  0
 18 29  1  0  0  0  0
 19 20  2  0  0  0  0
 19 21  1  0  0  0  0
 21 30  1  0  0  0  0
M  END
>  <NSC>
1582

$$$$
NSC_794
 ccorina  04030319103D 1   1.00000     0.00000 
CORINA 2.61 0041  25.10.2001
 44 46  0  0  0  0  0  0  0  0  1 V2000
   -0.0158    1.3145    0.0093 N   0  0  0  0  0  0  0  0  0  0  0  0
    5.2593    0.1249   -6.3786 C   0  0  0  0  0  0  0  0  0  0  0  0
    5.9886    0.4761   -5.2559 C   0  0  0  0  0  0  0  0  0  0  0  0
    4.0255   -0.4882   -6.2474 C   0  0  0  0  0  0  0  0  0  0  0  0
    3.5132   -0.7538   -4.9950 C   0  0  0  0  0  0  0  0  0  0  0  0
    5.4900    0.2172   -3.9967 C   0  0  0  0  0  0  0  0  0  0  0  0
    4.2440   -0.4020   -3.8557 C   0  0  0  0  0  0  0  0  0  0  0  0
    3.6041   -0.8006    4.9257 C   0  0  0  0  0  0  0  0  0  0  0  0
    4.1394   -0.5472    6.1709 C   0  0  0  0  0  0  0  0  0  0  0  0
    4.3139   -0.4380    3.7766 C   0  0  0  0  0  0  0  0  0  0  0  0
    5.3756    0.0647    6.2853 C   0  0  0  0  0  0  0  0  0  0  0  0
    5.5626    0.1795    3.9005 C   0  0  0  0  0  0  0  0  0  0  0  0
    6.0844    0.4262    5.1528 C   0  0  0  0  0  0  0  0  0  0  0  0
    1.1991   -0.6948   -0.0127 C   0  0  0  0  0  0  0  0  0  0  0  0
    0.0021   -0.0041    0.0020 C   0  0  0  0  0  0  0  0  0  0  0  0
    2.3893    0.0163   -0.0202 C   0  0  0  0  0  0  0  0  0  0  0  0
    2.3305    1.4015   -0.0127 C   0  0  0  0  0  0  0  0  0  0  0  0
    1.0963    2.0231    0.0025 C   0  0  0  0  0  0  0  0  0  0  0  0
    3.7046   -0.6819   -2.5154 C   0  0  0  0  0  0  0  0  0  0  0  0
    2.6239   -1.2189   -2.3968 O   0  0  0  0  0  0  0  0  0  0  0  0
    4.4953   -0.3011   -1.2903 C   0  0  0  0  0  0  0  0  0  0  0  0
    3.7154   -0.6995   -0.0357 C   0  0  0  0  0  0  0  0  0  0  0  0
    4.5182   -0.3129    1.2080 C   0  0  0  0  0  0  0  0  0  0  0  0
    3.7500   -0.7053    2.4437 C   0  0  0  0  0  0  0  0  0  0  0  0
    2.6673   -1.2412    2.3399 O   0  0  0  0  0  0  0  0  0  0  0  0
    5.6530    0.3346   -7.3622 H   0  0  0  0  0  0  0  0  0  0  0  0
    6.9509    0.9538   -5.3665 H   0  0  0  0  0  0  0  0  0  0  0  0
    3.4624   -0.7593   -7.1282 H   0  0  0  0  0  0  0  0  0  0  0  0
    2.5501   -1.2319   -4.8942 H   0  0  0  0  0  0  0  0  0  0  0  0
    6.0604    0.4915   -3.1216 H   0  0  0  0  0  0  0  0  0  0  0  0
    2.6413   -1.2819    4.8380 H   0  0  0  0  0  0  0  0  0  0  0  0
    3.5925   -0.8266    7.0593 H   0  0  0  0  0  0  0  0  0  0  0  0
    5.7894    0.2609    7.2634 H   0  0  0  0  0  0  0  0  0  0  0  0
    6.1169    0.4622    3.0177 H   0  0  0  0  0  0  0  0  0  0  0  0
    7.0485    0.9030    5.2502 H   0  0  0  0  0  0  0  0  0  0  0  0
    1.2072   -1.7747   -0.0178 H   0  0  0  0  0  0  0  0  0  0  0  0
   -0.9294   -0.5505    0.0080 H   0  0  0  0  0  0  0  0  0  0  0  0
    3.2378    1.9874   -0.0178 H   0  0  0  0  0  0  0  0  0  0  0  0
    1.0419    3.1018    0.0084 H   0  0  0  0  0  0  0  0  0  0  0  0
    5.4545   -0.8188   -1.3015 H   0  0  0  0  0  0  0  0  0  0  0  0
    4.6637    0.7758   -1.2868 H   0  0  0  0  0  0  0  0  0  0  0  0
    3.5470   -1.7764   -0.0393 H   0  0  0  0  0  0  0  0  0  0  0  0
    5.4773   -0.8306    1.1968 H   0  0  0  0  0  0  0  0  0  0  0  0
    4.6866    0.7640    1.2116 H   0  0  0  0  0  0  0  0  0  0  0  0
  1 15  2  0  0  0  0
  1 18  1  0  0  0  0
  2  4  2  0  0  0  0
  2  3  1  0  0  0  0
  2 26  1  0  0  0  0
  3  6  2  0  0  0  0
  3 27  1  0  0  0  0
  4  5  1  0  0  0  0
  4 28  1  0  0  0  0
  5  7  2  0  0  0  0
  5 29  1  0  0  0  0
  6  7  1  0  0  0  0
  6 30  1  0  0  0  0
  7 19  1  0  0  0  0
  8  9  2  0  0  0  0
  8 10  1  0  0  0  0
  8 31  1  0  0  0  0
  9 11  1  0  0  0  0
  9 32  1  0  0  0  0
 10 12  2  0  0  0  0
 10 24  1  0  0  0  0
 11 13  2  0  0  0  0
 11 33  1  0  0  0  0
 12 13  1  0  0  0  0
 12 34  1  0  0  0  0
 13 35  1  0  0  0  0
 14 16  2  0  0  0  0
 14 15  1  0  0  0  0
 14 36  1  0  0  0  0
 15 37  1  0  0  0  0
 16 17  1  0  0  0  0
 16 22  1  0  0  0  0
 17 18  2  0  0  0  0
 17 38  1  0  0  0  0
 18 39  1  0  0  0  0
 19 20  2  0  0  0  0
 19 21  1  0  0  0  0
 21 22  1  0  0  0  0
 21 40  1  0  0  0  0
 21 41  1  0  0  0  0
 22 23  1  0  0  0  0
 22 42  1  0  0  0  0
 23 24  1  0  0  0  0
 23 43  1  0  0  0  0
 23 44  1  0  0  0  0
 24 25  2  0  0  0  0
M  END
>  <NSC>
794

$$$$
NSC_2831
 ccorina  04030319113D 1   1.00000     0.00000 
CORINA 2.61 0041  25.10.2001
 26 27  0  0  0  0  0  0  0  0  1 V2000
    0.0914    1.2930   -0.3682 C   0  0  0  0  0  0  0  0  0  0  0  0
    0.0058   -0.0172    0.1126 C   0  0  0  0  0  0  0  0  0  0  0  0
    1.2782    1.9837   -0.2705 C   0  0  0  0  0  0  0  0  0  0  0  0
    2.3907    1.3803    0.3052 C   0  0  0  0  0  0  0  0  0  0  0  0
    1.1270   -0.6202    0.6910 C   0  0  0  0  0  0  0  0  0  0  0  0
    2.3100    0.0776    0.7842 C   0  0  0  0  0  0  0  0  0  0  0  0
   -2.5693    1.2991    0.5132 C   0  0  0  0  0  0  0  0  0  0  0  0
   -2.5492   -0.0478    0.1380 C   0  0  0  0  0  0  0  0  0  0  0  0
   -3.7706    1.9610    0.6305 C   0  0  0  0  0  0  0  0  0  0  0  0
   -3.7506   -0.7165   -0.1165 C   0  0  0  0  0  0  0  0  0  0  0  0
   -4.9628    1.2922    0.3770 C   0  0  0  0  0  0  0  0  0  0  0  0
   -4.9474   -0.0469    0.0032 C   0  0  0  0  0  0  0  0  0  0  0  0
   -6.1448    1.9483    0.4942 O   0  0  0  0  0  0  0  0  0  0  0  0
   -1.2641   -0.7611    0.0105 C   0  0  0  0  0  0  0  0  0  0  0  0
   -1.2517   -1.9624   -0.1787 O   0  0  0  0  0  0  0  0  0  0  0  0
    3.5587    2.0646    0.3992 O   0  0  0  0  0  0  0  0  0  0  0  0
   -0.7710    1.7609   -0.8196 H   0  0  0  0  0  0  0  0  0  0  0  0
    1.3454    2.9956   -0.6420 H   0  0  0  0  0  0  0  0  0  0  0  0
    1.0651   -1.6320    1.0636 H   0  0  0  0  0  0  0  0  0  0  0  0
    3.1767   -0.3876    1.2301 H   0  0  0  0  0  0  0  0  0  0  0  0
   -1.6439    1.8181    0.7149 H   0  0  0  0  0  0  0  0  0  0  0  0
   -3.7870    3.0011    0.9209 H   0  0  0  0  0  0  0  0  0  0  0  0
   -3.7395   -1.7567   -0.4069 H   0  0  0  0  0  0  0  0  0  0  0  0
   -5.8758   -0.5627   -0.1932 H   0  0  0  0  0  0  0  0  0  0  0  0
   -6.3385    2.3322   -0.3720 H   0  0  0  0  0  0  0  0  0  0  0  0
    4.0541    1.8845   -0.4116 H   0  0  0  0  0  0  0  0  0  0  0  0
  1  2  1  0  0  0  0
  1  3  2  0  0  0  0
  1 17  1  0  0  0  0
  2  5  2  0  0  0  0
  2 14  1  0  0  0  0
  3  4  1  0  0  0  0
  3 18  1  0  0  0  0
  4  6  2  0  0  0  0
  4 16  1  0  0  0  0
  5  6  1  0  0  0  0
  5 19  1  0  0  0  0
  6 20  1  0  0  0  0
  7  8  1  0  0  0  0
  7  9  2  0  0  0  0
  7 21  1  0  0  0  0
  8 14  1  0  0  0  0
  8 10  2  0  0  0  0
  9 11  1  0  0  0  0
  9 22  1  0  0  0  0
 10 12  1  0  0  0  0
 10 23  1  0  0  0  0
 11 12  2  0  0  0  0
 11 13  1  0  0  0  0
 12 24  1  0  0  0  0
 13 25  1  0  0  0  0
 14 15  2  0  0  0  0
 16 26  1  0  0  0  0
M  END
>  <NSC>
2831

$$$$
NSC_1763
 ccorina  04030319103D 1   1.00000     0.00000 
CORINA 2.61 0041  25.10.2001
 39 40  0  0  0  0  0  0  0  0  1 V2000
   -0.0168    1.3907    0.0097 C   0  0  0  0  0  0  0  0  0  0  0  0
    0.0022   -0.0041    0.0160 C   0  0  0  0  0  0  0  0  0  0  0  0
    1.2564    2.1142   -0.0133 C   0  0  0  0  0  0  0  0  0  0  0  0
    1.3004    3.5123   -0.0211 C   0  0  0  0  0  0  0  0  0  0  0  0
    2.5066    4.1490   -0.0431 C   0  0  0  0  0  0  0  0  0  0  0  0
    1.2010   -0.6926    0.0009 C   0  0  0  0  0  0  0  0  0  0  0  0
    2.4631    1.3768   -0.0283 C   0  0  0  0  0  0  0  0  0  0  0  0
    3.6957    3.4258   -0.0583 C   0  0  0  0  0  0  0  0  0  0  0  0
    2.4141   -0.0344   -0.0208 C   0  0  0  0  0  0  0  0  0  0  0  0
    3.6870    2.0632   -0.0503 C   0  0  0  0  0  0  0  0  0  0  0  0
   -1.2856    2.1176    0.0197 C   0  0  0  0  0  0  0  0  0  0  0  0
   -1.2912    3.3274    0.1179 O   0  0  0  0  0  0  0  0  0  0  0  0
   -2.5863    1.3647   -0.0920 C   0  0  0  0  0  0  0  0  0  0  0  0
   -3.7529    2.3540   -0.0567 C   0  0  0  0  0  0  0  0  0  0  0  0
   -5.0535    1.6010   -0.1684 C   0  0  0  0  0  0  0  0  0  0  0  0
   -5.0480    0.3967   -0.2661 O   0  0  0  0  0  0  0  0  0  0  0  0
   -6.2182    2.2683   -0.1592 O   0  0  0  0  0  0  0  0  0  0  0  0
   -7.4714    1.5428   -0.2668 C   0  0  0  0  0  0  0  0  0  0  0  0
   -8.6380    2.5321   -0.2315 C   0  0  0  0  0  0  0  0  0  0  0  0
    3.5659   -0.7473   -0.0346 O   0  0  0  0  0  0  0  0  0  0  0  0
    3.1973   -2.1279   -0.0220 C   0  0  0  0  0  0  0  0  0  0  0  0
   -0.9287   -0.5515    0.0333 H   0  0  0  0  0  0  0  0  0  0  0  0
    0.3845    4.0845   -0.0102 H   0  0  0  0  0  0  0  0  0  0  0  0
    2.5393    5.2285   -0.0491 H   0  0  0  0  0  0  0  0  0  0  0  0
    1.1881   -1.7725    0.0066 H   0  0  0  0  0  0  0  0  0  0  0  0
    4.6386    3.9521   -0.0763 H   0  0  0  0  0  0  0  0  0  0  0  0
    4.6171    1.5143   -0.0616 H   0  0  0  0  0  0  0  0  0  0  0  0
   -2.6067    0.8121   -1.0313 H   0  0  0  0  0  0  0  0  0  0  0  0
   -2.6754    0.6679    0.7414 H   0  0  0  0  0  0  0  0  0  0  0  0
   -3.7324    2.9065    0.8826 H   0  0  0  0  0  0  0  0  0  0  0  0
   -3.6637    3.0508   -0.8901 H   0  0  0  0  0  0  0  0  0  0  0  0
   -7.4918    0.9903   -1.2061 H   0  0  0  0  0  0  0  0  0  0  0  0
   -7.5605    0.8460    0.5666 H   0  0  0  0  0  0  0  0  0  0  0  0
   -8.6175    3.0846    0.7078 H   0  0  0  0  0  0  0  0  0  0  0  0
   -8.5488    3.2289   -1.0649 H   0  0  0  0  0  0  0  0  0  0  0  0
   -9.5787    1.9875   -0.3123 H   0  0  0  0  0  0  0  0  0  0  0  0
    2.6206   -2.3418    0.8780 H   0  0  0  0  0  0  0  0  0  0  0  0
    2.5937   -2.3509   -0.9018 H   0  0  0  0  0  0  0  0  0  0  0  0
    4.0963   -2.7441   -0.0324 H   0  0  0  0  0  0  0  0  0  0  0  0
  1  2  2  0  0  0  0
  1  3  1  0  0  0  0
  1 11  1  0  0  0  0
  2  6  1  0  0  0  0
  2 22  1  0  0  0  0
  3  7  2  0  0  0  0
  3  4  1  0  0  0  0
  4  5  2  0  0  0  0
  4 23  1  0  0  0  0
  5  8  1  0  0  0  0
  5 24  1  0  0  0  0
  6  9  2  0  0  0  0
  6 25  1  0  0  0  0
  7  9  1  0  0  0  0
  7 10  1  0  0  0  0
  8 10  2  0  0  0  0
  8 26  1  0  0  0  0
  9 20  1  0  0  0  0
 10 27  1  0  0  0  0
 11 12  2  0  0  0  0
 11 13  1  0  0  0  0
 13 14  1  0  0  0  0
 13 28  1  0  0  0  0
 13 29  1  0  0  0  0
 14 15  1  0  0  0  0
 14 30  1  0  0  0  0
 14 31  1  0  0  0  0
 15 16  2  0  0  0  0
 15 17  1  0  0  0  0
 17 18  1  0  0  0  0
 18 19  1  0  0  0  0
 18 32  1  0  0  0  0
 18 33  1  0  0  0  0
 19 34  1  0  0  0  0
 19 35  1  0  0  0  0
 19 36  1  0  0  0  0
 20 21  1  0  0  0  0
 21 37  1  0  0  0  0
 21 38  1  0  0  0  0
 21 39  1  0  0  0  0
M  END
>  <NSC>
1763

$$$$
NSC_572
 ccorina  04030319103D 1   1.00000     0.00000 
CORINA 2.61 0041  25.10.2001
 35 35  0  0  0  0  0  0  0  0  2 V2000
    0.4136    1.1851    0.5254 C   0  0  0  0  0  0  0  0  0  0  0  0
    1.5416    2.0063    0.4734 C   0  0  0  0  0  0  0  0  0  0  0  0
    0.5613   -0.1730    0.7166 C   0  0  0  0  0  0  0  0  0  0  0  0
    2.8125    1.4458    0.6154 C   0  0  0  0  0  0  0  0  0  0  0  0
    1.8237   -0.7218    0.8571 C   0  0  0  0  0  0  0  0  0  0  0  0
    2.9458    0.0861    0.8060 C   0  0  0  0  0  0  0  0  0  0  0  0
    1.9744   -2.1798    1.0628 N   0  3  0  0  0  0  0  0  0  0  0  0
    3.0843   -2.6658    1.1868 O   0  0  0  0  0  0  0  0  0  0  0  0
    0.9885   -2.8936    1.1082 O   0  5  0  0  0  0  0  0  0  0  0  0
    1.3912    3.4615    0.2685 C   0  0  0  0  0  0  0  0  0  0  0  0
    0.2842    3.9462    0.1449 O   0  0  0  0  0  0  0  0  0  0  0  0
    2.4815    4.2510    0.2188 O   0  0  0  0  0  0  0  0  0  0  0  0
    2.3337    5.6814    0.0174 C   0  0  0  0  0  0  0  0  0  0  0  0
    2.2069    6.3770    1.3742 C   0  0  0  0  0  0  0  0  0  0  0  0
    3.5602    6.2220   -0.7203 C   0  0  0  0  0  0  0  0  0  0  0  0
    3.6161    5.6205   -2.1260 C   0  0  0  0  0  0  0  0  0  0  0  0
    2.4227    6.1207   -2.9425 C   0  0  0  0  0  0  0  0  0  0  0  0
    4.9166    6.0450   -2.8110 C   0  0  0  0  0  0  0  0  0  0  0  0
   -0.5726    1.6128    0.4208 H   0  0  0  0  0  0  0  0  0  0  0  0
   -0.3104   -0.8094    0.7570 H   0  0  0  0  0  0  0  0  0  0  0  0
    3.6892    2.0753    0.5758 H   0  0  0  0  0  0  0  0  0  0  0  0
    3.9283   -0.3488    0.9161 H   0  0  0  0  0  0  0  0  0  0  0  0
    1.4392    5.8743   -0.5748 H   0  0  0  0  0  0  0  0  0  0  0  0
    2.0959    7.4508    1.2231 H   0  0  0  0  0  0  0  0  0  0  0  0
    1.3331    5.9918    1.8998 H   0  0  0  0  0  0  0  0  0  0  0  0
    3.1014    6.1840    1.9665 H   0  0  0  0  0  0  0  0  0  0  0  0
    3.4918    7.3075   -0.7920 H   0  0  0  0  0  0  0  0  0  0  0  0
    4.4626    5.9502   -0.1727 H   0  0  0  0  0  0  0  0  0  0  0  0
    3.5795    4.5333   -2.0577 H   0  0  0  0  0  0  0  0  0  0  0  0
    2.4625    5.6922   -3.9439 H   0  0  0  0  0  0  0  0  0  0  0  0
    1.4962    5.8183   -2.4544 H   0  0  0  0  0  0  0  0  0  0  0  0
    2.4593    7.2079   -3.0108 H   0  0  0  0  0  0  0  0  0  0  0  0
    4.9946    7.1322   -2.8008 H   0  0  0  0  0  0  0  0  0  0  0  0
    5.7649    5.6149   -2.2786 H   0  0  0  0  0  0  0  0  0  0  0  0
    4.9168    5.6905   -3.8418 H   0  0  0  0  0  0  0  0  0  0  0  0
  1  3  2  0  0  0  0
  1  2  1  0  0  0  0
  1 19  1  0  0  0  0
  2  4  2  0  0  0  0
  2 10  1  0  0  0  0
  3  5  1  0  0  0  0
  3 20  1  0  0  0  0
  4  6  1  0  0  0  0
  4 21  1  0  0  0  0
  5  6  2  0  0  0  0
  5  7  1  0  0  0  0
  6 22  1  0  0  0  0
  7  8  2  0  0  0  0
  7  9  1  0  0  0  0
 10 11  2  0  0  0  0
 10 12  1  0  0  0  0
 12 13  1  0  0  0  0
 13 14  1  0  0  0  0
 13 15  1  0  0  0  0
 13 23  1  0  0  0  0
 14 24  1  0  0  0  0
 14 25  1  0  0  0  0
 14 26  1  0  0  0  0
 15 16  1  0  0  0  0
 15 27  1  0  0  0  0
 15 28  1  0  0  0  0
 16 17  1  0  0  0  0
 16 18  1  0  0  0  0
 16 29  1  0  0  0  0
 17 30  1  0  0  0  0
 17 31  1  0  0  0  0
 17 32  1  0  0  0  0
 18 33  1  0  0  0  0
 18 34  1  0  0  0  0
 18 35  1  0  0  0  0
M  CHG  2   7   1   9  -1
M  END
>  <NSC>
572

$$$$
NSC_3122
 ccorina  04030319113D 1   1.00000     0.00000 
CORINA 2.61 0041  25.10.2001
 18 18  0  0  0  0  0  0  0  0  1 V2000
   -0.0167    1.3808    0.0096 C   0  0  0  0  0  0  0  0  0  0  0  0
    0.0021   -0.0041    0.0020 C   0  0  0  0  0  0  0  0  0  0  0  0
    1.1711    2.0888    0.0021 C   0  0  0  0  0  0  0  0  0  0  0  0
    1.2198   -0.6808   -0.0132 C   0  0  0  0  0  0  0  0  0  0  0  0
    2.3800    1.4181   -0.0135 C   0  0  0  0  0  0  0  0  0  0  0  0
    2.4074    0.0362   -0.0207 C   0  0  0  0  0  0  0  0  0  0  0  0
   -1.1655   -0.7017    0.0098 O   0  0  0  0  0  0  0  0  0  0  0  0
   -2.2216    0.2607    0.0250 C   0  0  0  0  0  0  0  0  0  0  0  0
    1.2448   -2.0802   -0.0205 N   0  0  0  0  0  0  0  0  0  0  0  0
   -0.9593    1.9079    0.0170 H   0  0  0  0  0  0  0  0  0  0  0  0
    1.1544    3.1687    0.0080 H   0  0  0  0  0  0  0  0  0  0  0  0
    3.3051    1.9753   -0.0193 H   0  0  0  0  0  0  0  0  0  0  0  0
    3.3531   -0.4853   -0.0329 H   0  0  0  0  0  0  0  0  0  0  0  0
   -2.1527    0.8897   -0.8626 H   0  0  0  0  0  0  0  0  0  0  0  0
   -3.1823   -0.2541    0.0317 H   0  0  0  0  0  0  0  0  0  0  0  0
   -2.1354    0.8808    0.9173 H   0  0  0  0  0  0  0  0  0  0  0  0
    2.0934   -2.5500   -0.0311 H   0  0  0  0  0  0  0  0  0  0  0  0
    0.4136   -2.5802   -0.0150 H   0  0  0  0  0  0  0  0  0  0  0  0
  1  2  1  0  0  0  0
  1  3  2  0  0  0  0
  1 10  1  0  0  0  0
  2  4  2  0  0  0  0
  2  7  1  0  0  0  0
  3  5  1  0  0  0  0
  3 11  1  0  0  0  0
  4  9  1  0  0  0  0
  4  6  1  0  0  0  0
  5  6  2  0  0  0  0
  5 12  1  0  0  0  0
  6 13  1  0  0  0  0
  7  8  1  0  0  0  0
  8 14  1  0  0  0  0
  8 15  1  0  0  0  0
  8 16  1  0  0  0  0
  9 17  1  0  0  0  0
  9 18  1  0  0  0  0
M  END
>  <NSC>
3122

$$$$
NSC_230
 ccorina  04030319103D 1   1.00000     0.00000 
CORINA 2.61 0041  25.10.2001
 35 36  0  0  0  0  0  0  0  0  1 V2000
   -0.0799    1.3194   -0.2945 C   0  0  0  0  0  0  0  0  0  0  0  0
    1.1429    1.9894   -0.4699 C   0  0  0  0  0  0  0  0  0  0  0  0
   -0.1290   -0.0353   -0.4156 C   0  0  0  0  0  0  0  0  0  0  0  0
    1.2327    3.3870   -0.3531 C   0  0  0  0  0  0  0  0  0  0  0  0
    2.4340    4.0017   -0.5300 C   0  0  0  0  0  0  0  0  0  0  0  0
    1.0170   -0.7712   -0.7117 C   0  0  0  0  0  0  0  0  0  0  0  0
    2.3082    1.2411   -0.7709 C   0  0  0  0  0  0  0  0  0  0  0  0
    3.5800    3.2658   -0.8260 C   0  0  0  0  0  0  0  0  0  0  0  0
    2.2184   -0.1565   -0.8882 C   0  0  0  0  0  0  0  0  0  0  0  0
    3.5311    1.9111   -0.9463 C   0  0  0  0  0  0  0  0  0  0  0  0
   -1.3292    2.0963    0.0323 C   0  0  0  0  0  0  0  0  0  0  0  0
   -1.6276    3.0817   -1.0995 C   0  0  0  0  0  0  0  0  0  0  0  0
   -2.4269    1.1933    0.1794 O   0  0  0  0  0  0  0  0  0  0  0  0
   -1.1239    2.8665    1.3382 C   0  0  0  0  0  0  0  0  0  0  0  0
   -2.3258    3.7362    1.6028 C   0  0  0  0  0  0  0  0  0  0  0  0
   -2.3673    5.1461    1.0721 C   0  0  0  0  0  0  0  0  0  0  0  0
   -3.3346    3.2667    2.2942 C   0  0  0  0  0  0  0  0  0  0  0  0
   -1.0699   -0.5477   -0.2800 H   0  0  0  0  0  0  0  0  0  0  0  0
    0.3530    3.9702   -0.1244 H   0  0  0  0  0  0  0  0  0  0  0  0
    2.5001    5.0759   -0.4400 H   0  0  0  0  0  0  0  0  0  0  0  0
    0.9508   -1.8454   -0.8020 H   0  0  0  0  0  0  0  0  0  0  0  0
    4.5208    3.7783   -0.9620 H   0  0  0  0  0  0  0  0  0  0  0  0
    3.0981   -0.7397   -1.1168 H   0  0  0  0  0  0  0  0  0  0  0  0
    4.4273    1.3538   -1.1757 H   0  0  0  0  0  0  0  0  0  0  0  0
   -1.6388    2.5498   -2.0508 H   0  0  0  0  0  0  0  0  0  0  0  0
   -2.5997    3.5451   -0.9309 H   0  0  0  0  0  0  0  0  0  0  0  0
   -0.8570    3.8522   -1.1230 H   0  0  0  0  0  0  0  0  0  0  0  0
   -2.1987    0.5911    0.9008 H   0  0  0  0  0  0  0  0  0  0  0  0
   -0.9976    2.1615    2.1599 H   0  0  0  0  0  0  0  0  0  0  0  0
   -0.2345    3.4912    1.2556 H   0  0  0  0  0  0  0  0  0  0  0  0
   -3.3074    5.6157    1.3614 H   0  0  0  0  0  0  0  0  0  0  0  0
   -1.5345    5.7147    1.4860 H   0  0  0  0  0  0  0  0  0  0  0  0
   -2.2899    5.1275   -0.0150 H   0  0  0  0  0  0  0  0  0  0  0  0
   -3.3049    2.2563    2.6745 H   0  0  0  0  0  0  0  0  0  0  0  0
   -4.1960    3.8899    2.4838 H   0  0  0  0  0  0  0  0  0  0  0  0
  1  3  2  0  0  0  0
  1  2  1  0  0  0  0
  1 11  1  0  0  0  0
  2  7  2  0  0  0  0
  2  4  1  0  0  0  0
  3  6  1  0  0  0  0
  3 18  1  0  0  0  0
  4  5  2  0  0  0  0
  4 19  1  0  0  0  0
  5  8  1  0  0  0  0
  5 20  1  0  0  0  0
  6  9  2  0  0  0  0
  6 21  1  0  0  0  0
  7  9  1  0  0  0  0
  7 10  1  0  0  0  0
  8 10  2  0  0  0  0
  8 22  1  0  0  0  0
  9 23  1  0  0  0  0
 10 24  1  0  0  0  0
 11 12  1  0  0  0  0
 11 13  1  0  0  0  0
 11 14  1  0  0  0  0
 12 25  1  0  0  0  0
 12 26  1  0  0  0  0
 12 27  1  0  0  0  0
 13 28  1  0  0  0  0
 14 15  1  0  0  0  0
 14 29  1  0  0  0  0
 14 30  1  0  0  0  0
 15 16  1  0  0  0  0
 15 17  2  0  0  0  0
 16 31  1  0  0  0  0
 16 32  1  0  0  0  0
 16 33  1  0  0  0  0
 17 34  1  0  0  0  0
 17 35  1  0  0  0  0
M  END
>  <NSC>
230

$$$$
NSC_1812
 ccorina  04030319103D 1   1.00000     0.00000 
CORINA 2.61 0041  25.10.2001
 12 11  0  0  0  0  0  0  0  0  1 V2000
   -0.0162    1.3436    0.0094 N   0  0  0  0  0  0  0  0  0  0  0  0
    0.0021   -0.0041    0.0020 C   0  0  0  0  0  0  0  0  0  0  0  0
   -1.0399   -0.6247    0.0086 O   0  0  0  0  0  0  0  0  0  0  0  0
    1.3172   -0.7397   -0.0145 C   0  0  0  0  0  0  0  0  0  0  0  0
    1.0620   -2.2249   -0.0200 C   0  0  0  0  0  0  0  0  0  0  0  0
   -0.0716   -2.6432   -0.0115 O   0  0  0  0  0  0  0  0  0  0  0  0
    2.0939   -3.0832   -0.0345 O   0  0  0  0  0  0  0  0  0  0  0  0
    0.8172    1.8399    0.0041 H   0  0  0  0  0  0  0  0  0  0  0  0
   -0.8627    1.8171    0.0160 H   0  0  0  0  0  0  0  0  0  0  0  0
    1.8766   -0.4639   -0.9084 H   0  0  0  0  0  0  0  0  0  0  0  0
    1.8936   -0.4734    0.8715 H   0  0  0  0  0  0  0  0  0  0  0  0
    1.9301   -4.0362   -0.0380 H   0  0  0  0  0  0  0  0  0  0  0  0
  1  2  1  0  0  0  0
  1  8  1  0  0  0  0
  1  9  1  0  0  0  0
  2  3  2  0  0  0  0
  2  4  1  0  0  0  0
  4  5  1  0  0  0  0
  4 10  1  0  0  0  0
  4 11  1  0  0  0  0
  5  6  2  0  0  0  0
  5  7  1  0  0  0  0
  7 12  1  0  0  0  0
M  END
>  <NSC>
1812

$$$$
NSC_891
 ccorina  04030319103D 1   1.00000     0.00000 
CORINA 2.61 0041  25.10.2001
 32 31  0  0  0  0  0  0  0  0  1 V2000
   -0.0187    1.5258    0.0104 C   0  0  0  0  0  0  0  0  0  0  0  0
    0.0021   -0.0041    0.0020 C   0  0  0  0  0  0  0  0  0  0  0  0
    1.4167    2.0553   -0.0004 C   0  0  0  0  0  0  0  0  0  0  0  0
   -0.7587    2.0326   -1.2291 C   0  0  0  0  0  0  0  0  0  0  0  0
   -0.7240    2.0118    1.2503 C   0  0  0  0  0  0  0  0  0  0  0  0
   -1.1649    1.2162    2.0456 O   0  0  0  0  0  0  0  0  0  0  0  0
   -0.8625    3.3285    1.4711 O   0  0  0  0  0  0  0  0  0  0  0  0
   -1.5422    3.7968    2.6658 C   0  0  0  0  0  0  0  0  0  0  0  0
   -1.5629    5.3266    2.6742 C   0  0  0  0  0  0  0  0  0  0  0  0
   -2.2791    5.8200    3.9330 C   0  0  0  0  0  0  0  0  0  0  0  0
   -0.1275    5.8562    2.6633 C   0  0  0  0  0  0  0  0  0  0  0  0
   -2.3029    5.8334    1.4346 C   0  0  0  0  0  0  0  0  0  0  0  0
    0.5123   -0.3556   -0.8948 H   0  0  0  0  0  0  0  0  0  0  0  0
    0.5293   -0.3651    0.8851 H   0  0  0  0  0  0  0  0  0  0  0  0
   -1.0205   -0.3814    0.0098 H   0  0  0  0  0  0  0  0  0  0  0  0
    1.9439    1.6943    0.8826 H   0  0  0  0  0  0  0  0  0  0  0  0
    1.9269    1.7038   -0.8972 H   0  0  0  0  0  0  0  0  0  0  0  0
    1.4019    3.1452    0.0056 H   0  0  0  0  0  0  0  0  0  0  0  0
   -0.7734    3.1225   -1.2231 H   0  0  0  0  0  0  0  0  0  0  0  0
   -0.2485    1.6811   -2.1259 H   0  0  0  0  0  0  0  0  0  0  0  0
   -1.7813    1.6553   -1.2214 H   0  0  0  0  0  0  0  0  0  0  0  0
   -2.5648    3.4195    2.6735 H   0  0  0  0  0  0  0  0  0  0  0  0
   -1.0150    3.4357    3.5488 H   0  0  0  0  0  0  0  0  0  0  0  0
   -2.2938    6.9099    3.9390 H   0  0  0  0  0  0  0  0  0  0  0  0
   -3.3016    5.4427    3.9407 H   0  0  0  0  0  0  0  0  0  0  0  0
   -1.7519    5.4589    4.8160 H   0  0  0  0  0  0  0  0  0  0  0  0
   -0.1423    6.9461    2.6693 H   0  0  0  0  0  0  0  0  0  0  0  0
    0.3997    5.4951    3.5464 H   0  0  0  0  0  0  0  0  0  0  0  0
    0.3827    5.5047    1.7665 H   0  0  0  0  0  0  0  0  0  0  0  0
   -2.3177    6.9233    1.4406 H   0  0  0  0  0  0  0  0  0  0  0  0
   -1.7927    5.4819    0.5379 H   0  0  0  0  0  0  0  0  0  0  0  0
   -3.3255    5.4562    1.4424 H   0  0  0  0  0  0  0  0  0  0  0  0
  1  2  1  0  0  0  0
  1  3  1  0  0  0  0
  1  4  1  0  0  0  0
  1  5  1  0  0  0  0
  2 13  1  0  0  0  0
  2 14  1  0  0  0  0
  2 15  1  0  0  0  0
  3 16  1  0  0  0  0
  3 17  1  0  0  0  0
  3 18  1  0  0  0  0
  4 19  1  0  0  0  0
  4 20  1  0  0  0  0
  4 21  1  0  0  0  0
  5  6  2  0  0  0  0
  5  7  1  0  0  0  0
  7  8  1  0  0  0  0
  8  9  1  0  0  0  0
  8 22  1  0  0  0  0
  8 23  1  0  0  0  0
  9 10  1  0  0  0  0
  9 11  1  0  0  0  0
  9 12  1  0  0  0  0
 10 24  1  0  0  0  0
 10 25  1  0  0  0  0
 10 26  1  0  0  0  0
 11 27  1  0  0  0  0
 11 28  1  0  0  0  0
 11 29  1  0  0  0  0
 12 30  1  0  0  0  0
 12 31  1  0  0  0  0
 12 32  1  0  0  0  0
M  END
>  <NSC>
891

$$$$
NSC_3150
 ccorina  04030319113D 1   1.00000     0.00000 
CORINA 2.61 0041  25.10.2001
 41 41  0  0  0  0  0  0  0  0  1 V2000
   -0.0173    1.4227    0.0099 O   0  0  0  0  0  0  0  0  0  0  0  0
    1.8405    0.1022   -1.5900 N   0  0  0  0  0  0  0  0  0  0  0  0
    1.9762    1.5499   -1.3544 C   0  0  0  0  0  0  0  0  0  0  0  0
    1.3359    1.8755   -0.0006 C   0  0  0  0  0  0  0  0  0  0  0  0
    0.5191   -0.5035   -1.3515 C   0  0  0  0  0  0  0  0  0  0  0  0
    0.0021   -0.0041    0.0020 C   0  0  0  0  0  0  0  0  0  0  0  0
    2.8852   -0.6398   -2.0077 C   0  0  0  0  0  0  0  0  0  0  0  0
    2.7475   -1.8302   -2.1944 O   0  0  0  0  0  0  0  0  0  0  0  0
    4.2246    0.0097   -2.2427 C   0  0  0  0  0  0  0  0  0  0  0  0
    5.2289   -1.0464   -2.7086 C   0  0  0  0  0  0  0  0  0  0  0  0
    6.5887   -0.3869   -2.9472 C   0  0  0  0  0  0  0  0  0  0  0  0
    7.5929   -1.4430   -3.4130 C   0  0  0  0  0  0  0  0  0  0  0  0
    8.9527   -0.7836   -3.6516 C   0  0  0  0  0  0  0  0  0  0  0  0
    9.9570   -1.8397   -4.1175 C   0  0  0  0  0  0  0  0  0  0  0  0
   11.3168   -1.1803   -4.3561 C   0  0  0  0  0  0  0  0  0  0  0  0
   12.3210   -2.2364   -4.8220 C   0  0  0  0  0  0  0  0  0  0  0  0
    3.0314    1.8225   -1.3374 H   0  0  0  0  0  0  0  0  0  0  0  0
    1.4660    2.1006   -2.1447 H   0  0  0  0  0  0  0  0  0  0  0  0
    1.3594    2.9530    0.1622 H   0  0  0  0  0  0  0  0  0  0  0  0
    1.8918    1.3766    0.7932 H   0  0  0  0  0  0  0  0  0  0  0  0
   -0.1703   -0.2052   -2.1414 H   0  0  0  0  0  0  0  0  0  0  0  0
    0.6101   -1.5895   -1.3326 H   0  0  0  0  0  0  0  0  0  0  0  0
    0.6576   -0.3626    0.7957 H   0  0  0  0  0  0  0  0  0  0  0  0
   -1.0070   -0.3817    0.1669 H   0  0  0  0  0  0  0  0  0  0  0  0
    4.1258    0.7797   -3.0079 H   0  0  0  0  0  0  0  0  0  0  0  0
    4.5768    0.4620   -1.3156 H   0  0  0  0  0  0  0  0  0  0  0  0
    5.3277   -1.8163   -1.9434 H   0  0  0  0  0  0  0  0  0  0  0  0
    4.8767   -1.4986   -3.6357 H   0  0  0  0  0  0  0  0  0  0  0  0
    6.4898    0.3830   -3.7124 H   0  0  0  0  0  0  0  0  0  0  0  0
    6.9408    0.0653   -2.0201 H   0  0  0  0  0  0  0  0  0  0  0  0
    7.6918   -2.2130   -2.6478 H   0  0  0  0  0  0  0  0  0  0  0  0
    7.2408   -1.8953   -4.3401 H   0  0  0  0  0  0  0  0  0  0  0  0
    8.8539   -0.0137   -4.4168 H   0  0  0  0  0  0  0  0  0  0  0  0
    9.3049   -0.3313   -2.7245 H   0  0  0  0  0  0  0  0  0  0  0  0
   10.0558   -2.6096   -3.3523 H   0  0  0  0  0  0  0  0  0  0  0  0
    9.6048   -2.2920   -5.0446 H   0  0  0  0  0  0  0  0  0  0  0  0
   11.2180   -0.4103   -5.1213 H   0  0  0  0  0  0  0  0  0  0  0  0
   11.6689   -0.7280   -3.4290 H   0  0  0  0  0  0  0  0  0  0  0  0
   12.4199   -3.0063   -4.0567 H   0  0  0  0  0  0  0  0  0  0  0  0
   11.9689   -2.6886   -5.7491 H   0  0  0  0  0  0  0  0  0  0  0  0
   13.2898   -1.7666   -4.9919 H   0  0  0  0  0  0  0  0  0  0  0  0
  1  6  1  0  0  0  0
  1  4  1  0  0  0  0
  2  5  1  0  0  0  0
  2  3  1  0  0  0  0
  2  7  1  0  0  0  0
  3  4  1  0  0  0  0
  3 17  1  0  0  0  0
  3 18  1  0  0  0  0
  4 19  1  0  0  0  0
  4 20  1  0  0  0  0
  5  6  1  0  0  0  0
  5 21  1  0  0  0  0
  5 22  1  0  0  0  0
  6 23  1  0  0  0  0
  6 24  1  0  0  0  0
  7  9  1  0  0  0  0
  7  8  2  0  0  0  0
  9 10  1  0  0  0  0
  9 25  1  0  0  0  0
  9 26  1  0  0  0  0
 10 11  1  0  0  0  0
 10 27  1  0  0  0  0
 10 28  1  0  0  0  0
 11 12  1  0  0  0  0
 11 29  1  0  0  0  0
 11 30  1  0  0  0  0
 12 13  1  0  0  0  0
 12 31  1  0  0  0  0
 12 32  1  0  0  0  0
 13 14  1  0  0  0  0
 13 33  1  0  0  0  0
 13 34  1  0  0  0  0
 14 15  1  0  0  0  0
 14 35  1  0  0  0  0
 14 36  1  0  0  0  0
 15 16  1  0  0  0  0
 15 37  1  0  0  0  0
 15 38  1  0  0  0  0
 16 39  1  0  0  0  0
 16 40  1  0  0  0  0
 16 41  1  0  0  0  0
M  END
>  <NSC>
3150

$$$$
NSC_280
 ccorina  04030319103D 1   1.00000     0.00000 
CORINA 2.61 0041  25.10.2001
 64 66  0  0  0  0  0  0  0  0  1 V2000
    1.2029    2.3449    1.4528 N   0  0  0  0  0  0  0  0  0  0  0  0
    3.1767    0.5177    0.8602 C   0  0  0  0  0  0  0  0  0  0  0  0
    1.8487    0.2821    0.5183 C   0  0  0  0  0  0  0  0  0  0  0  0
    3.4969    1.7221    1.5258 C   0  0  0  0  0  0  0  0  0  0  0  0
    4.8114    2.0260    1.9047 C   0  0  0  0  0  0  0  0  0  0  0  0
    5.0734    3.1998    2.5451 C   0  0  0  0  0  0  0  0  0  0  0  0
    1.5314   -1.0055   -0.1951 C   0  0  0  0  0  0  0  0  0  0  0  0
    0.0376   -1.3123   -0.1110 C   0  0  0  0  0  0  0  0  0  0  0  0
    4.0506    4.1022    2.8267 C   0  0  0  0  0  0  0  0  0  0  0  0
    2.4545    2.6357    1.8115 C   0  0  0  0  0  0  0  0  0  0  0  0
    0.8823    1.2209    0.8347 C   0  0  0  0  0  0  0  0  0  0  0  0
   -0.7362   -0.0678   -0.5616 C   0  0  0  0  0  0  0  0  0  0  0  0
    2.7633    3.8373    2.4724 C   0  0  0  0  0  0  0  0  0  0  0  0
   -0.5752    1.0134    0.5042 C   0  0  0  0  0  0  0  0  0  0  0  0
    4.1628   -0.4081    0.5552 N   0  0  0  0  0  0  0  0  0  0  0  0
    4.7801    0.0318   -0.7031 C   0  0  0  0  0  0  0  0  0  0  0  0
    5.7934   -1.0162   -1.1677 C   0  0  0  0  0  0  0  0  0  0  0  0
    6.4364   -0.5580   -2.4783 C   0  0  0  0  0  0  0  0  0  0  0  0
    7.4093   -1.5642   -2.9243 N   0  0  0  0  0  0  0  0  0  0  0  0
    7.9866   -1.0658   -4.1798 C   0  0  0  0  0  0  0  0  0  0  0  0
    6.9792   -1.2565   -5.3155 C   0  0  0  0  0  0  0  0  0  0  0  0
    7.6095   -0.8110   -6.6365 C   0  0  0  0  0  0  0  0  0  0  0  0
    6.6022   -1.0018   -7.7722 C   0  0  0  0  0  0  0  0  0  0  0  0
    8.4943   -1.5705   -1.9340 C   0  0  0  0  0  0  0  0  0  0  0  0
    9.3924   -2.7866   -2.1691 C   0  0  0  0  0  0  0  0  0  0  0  0
   10.4443   -2.8657   -1.0609 C   0  0  0  0  0  0  0  0  0  0  0  0
   11.3424   -4.0819   -1.2960 C   0  0  0  0  0  0  0  0  0  0  0  0
    5.6121    1.3336    1.6906 H   0  0  0  0  0  0  0  0  0  0  0  0
    6.0865    3.4334    2.8375 H   0  0  0  0  0  0  0  0  0  0  0  0
    1.8219   -0.9173   -1.2420 H   0  0  0  0  0  0  0  0  0  0  0  0
    2.0919   -1.8191    0.2654 H   0  0  0  0  0  0  0  0  0  0  0  0
   -0.2025   -2.1508   -0.7647 H   0  0  0  0  0  0  0  0  0  0  0  0
   -0.2295   -1.5588    0.9166 H   0  0  0  0  0  0  0  0  0  0  0  0
    4.2824    5.0264    3.3353 H   0  0  0  0  0  0  0  0  0  0  0  0
   -0.3349    0.2898   -1.5098 H   0  0  0  0  0  0  0  0  0  0  0  0
   -1.7917   -0.3144   -0.6767 H   0  0  0  0  0  0  0  0  0  0  0  0
    1.9818    4.5476    2.6986 H   0  0  0  0  0  0  0  0  0  0  0  0
   -1.1086    0.7116    1.4056 H   0  0  0  0  0  0  0  0  0  0  0  0
   -0.9964    1.9482    0.1342 H   0  0  0  0  0  0  0  0  0  0  0  0
    4.8700   -0.3244    1.2700 H   0  0  0  0  0  0  0  0  0  0  0  0
    4.0085    0.1533   -1.4633 H   0  0  0  0  0  0  0  0  0  0  0  0
    5.2879    0.9834   -0.5455 H   0  0  0  0  0  0  0  0  0  0  0  0
    6.5650   -1.1376   -0.4074 H   0  0  0  0  0  0  0  0  0  0  0  0
    5.2856   -1.9677   -1.3253 H   0  0  0  0  0  0  0  0  0  0  0  0
    5.6648   -0.4366   -3.2385 H   0  0  0  0  0  0  0  0  0  0  0  0
    6.9441    0.3935   -2.3207 H   0  0  0  0  0  0  0  0  0  0  0  0
    8.2212   -0.0063   -4.0764 H   0  0  0  0  0  0  0  0  0  0  0  0
    8.8979   -1.6194   -4.4057 H   0  0  0  0  0  0  0  0  0  0  0  0
    6.7015   -2.3085   -5.3819 H   0  0  0  0  0  0  0  0  0  0  0  0
    6.0902   -0.6579   -5.1170 H   0  0  0  0  0  0  0  0  0  0  0  0
    7.8872    0.2409   -6.5701 H   0  0  0  0  0  0  0  0  0  0  0  0
    8.4985   -1.4097   -6.8350 H   0  0  0  0  0  0  0  0  0  0  0  0
    6.3245   -2.0538   -7.8386 H   0  0  0  0  0  0  0  0  0  0  0  0
    5.7132   -0.4032   -7.5737 H   0  0  0  0  0  0  0  0  0  0  0  0
    7.0512   -0.6844   -8.7133 H   0  0  0  0  0  0  0  0  0  0  0  0
    9.0833   -0.6589   -2.0347 H   0  0  0  0  0  0  0  0  0  0  0  0
    8.0704   -1.6203   -0.9310 H   0  0  0  0  0  0  0  0  0  0  0  0
    8.7866   -3.6928   -2.1604 H   0  0  0  0  0  0  0  0  0  0  0  0
    9.8886   -2.6906   -3.1349 H   0  0  0  0  0  0  0  0  0  0  0  0
   11.0500   -1.9596   -1.0696 H   0  0  0  0  0  0  0  0  0  0  0  0
    9.9480   -2.9618   -0.0952 H   0  0  0  0  0  0  0  0  0  0  0  0
   12.0917   -4.1382   -0.5065 H   0  0  0  0  0  0  0  0  0  0  0  0
   10.7366   -4.9880   -1.2873 H   0  0  0  0  0  0  0  0  0  0  0  0
   11.8386   -3.9858   -2.2618 H   0  0  0  0  0  0  0  0  0  0  0  0
  1 11  2  0  0  0  0
  1 10  1  0  0  0  0
  2  3  2  0  0  0  0
  2  4  1  0  0  0  0
  2 15  1  0  0  0  0
  3  7  1  0  0  0  0
  3 11  1  0  0  0  0
  4 10  2  0  0  0  0
  4  5  1  0  0  0  0
  5  6  2  0  0  0  0
  5 28  1  0  0  0  0
  6  9  1  0  0  0  0
  6 29  1  0  0  0  0
  7  8  1  0  0  0  0
  7 30  1  0  0  0  0
  7 31  1  0  0  0  0
  8 12  1  0  0  0  0
  8 32  1  0  0  0  0
  8 33  1  0  0  0  0
  9 13  2  0  0  0  0
  9 34  1  0  0  0  0
 10 13  1  0  0  0  0
 11 14  1  0  0  0  0
 12 14  1  0  0  0  0
 12 35  1  0  0  0  0
 12 36  1  0  0  0  0
 13 37  1  0  0  0  0
 14 38  1  0  0  0  0
 14 39  1  0  0  0  0
 15 16  1  0  0  0  0
 15 40  1  0  0  0  0
 16 17  1  0  0  0  0
 16 41  1  0  0  0  0
 16 42  1  0  0  0  0
 17 18  1  0  0  0  0
 17 43  1  0  0  0  0
 17 44  1  0  0  0  0
 18 19  1  0  0  0  0
 18 45  1  0  0  0  0
 18 46  1  0  0  0  0
 19 20  1  0  0  0  0
 19 24  1  0  0  0  0
 20 21  1  0  0  0  0
 20 47  1  0  0  0  0
 20 48  1  0  0  0  0
 21 22  1  0  0  0  0
 21 49  1  0  0  0  0
 21 50  1  0  0  0  0
 22 23  1  0  0  0  0
 22 51  1  0  0  0  0
 22 52  1  0  0  0  0
 23 53  1  0  0  0  0
 23 54  1  0  0  0  0
 23 55  1  0  0  0  0
 24 25  1  0  0  0  0
 24 56  1  0  0  0  0
 24 57  1  0  0  0  0
 25 26  1  0  0  0  0
 25 58  1  0  0  0  0
 25 59  1  0  0  0  0
 26 27  1  0  0  0  0
 26 60  1  0  0  0  0
 26 61  1  0  0  0  0
 27 62  1  0  0  0  0
 27 63  1  0  0  0  0
 27 64  1  0  0  0  0
M  END
>  <NSC>
280

$$$$
NSC_3038
 ccorina  04030319113D 1   1.00000     0.00000 
CORINA 2.61 0041  25.10.2001
 31 32  0  0  0  0  0  0  0  0  2 V2000
   -0.1874    1.5812   -0.1361 C   0  0  0  0  0  0  0  0  0  0  0  0
    0.9302    2.3872   -0.2084 C   0  0  0  0  0  0  0  0  0  0  0  0
   -0.0404    0.1997   -0.0110 C   0  0  0  0  0  0  0  0  0  0  0  0
    2.1945    1.8279   -0.1571 C   0  0  0  0  0  0  0  0  0  0  0  0
    1.2370   -0.3582    0.0402 C   0  0  0  0  0  0  0  0  0  0  0  0
    2.3468    0.4583   -0.0335 C   0  0  0  0  0  0  0  0  0  0  0  0
   -2.5241   -3.3353    0.5858 C   0  0  0  0  0  0  0  0  0  0  0  0
   -2.4504   -2.6766   -0.6473 C   0  0  0  0  0  0  0  0  0  0  0  0
   -3.4783   -4.3094    0.7864 C   0  0  0  0  0  0  0  0  0  0  0  0
   -3.3480   -3.0139   -1.6668 C   0  0  0  0  0  0  0  0  0  0  0  0
   -4.3624   -4.6371   -0.2275 C   0  0  0  0  0  0  0  0  0  0  0  0
   -4.2965   -3.9907   -1.4496 C   0  0  0  0  0  0  0  0  0  0  0  0
   -3.2795   -2.3236   -2.9744 N   0  3  0  0  0  0  0  0  0  0  0  0
   -2.3927   -1.5176   -3.1919 O   0  5  0  0  0  0  0  0  0  0  0  0
   -4.1101   -2.5616   -3.8330 O   0  0  0  0  0  0  0  0  0  0  0  0
   -1.4369   -1.6368   -0.8698 C   0  0  0  0  0  0  0  0  0  0  0  0
   -1.2358   -0.6711    0.0676 C   0  0  0  0  0  0  0  0  0  0  0  0
   -2.2052   -0.4922    1.1584 C   0  0  0  0  0  0  0  0  0  0  0  0
   -1.9481    0.2529    2.0838 O   0  0  0  0  0  0  0  0  0  0  0  0
   -3.3793   -1.1545    1.1322 O   0  0  0  0  0  0  0  0  0  0  0  0
   -1.1738    2.0194   -0.1718 H   0  0  0  0  0  0  0  0  0  0  0  0
    0.8177    3.4569   -0.3056 H   0  0  0  0  0  0  0  0  0  0  0  0
    3.0662    2.4629   -0.2141 H   0  0  0  0  0  0  0  0  0  0  0  0
    1.3572   -1.4272    0.1366 H   0  0  0  0  0  0  0  0  0  0  0  0
    3.3364    0.0276    0.0060 H   0  0  0  0  0  0  0  0  0  0  0  0
   -1.8323   -3.0840    1.3762 H   0  0  0  0  0  0  0  0  0  0  0  0
   -3.5363   -4.8188    1.7369 H   0  0  0  0  0  0  0  0  0  0  0  0
   -5.1076   -5.4015   -0.0639 H   0  0  0  0  0  0  0  0  0  0  0  0
   -4.9901   -4.2520   -2.2351 H   0  0  0  0  0  0  0  0  0  0  0  0
   -0.8514   -1.6388   -1.7773 H   0  0  0  0  0  0  0  0  0  0  0  0
   -4.0472   -0.9816    1.8098 H   0  0  0  0  0  0  0  0  0  0  0  0
  1  3  1  0  0  0  0
  1  2  2  0  0  0  0
  1 21  1  0  0  0  0
  2  4  1  0  0  0  0
  2 22  1  0  0  0  0
  3 17  1  0  0  0  0
  3  5  2  0  0  0  0
  4  6  2  0  0  0  0
  4 23  1  0  0  0  0
  5  6  1  0  0  0  0
  5 24  1  0  0  0  0
  6 25  1  0  0  0  0
  7  9  2  0  0  0  0
  7  8  1  0  0  0  0
  7 26  1  0  0  0  0
  8 10  2  0  0  0  0
  8 16  1  0  0  0  0
  9 11  1  0  0  0  0
  9 27  1  0  0  0  0
 10 13  1  0  0  0  0
 10 12  1  0  0  0  0
 11 12  2  0  0  0  0
 11 28  1  0  0  0  0
 12 29  1  0  0  0  0
 13 15  2  0  0  0  0
 13 14  1  0  0  0  0
 16 17  2  0  0  0  0
 16 30  1  0  0  0  0
 17 18  1  0  0  0  0
 18 20  1  0  0  0  0
 18 19  2  0  0  0  0
 20 31  1  0  0  0  0
M  CHG  2  13   1  14  -1
M  END
>  <NSC>
3038

$$$$
NSC_588
 ccorina  04030319103D 1   1.00000     0.00000 
CORINA 2.61 0041  25.10.2001
 27 28  0  0  0  0  0  0  0  0  2 V2000
   -0.0157    1.3067    0.0092 N   0  0  0  0  0  0  0  0  0  0  0  0
    1.0888    3.4225    0.0105 C   0  0  0  0  0  0  0  0  0  0  0  0
    1.1172    2.0177    0.0022 C   0  0  0  0  0  0  0  0  0  0  0  0
    2.2528    4.1283    0.0041 C   0  0  0  0  0  0  0  0  0  0  0  0
    2.3672    1.3498   -0.0133 C   0  0  0  0  0  0  0  0  0  0  0  0
    3.4885    3.4800   -0.0108 C   0  0  0  0  0  0  0  0  0  0  0  0
    2.3900   -0.0566   -0.0216 C   0  0  0  0  0  0  0  0  0  0  0  0
    0.0021   -0.0041    0.0020 C   0  0  0  0  0  0  0  0  0  0  0  0
    1.1962   -0.7210   -0.0141 C   0  0  0  0  0  0  0  0  0  0  0  0
    3.5577    2.1007   -0.0198 C   0  0  0  0  0  0  0  0  0  0  0  0
    4.6346    4.2128   -0.0169 O   0  0  0  0  0  0  0  0  0  0  0  0
    4.2457    5.5878   -0.0055 C   0  0  0  0  0  0  0  0  0  0  0  0
   -0.2083    4.1358    0.0264 N   0  3  0  0  0  0  0  0  0  0  0  0
   -0.2336    5.3535    0.0336 O   0  0  0  0  0  0  0  0  0  0  0  0
   -1.2502    3.5050    0.0322 O   0  5  0  0  0  0  0  0  0  0  0  0
    4.7638    1.4744   -0.0343 O   0  0  0  0  0  0  0  0  0  0  0  0
    5.1179    1.2919   -1.4066 C   0  0  0  0  0  0  0  0  0  0  0  0
    2.2194    5.2077    0.0106 H   0  0  0  0  0  0  0  0  0  0  0  0
    3.3254   -0.5963   -0.0338 H   0  0  0  0  0  0  0  0  0  0  0  0
   -0.9341   -0.5425    0.0081 H   0  0  0  0  0  0  0  0  0  0  0  0
    1.1785   -1.8008   -0.0200 H   0  0  0  0  0  0  0  0  0  0  0  0
    5.1356    6.2172   -0.0100 H   0  0  0  0  0  0  0  0  0  0  0  0
    3.6443    5.8027   -0.8889 H   0  0  0  0  0  0  0  0  0  0  0  0
    3.6604    5.7925    0.8910 H   0  0  0  0  0  0  0  0  0  0  0  0
    4.3600    0.6832   -1.8996 H   0  0  0  0  0  0  0  0  0  0  0  0
    5.1803    2.2629   -1.8980 H   0  0  0  0  0  0  0  0  0  0  0  0
    6.0837    0.7905   -1.4690 H   0  0  0  0  0  0  0  0  0  0  0  0
  1  8  2  0  0  0  0
  1  3  1  0  0  0  0
  2  4  2  0  0  0  0
  2  3  1  0  0  0  0
  2 13  1  0  0  0  0
  3  5  2  0  0  0  0
  4  6  1  0  0  0  0
  4 18  1  0  0  0  0
  5  7  1  0  0  0  0
  5 10  1  0  0  0  0
  6 10  2  0  0  0  0
  6 11  1  0  0  0  0
  7  9  2  0  0  0  0
  7 19  1  0  0  0  0
  8  9  1  0  0  0  0
  8 20  1  0  0  0  0
  9 21  1  0  0  0  0
 10 16  1  0  0  0  0
 11 12  1  0  0  0  0
 12 22  1  0  0  0  0
 12 23  1  0  0  0  0
 12 24  1  0  0  0  0
 13 14  2  0  0  0  0
 13 15  1  0  0  0  0
 16 17  1  0  0  0  0
 17 25  1  0  0  0  0
 17 26  1  0  0  0  0
 17 27  1  0  0  0  0
M  CHG  2  13   1  15  -1
M  END
>  <NSC>
588

$$$$
NSC_1648
 ccorina  04030319103D 1   1.00000     0.00000 
CORINA 2.61 0041  25.10.2001
 30 32  0  0  0  0  0  0  0  0  1 V2000
   -0.0160    1.3251    0.0093 N   0  0  0  0  0  0  0  0  0  0  0  0
    2.2930    1.4605   -0.0124 N   0  0  0  0  0  0  0  0  0  0  0  0
    3.4731   -0.7310   -0.0354 N   0  0  0  0  0  0  0  0  0  0  0  0
    2.9688   -2.0377   -0.0371 N   0  0  0  0  0  0  0  0  0  0  0  0
    7.5022    0.3336   -0.0684 C   0  0  0  0  0  0  0  0  0  0  0  0
    6.5644    1.1637   -0.6548 C   0  0  0  0  0  0  0  0  0  0  0  0
    7.1059   -0.8490    0.5287 C   0  0  0  0  0  0  0  0  0  0  0  0
    5.7714   -1.2047    0.5412 C   0  0  0  0  0  0  0  0  0  0  0  0
    5.2284    0.8136   -0.6457 C   0  0  0  0  0  0  0  0  0  0  0  0
    4.8272   -0.3733   -0.0468 C   0  0  0  0  0  0  0  0  0  0  0  0
    1.1050    2.0244    0.0024 C   0  0  0  0  0  0  0  0  0  0  0  0
    2.4163    0.1343   -0.0207 C   0  0  0  0  0  0  0  0  0  0  0  0
    1.2510   -0.6564   -0.0134 C   0  0  0  0  0  0  0  0  0  0  0  0
    0.0021   -0.0041    0.0020 C   0  0  0  0  0  0  0  0  0  0  0  0
    1.6661   -2.0055   -0.0243 C   0  0  0  0  0  0  0  0  0  0  0  0
    1.0188    3.5289    0.0113 C   0  0  0  0  0  0  0  0  0  0  0  0
   -1.4986   -0.9273    0.0120 S   0  0  0  0  0  0  0  0  0  0  0  0
   -2.7002    0.4261    0.0312 C   0  0  0  0  0  0  0  0  0  0  0  0
    8.5468    0.6072   -0.0811 H   0  0  0  0  0  0  0  0  0  0  0  0
    6.8769    2.0869   -1.1200 H   0  0  0  0  0  0  0  0  0  0  0  0
    7.8407   -1.4952    0.9858 H   0  0  0  0  0  0  0  0  0  0  0  0
    5.4626   -2.1287    1.0074 H   0  0  0  0  0  0  0  0  0  0  0  0
    4.4964    1.4625   -1.1035 H   0  0  0  0  0  0  0  0  0  0  0  0
    1.0138   -2.8663   -0.0229 H   0  0  0  0  0  0  0  0  0  0  0  0
    1.0078    3.8861    1.0410 H   0  0  0  0  0  0  0  0  0  0  0  0
    1.8816    3.9454   -0.5086 H   0  0  0  0  0  0  0  0  0  0  0  0
    0.1046    3.8434   -0.4922 H   0  0  0  0  0  0  0  0  0  0  0  0
   -2.5484    1.0342    0.9229 H   0  0  0  0  0  0  0  0  0  0  0  0
   -2.5660    1.0437   -0.8569 H   0  0  0  0  0  0  0  0  0  0  0  0
   -3.7099    0.0155    0.0390 H   0  0  0  0  0  0  0  0  0  0  0  0
  1 14  2  0  0  0  0
  1 11  1  0  0  0  0
  2 11  2  0  0  0  0
  2 12  1  0  0  0  0
  3  4  1  0  0  0  0
  3 10  1  0  0  0  0
  3 12  1  0  0  0  0
  4 15  2  0  0  0  0
  5  7  2  0  0  0  0
  5  6  1  0  0  0  0
  5 19  1  0  0  0  0
  6  9  2  0  0  0  0
  6 20  1  0  0  0  0
  7  8  1  0  0  0  0
  7 21  1  0  0  0  0
  8 10  2  0  0  0  0
  8 22  1  0  0  0  0
  9 10  1  0  0  0  0
  9 23  1  0  0  0  0
 11 16  1  0  0  0  0
 12 13  2  0  0  0  0
 13 14  1  0  0  0  0
 13 15  1  0  0  0  0
 14 17  1  0  0  0  0
 15 24  1  0  0  0  0
 16 25  1  0  0  0  0
 16 26  1  0  0  0  0
 16 27  1  0  0  0  0
 17 18  1  0  0  0  0
 18 28  1  0  0  0  0
 18 29  1  0  0  0  0
 18 30  1  0  0  0  0
M  END
>  <NSC>
1648

$$$$
NSC_660
 ccorina  04030319103D 1   1.00000     0.00000 
CORINA 2.61 0041  25.10.2001
 14 13  0  0  0  0  0  0  0  0  1 V2000
   -0.0178    1.4642    0.0101 C   0  0  0  0  0  0  0  0  0  0  0  0
    1.0240    2.0847    0.0035 O   0  0  0  0  0  0  0  0  0  0  0  0
   -1.1106   -0.6668    0.0091 N   0  0  0  0  0  0  0  0  0  0  0  0
    0.0021   -0.0041    0.0020 C   0  0  0  0  0  0  0  0  0  0  0  0
   -1.3329    2.1998    0.0329 C   0  0  0  0  0  0  0  0  0  0  0  0
   -1.0914   -2.0827    0.0013 O   0  0  0  0  0  0  0  0  0  0  0  0
    1.3172   -0.7397   -0.0145 C   0  0  0  0  0  0  0  0  0  0  0  0
   -1.9136    1.9334   -0.8503 H   0  0  0  0  0  0  0  0  0  0  0  0
   -1.8880    1.9240    0.9295 H   0  0  0  0  0  0  0  0  0  0  0  0
   -1.1483    3.2740    0.0359 H   0  0  0  0  0  0  0  0  0  0  0  0
   -2.0132   -2.3747    0.0085 H   0  0  0  0  0  0  0  0  0  0  0  0
    1.1326   -1.8140   -0.0185 H   0  0  0  0  0  0  0  0  0  0  0  0
    1.8766   -0.4639   -0.9084 H   0  0  0  0  0  0  0  0  0  0  0  0
    1.8936   -0.4734    0.8715 H   0  0  0  0  0  0  0  0  0  0  0  0
  1  4  1  0  0  0  0
  1  2  2  0  0  0  0
  1  5  1  0  0  0  0
  3  4  2  0  0  0  0
  3  6  1  0  0  0  0
  4  7  1  0  0  0  0
  5  8  1  0  0  0  0
  5  9  1  0  0  0  0
  5 10  1  0  0  0  0
  6 11  1  0  0  0  0
  7 12  1  0  0  0  0
  7 13  1  0  0  0  0
  7 14  1  0  0  0  0
M  END
>  <NSC>
660

$$$$
NSC_1666
 ccorina  04030319103D 1   1.00000     0.00000 
CORINA 2.61 0041  25.10.2001
 92 92  0  0  0  0  0  0  0  0  1 V2000
    1.1730    1.1011   -0.7798 O   0  0  0  0  0  0  0  0  0  0  0  0
    1.9861    3.0871    0.1292 O   0  0  0  0  0  0  0  0  0  0  0  0
    1.5924   -0.1321   -1.3609 C   0  0  0  0  0  0  0  0  0  0  0  0
    2.1262   -1.0639   -0.2705 C   0  0  0  0  0  0  0  0  0  0  0  0
    3.3371   -0.4055    0.4004 C   0  0  0  0  0  0  0  0  0  0  0  0
    2.9323    0.9937    0.8781 C   0  0  0  0  0  0  0  0  0  0  0  0
    2.3375    1.7698   -0.2992 C   0  0  0  0  0  0  0  0  0  0  0  0
    1.0898   -1.2974    0.7192 O   0  0  0  0  0  0  0  0  0  0  0  0
    0.3253   -2.3982    0.6436 C   0  0  0  0  0  0  0  0  0  0  0  0
    0.5447   -3.2288   -0.2060 O   0  0  0  0  0  0  0  0  0  0  0  0
   -0.8065   -2.5980    1.6183 C   0  0  0  0  0  0  0  0  0  0  0  0
   -1.0671   -0.3500   -3.9297 C   0  0  0  0  0  0  0  0  0  0  0  0
   -1.6373   -1.3886   -3.6931 O   0  0  0  0  0  0  0  0  0  0  0  0
   -1.5187    0.5125   -5.0800 C   0  0  0  0  0  0  0  0  0  0  0  0
   -0.0313    0.0356   -3.1680 O   0  0  0  0  0  0  0  0  0  0  0  0
    0.4039   -0.7954   -2.0597 C   0  0  0  0  0  0  0  0  0  0  0  0
    3.7591   -1.2050    1.5365 O   0  0  0  0  0  0  0  0  0  0  0  0
    5.0502   -1.2209    1.9034 C   0  0  0  0  0  0  0  0  0  0  0  0
    5.8612   -0.5699    1.2882 O   0  0  0  0  0  0  0  0  0  0  0  0
    5.4883   -2.0508    3.0826 C   0  0  0  0  0  0  0  0  0  0  0  0
    1.9424    0.8791    1.9342 O   0  0  0  0  0  0  0  0  0  0  0  0
    1.8712    1.8169    2.8919 C   0  0  0  0  0  0  0  0  0  0  0  0
    2.6307    2.7564    2.8752 O   0  0  0  0  0  0  0  0  0  0  0  0
    0.8438    1.6979    3.9880 C   0  0  0  0  0  0  0  0  0  0  0  0
    0.2838    4.3897   -0.9868 C   0  0  0  0  0  0  0  0  0  0  0  0
   -0.6517    3.2833   -0.8923 O   0  0  0  0  0  0  0  0  0  0  0  0
   -1.1274    2.9070    0.3052 C   0  0  0  0  0  0  0  0  0  0  0  0
   -0.8442    3.5409    1.2940 O   0  0  0  0  0  0  0  0  0  0  0  0
   -2.0147    1.6940    0.4162 C   0  0  0  0  0  0  0  0  0  0  0  0
    2.6983    5.0117   -1.1471 C   0  0  0  0  0  0  0  0  0  0  0  0
    2.5563    5.8637    0.0201 O   0  0  0  0  0  0  0  0  0  0  0  0
    2.8130    7.1779   -0.0730 C   0  0  0  0  0  0  0  0  0  0  0  0
    3.1622    7.6520   -1.1281 O   0  0  0  0  0  0  0  0  0  0  0  0
    2.6656    8.0621    1.1384 C   0  0  0  0  0  0  0  0  0  0  0  0
    4.1269    4.4677   -1.2107 C   0  0  0  0  0  0  0  0  0  0  0  0
    4.2688    3.6158   -2.3779 O   0  0  0  0  0  0  0  0  0  0  0  0
    5.1355    2.5910   -2.3594 C   0  0  0  0  0  0  0  0  0  0  0  0
    5.7975    2.3774   -1.3714 O   0  0  0  0  0  0  0  0  0  0  0  0
    5.2829    1.7068   -3.5708 C   0  0  0  0  0  0  0  0  0  0  0  0
    1.7124    3.8457   -1.0504 C   0  0  0  0  0  0  0  0  0  0  0  0
   -0.0103    5.1996   -2.2511 C   0  0  0  0  0  0  0  0  0  0  0  0
   -1.3661    5.7159   -2.1908 O   0  0  0  0  0  0  0  0  0  0  0  0
   -1.8460    6.4610   -3.1988 C   0  0  0  0  0  0  0  0  0  0  0  0
   -1.1498    6.7022   -4.1565 O   0  0  0  0  0  0  0  0  0  0  0  0
   -3.2531    6.9969   -3.1362 C   0  0  0  0  0  0  0  0  0  0  0  0
    5.1128    5.6337   -1.3074 C   0  0  0  0  0  0  0  0  0  0  0  0
    6.4685    5.1175   -1.3677 O   0  0  0  0  0  0  0  0  0  0  0  0
    7.5059    5.9646   -1.4565 C   0  0  0  0  0  0  0  0  0  0  0  0
    7.3116    7.1568   -1.4861 O   0  0  0  0  0  0  0  0  0  0  0  0
    8.9131    5.4288   -1.5191 C   0  0  0  0  0  0  0  0  0  0  0  0
    2.3792    0.0601   -2.0903 H   0  0  0  0  0  0  0  0  0  0  0  0
    2.4271   -2.0121   -0.7162 H   0  0  0  0  0  0  0  0  0  0  0  0
    4.1538   -0.3250   -0.3169 H   0  0  0  0  0  0  0  0  0  0  0  0
    3.8102    1.5187    1.2547 H   0  0  0  0  0  0  0  0  0  0  0  0
    3.0749    1.8337   -1.0994 H   0  0  0  0  0  0  0  0  0  0  0  0
   -1.5607   -1.8267    1.4623 H   0  0  0  0  0  0  0  0  0  0  0  0
   -1.2529   -3.5798    1.4605 H   0  0  0  0  0  0  0  0  0  0  0  0
   -0.4246   -2.5320    2.6371 H   0  0  0  0  0  0  0  0  0  0  0  0
   -2.3654    0.0400   -5.5778 H   0  0  0  0  0  0  0  0  0  0  0  0
   -1.8177    1.4912   -4.7047 H   0  0  0  0  0  0  0  0  0  0  0  0
   -0.6995    0.6302   -5.7894 H   0  0  0  0  0  0  0  0  0  0  0  0
    0.7029   -1.7741   -2.4349 H   0  0  0  0  0  0  0  0  0  0  0  0
   -0.4153   -0.9130   -1.3503 H   0  0  0  0  0  0  0  0  0  0  0  0
    6.5628   -1.9382    3.2270 H   0  0  0  0  0  0  0  0  0  0  0  0
    4.9643   -1.7154    3.9776 H   0  0  0  0  0  0  0  0  0  0  0  0
    5.2546   -3.0990    2.8961 H   0  0  0  0  0  0  0  0  0  0  0  0
   -0.1547    1.6915    3.5509 H   0  0  0  0  0  0  0  0  0  0  0  0
    1.0054    0.7711    4.5384 H   0  0  0  0  0  0  0  0  0  0  0  0
    0.9376    2.5451    4.6674 H   0  0  0  0  0  0  0  0  0  0  0  0
    0.1777    5.0309   -0.1117 H   0  0  0  0  0  0  0  0  0  0  0  0
   -2.3719    1.5977    1.4415 H   0  0  0  0  0  0  0  0  0  0  0  0
   -2.8655    1.8034   -0.2563 H   0  0  0  0  0  0  0  0  0  0  0  0
   -1.4483    0.8034    0.1436 H   0  0  0  0  0  0  0  0  0  0  0  0
    2.4894    5.5904   -2.0469 H   0  0  0  0  0  0  0  0  0  0  0  0
    3.3383    7.7174    1.9238 H   0  0  0  0  0  0  0  0  0  0  0  0
    2.9150    9.0890    0.8712 H   0  0  0  0  0  0  0  0  0  0  0  0
    1.6370    8.0194    1.4964 H   0  0  0  0  0  0  0  0  0  0  0  0
    4.3357    3.8890   -0.3109 H   0  0  0  0  0  0  0  0  0  0  0  0
    4.3253    1.2378   -3.7969 H   0  0  0  0  0  0  0  0  0  0  0  0
    5.6034    2.3073   -4.4221 H   0  0  0  0  0  0  0  0  0  0  0  0
    6.0266    0.9357   -3.3695 H   0  0  0  0  0  0  0  0  0  0  0  0
    1.8190    3.2062   -1.9266 H   0  0  0  0  0  0  0  0  0  0  0  0
    0.6919    6.0302   -2.3221 H   0  0  0  0  0  0  0  0  0  0  0  0
    0.0957    4.5584   -3.1262 H   0  0  0  0  0  0  0  0  0  0  0  0
   -3.4627    7.5738   -4.0369 H   0  0  0  0  0  0  0  0  0  0  0  0
   -3.9554    6.1663   -3.0652 H   0  0  0  0  0  0  0  0  0  0  0  0
   -3.3592    7.6380   -2.2611 H   0  0  0  0  0  0  0  0  0  0  0  0
    4.9039    6.2125   -2.2072 H   0  0  0  0  0  0  0  0  0  0  0  0
    5.0062    6.2733   -0.4312 H   0  0  0  0  0  0  0  0  0  0  0  0
    9.0197    4.7893   -2.3953 H   0  0  0  0  0  0  0  0  0  0  0  0
    9.6154    6.2595   -1.5880 H   0  0  0  0  0  0  0  0  0  0  0  0
    9.1219    4.8501   -0.6193 H   0  0  0  0  0  0  0  0  0  0  0  0
  1  3  1  0  0  0  0
  1  7  1  0  0  0  0
  2  7  1  0  0  0  0
  2 40  1  0  0  0  0
  3  4  1  0  0  0  0
  3 16  1  0  0  0  0
  3 51  1  0  0  0  0
  4  5  1  0  0  0  0
  4  8  1  0  0  0  0
  4 52  1  0  0  0  0
  5  6  1  0  0  0  0
  5 17  1  0  0  0  0
  5 53  1  0  0  0  0
  6  7  1  0  0  0  0
  6 21  1  0  0  0  0
  6 54  1  0  0  0  0
  7 55  1  0  0  0  0
  8  9  1  0  0  0  0
  9 10  2  0  0  0  0
  9 11  1  0  0  0  0
 11 56  1  0  0  0  0
 11 57  1  0  0  0  0
 11 58  1  0  0  0  0
 12 13  2  0  0  0  0
 12 14  1  0  0  0  0
 12 15  1  0  0  0  0
 14 59  1  0  0  0  0
 14 60  1  0  0  0  0
 14 61  1  0  0  0  0
 15 16  1  0  0  0  0
 16 62  1  0  0  0  0
 16 63  1  0  0  0  0
 17 18  1  0  0  0  0
 18 19  2  0  0  0  0
 18 20  1  0  0  0  0
 20 64  1  0  0  0  0
 20 65  1  0  0  0  0
 20 66  1  0  0  0  0
 21 22  1  0  0  0  0
 22 23  2  0  0  0  0
 22 24  1  0  0  0  0
 24 67  1  0  0  0  0
 24 68  1  0  0  0  0
 24 69  1  0  0  0  0
 25 26  1  0  0  0  0
 25 40  1  0  0  0  0
 25 41  1  0  0  0  0
 25 70  1  0  0  0  0
 26 27  1  0  0  0  0
 27 28  2  0  0  0  0
 27 29  1  0  0  0  0
 29 71  1  0  0  0  0
 29 72  1  0  0  0  0
 29 73  1  0  0  0  0
 30 31  1  0  0  0  0
 30 35  1  0  0  0  0
 30 40  1  0  0  0  0
 30 74  1  0  0  0  0
 31 32  1  0  0  0  0
 32 33  2  0  0  0  0
 32 34  1  0  0  0  0
 34 75  1  0  0  0  0
 34 76  1  0  0  0  0
 34 77  1  0  0  0  0
 35 36  1  0  0  0  0
 35 46  1  0  0  0  0
 35 78  1  0  0  0  0
 36 37  1  0  0  0  0
 37 38  2  0  0  0  0
 37 39  1  0  0  0  0
 39 79  1  0  0  0  0
 39 80  1  0  0  0  0
 39 81  1  0  0  0  0
 40 82  1  0  0  0  0
 41 42  1  0  0  0  0
 41 83  1  0  0  0  0
 41 84  1  0  0  0  0
 42 43  1  0  0  0  0
 43 44  2  0  0  0  0
 43 45  1  0  0  0  0
 45 85  1  0  0  0  0
 45 86  1  0  0  0  0
 45 87  1  0  0  0  0
 46 47  1  0  0  0  0
 46 88  1  0  0  0  0
 46 89  1  0  0  0  0
 47 48  1  0  0  0  0
 48 49  2  0  0  0  0
 48 50  1  0  0  0  0
 50 90  1  0  0  0  0
 50 91  1  0  0  0  0
 50 92  1  0  0  0  0
M  END
>  <NSC>
1666

$$$$
NSC_1859
 ccorina  04030319103D 1   1.00000     0.00000 
CORINA 2.61 0041  25.10.2001
 29 30  0  0  0  0  0  0  0  0  1 V2000
    2.2105    1.3250    0.0392 C   0  0  0  0  0  0  0  0  0  0  0  0
    2.1260   -0.0541    0.0800 C   0  0  0  0  0  0  0  0  0  0  0  0
    1.0584    2.0888    0.0539 C   0  0  0  0  0  0  0  0  0  0  0  0
    0.8894   -0.6695    0.1353 C   0  0  0  0  0  0  0  0  0  0  0  0
   -0.1782    1.4735    0.1092 C   0  0  0  0  0  0  0  0  0  0  0  0
   -0.2627    0.0943    0.1504 C   0  0  0  0  0  0  0  0  0  0  0  0
    0.9850    4.8235    2.1825 C   0  0  0  0  0  0  0  0  0  0  0  0
    1.5377    5.2862    3.3609 C   0  0  0  0  0  0  0  0  0  0  0  0
    1.7561    4.0963    1.2946 C   0  0  0  0  0  0  0  0  0  0  0  0
    3.0818    3.8303    1.5835 C   0  0  0  0  0  0  0  0  0  0  0  0
    2.8677    5.0206    3.6532 C   0  0  0  0  0  0  0  0  0  0  0  0
    3.6392    4.2907    2.7607 C   0  0  0  0  0  0  0  0  0  0  0  0
    3.4138    5.4750    4.8117 O   0  0  0  0  0  0  0  0  0  0  0  0
    1.1505    3.5924    0.0099 C   0  0  0  0  0  0  0  0  0  0  0  0
    2.0297    4.0152   -1.1687 C   0  0  0  0  0  0  0  0  0  0  0  0
    3.1767    1.8059    0.0005 H   0  0  0  0  0  0  0  0  0  0  0  0
    3.0260   -0.6509    0.0681 H   0  0  0  0  0  0  0  0  0  0  0  0
    0.8233   -1.7470    0.1664 H   0  0  0  0  0  0  0  0  0  0  0  0
   -1.0783    2.0702    0.1214 H   0  0  0  0  0  0  0  0  0  0  0  0
   -1.2288   -0.3865    0.1930 H   0  0  0  0  0  0  0  0  0  0  0  0
   -0.0514    5.0261    1.9565 H   0  0  0  0  0  0  0  0  0  0  0  0
    0.9351    5.8544    4.0540 H   0  0  0  0  0  0  0  0  0  0  0  0
    3.6820    3.2618    0.8885 H   0  0  0  0  0  0  0  0  0  0  0  0
    4.6748    4.0827    2.9859 H   0  0  0  0  0  0  0  0  0  0  0  0
    3.2763    4.7851    5.4751 H   0  0  0  0  0  0  0  0  0  0  0  0
    0.1527    4.0141   -0.1114 H   0  0  0  0  0  0  0  0  0  0  0  0
    3.0274    3.5935   -1.0474 H   0  0  0  0  0  0  0  0  0  0  0  0
    1.5916    3.6508   -2.0979 H   0  0  0  0  0  0  0  0  0  0  0  0
    2.0963    5.1027   -1.2005 H   0  0  0  0  0  0  0  0  0  0  0  0
  1  2  2  0  0  0  0
  1  3  1  0  0  0  0
  1 16  1  0  0  0  0
  2  4  1  0  0  0  0
  2 17  1  0  0  0  0
  3  5  2  0  0  0  0
  3 14  1  0  0  0  0
  4  6  2  0  0  0  0
  4 18  1  0  0  0  0
  5  6  1  0  0  0  0
  5 19  1  0  0  0  0
  6 20  1  0  0  0  0
  7  8  2  0  0  0  0
  7  9  1  0  0  0  0
  7 21  1  0  0  0  0
  8 11  1  0  0  0  0
  8 22  1  0  0  0  0
  9 10  2  0  0  0  0
  9 14  1  0  0  0  0
 10 12  1  0  0  0  0
 10 23  1  0  0  0  0
 11 12  2  0  0  0  0
 11 13  1  0  0  0  0
 12 24  1  0  0  0  0
 13 25  1  0  0  0  0
 14 15  1  0  0  0  0
 14 26  1  0  0  0  0
 15 27  1  0  0  0  0
 15 28  1  0  0  0  0
 15 29  1  0  0  0  0
M  END
>  <NSC>
1859

$$$$
NSC_2288
 ccorina  04030319113D 1   1.00000     0.00000 
CORINA 2.61 0041  25.10.2001
 19 18  0  0  0  0  0  0  0  0  1 V2000
   -0.0169    1.3968    0.0097 N   0  0  0  0  0  0  0  0  0  0  0  0
   -2.3311   -0.0364    0.0241 O   0  0  0  0  0  0  0  0  0  0  0  0
   -3.5785   -0.7794    0.0320 C   0  0  0  0  0  0  0  0  0  0  0  0
   -4.7547    0.1989    0.0485 C   0  0  0  0  0  0  0  0  0  0  0  0
   -1.1558   -0.6938    0.0094 C   0  0  0  0  0  0  0  0  0  0  0  0
   -1.1393   -1.9088    0.0027 O   0  0  0  0  0  0  0  0  0  0  0  0
    0.0021   -0.0041    0.0020 N   0  0  0  0  0  0  0  0  0  0  0  0
    1.0828    2.0518    0.0027 C   0  0  0  0  0  0  0  0  0  0  0  0
    1.0624    3.5587    0.0110 C   0  0  0  0  0  0  0  0  0  0  0  0
   -3.6362   -1.4020   -0.8608 H   0  0  0  0  0  0  0  0  0  0  0  0
   -3.6192   -1.4116    0.9191 H   0  0  0  0  0  0  0  0  0  0  0  0
   -5.6912   -0.3589    0.0545 H   0  0  0  0  0  0  0  0  0  0  0  0
   -4.6970    0.8215    0.9414 H   0  0  0  0  0  0  0  0  0  0  0  0
   -4.7140    0.8310   -0.8385 H   0  0  0  0  0  0  0  0  0  0  0  0
    0.8486   -0.4776   -0.0086 H   0  0  0  0  0  0  0  0  0  0  0  0
    2.0253    1.5246   -0.0091 H   0  0  0  0  0  0  0  0  0  0  0  0
    0.5522    3.9102    0.9078 H   0  0  0  0  0  0  0  0  0  0  0  0
    2.0850    3.9360    0.0033 H   0  0  0  0  0  0  0  0  0  0  0  0
    0.5352    3.9198   -0.8720 H   0  0  0  0  0  0  0  0  0  0  0  0
  1  7  1  0  0  0  0
  1  8  2  0  0  0  0
  2  5  1  0  0  0  0
  2  3  1  0  0  0  0
  3  4  1  0  0  0  0
  3 10  1  0  0  0  0
  3 11  1  0  0  0  0
  4 12  1  0  0  0  0
  4 13  1  0  0  0  0
  4 14  1  0  0  0  0
  5  6  2  0  0  0  0
  5  7  1  0  0  0  0
  7 15  1  0  0  0  0
  8  9  1  0  0  0  0
  8 16  1  0  0  0  0
  9 17  1  0  0  0  0
  9 18  1  0  0  0  0
  9 19  1  0  0  0  0
M  END
>  <NSC>
2288

$$$$
NSC_3146
 ccorina  04030319113D 1   1.00000     0.00000 
CORINA 2.61 0041  25.10.2001
 24 23  0  0  0  0  0  0  0  0  1 V2000
   -0.0069    1.4650    0.0137 N   0  0  0  0  0  0  0  0  0  0  0  0
   -1.2719    1.8833   -0.6050 C   0  0  0  0  0  0  0  0  0  0  0  0
   -0.0702    1.8754    1.4227 C   0  0  0  0  0  0  0  0  0  0  0  0
    0.0033   -0.0039    0.0019 C   0  0  0  0  0  0  0  0  0  0  0  0
    0.4616   -0.4998   -1.3711 C   0  0  0  0  0  0  0  0  0  0  0  0
    1.8156   -0.1010   -1.5940 O   0  0  0  0  0  0  0  0  0  0  0  0
    2.1832   -0.5909   -2.8850 C   0  0  0  0  0  0  0  0  0  0  0  0
    3.6301   -0.1960   -3.1873 C   0  0  0  0  0  0  0  0  0  0  0  0
    4.4945   -0.7610   -2.1995 O   0  0  0  0  0  0  0  0  0  0  0  0
   -1.3204    1.5034   -1.6255 H   0  0  0  0  0  0  0  0  0  0  0  0
   -2.1072    1.4851   -0.0290 H   0  0  0  0  0  0  0  0  0  0  0  0
   -1.3268    2.9718   -0.6196 H   0  0  0  0  0  0  0  0  0  0  0  0
   -0.1686    2.9594    1.4814 H   0  0  0  0  0  0  0  0  0  0  0  0
   -0.9306    1.4061    1.8996 H   0  0  0  0  0  0  0  0  0  0  0  0
    0.8419    1.5653    1.9328 H   0  0  0  0  0  0  0  0  0  0  0  0
    0.6884   -0.3686    0.7672 H   0  0  0  0  0  0  0  0  0  0  0  0
   -1.0007   -0.3759    0.2060 H   0  0  0  0  0  0  0  0  0  0  0  0
    0.3925   -1.5870   -1.4063 H   0  0  0  0  0  0  0  0  0  0  0  0
   -0.1757   -0.0700   -2.1439 H   0  0  0  0  0  0  0  0  0  0  0  0
    2.0922   -1.6770   -2.9009 H   0  0  0  0  0  0  0  0  0  0  0  0
    1.5239   -0.1600   -3.6385 H   0  0  0  0  0  0  0  0  0  0  0  0
    3.9106   -0.5697   -4.1721 H   0  0  0  0  0  0  0  0  0  0  0  0
    3.7212    0.8901   -3.1714 H   0  0  0  0  0  0  0  0  0  0  0  0
    5.3941   -0.4886   -2.4266 H   0  0  0  0  0  0  0  0  0  0  0  0
  1  4  1  0  0  0  0
  1  3  1  0  0  0  0
  1  2  1  0  0  0  0
  2 10  1  0  0  0  0
  2 11  1  0  0  0  0
  2 12  1  0  0  0  0
  3 13  1  0  0  0  0
  3 14  1  0  0  0  0
  3 15  1  0  0  0  0
  4  5  1  0  0  0  0
  4 16  1  0  0  0  0
  4 17  1  0  0  0  0
  5  6  1  0  0  0  0
  5 18  1  0  0  0  0
  5 19  1  0  0  0  0
  6  7  1  0  0  0  0
  7  8  1  0  0  0  0
  7 20  1  0  0  0  0
  7 21  1  0  0  0  0
  8  9  1  0  0  0  0
  8 22  1  0  0  0  0
  8 23  1  0  0  0  0
  9 24  1  0  0  0  0
M  END
>  <NSC>
3146

$$$$
NSC_1860
 ccorina  04030319103D 1   1.00000     0.00000 
CORINA 2.61 0041  25.10.2001
 24 24  0  0  0  0  0  0  0  0  1 V2000
   -0.0127    1.0858    0.0080 C   0  0  0  0  0  0  0  0  0  0  0  0
    0.0021   -0.0041    0.0020 H   0  0  0  0  0  0  0  0  0  0  0  0
    1.4011    1.6074   -0.0027 C   0  0  0  0  0  0  0  0  0  0  0  0
    2.4638    0.7235   -0.0176 C   0  0  0  0  0  0  0  0  0  0  0  0
    3.7607    1.2020   -0.0273 C   0  0  0  0  0  0  0  0  0  0  0  0
    3.9948    2.5644   -0.0227 C   0  0  0  0  0  0  0  0  0  0  0  0
    2.9321    3.4483   -0.0087 C   0  0  0  0  0  0  0  0  0  0  0  0
    1.6352    2.9698   -0.0033 C   0  0  0  0  0  0  0  0  0  0  0  0
   -0.7527    1.5927   -1.2315 C   0  0  0  0  0  0  0  0  0  0  0  0
   -0.0366    1.0992   -2.4903 C   0  0  0  0  0  0  0  0  0  0  0  0
   -0.7181    1.5718    1.2479 C   0  0  0  0  0  0  0  0  0  0  0  0
   -0.1328    2.2701    2.0414 O   0  0  0  0  0  0  0  0  0  0  0  0
   -1.9966    1.2289    1.4707 O   0  0  0  0  0  0  0  0  0  0  0  0
    2.2809   -0.3408   -0.0212 H   0  0  0  0  0  0  0  0  0  0  0  0
    4.5910    0.5114   -0.0383 H   0  0  0  0  0  0  0  0  0  0  0  0
    5.0080    2.9382   -0.0296 H   0  0  0  0  0  0  0  0  0  0  0  0
    3.1150    4.5127   -0.0047 H   0  0  0  0  0  0  0  0  0  0  0  0
    0.8048    3.6604    0.0038 H   0  0  0  0  0  0  0  0  0  0  0  0
   -1.7753    1.2154   -1.2238 H   0  0  0  0  0  0  0  0  0  0  0  0
   -0.7675    2.6825   -1.2255 H   0  0  0  0  0  0  0  0  0  0  0  0
   -0.0218    0.0093   -2.4963 H   0  0  0  0  0  0  0  0  0  0  0  0
   -0.5637    1.4603   -3.3734 H   0  0  0  0  0  0  0  0  0  0  0  0
    0.9860    1.4765   -2.4981 H   0  0  0  0  0  0  0  0  0  0  0  0
   -2.4492    1.5408    2.2663 H   0  0  0  0  0  0  0  0  0  0  0  0
  1  2  1  0  0  0  0
  1  3  1  0  0  0  0
  1  9  1  0  0  0  0
  1 11  1  0  0  0  0
  3  4  2  0  0  0  0
  3  8  1  0  0  0  0
  4  5  1  0  0  0  0
  4 14  1  0  0  0  0
  5  6  2  0  0  0  0
  5 15  1  0  0  0  0
  6  7  1  0  0  0  0
  6 16  1  0  0  0  0
  7  8  2  0  0  0  0
  7 17  1  0  0  0  0
  8 18  1  0  0  0  0
  9 10  1  0  0  0  0
  9 19  1  0  0  0  0
  9 20  1  0  0  0  0
 10 21  1  0  0  0  0
 10 22  1  0  0  0  0
 10 23  1  0  0  0  0
 11 12  2  0  0  0  0
 11 13  1  0  0  0  0
 13 24  1  0  0  0  0
M  END
>  <NSC>
1860

$$$$
NSC_318
 ccorina  04030319103D 1   1.00000     0.00000 
CORINA 2.61 0041  25.10.2001
 27 28  0  0  0  0  0  0  0  0  1 V2000
   -0.0178    1.4634    0.0101 N   0  0  0  0  0  0  0  0  0  0  0  0
    1.4977    3.1511   -0.0020 O   0  0  0  0  0  0  0  0  0  0  0  0
    0.0021   -0.0041    0.0020 C   0  0  0  0  0  0  0  0  0  0  0  0
    1.4353   -0.3991    0.4219 C   0  0  0  0  0  0  0  0  0  0  0  0
    2.2438    0.8479   -0.0047 C   0  0  0  0  0  0  0  0  0  0  0  0
    1.2277    1.9687    0.0009 C   0  0  0  0  0  0  0  0  0  0  0  0
   -1.1767    3.6648    2.1003 C   0  0  0  0  0  0  0  0  0  0  0  0
   -1.6500    2.5435    1.4448 C   0  0  0  0  0  0  0  0  0  0  0  0
   -1.5546    3.9128    3.4066 C   0  0  0  0  0  0  0  0  0  0  0  0
   -2.4046    3.0387    4.0580 C   0  0  0  0  0  0  0  0  0  0  0  0
   -2.5011    1.6702    2.0958 C   0  0  0  0  0  0  0  0  0  0  0  0
   -2.8786    1.9179    3.4023 C   0  0  0  0  0  0  0  0  0  0  0  0
    3.2867    1.1136    0.9355 O   0  0  0  0  0  0  0  0  0  0  0  0
   -1.2384    2.2735    0.0205 C   0  0  0  0  0  0  0  0  0  0  0  0
   -0.7218   -0.3951    0.7171 H   0  0  0  0  0  0  0  0  0  0  0  0
   -0.2147   -0.3787   -0.9984 H   0  0  0  0  0  0  0  0  0  0  0  0
    1.4973   -0.5546    1.4990 H   0  0  0  0  0  0  0  0  0  0  0  0
    1.7699   -1.2847   -0.1184 H   0  0  0  0  0  0  0  0  0  0  0  0
    2.6560    0.7117   -1.0045 H   0  0  0  0  0  0  0  0  0  0  0  0
   -0.5091    4.3454    1.5928 H   0  0  0  0  0  0  0  0  0  0  0  0
   -1.1847    4.7887    3.9188 H   0  0  0  0  0  0  0  0  0  0  0  0
   -2.6993    3.2321    5.0789 H   0  0  0  0  0  0  0  0  0  0  0  0
   -2.8711    0.7943    1.5836 H   0  0  0  0  0  0  0  0  0  0  0  0
   -3.5436    1.2356    3.9109 H   0  0  0  0  0  0  0  0  0  0  0  0
    3.7550    1.8982    0.6192 H   0  0  0  0  0  0  0  0  0  0  0  0
   -1.0515    3.2187   -0.4891 H   0  0  0  0  0  0  0  0  0  0  0  0
   -2.0358    1.7357   -0.4924 H   0  0  0  0  0  0  0  0  0  0  0  0
  1  3  1  0  0  0  0
  1  6  1  0  0  0  0
  1 14  1  0  0  0  0
  2  6  2  0  0  0  0
  3  4  1  0  0  0  0
  3 15  1  0  0  0  0
  3 16  1  0  0  0  0
  4  5  1  0  0  0  0
  4 17  1  0  0  0  0
  4 18  1  0  0  0  0
  5  6  1  0  0  0  0
  5 13  1  0  0  0  0
  5 19  1  0  0  0  0
  7  9  2  0  0  0  0
  7  8  1  0  0  0  0
  7 20  1  0  0  0  0
  8 11  2  0  0  0  0
  8 14  1  0  0  0  0
  9 10  1  0  0  0  0
  9 21  1  0  0  0  0
 10 12  2  0  0  0  0
 10 22  1  0  0  0  0
 11 12  1  0  0  0  0
 11 23  1  0  0  0  0
 12 24  1  0  0  0  0
 13 25  1  0  0  0  0
 14 26  1  0  0  0  0
 14 27  1  0  0  0  0
M  END
>  <NSC>
318

$$$$
NSC_679
 ccorina  04030319103D 1   1.00000     0.00000 
CORINA 2.61 0041  25.10.2001
 13 14  0  0  0  0  0  0  0  0  1 V2000
   -0.0192    1.5628    0.0106 N   0  0  0  0  0  0  0  0  0  0  0  0
    0.0021   -0.0041    0.0020 S   0  0  0  0  0  0  0  0  0  0  0  0
    1.5310   -0.3472   -0.0144 N   0  0  0  0  0  0  0  0  0  0  0  0
    1.7970    3.2636    0.0024 C   0  0  0  0  0  0  0  0  0  0  0  0
    3.1397    3.4409   -0.0099 C   0  0  0  0  0  0  0  0  0  0  0  0
    1.2540    1.9523    0.0006 C   0  0  0  0  0  0  0  0  0  0  0  0
    2.1740    0.8187   -0.0143 C   0  0  0  0  0  0  0  0  0  0  0  0
    4.0187    2.3578   -0.0222 C   0  0  0  0  0  0  0  0  0  0  0  0
    3.5689    1.0803   -0.0255 C   0  0  0  0  0  0  0  0  0  0  0  0
    1.1394    4.1202    0.0122 H   0  0  0  0  0  0  0  0  0  0  0  0
    3.5391    4.4443   -0.0087 H   0  0  0  0  0  0  0  0  0  0  0  0
    5.0828    2.5423   -0.0318 H   0  0  0  0  0  0  0  0  0  0  0  0
    4.2719    0.2605   -0.0362 H   0  0  0  0  0  0  0  0  0  0  0  0
  1  2  1  0  0  0  0
  1  6  2  0  0  0  0
  2  3  1  0  0  0  0
  3  7  2  0  0  0  0
  4  5  2  0  0  0  0
  4  6  1  0  0  0  0
  4 10  1  0  0  0  0
  5  8  1  0  0  0  0
  5 11  1  0  0  0  0
  6  7  1  0  0  0  0
  7  9  1  0  0  0  0
  8  9  2  0  0  0  0
  8 12  1  0  0  0  0
  9 13  1  0  0  0  0
M  END
>  <NSC>
679

$$$$
NSC_2187
 ccorina  04030319113D 1   1.00000     0.00000 
CORINA 2.61 0041  25.10.2001
 60 62  0  0  0  0  0  0  0  0  1 V2000
   -0.0161    1.3381    0.0094 O   0  0  0  0  0  0  0  0  0  0  0  0
    0.3935    6.2697    0.0320 C   0  0  0  0  0  0  0  0  0  0  0  0
    0.5404    5.5856    1.2241 C   0  0  0  0  0  0  0  0  0  0  0  0
    0.5171    5.5983   -1.1700 C   0  0  0  0  0  0  0  0  0  0  0  0
    0.7885    4.2429   -1.1799 C   0  0  0  0  0  0  0  0  0  0  0  0
    0.8118    4.2302    1.2142 C   0  0  0  0  0  0  0  0  0  0  0  0
    0.9359    3.5588    0.0122 C   0  0  0  0  0  0  0  0  0  0  0  0
   -4.6127   -7.9770    1.2005 C   0  0  0  0  0  0  0  0  0  0  0  0
   -4.0301   -7.6172   -0.0004 C   0  0  0  0  0  0  0  0  0  0  0  0
   -5.8003   -8.6843    1.2080 C   0  0  0  0  0  0  0  0  0  0  0  0
   -6.4053   -9.0320    0.0147 C   0  0  0  0  0  0  0  0  0  0  0  0
   -4.6353   -7.9645   -1.1937 C   0  0  0  0  0  0  0  0  0  0  0  0
   -5.8229   -8.6719   -1.1861 C   0  0  0  0  0  0  0  0  0  0  0  0
   -0.5669   -1.1608    5.4312 C   0  0  0  0  0  0  0  0  0  0  0  0
   -0.6934   -2.4140    4.8616 C   0  0  0  0  0  0  0  0  0  0  0  0
   -1.2855   -0.8428    6.5685 C   0  0  0  0  0  0  0  0  0  0  0  0
   -1.5388   -3.3490    5.4290 C   0  0  0  0  0  0  0  0  0  0  0  0
   -2.1301   -1.7782    7.1365 C   0  0  0  0  0  0  0  0  0  0  0  0
   -2.2573   -3.0310    6.5664 C   0  0  0  0  0  0  0  0  0  0  0  0
    0.0899   -2.7606    3.6217 C   0  0  0  0  0  0  0  0  0  0  0  0
   -0.6875   -2.4139    2.4454 O   0  0  0  0  0  0  0  0  0  0  0  0
   -0.1859   -2.6354    1.2202 C   0  0  0  0  0  0  0  0  0  0  0  0
    0.9125   -3.1233    1.0962 O   0  0  0  0  0  0  0  0  0  0  0  0
   -0.9927   -2.2755   -0.0007 C   0  0  0  0  0  0  0  0  0  0  0  0
   -0.2499   -2.6042   -1.1764 O   0  0  0  0  0  0  0  0  0  0  0  0
   -2.3072   -3.0585    0.0077 C   0  0  0  0  0  0  0  0  0  0  0  0
   -2.0117   -4.5362   -0.0031 C   0  0  0  0  0  0  0  0  0  0  0  0
   -0.8673   -4.9234   -0.0161 O   0  0  0  0  0  0  0  0  0  0  0  0
   -3.0200   -5.4223    0.0018 O   0  0  0  0  0  0  0  0  0  0  0  0
   -2.7354   -6.8460   -0.0086 C   0  0  0  0  0  0  0  0  0  0  0  0
   -1.2926   -0.7753    0.0102 C   0  0  0  0  0  0  0  0  0  0  0  0
    0.0021   -0.0041    0.0020 C   0  0  0  0  0  0  0  0  0  0  0  0
    1.0565   -0.5939   -0.0112 O   0  0  0  0  0  0  0  0  0  0  0  0
    1.2313    2.0811    0.0015 C   0  0  0  0  0  0  0  0  0  0  0  0
    0.1770    7.3278    0.0397 H   0  0  0  0  0  0  0  0  0  0  0  0
    0.4435    6.1100    2.1632 H   0  0  0  0  0  0  0  0  0  0  0  0
    0.4020    6.1328   -2.1014 H   0  0  0  0  0  0  0  0  0  0  0  0
    0.8851    3.7184   -2.1190 H   0  0  0  0  0  0  0  0  0  0  0  0
    0.9273    3.6958    2.1456 H   0  0  0  0  0  0  0  0  0  0  0  0
   -4.1377   -7.7092    2.1327 H   0  0  0  0  0  0  0  0  0  0  0  0
   -6.2551   -8.9660    2.1462 H   0  0  0  0  0  0  0  0  0  0  0  0
   -7.3330   -9.5850    0.0206 H   0  0  0  0  0  0  0  0  0  0  0  0
   -4.1801   -7.6834   -2.1319 H   0  0  0  0  0  0  0  0  0  0  0  0
   -6.2959   -8.9429   -2.1184 H   0  0  0  0  0  0  0  0  0  0  0  0
    0.0964   -0.4316    4.9901 H   0  0  0  0  0  0  0  0  0  0  0  0
   -1.1861    0.1360    7.0140 H   0  0  0  0  0  0  0  0  0  0  0  0
   -1.6382   -4.3278    4.9836 H   0  0  0  0  0  0  0  0  0  0  0  0
   -2.6915   -1.5297    8.0251 H   0  0  0  0  0  0  0  0  0  0  0  0
   -2.9178   -3.7615    7.0097 H   0  0  0  0  0  0  0  0  0  0  0  0
    1.0263   -2.2029    3.6158 H   0  0  0  0  0  0  0  0  0  0  0  0
    0.3036   -3.8295    3.6140 H   0  0  0  0  0  0  0  0  0  0  0  0
   -0.8004   -2.3588   -1.9325 H   0  0  0  0  0  0  0  0  0  0  0  0
   -2.8737   -2.8077    0.9045 H   0  0  0  0  0  0  0  0  0  0  0  0
   -2.8907   -2.7982   -0.8754 H   0  0  0  0  0  0  0  0  0  0  0  0
   -2.1518   -7.1063    0.8745 H   0  0  0  0  0  0  0  0  0  0  0  0
   -2.1688   -7.0968   -0.9054 H   0  0  0  0  0  0  0  0  0  0  0  0
   -1.8762   -0.5150   -0.8728 H   0  0  0  0  0  0  0  0  0  0  0  0
   -1.8592   -0.5245    0.9070 H   0  0  0  0  0  0  0  0  0  0  0  0
    1.8149    1.8208    0.8845 H   0  0  0  0  0  0  0  0  0  0  0  0
    1.7979    1.8304   -0.8953 H   0  0  0  0  0  0  0  0  0  0  0  0
  1 32  1  0  0  0  0
  1 34  1  0  0  0  0
  2  3  1  0  0  0  0
  2  4  2  0  0  0  0
  2 35  1  0  0  0  0
  3  6  2  0  0  0  0
  3 36  1  0  0  0  0
  4  5  1  0  0  0  0
  4 37  1  0  0  0  0
  5  7  2  0  0  0  0
  5 38  1  0  0  0  0
  6  7  1  0  0  0  0
  6 39  1  0  0  0  0
  7 34  1  0  0  0  0
  8  9  1  0  0  0  0
  8 10  2  0  0  0  0
  8 40  1  0  0  0  0
  9 30  1  0  0  0  0
  9 12  2  0  0  0  0
 10 11  1  0  0  0  0
 10 41  1  0  0  0  0
 11 13  2  0  0  0  0
 11 42  1  0  0  0  0
 12 13  1  0  0  0  0
 12 43  1  0  0  0  0
 13 44  1  0  0  0  0
 14 16  2  0  0  0  0
 14 15  1  0  0  0  0
 14 45  1  0  0  0  0
 15 20  1  0  0  0  0
 15 17  2  0  0  0  0
 16 18  1  0  0  0  0
 16 46  1  0  0  0  0
 17 19  1  0  0  0  0
 17 47  1  0  0  0  0
 18 19  2  0  0  0  0
 18 48  1  0  0  0  0
 19 49  1  0  0  0  0
 20 21  1  0  0  0  0
 20 50  1  0  0  0  0
 20 51  1  0  0  0  0
 21 22  1  0  0  0  0
 22 24  1  0  0  0  0
 22 23  2  0  0  0  0
 24 31  1  0  0  0  0
 24 26  1  0  0  0  0
 24 25  1  0  0  0  0
 25 52  1  0  0  0  0
 26 27  1  0  0  0  0
 26 53  1  0  0  0  0
 26 54  1  0  0  0  0
 27 28  2  0  0  0  0
 27 29  1  0  0  0  0
 29 30  1  0  0  0  0
 30 55  1  0  0  0  0
 30 56  1  0  0  0  0
 31 32  1  0  0  0  0
 31 57  1  0  0  0  0
 31 58  1  0  0  0  0
 32 33  2  0  0  0  0
 34 59  1  0  0  0  0
 34 60  1  0  0  0  0
M  END
>  <NSC>
2187

$$$$
NSC_1908
 ccorina  04030319103D 1   1.00000     0.00000 
CORINA 2.61 0041  25.10.2001
 16 16  0  0  0  0  0  0  0  0  1 V2000
    0.0067    1.3572   -0.1250 N   0  0  0  0  0  0  0  0  0  0  0  0
    2.3390   -0.0211    0.1229 N   0  0  0  0  0  0  0  0  0  0  0  0
   -0.0216    0.0380    0.0321 C   0  0  0  0  0  0  0  0  0  0  0  0
    1.1817   -0.6732    0.1599 C   0  0  0  0  0  0  0  0  0  0  0  0
    1.1618    1.9922   -0.1601 C   0  0  0  0  0  0  0  0  0  0  0  0
    2.3533    1.2880   -0.0339 C   0  0  0  0  0  0  0  0  0  0  0  0
   -1.3182   -0.6793    0.0725 C   0  0  0  0  0  0  0  0  0  0  0  0
   -1.7681   -1.0606    1.1336 O   0  0  0  0  0  0  0  0  0  0  0  0
   -1.9970   -0.9080   -1.0679 O   0  0  0  0  0  0  0  0  0  0  0  0
    1.1617   -2.1450    0.3350 C   0  0  0  0  0  0  0  0  0  0  0  0
    0.1146   -2.7528    0.2453 O   0  0  0  0  0  0  0  0  0  0  0  0
    2.3051   -2.8079    0.5935 O   0  0  0  0  0  0  0  0  0  0  0  0
    1.1820    3.0645   -0.2878 H   0  0  0  0  0  0  0  0  0  0  0  0
    3.2952    1.8156   -0.0633 H   0  0  0  0  0  0  0  0  0  0  0  0
   -2.8428   -1.3759   -1.0415 H   0  0  0  0  0  0  0  0  0  0  0  0
    2.2920   -3.7680    0.7078 H   0  0  0  0  0  0  0  0  0  0  0  0
  1  3  2  0  0  0  0
  1  5  1  0  0  0  0
  2  4  2  0  0  0  0
  2  6  1  0  0  0  0
  3  4  1  0  0  0  0
  3  7  1  0  0  0  0
  4 10  1  0  0  0  0
  5  6  2  0  0  0  0
  5 13  1  0  0  0  0
  6 14  1  0  0  0  0
  7  8  2  0  0  0  0
  7  9  1  0  0  0  0
  9 15  1  0  0  0  0
 10 11  2  0  0  0  0
 10 12  1  0  0  0  0
 12 16  1  0  0  0  0
M  END
>  <NSC>
1908

$$$$
NSC_404
 ccorina  04030319103D 1   1.00000     0.00000 
CORINA 2.61 0041  25.10.2001
 22 22  0  0  0  0  0  0  0  0  1 V2000
   -0.0173    1.4221    0.0099 O   0  0  0  0  0  0  0  0  0  0  0  0
    1.9807   -0.0007   -1.5164 C   0  0  0  0  0  0  0  0  0  0  0  0
    0.5452   -0.5078   -1.3371 C   0  0  0  0  0  0  0  0  0  0  0  0
    0.0021   -0.0041    0.0020 C   0  0  0  0  0  0  0  0  0  0  0  0
    1.9885    1.5219   -1.3400 C   0  0  0  0  0  0  0  0  0  0  0  0
    1.3362    1.8721   -0.0006 C   0  0  0  0  0  0  0  0  0  0  0  0
    2.8738   -0.6343   -0.4810 C   0  0  0  0  0  0  0  0  0  0  0  0
    2.4125   -1.4125    0.3200 O   0  0  0  0  0  0  0  0  0  0  0  0
    4.1817   -0.3342   -0.4487 O   0  0  0  0  0  0  0  0  0  0  0  0
    2.4726   -0.3525   -2.8967 C   0  0  0  0  0  0  0  0  0  0  0  0
    1.7512   -0.9479   -3.6616 O   0  0  0  0  0  0  0  0  0  0  0  0
    3.7120   -0.0042   -3.2765 O   0  0  0  0  0  0  0  0  0  0  0  0
   -0.0783   -0.1319   -2.1482 H   0  0  0  0  0  0  0  0  0  0  0  0
    0.5397   -1.5978   -1.3461 H   0  0  0  0  0  0  0  0  0  0  0  0
    0.6403   -0.3622    0.8097 H   0  0  0  0  0  0  0  0  0  0  0  0
   -1.0103   -0.3810    0.1473 H   0  0  0  0  0  0  0  0  0  0  0  0
    3.0162    1.8851   -1.3511 H   0  0  0  0  0  0  0  0  0  0  0  0
    1.4276    1.9859   -2.1512 H   0  0  0  0  0  0  0  0  0  0  0  0
    1.3599    2.9524    0.1425 H   0  0  0  0  0  0  0  0  0  0  0  0
    1.8851    1.3884    0.8073 H   0  0  0  0  0  0  0  0  0  0  0  0
    4.7548   -0.7408    0.2157 H   0  0  0  0  0  0  0  0  0  0  0  0
    4.0277   -0.2299   -4.1622 H   0  0  0  0  0  0  0  0  0  0  0  0
  1  4  1  0  0  0  0
  1  6  1  0  0  0  0
  2  3  1  0  0  0  0
  2  5  1  0  0  0  0
  2  7  1  0  0  0  0
  2 10  1  0  0  0  0
  3  4  1  0  0  0  0
  3 13  1  0  0  0  0
  3 14  1  0  0  0  0
  4 15  1  0  0  0  0
  4 16  1  0  0  0  0
  5  6  1  0  0  0  0
  5 17  1  0  0  0  0
  5 18  1  0  0  0  0
  6 19  1  0  0  0  0
  6 20  1  0  0  0  0
  7  8  2  0  0  0  0
  7  9  1  0  0  0  0
  9 21  1  0  0  0  0
 10 11  2  0  0  0  0
 10 12  1  0  0  0  0
 12 22  1  0  0  0  0
M  END
>  <NSC>
404

$$$$
NSC_2097
 ccorina  04030319103D 1   1.00000     0.00000 
CORINA 2.61 0041  25.10.2001
 51 50  0  0  0  0  0  0  0  0  1 V2000
   -0.0187    1.5258    0.0104 C   0  0  0  0  0  0  0  0  0  0  0  0
    0.0021   -0.0041    0.0020 C   0  0  0  0  0  0  0  0  0  0  0  0
   -1.4333   -0.5336    0.0129 C   0  0  0  0  0  0  0  0  0  0  0  0
   -1.4126   -2.0635    0.0045 C   0  0  0  0  0  0  0  0  0  0  0  0
   -2.8479   -2.5931    0.0153 C   0  0  0  0  0  0  0  0  0  0  0  0
   -2.8272   -4.1229    0.0069 C   0  0  0  0  0  0  0  0  0  0  0  0
   -4.2626   -4.6525    0.0178 C   0  0  0  0  0  0  0  0  0  0  0  0
   -4.2418   -6.1823    0.0094 C   0  0  0  0  0  0  0  0  0  0  0  0
   -5.6772   -6.7119    0.0202 C   0  0  0  0  0  0  0  0  0  0  0  0
   -5.6565   -8.2417    0.0118 C   0  0  0  0  0  0  0  0  0  0  0  0
   -7.0918   -8.7713    0.0227 C   0  0  0  0  0  0  0  0  0  0  0  0
   -7.0711  -10.3012    0.0143 C   0  0  0  0  0  0  0  0  0  0  0  0
   -8.5065  -10.8307    0.0251 C   0  0  0  0  0  0  0  0  0  0  0  0
   -8.4857  -12.3606    0.0167 C   0  0  0  0  0  0  0  0  0  0  0  0
  -10.6123  -12.4168   -1.1301 O   0  0  0  0  0  0  0  0  0  0  0  0
   -9.9211  -12.8902    0.0276 C   0  0  0  0  0  0  0  0  0  0  0  0
   -9.9007  -14.3970    0.0193 C   0  0  0  0  0  0  0  0  0  0  0  0
  -10.4243  -15.0033   -0.8852 O   0  0  0  0  0  0  0  0  0  0  0  0
   -9.3008  -15.0656    1.0167 O   0  0  0  0  0  0  0  0  0  0  0  0
    1.0039    1.9031    0.0027 H   0  0  0  0  0  0  0  0  0  0  0  0
   -0.5459    1.8868   -0.8726 H   0  0  0  0  0  0  0  0  0  0  0  0
   -0.5289    1.8773    0.9072 H   0  0  0  0  0  0  0  0  0  0  0  0
    0.5123   -0.3556   -0.8948 H   0  0  0  0  0  0  0  0  0  0  0  0
    0.5293   -0.3651    0.8851 H   0  0  0  0  0  0  0  0  0  0  0  0
   -1.9435   -0.1821    0.9097 H   0  0  0  0  0  0  0  0  0  0  0  0
   -1.9605   -0.1726   -0.8702 H   0  0  0  0  0  0  0  0  0  0  0  0
   -0.9024   -2.4150   -0.8923 H   0  0  0  0  0  0  0  0  0  0  0  0
   -0.8854   -2.4246    0.8875 H   0  0  0  0  0  0  0  0  0  0  0  0
   -3.3581   -2.2415    0.9121 H   0  0  0  0  0  0  0  0  0  0  0  0
   -3.3751   -2.2320   -0.8677 H   0  0  0  0  0  0  0  0  0  0  0  0
   -2.3170   -4.4744   -0.8899 H   0  0  0  0  0  0  0  0  0  0  0  0
   -2.3000   -4.4840    0.8900 H   0  0  0  0  0  0  0  0  0  0  0  0
   -4.7728   -4.3010    0.9146 H   0  0  0  0  0  0  0  0  0  0  0  0
   -4.7898   -4.2914   -0.8653 H   0  0  0  0  0  0  0  0  0  0  0  0
   -3.7316   -6.5338   -0.8874 H   0  0  0  0  0  0  0  0  0  0  0  0
   -3.7146   -6.5434    0.8924 H   0  0  0  0  0  0  0  0  0  0  0  0
   -6.1874   -6.3604    0.9170 H   0  0  0  0  0  0  0  0  0  0  0  0
   -6.2044   -6.3508   -0.8628 H   0  0  0  0  0  0  0  0  0  0  0  0
   -5.1463   -8.5933   -0.8850 H   0  0  0  0  0  0  0  0  0  0  0  0
   -5.1293   -8.6028    0.8949 H   0  0  0  0  0  0  0  0  0  0  0  0
   -7.6020   -8.4198    0.9195 H   0  0  0  0  0  0  0  0  0  0  0  0
   -7.6190   -8.4102   -0.8604 H   0  0  0  0  0  0  0  0  0  0  0  0
   -6.5609  -10.6527   -0.8825 H   0  0  0  0  0  0  0  0  0  0  0  0
   -6.5439  -10.6622    0.8973 H   0  0  0  0  0  0  0  0  0  0  0  0
   -9.0167  -10.4792    0.9219 H   0  0  0  0  0  0  0  0  0  0  0  0
   -9.0337  -10.4697   -0.8579 H   0  0  0  0  0  0  0  0  0  0  0  0
   -7.9755  -12.7121   -0.8801 H   0  0  0  0  0  0  0  0  0  0  0  0
   -7.9586  -12.7217    0.8998 H   0  0  0  0  0  0  0  0  0  0  0  0
  -10.1296  -12.7493   -1.8993 H   0  0  0  0  0  0  0  0  0  0  0  0
  -10.4313  -12.5386    0.9244 H   0  0  0  0  0  0  0  0  0  0  0  0
   -9.2877  -16.0325    1.0114 H   0  0  0  0  0  0  0  0  0  0  0  0
  1  2  1  0  0  0  0
  1 20  1  0  0  0  0
  1 21  1  0  0  0  0
  1 22  1  0  0  0  0
  2  3  1  0  0  0  0
  2 23  1  0  0  0  0
  2 24  1  0  0  0  0
  3  4  1  0  0  0  0
  3 25  1  0  0  0  0
  3 26  1  0  0  0  0
  4  5  1  0  0  0  0
  4 27  1  0  0  0  0
  4 28  1  0  0  0  0
  5  6  1  0  0  0  0
  5 29  1  0  0  0  0
  5 30  1  0  0  0  0
  6  7  1  0  0  0  0
  6 31  1  0  0  0  0
  6 32  1  0  0  0  0
  7  8  1  0  0  0  0
  7 33  1  0  0  0  0
  7 34  1  0  0  0  0
  8  9  1  0  0  0  0
  8 35  1  0  0  0  0
  8 36  1  0  0  0  0
  9 10  1  0  0  0  0
  9 37  1  0  0  0  0
  9 38  1  0  0  0  0
 10 11  1  0  0  0  0
 10 39  1  0  0  0  0
 10 40  1  0  0  0  0
 11 12  1  0  0  0  0
 11 41  1  0  0  0  0
 11 42  1  0  0  0  0
 12 13  1  0  0  0  0
 12 43  1  0  0  0  0
 12 44  1  0  0  0  0
 13 14  1  0  0  0  0
 13 45  1  0  0  0  0
 13 46  1  0  0  0  0
 14 16  1  0  0  0  0
 14 47  1  0  0  0  0
 14 48  1  0  0  0  0
 15 16  1  0  0  0  0
 15 49  1  0  0  0  0
 16 17  1  0  0  0  0
 16 50  1  0  0  0  0
 17 18  2  0  0  0  0
 17 19  1  0  0  0  0
 19 51  1  0  0  0  0
M  END
>  <NSC>
2097

$$$$
NSC_1084
 ccorina  04030319103D 1   1.00000     0.00000 
CORINA 2.61 0041  25.10.2001
 27 26  0  0  0  0  0  0  0  0  1 V2000
   -0.0179    1.4713    0.0101 C   0  0  0  0  0  0  0  0  0  0  0  0
    1.2498    2.2264    0.0021 C   0  0  0  0  0  0  0  0  0  0  0  0
    1.2333    3.4412    0.0088 O   0  0  0  0  0  0  0  0  0  0  0  0
   -1.0417   -0.6258    0.0086 O   0  0  0  0  0  0  0  0  0  0  0  0
    2.4255    1.5688   -0.0127 O   0  0  0  0  0  0  0  0  0  0  0  0
    0.0021   -0.0041    0.0020 C   0  0  0  0  0  0  0  0  0  0  0  0
    1.1778   -0.6617   -0.0127 O   0  0  0  0  0  0  0  0  0  0  0  0
   -2.4892    1.3583    0.0450 C   0  0  0  0  0  0  0  0  0  0  0  0
   -1.1946    2.1295    0.0305 C   0  0  0  0  0  0  0  0  0  0  0  0
    3.6729    2.3118   -0.0206 C   0  0  0  0  0  0  0  0  0  0  0  0
    4.8492    1.3335   -0.0371 C   0  0  0  0  0  0  0  0  0  0  0  0
    1.1975   -2.1136   -0.0207 C   0  0  0  0  0  0  0  0  0  0  0  0
    2.6467   -2.6039   -0.0372 C   0  0  0  0  0  0  0  0  0  0  0  0
   -2.5512    0.7356   -0.8475 H   0  0  0  0  0  0  0  0  0  0  0  0
   -2.5256    0.7262    0.9323 H   0  0  0  0  0  0  0  0  0  0  0  0
   -3.3271    2.0552    0.0607 H   0  0  0  0  0  0  0  0  0  0  0  0
   -1.2092    3.2094    0.0365 H   0  0  0  0  0  0  0  0  0  0  0  0
    3.7137    2.9440   -0.9076 H   0  0  0  0  0  0  0  0  0  0  0  0
    3.7307    2.9344    0.8722 H   0  0  0  0  0  0  0  0  0  0  0  0
    4.8085    0.7013    0.8499 H   0  0  0  0  0  0  0  0  0  0  0  0
    4.7915    0.7109   -0.9299 H   0  0  0  0  0  0  0  0  0  0  0  0
    5.7856    1.8913   -0.0430 H   0  0  0  0  0  0  0  0  0  0  0  0
    0.6972   -2.4887    0.8721 H   0  0  0  0  0  0  0  0  0  0  0  0
    0.6802   -2.4791   -0.9078 H   0  0  0  0  0  0  0  0  0  0  0  0
    3.1471   -2.2288   -0.9300 H   0  0  0  0  0  0  0  0  0  0  0  0
    3.1640   -2.2384    0.8499 H   0  0  0  0  0  0  0  0  0  0  0  0
    2.6615   -3.6938   -0.0432 H   0  0  0  0  0  0  0  0  0  0  0  0
  1  6  1  0  0  0  0
  1  2  1  0  0  0  0
  1  9  2  0  0  0  0
  2  3  2  0  0  0  0
  2  5  1  0  0  0  0
  4  6  2  0  0  0  0
  5 10  1  0  0  0  0
  6  7  1  0  0  0  0
  7 12  1  0  0  0  0
  8  9  1  0  0  0  0
  8 14  1  0  0  0  0
  8 15  1  0  0  0  0
  8 16  1  0  0  0  0
  9 17  1  0  0  0  0
 10 11  1  0  0  0  0
 10 18  1  0  0  0  0
 10 19  1  0  0  0  0
 11 20  1  0  0  0  0
 11 21  1  0  0  0  0
 11 22  1  0  0  0  0
 12 13  1  0  0  0  0
 12 23  1  0  0  0  0
 12 24  1  0  0  0  0
 13 25  1  0  0  0  0
 13 26  1  0  0  0  0
 13 27  1  0  0  0  0
M  END
>  <NSC>
1084

$$$$
NSC_3160
 ccorina  04030319113D 1   1.00000     0.00000 
CORINA 2.61 0041  25.10.2001
 28 28  0  0  0  0  0  0  0  0  1 V2000
   -0.0931    1.3070    0.4807 C   0  0  0  0  0  0  0  0  0  0  0  0
   -0.0338   -0.0643    0.3769 C   0  0  0  0  0  0  0  0  0  0  0  0
    1.0620    2.0713    0.2909 C   0  0  0  0  0  0  0  0  0  0  0  0
    1.1741   -0.6899    0.0840 C   0  0  0  0  0  0  0  0  0  0  0  0
    2.2738    1.4393   -0.0038 C   0  0  0  0  0  0  0  0  0  0  0  0
    2.3258    0.0676   -0.1056 C   0  0  0  0  0  0  0  0  0  0  0  0
    2.0071    4.2035    0.2351 O   0  0  0  0  0  0  0  0  0  0  0  0
    1.0024    3.5406    0.4008 C   0  0  0  0  0  0  0  0  0  0  0  0
   -0.1664    4.1481    0.6848 O   0  0  0  0  0  0  0  0  0  0  0  0
    0.1754   -2.7620   -0.5059 C   0  0  0  0  0  0  0  0  0  0  0  0
   -0.7835   -2.1639   -0.9460 O   0  0  0  0  0  0  0  0  0  0  0  0
    0.1871   -4.2690   -0.5031 C   0  0  0  0  0  0  0  0  0  0  0  0
    1.2305   -2.0790   -0.0195 N   0  0  0  0  0  0  0  0  0  0  0  0
   -0.2251    5.5949    0.7930 C   0  0  0  0  0  0  0  0  0  0  0  0
   -1.6568    6.0241    1.1201 C   0  0  0  0  0  0  0  0  0  0  0  0
   -1.0318    1.7922    0.7040 H   0  0  0  0  0  0  0  0  0  0  0  0
   -0.9258   -0.6553    0.5234 H   0  0  0  0  0  0  0  0  0  0  0  0
    3.1680    2.0267   -0.1514 H   0  0  0  0  0  0  0  0  0  0  0  0
    3.2616   -0.4213   -0.3328 H   0  0  0  0  0  0  0  0  0  0  0  0
   -0.7437   -4.6404   -0.9318 H   0  0  0  0  0  0  0  0  0  0  0  0
    1.0286   -4.6269   -1.0962 H   0  0  0  0  0  0  0  0  0  0  0  0
    0.2848   -4.6296    0.5209 H   0  0  0  0  0  0  0  0  0  0  0  0
    2.0293   -2.5540    0.2587 H   0  0  0  0  0  0  0  0  0  0  0  0
    0.4441    5.9274    1.5865 H   0  0  0  0  0  0  0  0  0  0  0  0
    0.0815    6.0427   -0.1523 H   0  0  0  0  0  0  0  0  0  0  0  0
   -1.7009    7.1102    1.2013 H   0  0  0  0  0  0  0  0  0  0  0  0
   -2.3261    5.6917    0.3266 H   0  0  0  0  0  0  0  0  0  0  0  0
   -1.9634    5.5764    2.0654 H   0  0  0  0  0  0  0  0  0  0  0  0
  1  2  1  0  0  0  0
  1  3  2  0  0  0  0
  1 16  1  0  0  0  0
  2  4  2  0  0  0  0
  2 17  1  0  0  0  0
  3  5  1  0  0  0  0
  3  8  1  0  0  0  0
  4  6  1  0  0  0  0
  4 13  1  0  0  0  0
  5  6  2  0  0  0  0
  5 18  1  0  0  0  0
  6 19  1  0  0  0  0
  7  8  2  0  0  0  0
  8  9  1  0  0  0  0
  9 14  1  0  0  0  0
 10 13  1  0  0  0  0
 10 12  1  0  0  0  0
 10 11  2  0  0  0  0
 12 20  1  0  0  0  0
 12 21  1  0  0  0  0
 12 22  1  0  0  0  0
 13 23  1  0  0  0  0
 14 15  1  0  0  0  0
 14 24  1  0  0  0  0
 14 25  1  0  0  0  0
 15 26  1  0  0  0  0
 15 27  1  0  0  0  0
 15 28  1  0  0  0  0
M  END
>  <NSC>
3160

$$$$
NSC_1098
 ccorina  04030319103D 1   1.00000     0.00000 
CORINA 2.61 0041  25.10.2001
 23 22  0  0  0  0  0  0  0  0  1 V2000
   -0.0173    1.4248    0.0099 O   0  0  0  0  0  0  0  0  0  0  0  0
    0.0021   -0.0041    0.0020 C   0  0  0  0  0  0  0  0  0  0  0  0
   -1.4333   -0.5336    0.0129 C   0  0  0  0  0  0  0  0  0  0  0  0
   -2.1438   -0.0470   -1.1772 N   0  0  0  0  0  0  0  0  0  0  0  0
   -3.5075   -0.5885   -1.1056 C   0  0  0  0  0  0  0  0  0  0  0  0
   -4.3076   -0.1181   -2.3219 C   0  0  0  0  0  0  0  0  0  0  0  0
   -5.7278   -0.6821   -2.2473 C   0  0  0  0  0  0  0  0  0  0  0  0
   -6.5279   -0.2117   -3.4637 C   0  0  0  0  0  0  0  0  0  0  0  0
    0.9045    1.7168    0.0026 H   0  0  0  0  0  0  0  0  0  0  0  0
    0.5123   -0.3556   -0.8948 H   0  0  0  0  0  0  0  0  0  0  0  0
    0.5293   -0.3651    0.8851 H   0  0  0  0  0  0  0  0  0  0  0  0
   -1.4185   -1.6235    0.0069 H   0  0  0  0  0  0  0  0  0  0  0  0
   -1.9435   -0.1821    0.9097 H   0  0  0  0  0  0  0  0  0  0  0  0
   -2.2237    0.9539   -1.0781 H   0  0  0  0  0  0  0  0  0  0  0  0
   -3.4659   -1.6777   -1.0972 H   0  0  0  0  0  0  0  0  0  0  0  0
   -3.9909   -0.2363   -0.1944 H   0  0  0  0  0  0  0  0  0  0  0  0
   -4.3491    0.9711   -2.3304 H   0  0  0  0  0  0  0  0  0  0  0  0
   -3.8241   -0.4703   -3.2332 H   0  0  0  0  0  0  0  0  0  0  0  0
   -5.6863   -1.7713   -2.2389 H   0  0  0  0  0  0  0  0  0  0  0  0
   -6.2113   -0.3299   -1.3361 H   0  0  0  0  0  0  0  0  0  0  0  0
   -6.5695    0.8775   -3.4721 H   0  0  0  0  0  0  0  0  0  0  0  0
   -6.0445   -0.5639   -4.3749 H   0  0  0  0  0  0  0  0  0  0  0  0
   -7.5398   -0.6135   -3.4105 H   0  0  0  0  0  0  0  0  0  0  0  0
  1  2  1  0  0  0  0
  1  9  1  0  0  0  0
  2  3  1  0  0  0  0
  2 10  1  0  0  0  0
  2 11  1  0  0  0  0
  3  4  1  0  0  0  0
  3 12  1  0  0  0  0
  3 13  1  0  0  0  0
  4  5  1  0  0  0  0
  4 14  1  0  0  0  0
  5  6  1  0  0  0  0
  5 15  1  0  0  0  0
  5 16  1  0  0  0  0
  6  7  1  0  0  0  0
  6 17  1  0  0  0  0
  6 18  1  0  0  0  0
  7  8  1  0  0  0  0
  7 19  1  0  0  0  0
  7 20  1  0  0  0  0
  8 21  1  0  0  0  0
  8 22  1  0  0  0  0
  8 23  1  0  0  0  0
M  END
>  <NSC>
1098

$$$$
NSC_2438
 ccorina  04030319113D 1   1.00000     0.00000 
CORINA 2.61 0041  25.10.2001
 49 52  0  0  0  0  0  0  0  0  1 V2000
   -0.0173    1.4248    0.0099 O   0  0  0  0  0  0  0  0  0  0  0  0
    0.0606   -1.4490    4.0215 C   0  0  0  0  0  0  0  0  0  0  0  0
   -0.5576   -0.2480    3.7277 C   0  0  0  0  0  0  0  0  0  0  0  0
    0.6597   -2.1825    3.0145 C   0  0  0  0  0  0  0  0  0  0  0  0
   -0.5766    0.2195    2.4269 C   0  0  0  0  0  0  0  0  0  0  0  0
    0.6406   -1.7150    1.7138 C   0  0  0  0  0  0  0  0  0  0  0  0
    0.0225   -0.5140    1.4200 C   0  0  0  0  0  0  0  0  0  0  0  0
   -1.1840   -1.7229   -1.3778 C   0  0  0  0  0  0  0  0  0  0  0  0
   -2.3125   -2.1955   -2.0213 C   0  0  0  0  0  0  0  0  0  0  0  0
   -1.2282   -0.5193   -0.6995 C   0  0  0  0  0  0  0  0  0  0  0  0
   -3.4852   -1.4645   -1.9863 C   0  0  0  0  0  0  0  0  0  0  0  0
   -2.4010    0.2116   -0.6642 C   0  0  0  0  0  0  0  0  0  0  0  0
   -3.5295   -0.2610   -1.3076 C   0  0  0  0  0  0  0  0  0  0  0  0
    0.9078    2.3661   -2.4121 C   0  0  0  0  0  0  0  0  0  0  0  0
    1.8102    2.0157   -1.4253 C   0  0  0  0  0  0  0  0  0  0  0  0
    1.3347    2.5127   -3.7187 C   0  0  0  0  0  0  0  0  0  0  0  0
    3.1395    1.8120   -1.7451 C   0  0  0  0  0  0  0  0  0  0  0  0
    2.6640    2.3090   -4.0385 C   0  0  0  0  0  0  0  0  0  0  0  0
    3.5664    1.9586   -3.0517 C   0  0  0  0  0  0  0  0  0  0  0  0
    0.0021   -0.0041    0.0020 C   0  0  0  0  0  0  0  0  0  0  0  0
    1.3449    1.8564   -0.0008 C   0  0  0  0  0  0  0  0  0  0  0  0
    1.4590    3.1773    0.7156 C   0  0  0  0  0  0  0  0  0  0  0  0
    0.3935    4.0579    0.7155 C   0  0  0  0  0  0  0  0  0  0  0  0
    0.4961    5.2671    1.3775 C   0  0  0  0  0  0  0  0  0  0  0  0
    1.6641    5.5954    2.0400 C   0  0  0  0  0  0  0  0  0  0  0  0
    2.7294    4.7146    2.0405 C   0  0  0  0  0  0  0  0  0  0  0  0
    2.6272    3.5058    1.3777 C   0  0  0  0  0  0  0  0  0  0  0  0
    0.0794   -1.8121    5.0385 H   0  0  0  0  0  0  0  0  0  0  0  0
   -1.0260    0.3249    4.5143 H   0  0  0  0  0  0  0  0  0  0  0  0
    1.1427   -3.1208    3.2441 H   0  0  0  0  0  0  0  0  0  0  0  0
   -1.0599    1.1577    2.1973 H   0  0  0  0  0  0  0  0  0  0  0  0
    1.1090   -2.2879    0.9271 H   0  0  0  0  0  0  0  0  0  0  0  0
   -0.2690   -2.2962   -1.4013 H   0  0  0  0  0  0  0  0  0  0  0  0
   -2.2778   -3.1357   -2.5516 H   0  0  0  0  0  0  0  0  0  0  0  0
   -4.3668   -1.8335   -2.4894 H   0  0  0  0  0  0  0  0  0  0  0  0
   -2.4355    1.1520   -0.1342 H   0  0  0  0  0  0  0  0  0  0  0  0
   -4.4459    0.3098   -1.2798 H   0  0  0  0  0  0  0  0  0  0  0  0
   -0.1317    2.5209   -2.1630 H   0  0  0  0  0  0  0  0  0  0  0  0
    0.6296    2.7861   -4.4897 H   0  0  0  0  0  0  0  0  0  0  0  0
    3.8447    1.5387   -0.9741 H   0  0  0  0  0  0  0  0  0  0  0  0
    2.9975    2.4232   -5.0593 H   0  0  0  0  0  0  0  0  0  0  0  0
    4.6051    1.7998   -3.3014 H   0  0  0  0  0  0  0  0  0  0  0  0
    0.8920   -0.3525   -0.5222 H   0  0  0  0  0  0  0  0  0  0  0  0
    1.9649    1.1150    0.5031 H   0  0  0  0  0  0  0  0  0  0  0  0
   -0.5191    3.8014    0.1980 H   0  0  0  0  0  0  0  0  0  0  0  0
   -0.3362    5.9554    1.3768 H   0  0  0  0  0  0  0  0  0  0  0  0
    1.7441    6.5400    2.5575 H   0  0  0  0  0  0  0  0  0  0  0  0
    3.6422    4.9715    2.5574 H   0  0  0  0  0  0  0  0  0  0  0  0
    3.4595    2.8177    1.3781 H   0  0  0  0  0  0  0  0  0  0  0  0
  1 20  1  0  0  0  0
  1 21  1  0  0  0  0
  2  3  2  0  0  0  0
  2  4  1  0  0  0  0
  2 28  1  0  0  0  0
  3  5  1  0  0  0  0
  3 29  1  0  0  0  0
  4  6  2  0  0  0  0
  4 30  1  0  0  0  0
  5  7  2  0  0  0  0
  5 31  1  0  0  0  0
  6  7  1  0  0  0  0
  6 32  1  0  0  0  0
  7 20  1  0  0  0  0
  8  9  2  0  0  0  0
  8 10  1  0  0  0  0
  8 33  1  0  0  0  0
  9 11  1  0  0  0  0
  9 34  1  0  0  0  0
 10 20  1  0  0  0  0
 10 12  2  0  0  0  0
 11 13  2  0  0  0  0
 11 35  1  0  0  0  0
 12 13  1  0  0  0  0
 12 36  1  0  0  0  0
 13 37  1  0  0  0  0
 14 15  1  0  0  0  0
 14 16  2  0  0  0  0
 14 38  1  0  0  0  0
 15 17  2  0  0  0  0
 15 21  1  0  0  0  0
 16 18  1  0  0  0  0
 16 39  1  0  0  0  0
 17 19  1  0  0  0  0
 17 40  1  0  0  0  0
 18 19  2  0  0  0  0
 18 41  1  0  0  0  0
 19 42  1  0  0  0  0
 20 43  1  0  0  0  0
 21 22  1  0  0  0  0
 21 44  1  0  0  0  0
 22 27  1  0  0  0  0
 22 23  2  0  0  0  0
 23 24  1  0  0  0  0
 23 45  1  0  0  0  0
 24 25  2  0  0  0  0
 24 46  1  0  0  0  0
 25 26  1  0  0  0  0
 25 47  1  0  0  0  0
 26 27  2  0  0  0  0
 26 48  1  0  0  0  0
 27 49  1  0  0  0  0
M  END
>  <NSC>
2438

$$$$
NSC_1281
 ccorina  04030319103D 1   1.00000     0.00000 
CORINA 2.61 0041  25.10.2001
 93 92  0  0  0  0  0  0  0  0  1 V2000
   -0.0176    1.4478    0.0100 O   0  0  0  0  0  0  0  0  0  0  0  0
    1.1199    3.4814    0.0101 O   0  0  0  0  0  0  0  0  0  0  0  0
    1.2395    7.5511    5.8955 O   0  0  0  0  0  0  0  0  0  0  0  0
    1.5489    8.4520    9.4434 O   0  0  0  0  0  0  0  0  0  0  0  0
    1.0250   -6.4581    4.7872 C   0  0  0  0  0  0  0  0  0  0  0  0
    1.5321   -5.5257    5.8892 C   0  0  0  0  0  0  0  0  0  0  0  0
    0.6959   -7.8262    5.3881 C   0  0  0  0  0  0  0  0  0  0  0  0
    1.8611   -4.1576    5.2883 C   0  0  0  0  0  0  0  0  0  0  0  0
   -0.1514   -5.9019    4.1965 O   0  0  0  0  0  0  0  0  0  0  0  0
   -0.1769   -6.3392    2.8363 C   0  0  0  0  0  0  0  0  0  0  0  0
   -1.4186   -5.7755    2.1426 C   0  0  0  0  0  0  0  0  0  0  0  0
   -1.3800   -4.3476    2.1832 O   0  0  0  0  0  0  0  0  0  0  0  0
   -2.5595   -3.8836    1.5233 C   0  0  0  0  0  0  0  0  0  0  0  0
   -2.5802   -2.3538    1.5317 C   0  0  0  0  0  0  0  0  0  0  0  0
   -1.4079   -1.8500    0.8387 O   0  0  0  0  0  0  0  0  0  0  0  0
   -1.2146   -0.5269    0.7213 C   0  0  0  0  0  0  0  0  0  0  0  0
   -2.0161    0.2449    1.1923 O   0  0  0  0  0  0  0  0  0  0  0  0
    0.0021   -0.0041    0.0020 C   0  0  0  0  0  0  0  0  0  0  0  0
   -0.0048   -0.5063   -1.4432 C   0  0  0  0  0  0  0  0  0  0  0  0
    1.1382    2.1362    0.0027 C   0  0  0  0  0  0  0  0  0  0  0  0
    2.1979    1.5434   -0.0106 O   0  0  0  0  0  0  0  0  0  0  0  0
    2.3674    4.2244    0.0021 C   0  0  0  0  0  0  0  0  0  0  0  0
    2.0675    5.7247    0.0131 C   0  0  0  0  0  0  0  0  0  0  0  0
    1.3247    6.0534    1.1888 O   0  0  0  0  0  0  0  0  0  0  0  0
    1.0770    7.4600    1.1410 C   0  0  0  0  0  0  0  0  0  0  0  0
    0.2808    7.8799    2.3782 C   0  0  0  0  0  0  0  0  0  0  0  0
    1.0413    7.5627    3.5738 O   0  0  0  0  0  0  0  0  0  0  0  0
    0.5349    7.8449    4.7878 C   0  0  0  0  0  0  0  0  0  0  0  0
   -0.5583    8.3649    4.8837 O   0  0  0  0  0  0  0  0  0  0  0  0
    0.6929    7.8557    7.2057 C   0  0  0  0  0  0  0  0  0  0  0  0
   -0.1152    6.6591    7.7120 C   0  0  0  0  0  0  0  0  0  0  0  0
    1.8187    8.1436    8.1652 C   0  0  0  0  0  0  0  0  0  0  0  0
    2.9643    8.0969    7.7838 O   0  0  0  0  0  0  0  0  0  0  0  0
    2.6337    8.7294   10.3678 C   0  0  0  0  0  0  0  0  0  0  0  0
    2.0578    9.0503   11.7485 C   0  0  0  0  0  0  0  0  0  0  0  0
    1.3031    7.9328   12.2213 O   0  0  0  0  0  0  0  0  0  0  0  0
    0.7941    8.2924   13.5072 C   0  0  0  0  0  0  0  0  0  0  0  0
   -0.0282    7.1327   14.0728 C   0  0  0  0  0  0  0  0  0  0  0  0
    0.8015    5.9758   14.1954 O   0  0  0  0  0  0  0  0  0  0  0  0
   -0.0193    4.9332   14.7258 C   0  0  0  0  0  0  0  0  0  0  0  0
    0.4828    3.5803   14.2175 C   0  0  0  0  0  0  0  0  0  0  0  0
    0.0462    4.9600   16.2541 C   0  0  0  0  0  0  0  0  0  0  0  0
    0.4173    3.5534   12.6891 C   0  0  0  0  0  0  0  0  0  0  0  0
    1.7954   -6.5720    4.0246 H   0  0  0  0  0  0  0  0  0  0  0  0
    0.7616   -5.4118    6.6518 H   0  0  0  0  0  0  0  0  0  0  0  0
    2.4293   -5.9500    6.3397 H   0  0  0  0  0  0  0  0  0  0  0  0
    0.3346   -8.4904    4.6030 H   0  0  0  0  0  0  0  0  0  0  0  0
    1.5932   -8.2504    5.8386 H   0  0  0  0  0  0  0  0  0  0  0  0
   -0.0745   -7.7122    6.1507 H   0  0  0  0  0  0  0  0  0  0  0  0
    2.2224   -3.4934    6.0733 H   0  0  0  0  0  0  0  0  0  0  0  0
    2.6316   -4.2716    4.5257 H   0  0  0  0  0  0  0  0  0  0  0  0
    0.9638   -3.7334    4.8377 H   0  0  0  0  0  0  0  0  0  0  0  0
    0.7177   -5.9853    2.3240 H   0  0  0  0  0  0  0  0  0  0  0  0
   -0.2064   -7.4284    2.8054 H   0  0  0  0  0  0  0  0  0  0  0  0
   -1.4381   -6.1091    1.1051 H   0  0  0  0  0  0  0  0  0  0  0  0
   -2.3132   -6.1295    2.6549 H   0  0  0  0  0  0  0  0  0  0  0  0
   -2.5644   -4.2414    0.4937 H   0  0  0  0  0  0  0  0  0  0  0  0
   -3.4395   -4.2618    2.0435 H   0  0  0  0  0  0  0  0  0  0  0  0
   -3.4799   -1.9998    1.0283 H   0  0  0  0  0  0  0  0  0  0  0  0
   -2.5753   -1.9960    2.5613 H   0  0  0  0  0  0  0  0  0  0  0  0
    0.9018   -0.3580    0.5054 H   0  0  0  0  0  0  0  0  0  0  0  0
   -0.9045   -0.1523   -1.9466 H   0  0  0  0  0  0  0  0  0  0  0  0
    0.8752   -0.1281   -1.9634 H   0  0  0  0  0  0  0  0  0  0  0  0
    0.0100   -1.5962   -1.4492 H   0  0  0  0  0  0  0  0  0  0  0  0
    2.9510    3.9642    0.8852 H   0  0  0  0  0  0  0  0  0  0  0  0
    2.9340    3.9737   -0.8946 H   0  0  0  0  0  0  0  0  0  0  0  0
    3.0039    6.2825    0.0071 H   0  0  0  0  0  0  0  0  0  0  0  0
    1.4839    5.9850   -0.8700 H   0  0  0  0  0  0  0  0  0  0  0  0
    2.0261    7.9956    1.1206 H   0  0  0  0  0  0  0  0  0  0  0  0
    0.5061    7.6981    0.2435 H   0  0  0  0  0  0  0  0  0  0  0  0
    0.0919    8.9528    2.3418 H   0  0  0  0  0  0  0  0  0  0  0  0
   -0.6683    7.3443    2.3986 H   0  0  0  0  0  0  0  0  0  0  0  0
    0.0438    8.7285    7.1347 H   0  0  0  0  0  0  0  0  0  0  0  0
    0.5339    5.7863    7.7830 H   0  0  0  0  0  0  0  0  0  0  0  0
   -0.5255    6.8878    8.6956 H   0  0  0  0  0  0  0  0  0  0  0  0
   -0.9295    6.4508    7.0180 H   0  0  0  0  0  0  0  0  0  0  0  0
    3.2828    7.8566   10.4389 H   0  0  0  0  0  0  0  0  0  0  0  0
    3.2094    9.5818   10.0072 H   0  0  0  0  0  0  0  0  0  0  0  0
    2.8721    9.2586   12.4424 H   0  0  0  0  0  0  0  0  0  0  0  0
    1.4087    9.9232   11.6774 H   0  0  0  0  0  0  0  0  0  0  0  0
    1.6246    8.5104   14.1787 H   0  0  0  0  0  0  0  0  0  0  0  0
    0.1613    9.1749   13.4137 H   0  0  0  0  0  0  0  0  0  0  0  0
   -0.4164    7.4071   15.0537 H   0  0  0  0  0  0  0  0  0  0  0  0
   -0.8587    6.9148   13.4014 H   0  0  0  0  0  0  0  0  0  0  0  0
   -1.0498    5.0826   14.4036 H   0  0  0  0  0  0  0  0  0  0  0  0
    1.5133    3.4308   14.5397 H   0  0  0  0  0  0  0  0  0  0  0  0
   -0.1433    2.7850   14.6220 H   0  0  0  0  0  0  0  0  0  0  0  0
    1.0767    4.8106   16.5763 H   0  0  0  0  0  0  0  0  0  0  0  0
   -0.3116    5.9239   16.6162 H   0  0  0  0  0  0  0  0  0  0  0  0
   -0.5800    4.1648   16.6586 H   0  0  0  0  0  0  0  0  0  0  0  0
    0.7751    2.5896   12.3270 H   0  0  0  0  0  0  0  0  0  0  0  0
   -0.6132    3.7029   12.3669 H   0  0  0  0  0  0  0  0  0  0  0  0
    1.0435    4.3487   12.2846 H   0  0  0  0  0  0  0  0  0  0  0  0
  1 18  1  0  0  0  0
  1 20  1  0  0  0  0
  2 20  1  0  0  0  0
  2 22  1  0  0  0  0
  3 28  1  0  0  0  0
  3 30  1  0  0  0  0
  4 32  1  0  0  0  0
  4 34  1  0  0  0  0
  5  6  1  0  0  0  0
  5  7  1  0  0  0  0
  5  9  1  0  0  0  0
  5 44  1  0  0  0  0
  6  8  1  0  0  0  0
  6 45  1  0  0  0  0
  6 46  1  0  0  0  0
  7 47  1  0  0  0  0
  7 48  1  0  0  0  0
  7 49  1  0  0  0  0
  8 50  1  0  0  0  0
  8 51  1  0  0  0  0
  8 52  1  0  0  0  0
  9 10  1  0  0  0  0
 10 11  1  0  0  0  0
 10 53  1  0  0  0  0
 10 54  1  0  0  0  0
 11 12  1  0  0  0  0
 11 55  1  0  0  0  0
 11 56  1  0  0  0  0
 12 13  1  0  0  0  0
 13 14  1  0  0  0  0
 13 57  1  0  0  0  0
 13 58  1  0  0  0  0
 14 15  1  0  0  0  0
 14 59  1  0  0  0  0
 14 60  1  0  0  0  0
 15 16  1  0  0  0  0
 16 17  2  0  0  0  0
 16 18  1  0  0  0  0
 18 19  1  0  0  0  0
 18 61  1  0  0  0  0
 19 62  1  0  0  0  0
 19 63  1  0  0  0  0
 19 64  1  0  0  0  0
 20 21  2  0  0  0  0
 22 23  1  0  0  0  0
 22 65  1  0  0  0  0
 22 66  1  0  0  0  0
 23 24  1  0  0  0  0
 23 67  1  0  0  0  0
 23 68  1  0  0  0  0
 24 25  1  0  0  0  0
 25 26  1  0  0  0  0
[truncated: 5,714,531 more chars]
