# Supplementary material for: Optimized SQE atomic charges for peptides accessible via a web application
Source: J Cheminform. 2021 Jun 30;13:45. doi: 10.1186/s13321-021-00528-w (PMC8243439; doi:10.1186/s13321-021-00528-w)
Supplement: Supplementary file 3 — Additional file 3. Datasets.Molecules for all datasets. [file 13321_2021_528_MOESM3_ESM.zip › PUB_pept.sdf]

10337675
 OpenBabel08272016563D
Gaussian 09 #P B3LYP/6-31* sp scf=(conver=6,qc) pop=(npa,hirshfeld)
 52 51  0  0  1  0  0  0  0  0999 V2000
    0.4209   -0.2595    2.1476 O   0  0  0  0  0  0  0  0  0  0  0  0
   -2.2921   -3.1338    2.6662 O   0  0  0  0  0  1  0  0  0  0  0  0
   -1.1259   -3.6491    0.7894 O   0  0  0  0  0  0  0  0  0  0  0  0
    0.6692    2.6865   -0.4913 O   0  0  0  0  0  0  0  0  0  0  0  0
    4.1928   -3.2913   -0.9341 O   0  0  0  0  0  0  0  0  0  0  0  0
   -0.8514   -0.9465    0.3293 N   0  0  0  0  0  0  0  0  0  0  0  0
    2.0731    1.0799    0.4219 N   0  0  0  0  0  0  0  0  0  0  0  0
   -6.5996    1.5691   -2.2377 N   0  0  0  0  0  4  0  0  0  0  0  0
    2.6068    4.5990   -0.0523 N   0  0  0  0  0  4  0  0  0  0  0  0
    5.3048   -1.9656   -2.4466 N   0  0  0  0  0  0  0  0  0  0  0  0
   -2.0087   -1.3941    1.0615 C   0  0  1  0  0  0  0  0  0  0  0  0
   -3.2911   -1.3159    0.2320 C   0  0  0  0  0  0  0  0  0  0  0  0
    1.3703   -0.0749   -0.0754 C   0  0  1  0  0  0  0  0  0  0  0  0
   -3.6879    0.1010   -0.2024 C   0  0  0  0  0  0  0  0  0  0  0  0
    2.3018   -1.2768   -0.2766 C   0  0  0  0  0  0  0  0  0  0  0  0
    0.2795   -0.4110    0.9361 C   0  0  0  0  0  0  0  0  0  0  0  0
   -5.0051    0.1484   -0.9837 C   0  0  0  0  0  0  0  0  0  0  0  0
    3.4117   -1.0228   -1.2976 C   0  0  0  0  0  0  0  0  0  0  0  0
   -1.7336   -2.8290    1.4648 C   0  0  0  0  0  0  0  0  0  0  0  0
   -5.3639    1.5560   -1.4649 C   0  0  0  0  0  0  0  0  0  0  0  0
    1.6600    2.3838    0.1702 C   0  0  0  0  0  0  0  0  0  0  0  0
    2.5896    3.4134    0.8009 C   0  0  2  0  0  0  0  0  0  0  0  0
    4.3137   -2.2211   -1.5232 C   0  0  0  0  0  0  0  0  0  0  0  0
    2.1058    3.7763    2.1990 C   0  0  0  0  0  0  0  0  0  0  0  0
   -2.0969   -0.7843    1.9688 H   0  0  0  0  0  0  0  0  0  0  0  0
   -3.1887   -1.9425   -0.6644 H   0  0  0  0  0  0  0  0  0  0  0  0
   -4.1159   -1.7503    0.8106 H   0  0  0  0  0  0  0  0  0  0  0  0
    0.9042    0.1936   -1.0314 H   0  0  0  0  0  0  0  0  0  0  0  0
   -2.8900    0.5277   -0.8223 H   0  0  0  0  0  0  0  0  0  0  0  0
   -3.7746    0.7385    0.6866 H   0  0  0  0  0  0  0  0  0  0  0  0
    2.7550   -1.5593    0.6838 H   0  0  0  0  0  0  0  0  0  0  0  0
    1.7104   -2.1459   -0.5936 H   0  0  0  0  0  0  0  0  0  0  0  0
   -0.8379   -1.1067   -0.6735 H   0  0  0  0  0  0  0  0  0  0  0  0
   -5.8119   -0.2412   -0.3521 H   0  0  0  0  0  0  0  0  0  0  0  0
   -4.9287   -0.5209   -1.8511 H   0  0  0  0  0  0  0  0  0  0  0  0
    2.8621    0.9255    1.0442 H   0  0  0  0  0  0  0  0  0  0  0  0
    4.0436   -0.1883   -0.9702 H   0  0  0  0  0  0  0  0  0  0  0  0
    2.9674   -0.7472   -2.2621 H   0  0  0  0  0  0  0  0  0  0  0  0
   -5.4713    2.2251   -0.6029 H   0  0  0  0  0  0  0  0  0  0  0  0
   -4.5548    1.9518   -2.0887 H   0  0  0  0  0  0  0  0  0  0  0  0
    3.6075    3.0090    0.8587 H   0  0  0  0  0  0  0  0  0  0  0  0
    1.0868    4.1821    2.1781 H   0  0  0  0  0  0  0  0  0  0  0  0
    2.7612    4.5205    2.6640 H   0  0  0  0  0  0  0  0  0  0  0  0
    2.0892    2.8914    2.8446 H   0  0  0  0  0  0  0  0  0  0  0  0
   -6.8336    2.5300   -2.4855 H   0  0  0  0  0  0  0  0  0  0  0  0
   -7.3680    1.2270   -1.6624 H   0  0  0  0  0  0  0  0  0  0  0  0
    3.0140    4.3632   -0.9570 H   0  0  0  0  0  0  0  0  0  0  0  0
    3.2152    5.3072    0.3572 H   0  0  0  0  0  0  0  0  0  0  0  0
    5.3902   -1.0704   -2.9168 H   0  0  0  0  0  0  0  0  0  0  0  0
    5.9865   -2.6765   -2.6908 H   0  0  0  0  0  0  0  0  0  0  0  0
   -6.5020    1.0042   -3.0697 H   0  0  0  0  0  0  0  0  0  0  0  0
    1.6719    4.9622   -0.1696 H   0  0  0  0  0  0  0  0  0  0  0  0
  3 19  2  0  0  0  0
  4 21  2  0  0  0  0
  6 16  1  0  0  0  0
  6 11  1  0  0  0  0
  7 36  1  0  0  0  0
  8 46  1  0  0  0  0
  8 20  1  0  0  0  0
  9 48  1  0  0  0  0
  9 22  1  0  0  0  0
 10 23  1  0  0  0  0
 11 19  1  0  0  0  0
 11 25  1  1  0  0  0
 12 27  1  0  0  0  0
 12 11  1  0  0  0  0
 13 28  1  6  0  0  0
 13  7  1  0  0  0  0
 13 16  1  0  0  0  0
 14 12  1  0  0  0  0
 14 30  1  0  0  0  0
 15 13  1  0  0  0  0
 15 31  1  0  0  0  0
 16  1  2  0  0  0  0
 17 34  1  0  0  0  0
 17 14  1  0  0  0  0
 18 37  1  0  0  0  0
 18 15  1  0  0  0  0
 19  2  1  0  0  0  0
 20 17  1  0  0  0  0
 20 39  1  0  0  0  0
 21  7  1  0  0  0  0
 21 22  1  0  0  0  0
 22 41  1  1  0  0  0
 22 24  1  0  0  0  0
 23 18  1  0  0  0  0
 23  5  2  0  0  0  0
 24 43  1  0  0  0  0
 24 44  1  0  0  0  0
 26 12  1  0  0  0  0
 29 14  1  0  0  0  0
 32 15  1  0  0  0  0
 33  6  1  0  0  0  0
 35 17  1  0  0  0  0
 38 18  1  0  0  0  0
 40 20  1  0  0  0  0
 42 24  1  0  0  0  0
 45  8  1  0  0  0  0
 47  9  1  0  0  0  0
 49 10  1  0  0  0  0
 50 10  1  0  0  0  0
 51  8  1  0  0  0  0
 52  9  1  0  0  0  0
M  END
>  <program>
Gaussian 09, Revision D.01

>  <basis>
6-31G(d) (6D, 7F)

>  <method>
B3LYP
$$$$
6998029
 OpenBabel08272016563D
Gaussian 09 #P B3LYP/6-31* sp scf=(conver=6,qc) pop=(npa,hirshfeld)
 20 19  0  0  1  0  0  0  0  0999 V2000
   -0.7353   -1.3101   -0.9918 O   0  0  0  0  0  0  0  0  0  0  0  0
    1.5839    1.2927   -0.1569 O   0  0  0  0  0  1  0  0  0  0  0  0
    3.3815    0.1828   -0.4963 O   0  0  0  0  0  0  0  0  0  0  0  0
    0.2574   -0.7317    0.9448 N   0  0  0  0  0  0  0  0  0  0  0  0
   -3.0759   -0.3292   -0.2109 N   0  0  0  0  0  4  0  0  0  0  0  0
   -1.8448    0.2640    0.3933 C   0  0  1  0  0  0  0  0  0  0  0  0
   -0.6945   -0.6174    0.0084 C   0  0  0  0  0  0  0  0  0  0  0  0
   -1.6030    1.7437    0.0020 C   0  0  0  0  0  0  0  0  0  0  0  0
    1.6315   -0.9771    0.5232 C   0  0  0  0  0  0  0  0  0  0  0  0
    2.2440    0.2753   -0.0875 C   0  0  0  0  0  0  0  0  0  0  0  0
   -1.9499    0.1947    1.4786 H   0  0  0  0  0  0  0  0  0  0  0  0
   -2.4283    2.3717    0.3494 H   0  0  0  0  0  0  0  0  0  0  0  0
   -1.5081    1.8628   -1.0819 H   0  0  0  0  0  0  0  0  0  0  0  0
   -0.6913    2.1235    0.4677 H   0  0  0  0  0  0  0  0  0  0  0  0
    0.2013   -0.0991    1.7270 H   0  0  0  0  0  0  0  0  0  0  0  0
    1.6756   -1.7596   -0.2377 H   0  0  0  0  0  0  0  0  0  0  0  0
    2.2451   -1.2622    1.3763 H   0  0  0  0  0  0  0  0  0  0  0  0
   -3.1267   -1.3257    0.0596 H   0  0  0  0  0  0  0  0  0  0  0  0
   -2.9939   -0.2954   -1.2408 H   0  0  0  0  0  0  0  0  0  0  0  0
   -3.9347    0.1611    0.0878 H   0  0  0  0  0  0  0  0  0  0  0  0
  1  7  2  0  0  0  0
  2 10  1  0  0  0  0
  3 10  2  0  0  0  0
  4 15  1  0  0  0  0
  5 18  1  0  0  0  0
  5 20  1  0  0  0  0
  5  6  1  0  0  0  0
  6 11  1  1  0  0  0
  7  6  1  0  0  0  0
  7  4  1  0  0  0  0
  8 12  1  0  0  0  0
  8  6  1  0  0  0  0
  8 14  1  0  0  0  0
  9  4  1  0  0  0  0
  9 17  1  0  0  0  0
 10  9  1  0  0  0  0
 13  8  1  0  0  0  0
 16  9  1  0  0  0  0
 19  5  1  0  0  0  0
M  END
>  <program>
Gaussian 09, Revision D.01

>  <basis>
6-31G(d) (6D, 7F)

>  <method>
B3LYP
$$$$
18218442
 OpenBabel08272016563D
Gaussian 09 #P B3LYP/6-31* sp scf=(conver=6,qc) pop=(npa,hirshfeld)
 59 58  0  0  1  0  0  0  0  0999 V2000
    1.0126    1.2509   -1.6796 O   0  0  0  0  0  0  0  0  0  0  0  0
   -0.7559    3.9535    1.6194 O   0  0  0  0  0  1  0  0  0  0  0  0
    4.7710    0.4844    1.1153 O   0  0  0  0  0  0  0  0  0  0  0  0
   -2.1711    4.8688    0.0992 O   0  0  0  0  0  0  0  0  0  0  0  0
   -0.0327    2.0113    0.2480 N   0  0  0  0  0  0  0  0  0  0  0  0
    3.0140    0.1267   -0.3577 N   0  0  0  0  0  0  0  0  0  0  0  0
   -1.2044   -4.6894    1.4861 N   0  0  0  0  0  4  0  0  0  0  0  0
    6.5536    0.0900   -0.9513 N   0  0  0  0  0  4  0  0  0  0  0  0
   -3.7268   -0.6743   -0.5826 N   0  0  0  0  0  0  0  0  0  0  0  0
   -4.2912   -2.6019   -1.7400 N   0  0  0  0  0  4  0  0  0  0  0  0
   -5.9710   -1.5276   -0.6367 N   0  0  0  0  0  0  0  0  0  0  0  0
    1.9706    0.6747    0.4720 C   0  0  2  0  0  0  0  0  0  0  0  0
    1.2990   -0.3890    1.3475 C   0  0  0  0  0  0  0  0  0  0  0  0
    0.6793   -1.5226    0.5246 C   0  0  0  0  0  0  0  0  0  0  0  0
   -1.0885    2.7449   -0.4089 C   0  0  1  0  0  0  0  0  0  0  0  0
    0.9433    1.3162   -0.4535 C   0  0  0  0  0  0  0  0  0  0  0  0
    0.0534   -2.5864    1.4294 C   0  0  0  0  0  0  0  0  0  0  0  0
   -2.3272    1.8826   -0.6672 C   0  0  0  0  0  0  0  0  0  0  0  0
   -2.9755    1.3150    0.6008 C   0  0  0  0  0  0  0  0  0  0  0  0
   -0.5969   -3.6975    0.6065 C   0  0  0  0  0  0  0  0  0  0  0  0
    4.3453    0.0750    0.0363 C   0  0  0  0  0  0  0  0  0  0  0  0
   -1.4035    3.9719    0.4254 C   0  0  0  0  0  0  0  0  0  0  0  0
   -4.1738    0.4349    0.2617 C   0  0  0  0  0  0  0  0  0  0  0  0
    5.2385   -0.5395   -1.0341 C   0  0  2  0  0  0  0  0  0  0  0  0
    5.3587   -2.0436   -0.8224 C   0  0  0  0  0  0  0  0  0  0  0  0
   -4.6295   -1.5312   -0.9472 C   0  0  0  0  0  0  0  0  0  0  0  0
    2.3988    1.4571    1.1102 H   0  0  0  0  0  0  0  0  0  0  0  0
    2.0528   -0.8157    2.0217 H   0  0  0  0  0  0  0  0  0  0  0  0
    0.5314    0.0591    1.9884 H   0  0  0  0  0  0  0  0  0  0  0  0
   -0.0941   -1.1257   -0.1430 H   0  0  0  0  0  0  0  0  0  0  0  0
    1.4403   -1.9968   -0.1056 H   0  0  0  0  0  0  0  0  0  0  0  0
   -0.6960    3.1109   -1.3657 H   0  0  0  0  0  0  0  0  0  0  0  0
   -0.6989   -2.1186    2.0767 H   0  0  0  0  0  0  0  0  0  0  0  0
    0.8254   -3.0092    2.0848 H   0  0  0  0  0  0  0  0  0  0  0  0
   -3.0721    2.4799   -1.2079 H   0  0  0  0  0  0  0  0  0  0  0  0
   -2.0357    1.0626   -1.3352 H   0  0  0  0  0  0  0  0  0  0  0  0
   -0.0013    2.0238    1.2634 H   0  0  0  0  0  0  0  0  0  0  0  0
    2.7535   -0.2590   -1.2612 H   0  0  0  0  0  0  0  0  0  0  0  0
   -2.2416    0.7227    1.1614 H   0  0  0  0  0  0  0  0  0  0  0  0
   -3.3060    2.1299    1.2554 H   0  0  0  0  0  0  0  0  0  0  0  0
    0.1499   -4.1853   -0.0299 H   0  0  0  0  0  0  0  0  0  0  0  0
   -1.3711   -3.2797   -0.0459 H   0  0  0  0  0  0  0  0  0  0  0  0
   -4.6054    0.0577    1.1960 H   0  0  0  0  0  0  0  0  0  0  0  0
   -4.9299    1.0352   -0.2580 H   0  0  0  0  0  0  0  0  0  0  0  0
    4.8193   -0.3416   -2.0277 H   0  0  0  0  0  0  0  0  0  0  0  0
    5.7743   -2.2783    0.1639 H   0  0  0  0  0  0  0  0  0  0  0  0
    6.0020   -2.4996   -1.5824 H   0  0  0  0  0  0  0  0  0  0  0  0
    4.3750   -2.5218   -0.8823 H   0  0  0  0  0  0  0  0  0  0  0  0
   -1.5888   -5.4491    0.9244 H   0  0  0  0  0  0  0  0  0  0  0  0
   -0.4888   -5.1066    2.0791 H   0  0  0  0  0  0  0  0  0  0  0  0
    7.1723   -0.3151   -1.6530 H   0  0  0  0  0  0  0  0  0  0  0  0
    6.4749    1.0795   -1.1802 H   0  0  0  0  0  0  0  0  0  0  0  0
   -3.3350   -2.7411   -2.0507 H   0  0  0  0  0  0  0  0  0  0  0  0
   -4.9814   -3.2829   -2.0354 H   0  0  0  0  0  0  0  0  0  0  0  0
   -6.5887   -2.2564   -0.9789 H   0  0  0  0  0  0  0  0  0  0  0  0
   -6.3915   -0.8086   -0.0596 H   0  0  0  0  0  0  0  0  0  0  0  0
   -1.9278   -4.2663    2.0502 H   0  0  0  0  0  0  0  0  0  0  0  0
    6.9435   -0.0287   -0.0272 H   0  0  0  0  0  0  0  0  0  0  0  0
   -2.7620   -0.7688   -0.8669 H   0  0  0  0  0  0  0  0  0  0  0  0
  1 16  2  0  0  0  0
  4 22  2  0  0  0  0
  5 37  1  0  0  0  0
  6 21  1  0  0  0  0
  6 12  1  0  0  0  0
  7 57  1  0  0  0  0
  7 50  1  0  0  0  0
  8 58  1  0  0  0  0
  9 23  1  0  0  0  0
 10 26  2  0  0  0  0
 11 56  1  0  0  0  0
 12 27  1  1  0  0  0
 12 13  1  0  0  0  0
 13 29  1  0  0  0  0
 13 28  1  0  0  0  0
 14 13  1  0  0  0  0
 14 17  1  0  0  0  0
 15 32  1  6  0  0  0
 15  5  1  0  0  0  0
 15 22  1  0  0  0  0
 16  5  1  0  0  0  0
 16 12  1  0  0  0  0
 17 33  1  0  0  0  0
 17 34  1  0  0  0  0
 18 15  1  0  0  0  0
 18 19  1  0  0  0  0
 19 39  1  0  0  0  0
 19 40  1  0  0  0  0
 20 17  1  0  0  0  0
 20  7  1  0  0  0  0
 21  3  2  0  0  0  0
 22  2  1  0  0  0  0
 23 19  1  0  0  0  0
 23 43  1  0  0  0  0
 24 45  1  6  0  0  0
 24  8  1  0  0  0  0
 24 25  1  0  0  0  0
 24 21  1  0  0  0  0
 25 46  1  0  0  0  0
 26 11  1  0  0  0  0
 26  9  1  0  0  0  0
 30 14  1  0  0  0  0
 31 14  1  0  0  0  0
 35 18  1  0  0  0  0
 36 18  1  0  0  0  0
 38  6  1  0  0  0  0
 41 20  1  0  0  0  0
 42 20  1  0  0  0  0
 44 23  1  0  0  0  0
 47 25  1  0  0  0  0
 48 25  1  0  0  0  0
 49  7  1  0  0  0  0
 51  8  1  0  0  0  0
 52  8  1  0  0  0  0
 53 10  1  0  0  0  0
 54 10  1  0  0  0  0
 55 11  1  0  0  0  0
 59  9  1  0  0  0  0
M  END
>  <program>
Gaussian 09, Revision D.01

>  <basis>
6-31G(d) (6D, 7F)

>  <method>
B3LYP
$$$$
6427004
 OpenBabel08272016563D
Gaussian 09 #P B3LYP/6-31* sp scf=(conver=6,qc) pop=(npa,hirshfeld)
 27 26  0  0  1  0  0  0  0  0999 V2000
    2.5130    0.8979    1.3496 O   0  0  0  0  0  0  0  0  0  0  0  0
    2.1964   -2.0179   -1.1179 O   0  0  0  0  0  0  0  0  0  0  0  0
   -1.4564   -0.5503   -1.5361 O   0  0  0  0  0  0  0  0  0  0  0  0
    1.2918   -1.9390    0.9624 O   0  0  0  0  0  1  0  0  0  0  0  0
   -0.1180    0.3091    0.1529 N   0  0  0  0  0  0  0  0  0  0  0  0
   -3.6230    0.7730   -0.4577 N   0  0  0  0  0  4  0  0  0  0  0  0
    1.1547    0.0282   -0.4711 C   0  0  1  0  0  0  0  0  0  0  0  0
    2.2551    1.0062   -0.0497 C   0  0  1  0  0  0  0  0  0  0  0  0
   -2.5162    0.4092    0.4245 C   0  0  2  0  0  0  0  0  0  0  0  0
   -1.3334   -0.0079   -0.4396 C   0  0  0  0  0  0  0  0  0  0  0  0
    1.9133    2.4555   -0.3752 C   0  0  0  0  0  0  0  0  0  0  0  0
    1.5228   -1.3992   -0.1124 C   0  0  0  0  0  0  0  0  0  0  0  0
   -2.9295   -0.7338    1.3429 C   0  0  0  0  0  0  0  0  0  0  0  0
    1.0081    0.0795   -1.5574 H   0  0  0  0  0  0  0  0  0  0  0  0
    3.1889    0.7470   -0.5647 H   0  0  0  0  0  0  0  0  0  0  0  0
   -0.1115    0.6876    1.0960 H   0  0  0  0  0  0  0  0  0  0  0  0
   -2.2461    1.2882    1.0208 H   0  0  0  0  0  0  0  0  0  0  0  0
    1.0500    2.8035    0.2022 H   0  0  0  0  0  0  0  0  0  0  0  0
    1.7020    2.5851   -1.4410 H   0  0  0  0  0  0  0  0  0  0  0  0
    2.7484    3.1098   -0.1042 H   0  0  0  0  0  0  0  0  0  0  0  0
   -2.1067   -1.0064    2.0133 H   0  0  0  0  0  0  0  0  0  0  0  0
   -3.1941   -1.6333    0.7746 H   0  0  0  0  0  0  0  0  0  0  0  0
   -3.7882   -0.4539    1.9622 H   0  0  0  0  0  0  0  0  0  0  0  0
    2.8771    0.0124    1.5188 H   0  0  0  0  0  0  0  0  0  0  0  0
   -4.4243    1.0617    0.1031 H   0  0  0  0  0  0  0  0  0  0  0  0
   -3.9312   -0.0447   -0.9822 H   0  0  0  0  0  0  0  0  0  0  0  0
   -3.3454    1.5130   -1.0874 H   0  0  0  0  0  0  0  0  0  0  0  0
  1 24  1  0  0  0  0
  2 12  2  0  0  0  0
  3 10  2  0  0  0  0
  5 16  1  0  0  0  0
  6 25  1  0  0  0  0
  6  9  1  0  0  0  0
  7 14  1  6  0  0  0
  7 12  1  0  0  0  0
  7  8  1  0  0  0  0
  7  5  1  0  0  0  0
  8 15  1  6  0  0  0
  8  1  1  0  0  0  0
  9 17  1  1  0  0  0
  9 13  1  0  0  0  0
 10  5  1  0  0  0  0
 10  9  1  0  0  0  0
 11 20  1  0  0  0  0
 11  8  1  0  0  0  0
 11 18  1  0  0  0  0
 12  4  1  0  0  0  0
 13 23  1  0  0  0  0
 13 21  1  0  0  0  0
 19 11  1  0  0  0  0
 22 13  1  0  0  0  0
 26  6  1  0  0  0  0
 27  6  1  0  0  0  0
M  END
>  <program>
Gaussian 09, Revision D.01

>  <basis>
6-31G(d) (6D, 7F)

>  <method>
B3LYP
$$$$
18218605
 OpenBabel08272016563D
Gaussian 09 #P B3LYP/6-31* sp scf=(conver=6,qc) pop=(npa,hirshfeld)
 59 58  0  0  1  0  0  0  0  0999 V2000
   -1.4493    0.3611   -1.6414 O   0  0  0  0  0  0  0  0  0  0  0  0
   -4.9188   -3.0307   -1.0343 O   0  0  0  0  0  0  0  0  0  0  0  0
   -0.4370    2.2399    1.7148 O   0  0  0  0  0  0  0  0  0  0  0  0
   -5.3444   -1.5822    0.6601 O   0  0  0  0  0  1  0  0  0  0  0  0
   -3.0976   -0.1754   -0.0983 N   0  0  0  0  0  0  0  0  0  0  0  0
   -1.1633    2.8065   -0.4141 N   0  0  0  0  0  0  0  0  0  0  0  0
    1.0166    4.7099    1.2733 N   0  0  0  0  0  4  0  0  0  0  0  0
    2.4759   -3.3353    2.1242 N   0  0  0  0  0  4  0  0  0  0  0  0
    3.4759   -0.4701   -1.1937 N   0  0  0  0  0  0  0  0  0  0  0  0
    5.6222   -1.1970   -0.3961 N   0  0  0  0  0  0  0  0  0  0  0  0
    4.4980   -2.3977   -1.9746 N   0  0  0  0  0  4  0  0  0  0  0  0
   -2.2162   -2.3920    0.5556 C   0  0  0  0  0  0  0  0  0  0  0  0
   -3.1355   -1.5935   -0.3708 C   0  0  1  0  0  0  0  0  0  0  0  0
   -0.7256   -2.0581    0.4220 C   0  0  0  0  0  0  0  0  0  0  0  0
    1.0067    3.5979    0.3210 C   0  0  1  0  0  0  0  0  0  0  0  0
   -2.4399    2.1375   -0.3240 C   0  0  2  0  0  0  0  0  0  0  0  0
    0.1696   -2.9138    1.3242 C   0  0  0  0  0  0  0  0  0  0  0  0
    2.2861    2.7615    0.4703 C   0  0  0  0  0  0  0  0  0  0  0  0
   -2.2461    0.6930   -0.7656 C   0  0  0  0  0  0  0  0  0  0  0  0
    2.2847    1.5385   -0.4569 C   0  0  0  0  0  0  0  0  0  0  0  0
   -0.2540    2.7996    0.6350 C   0  0  0  0  0  0  0  0  0  0  0  0
    1.6499   -2.5348    1.2291 C   0  0  0  0  0  0  0  0  0  0  0  0
   -4.5758   -2.0292   -0.1815 C   0  0  0  0  0  0  0  0  0  0  0  0
   -3.4890    2.8319   -1.1783 C   0  0  0  0  0  0  0  0  0  0  0  0
    3.5418    0.6897   -0.3015 C   0  0  0  0  0  0  0  0  0  0  0  0
    4.4838   -1.2847   -1.1662 C   0  0  0  0  0  0  0  0  0  0  0  0
   -2.5204   -2.2320    1.5993 H   0  0  0  0  0  0  0  0  0  0  0  0
   -2.3573   -3.4630    0.3607 H   0  0  0  0  0  0  0  0  0  0  0  0
   -2.8546   -1.7507   -1.4184 H   0  0  0  0  0  0  0  0  0  0  0  0
   -0.4161   -2.1897   -0.6215 H   0  0  0  0  0  0  0  0  0  0  0  0
   -0.5611   -1.0043    0.6776 H   0  0  0  0  0  0  0  0  0  0  0  0
    0.9642    4.0081   -0.6953 H   0  0  0  0  0  0  0  0  0  0  0  0
   -2.7621    2.1572    0.7237 H   0  0  0  0  0  0  0  0  0  0  0  0
   -0.1657   -2.8057    2.3647 H   0  0  0  0  0  0  0  0  0  0  0  0
    0.0432   -3.9703    1.0583 H   0  0  0  0  0  0  0  0  0  0  0  0
    3.1628    3.3839    0.2519 H   0  0  0  0  0  0  0  0  0  0  0  0
    2.3892    2.4166    1.5077 H   0  0  0  0  0  0  0  0  0  0  0  0
   -3.7143    0.1921    0.6215 H   0  0  0  0  0  0  0  0  0  0  0  0
    1.4114    0.9074   -0.2515 H   0  0  0  0  0  0  0  0  0  0  0  0
    2.1915    1.8679   -1.4985 H   0  0  0  0  0  0  0  0  0  0  0  0
   -0.9074    3.2344   -1.2986 H   0  0  0  0  0  0  0  0  0  0  0  0
    1.9970   -2.6734    0.2002 H   0  0  0  0  0  0  0  0  0  0  0  0
    1.7781   -1.4770    1.4829 H   0  0  0  0  0  0  0  0  0  0  0  0
   -3.6150    3.8748   -0.8716 H   0  0  0  0  0  0  0  0  0  0  0  0
   -4.4585    2.3286   -1.0941 H   0  0  0  0  0  0  0  0  0  0  0  0
   -3.2058    2.8271   -2.2376 H   0  0  0  0  0  0  0  0  0  0  0  0
    3.6240    0.3597    0.7412 H   0  0  0  0  0  0  0  0  0  0  0  0
    4.4177    1.3043   -0.5431 H   0  0  0  0  0  0  0  0  0  0  0  0
    1.8498    5.2782    1.1267 H   0  0  0  0  0  0  0  0  0  0  0  0
    0.2205    5.3215    1.0934 H   0  0  0  0  0  0  0  0  0  0  0  0
    2.3848   -4.3219    1.8836 H   0  0  0  0  0  0  0  0  0  0  0  0
    3.4560   -3.0963    1.9847 H   0  0  0  0  0  0  0  0  0  0  0  0
    6.3507   -1.9005   -0.4575 H   0  0  0  0  0  0  0  0  0  0  0  0
    5.7752   -0.4379    0.2581 H   0  0  0  0  0  0  0  0  0  0  0  0
    5.2761   -3.0488   -1.9670 H   0  0  0  0  0  0  0  0  0  0  0  0
    3.7267   -2.6001   -2.5995 H   0  0  0  0  0  0  0  0  0  0  0  0
    0.9880    4.3624    2.2217 H   0  0  0  0  0  0  0  0  0  0  0  0
    2.2075   -3.1806    3.0856 H   0  0  0  0  0  0  0  0  0  0  0  0
    2.6842   -0.6267   -1.8001 H   0  0  0  0  0  0  0  0  0  0  0  0
  1 19  2  0  0  0  0
  2 23  2  0  0  0  0
  5 38  1  0  0  0  0
  6 16  1  0  0  0  0
  6 21  1  0  0  0  0
  7 57  1  0  0  0  0
  8 58  1  0  0  0  0
  9 26  1  0  0  0  0
  9 25  1  0  0  0  0
 10 54  1  0  0  0  0
 11 55  1  0  0  0  0
 11 26  2  0  0  0  0
 12 27  1  0  0  0  0
 13 29  1  6  0  0  0
 13 23  1  0  0  0  0
 13  5  1  0  0  0  0
 13 12  1  0  0  0  0
 14 12  1  0  0  0  0
 14 31  1  0  0  0  0
 14 17  1  0  0  0  0
 15 32  1  6  0  0  0
 15 18  1  0  0  0  0
 15 21  1  0  0  0  0
 15  7  1  0  0  0  0
 16 33  1  1  0  0  0
 17 34  1  0  0  0  0
 18 37  1  0  0  0  0
 19 16  1  0  0  0  0
 19  5  1  0  0  0  0
 20 25  1  0  0  0  0
 20 39  1  0  0  0  0
 20 18  1  0  0  0  0
 21  3  2  0  0  0  0
 22 17  1  0  0  0  0
 22 43  1  0  0  0  0
 22  8  1  0  0  0  0
 23  4  1  0  0  0  0
 24 45  1  0  0  0  0
 24 44  1  0  0  0  0
 24 16  1  0  0  0  0
 25 47  1  0  0  0  0
 26 10  1  0  0  0  0
 28 12  1  0  0  0  0
 30 14  1  0  0  0  0
 35 17  1  0  0  0  0
 36 18  1  0  0  0  0
 40 20  1  0  0  0  0
 41  6  1  0  0  0  0
 42 22  1  0  0  0  0
 46 24  1  0  0  0  0
 48 25  1  0  0  0  0
 49  7  1  0  0  0  0
 50  7  1  0  0  0  0
 51  8  1  0  0  0  0
 52  8  1  0  0  0  0
 53 10  1  0  0  0  0
 56 11  1  0  0  0  0
 59  9  1  0  0  0  0
M  END
>  <program>
Gaussian 09, Revision D.01

>  <basis>
6-31G(d) (6D, 7F)

>  <method>
B3LYP
$$$$
53855445
 OpenBabel08272016563D
Gaussian 09 #P B3LYP/6-31* sp scf=(conver=6,qc) pop=(npa,hirshfeld)
 54 54  0  0  1  0  0  0  0  0999 V2000
    0.1763   -0.2457    1.7211 O   0  0  0  0  0  0  0  0  0  0  0  0
    0.4004    1.7425   -1.6875 O   0  0  0  0  0  0  0  0  0  0  0  0
   -0.2513    3.4546    1.4097 O   0  0  0  0  0  1  0  0  0  0  0  0
   -0.5078    5.5471    0.5717 O   0  0  0  0  0  0  0  0  0  0  0  0
    0.9812   -0.6162   -0.4219 N   0  0  0  0  0  0  0  0  0  0  0  0
   -0.4169   -3.0625    1.3876 N   0  0  0  0  0  4  0  0  0  0  0  0
    1.7550    2.8206   -0.1396 N   0  0  0  0  0  0  0  0  0  0  0  0
   -5.0245   -1.2600   -0.4425 N   0  0  0  0  0  0  0  0  0  0  0  0
   -7.1881   -2.0804   -0.5644 N   0  0  0  0  0  4  0  0  0  0  0  0
   -6.9433    0.1048    0.0328 N   0  0  0  0  0  0  0  0  0  0  0  0
    1.9761    0.4295   -0.3971 C   0  0  1  0  0  0  0  0  0  0  0  0
   -0.7950   -2.0375    0.4127 C   0  0  1  0  0  0  0  0  0  0  0  0
   -2.2698   -1.6519    0.5960 C   0  0  0  0  0  0  0  0  0  0  0  0
    3.1665    0.1182   -1.3118 C   0  0  0  0  0  0  0  0  0  0  0  0
   -2.6915   -0.5227   -0.3548 C   0  0  0  0  0  0  0  0  0  0  0  0
    0.1507   -0.8671    0.6608 C   0  0  0  0  0  0  0  0  0  0  0  0
    4.1413   -0.8527   -0.6914 C   0  0  0  0  0  0  0  0  0  0  0  0
    1.2901    1.7168   -0.8396 C   0  0  0  0  0  0  0  0  0  0  0  0
   -4.1497   -0.1186   -0.1685 C   0  0  0  0  0  0  0  0  0  0  0  0
    5.2037   -0.3779    0.0772 C   0  0  0  0  0  0  0  0  0  0  0  0
    3.9798   -2.2246   -0.8868 C   0  0  0  0  0  0  0  0  0  0  0  0
    1.2376    4.1565   -0.3302 C   0  0  0  0  0  0  0  0  0  0  0  0
    6.1057   -1.2750    0.6504 C   0  0  0  0  0  0  0  0  0  0  0  0
    4.8808   -3.1217   -0.3136 C   0  0  0  0  0  0  0  0  0  0  0  0
    5.9432   -2.6469    0.4550 C   0  0  0  0  0  0  0  0  0  0  0  0
   -6.3003   -1.0593   -0.3235 C   0  0  0  0  0  0  0  0  0  0  0  0
    0.0783    4.4728    0.5804 C   0  0  0  0  0  0  0  0  0  0  0  0
    2.3158    0.5488    0.6399 H   0  0  0  0  0  0  0  0  0  0  0  0
   -0.6535   -2.4446   -0.5953 H   0  0  0  0  0  0  0  0  0  0  0  0
   -2.8959   -2.5370    0.4294 H   0  0  0  0  0  0  0  0  0  0  0  0
   -2.4468   -1.3249    1.6295 H   0  0  0  0  0  0  0  0  0  0  0  0
    3.7073    1.0426   -1.5536 H   0  0  0  0  0  0  0  0  0  0  0  0
    2.8224   -0.2717   -2.2801 H   0  0  0  0  0  0  0  0  0  0  0  0
   -2.5314   -0.8461   -1.3912 H   0  0  0  0  0  0  0  0  0  0  0  0
   -2.0674    0.3635   -0.1932 H   0  0  0  0  0  0  0  0  0  0  0  0
    0.8495   -1.1328   -1.2870 H   0  0  0  0  0  0  0  0  0  0  0  0
   -4.2947    0.2394    0.8582 H   0  0  0  0  0  0  0  0  0  0  0  0
   -4.3721    0.7049   -0.8586 H   0  0  0  0  0  0  0  0  0  0  0  0
    0.5274   -3.3911    1.1896 H   0  0  0  0  0  0  0  0  0  0  0  0
   -1.0254   -3.8737    1.2836 H   0  0  0  0  0  0  0  0  0  0  0  0
    5.3393    0.6880    0.2390 H   0  0  0  0  0  0  0  0  0  0  0  0
    3.1551   -2.6064   -1.4834 H   0  0  0  0  0  0  0  0  0  0  0  0
    2.4870    2.6983    0.5540 H   0  0  0  0  0  0  0  0  0  0  0  0
    0.9063    4.2690   -1.3662 H   0  0  0  0  0  0  0  0  0  0  0  0
    2.0520    4.8540   -0.1149 H   0  0  0  0  0  0  0  0  0  0  0  0
    6.9330   -0.9063    1.2499 H   0  0  0  0  0  0  0  0  0  0  0  0
    4.7542   -4.1890   -0.4645 H   0  0  0  0  0  0  0  0  0  0  0  0
    6.6450   -3.3455    0.9016 H   0  0  0  0  0  0  0  0  0  0  0  0
   -6.8653   -3.0029   -0.8375 H   0  0  0  0  0  0  0  0  0  0  0  0
   -8.1900   -1.9442   -0.4769 H   0  0  0  0  0  0  0  0  0  0  0  0
   -6.4391    0.9584    0.2445 H   0  0  0  0  0  0  0  0  0  0  0  0
   -7.9553    0.1456    0.0935 H   0  0  0  0  0  0  0  0  0  0  0  0
   -0.4739   -2.6955    2.3270 H   0  0  0  0  0  0  0  0  0  0  0  0
   -4.6529   -2.1590   -0.7116 H   0  0  0  0  0  0  0  0  0  0  0  0
  2 18  2  0  0  0  0
  4 27  2  0  0  0  0
  5 11  1  0  0  0  0
  5 16  1  0  0  0  0
  6 53  1  0  0  0  0
  7 43  1  0  0  0  0
  8 26  1  0  0  0  0
  8 19  1  0  0  0  0
  9 50  1  0  0  0  0
  9 26  2  0  0  0  0
 10 52  1  0  0  0  0
 10 51  1  0  0  0  0
 11 28  1  1  0  0  0
 12 29  1  6  0  0  0
 12 13  1  0  0  0  0
 12 16  1  0  0  0  0
 12  6  1  0  0  0  0
 13 31  1  0  0  0  0
 14 17  1  0  0  0  0
 14 11  1  0  0  0  0
 15 35  1  0  0  0  0
 15 19  1  0  0  0  0
 15 13  1  0  0  0  0
 16  1  2  0  0  0  0
 17 20  1  0  0  0  0
 18 11  1  0  0  0  0
 18  7  1  0  0  0  0
 19 37  1  0  0  0  0
 20 41  1  0  0  0  0
 20 23  2  0  0  0  0
 21 17  2  0  0  0  0
 21 24  1  0  0  0  0
 22  7  1  0  0  0  0
 22 45  1  0  0  0  0
 22 27  1  0  0  0  0
 23 46  1  0  0  0  0
 24 25  2  0  0  0  0
 25 23  1  0  0  0  0
 25 48  1  0  0  0  0
 26 10  1  0  0  0  0
 27  3  1  0  0  0  0
 30 13  1  0  0  0  0
 32 14  1  0  0  0  0
 33 14  1  0  0  0  0
 34 15  1  0  0  0  0
 36  5  1  0  0  0  0
 38 19  1  0  0  0  0
 39  6  1  0  0  0  0
 40  6  1  0  0  0  0
 42 21  1  0  0  0  0
 44 22  1  0  0  0  0
 47 24  1  0  0  0  0
 49  9  1  0  0  0  0
 54  8  1  0  0  0  0
M  END
>  <program>
Gaussian 09, Revision D.01

>  <basis>
6-31G(d) (6D, 7F)

>  <method>
B3LYP
$$$$
151003
 OpenBabel08272016563D
Gaussian 09 #P B3LYP/6-31* sp scf=(conver=6,qc) pop=(npa,hirshfeld)
 41 41  0  0  1  0  0  0  0  0999 V2000
    0.7189    0.3449   -1.8215 O   0  0  0  0  0  0  0  0  0  0  0  0
    2.8854   -2.7967   -1.2983 O   0  0  0  0  0  0  0  0  0  0  0  0
    1.6634   -2.2190    0.5374 O   0  0  0  0  0  1  0  0  0  0  0  0
    2.1661    0.4045   -0.0159 N   0  0  0  0  0  0  0  0  0  0  0  0
    0.4330    3.0798   -1.1261 N   0  0  0  0  0  4  0  0  0  0  0  0
   -3.3772   -0.3268   -0.0640 N   0  0  0  0  0  0  0  0  0  0  0  0
   -5.2650   -1.0452   -1.1998 N   0  0  0  0  0  4  0  0  0  0  0  0
   -5.4636   -0.7462    1.0510 N   0  0  0  0  0  0  0  0  0  0  0  0
    3.1028   -0.5904   -0.5206 C   0  0  1  0  0  0  0  0  0  0  0  0
    4.3408   -0.4352    0.3543 C   0  0  0  0  0  0  0  0  0  0  0  0
    3.7767    0.0687    1.6802 C   0  0  0  0  0  0  0  0  0  0  0  0
    2.6248    0.9652    1.2522 C   0  0  0  0  0  0  0  0  0  0  0  0
    1.0769    0.8442   -0.7531 C   0  0  0  0  0  0  0  0  0  0  0  0
    0.3131    1.9997   -0.1571 C   0  0  2  0  0  0  0  0  0  0  0  0
   -1.1520    1.6288    0.0608 C   0  0  0  0  0  0  0  0  0  0  0  0
    2.4605   -1.9335   -0.3441 C   0  0  0  0  0  0  0  0  0  0  0  0
   -1.3129    0.4309    1.0064 C   0  0  0  0  0  0  0  0  0  0  0  0
   -2.7743    0.0482    1.2169 C   0  0  0  0  0  0  0  0  0  0  0  0
   -4.6257   -0.6792   -0.0394 C   0  0  0  0  0  0  0  0  0  0  0  0
    3.2975   -0.4061   -1.5832 H   0  0  0  0  0  0  0  0  0  0  0  0
    5.0030    0.3287   -0.0710 H   0  0  0  0  0  0  0  0  0  0  0  0
    4.9150   -1.3594    0.4733 H   0  0  0  0  0  0  0  0  0  0  0  0
    3.3999   -0.7749    2.2711 H   0  0  0  0  0  0  0  0  0  0  0  0
    4.5184    0.5980    2.2850 H   0  0  0  0  0  0  0  0  0  0  0  0
    1.8207    0.9703    1.9935 H   0  0  0  0  0  0  0  0  0  0  0  0
    2.9680    1.9889    1.0700 H   0  0  0  0  0  0  0  0  0  0  0  0
    0.7244    2.3599    0.7849 H   0  0  0  0  0  0  0  0  0  0  0  0
   -1.6921    2.4912    0.4741 H   0  0  0  0  0  0  0  0  0  0  0  0
   -1.6245    1.3963   -0.9021 H   0  0  0  0  0  0  0  0  0  0  0  0
   -0.8624    0.6685    1.9775 H   0  0  0  0  0  0  0  0  0  0  0  0
   -0.7810   -0.4408    0.6079 H   0  0  0  0  0  0  0  0  0  0  0  0
   -0.0649    3.9017   -0.7832 H   0  0  0  0  0  0  0  0  0  0  0  0
   -0.0304    2.8224   -1.9977 H   0  0  0  0  0  0  0  0  0  0  0  0
   -2.8156   -0.7939    1.9178 H   0  0  0  0  0  0  0  0  0  0  0  0
   -3.3074    0.8976    1.6598 H   0  0  0  0  0  0  0  0  0  0  0  0
   -4.7775   -1.0458   -2.0890 H   0  0  0  0  0  0  0  0  0  0  0  0
   -6.2405   -1.3230   -1.2029 H   0  0  0  0  0  0  0  0  0  0  0  0
   -6.4306   -1.0382    0.9494 H   0  0  0  0  0  0  0  0  0  0  0  0
   -5.1542   -0.5103    1.9865 H   0  0  0  0  0  0  0  0  0  0  0  0
    1.4039    3.2999   -1.2938 H   0  0  0  0  0  0  0  0  0  0  0  0
   -2.8482   -0.3109   -0.9237 H   0  0  0  0  0  0  0  0  0  0  0  0
  1 13  2  0  0  0  0
  2 16  2  0  0  0  0
  4 12  1  0  0  0  0
  5 32  1  0  0  0  0
  5 14  1  0  0  0  0
  6 19  1  0  0  0  0
  6 18  1  0  0  0  0
  7 19  2  0  0  0  0
  8 39  1  0  0  0  0
  9 20  1  6  0  0  0
  9 16  1  0  0  0  0
  9  4  1  0  0  0  0
  9 10  1  0  0  0  0
 10 22  1  0  0  0  0
 10 11  1  0  0  0  0
 11 23  1  0  0  0  0
 11 24  1  0  0  0  0
 12 11  1  0  0  0  0
 12 25  1  0  0  0  0
 13 14  1  0  0  0  0
 13  4  1  0  0  0  0
 14 15  1  0  0  0  0
 14 27  1  1  0  0  0
 15 28  1  0  0  0  0
 15 17  1  0  0  0  0
 16  3  1  0  0  0  0
 17 18  1  0  0  0  0
 17 30  1  0  0  0  0
 18 35  1  0  0  0  0
 18 34  1  0  0  0  0
 19  8  1  0  0  0  0
 21 10  1  0  0  0  0
 26 12  1  0  0  0  0
 29 15  1  0  0  0  0
 31 17  1  0  0  0  0
 33  5  1  0  0  0  0
 36  7  1  0  0  0  0
 37  7  1  0  0  0  0
 38  8  1  0  0  0  0
 40  5  1  0  0  0  0
 41  6  1  0  0  0  0
M  END
>  <program>
Gaussian 09, Revision D.01

>  <basis>
6-31G(d) (6D, 7F)

>  <method>
B3LYP
$$$$
21451266
 OpenBabel08272016563D
Gaussian 09 #P B3LYP/6-31* sp scf=(conver=6,qc) pop=(npa,hirshfeld)
 39 38  0  0  1  0  0  0  0  0999 V2000
    0.1026    3.4697    0.8692 O   0  0  0  0  0  1  0  0  0  0  0  0
   -1.6765   -0.0222    1.5899 O   0  0  0  0  0  0  0  0  0  0  0  0
   -0.6126    2.6626   -1.1273 O   0  0  0  0  0  0  0  0  0  0  0  0
   -3.6983    0.6095   -0.8508 O   0  0  0  0  0  0  0  0  0  0  0  0
   -0.1554    0.1240   -0.1602 N   0  0  0  0  0  0  0  0  0  0  0  0
   -1.2428   -2.7556    0.0991 N   0  0  0  0  0  4  0  0  0  0  0  0
    6.4721   -1.2863   -0.3724 N   0  0  0  0  0  4  0  0  0  0  0  0
   -5.5519   -0.5169   -0.0897 N   0  0  0  0  0  0  0  0  0  0  0  0
    2.0813    1.1710   -0.1469 C   0  0  0  0  0  0  0  0  0  0  0  0
    0.6409    1.2024    0.3675 C   0  0  1  0  0  0  0  0  0  0  0  0
    2.8792   -0.0749    0.2601 C   0  0  0  0  0  0  0  0  0  0  0  0
    4.3329   -0.0481   -0.2253 C   0  0  0  0  0  0  0  0  0  0  0  0
   -1.9306   -1.5247   -0.2952 C   0  0  2  0  0  0  0  0  0  0  0  0
   -1.2592   -0.4062    0.4987 C   0  0  0  0  0  0  0  0  0  0  0  0
    5.1053   -1.3192    0.1335 C   0  0  0  0  0  0  0  0  0  0  0  0
   -0.0382    2.4883   -0.0607 C   0  0  0  0  0  0  0  0  0  0  0  0
   -3.4264   -1.6430    0.0170 C   0  0  0  0  0  0  0  0  0  0  0  0
   -4.2054   -0.3950   -0.3618 C   0  0  0  0  0  0  0  0  0  0  0  0
    2.6085    2.0615    0.2185 H   0  0  0  0  0  0  0  0  0  0  0  0
    2.0831    1.2469   -1.2429 H   0  0  0  0  0  0  0  0  0  0  0  0
    0.6190    1.1412    1.4615 H   0  0  0  0  0  0  0  0  0  0  0  0
    2.8676   -0.1679    1.3531 H   0  0  0  0  0  0  0  0  0  0  0  0
    2.3863   -0.9691   -0.1410 H   0  0  0  0  0  0  0  0  0  0  0  0
    4.3421    0.0859   -1.3154 H   0  0  0  0  0  0  0  0  0  0  0  0
    4.8398    0.8244    0.2059 H   0  0  0  0  0  0  0  0  0  0  0  0
    0.0745   -0.2237   -1.0865 H   0  0  0  0  0  0  0  0  0  0  0  0
   -1.7939   -1.3524   -1.3686 H   0  0  0  0  0  0  0  0  0  0  0  0
    4.5964   -2.1927   -0.2877 H   0  0  0  0  0  0  0  0  0  0  0  0
    5.1271   -1.4449    1.2218 H   0  0  0  0  0  0  0  0  0  0  0  0
   -3.5889   -1.8266    1.0872 H   0  0  0  0  0  0  0  0  0  0  0  0
   -3.8578   -2.4889   -0.5338 H   0  0  0  0  0  0  0  0  0  0  0  0
   -1.6521   -3.5481   -0.3936 H   0  0  0  0  0  0  0  0  0  0  0  0
   -0.2684   -2.7123   -0.1982 H   0  0  0  0  0  0  0  0  0  0  0  0
    6.9679   -0.4920    0.0308 H   0  0  0  0  0  0  0  0  0  0  0  0
    6.9685   -2.1212   -0.0616 H   0  0  0  0  0  0  0  0  0  0  0  0
   -6.1952    0.2416   -0.2913 H   0  0  0  0  0  0  0  0  0  0  0  0
   -5.9501   -1.3575    0.3157 H   0  0  0  0  0  0  0  0  0  0  0  0
   -1.3024   -2.8902    1.0988 H   0  0  0  0  0  0  0  0  0  0  0  0
    6.4745   -1.2303   -1.3804 H   0  0  0  0  0  0  0  0  0  0  0  0
  3 16  2  0  0  0  0
  4 18  2  0  0  0  0
  5 10  1  0  0  0  0
  5 14  1  0  0  0  0
  6 38  1  0  0  0  0
  7 35  1  0  0  0  0
  7 34  1  0  0  0  0
  7 15  1  0  0  0  0
  8 37  1  0  0  0  0
  9 19  1  0  0  0  0
  9 11  1  0  0  0  0
  9 10  1  0  0  0  0
 10 21  1  1  0  0  0
 11 22  1  0  0  0  0
 12 15  1  0  0  0  0
 12 25  1  0  0  0  0
 12 11  1  0  0  0  0
 13 27  1  6  0  0  0
 13 17  1  0  0  0  0
 13  6  1  0  0  0  0
 13 14  1  0  0  0  0
 14  2  2  0  0  0  0
 15 29  1  0  0  0  0
 16 10  1  0  0  0  0
 16  1  1  0  0  0  0
 17 30  1  0  0  0  0
 18  8  1  0  0  0  0
 18 17  1  0  0  0  0
 20  9  1  0  0  0  0
 23 11  1  0  0  0  0
 24 12  1  0  0  0  0
 26  5  1  0  0  0  0
 28 15  1  0  0  0  0
 31 17  1  0  0  0  0
 32  6  1  0  0  0  0
 33  6  1  0  0  0  0
 36  8  1  0  0  0  0
 39  7  1  0  0  0  0
M  END
>  <program>
Gaussian 09, Revision D.01

>  <basis>
6-31G(d) (6D, 7F)

>  <method>
B3LYP
$$$$
4677380
 OpenBabel08272016563D
Gaussian 09 #P B3LYP/6-31* sp scf=(conver=6,qc) pop=(npa,hirshfeld)
 25 24  0  0  1  0  0  0  0  0999 V2000
    0.5658    0.5050    1.5289 O   0  0  0  0  0  0  0  0  0  0  0  0
   -2.6683   -1.1588   -1.4729 O   0  0  0  0  0  0  0  0  0  0  0  0
    3.7287   -1.4111    1.0511 O   0  0  0  0  0  1  0  0  0  0  0  0
   -4.0963   -1.2147    0.2797 O   0  0  0  0  0  1  0  0  0  0  0  0
    2.2281   -1.9047   -0.5819 O   0  0  0  0  0  0  0  0  0  0  0  0
   -0.8934    0.3520   -0.2676 N   0  0  0  0  0  0  0  0  0  0  0  0
    1.4262    2.2638   -0.9367 N   0  0  0  0  0  4  0  0  0  0  0  0
    1.4434    0.8173   -0.7093 C   0  0  1  0  0  0  0  0  0  0  0  0
   -2.0818    0.0996    0.5118 C   0  0  1  0  0  0  0  0  0  0  0  0
    2.8286    0.4058   -0.2101 C   0  0  0  0  0  0  0  0  0  0  0  0
    0.3518    0.5357    0.3191 C   0  0  0  0  0  0  0  0  0  0  0  0
   -2.7635    1.4066    0.8868 C   0  0  0  0  0  0  0  0  0  0  0  0
   -3.0523   -0.8124   -0.2205 C   0  0  0  0  0  0  0  0  0  0  0  0
    2.8873   -1.0813    0.0408 C   0  0  0  0  0  0  0  0  0  0  0  0
    1.2133    0.3006   -1.6486 H   0  0  0  0  0  0  0  0  0  0  0  0
   -1.7806   -0.4321    1.4229 H   0  0  0  0  0  0  0  0  0  0  0  0
    3.6034    0.6524   -0.9449 H   0  0  0  0  0  0  0  0  0  0  0  0
    3.0687    0.9244    0.7274 H   0  0  0  0  0  0  0  0  0  0  0  0
   -0.9856    0.4247   -1.2765 H   0  0  0  0  0  0  0  0  0  0  0  0
   -3.6513    1.2278    1.5024 H   0  0  0  0  0  0  0  0  0  0  0  0
   -2.0858    2.0577    1.4490 H   0  0  0  0  0  0  0  0  0  0  0  0
   -3.0848    1.9536   -0.0068 H   0  0  0  0  0  0  0  0  0  0  0  0
    1.6180    2.7592   -0.0671 H   0  0  0  0  0  0  0  0  0  0  0  0
    0.4978    2.5564   -1.2420 H   0  0  0  0  0  0  0  0  0  0  0  0
    2.1125    2.5111   -1.6346 H   0  0  0  0  0  0  0  0  0  0  0  0
  2 13  2  0  0  0  0
  5 14  2  0  0  0  0
  6 11  1  0  0  0  0
  6  9  1  0  0  0  0
  7  8  1  0  0  0  0
  7 23  1  0  0  0  0
  8 15  1  6  0  0  0
  8 10  1  0  0  0  0
  8 11  1  0  0  0  0
  9 12  1  0  0  0  0
  9 16  1  1  0  0  0
 10 14  1  0  0  0  0
 10 18  1  0  0  0  0
 11  1  2  0  0  0  0
 12 21  1  0  0  0  0
 12 20  1  0  0  0  0
 13  4  1  0  0  0  0
 13  9  1  0  0  0  0
 14  3  1  0  0  0  0
 17 10  1  0  0  0  0
 19  6  1  0  0  0  0
 22 12  1  0  0  0  0
 24  7  1  0  0  0  0
 25  7  1  0  0  0  0
M  END
>  <program>
Gaussian 09, Revision D.01

>  <basis>
6-31G(d) (6D, 7F)

>  <method>
B3LYP
$$$$
145454019
 OpenBabel08272016563D
Gaussian 09 #P B3LYP/6-31* sp scf=(conver=6,qc) pop=(npa,hirshfeld)
 58 58  0  0  1  0  0  0  0  0999 V2000
    0.2569    0.7538    1.6802 O   0  0  0  0  0  0  0  0  0  0  0  0
    1.4337   -1.5996   -1.3164 O   0  0  0  0  0  0  0  0  0  0  0  0
   -0.7849    4.4136   -0.2134 O   0  0  0  0  0  0  0  0  0  0  0  0
    0.8570    5.4745    0.9224 O   0  0  0  0  0  1  0  0  0  0  0  0
    2.7568   -2.0734    1.5936 O   0  0  0  0  0  0  0  0  0  0  0  0
   -0.4500   -1.3562    0.0203 N   0  0  0  0  0  0  0  0  0  0  0  0
    0.4075    2.0853   -0.2140 N   0  0  0  0  0  0  0  0  0  0  0  0
   -0.0305   -4.3211   -0.7396 N   0  0  0  0  0  4  0  0  0  0  0  0
    3.7760    1.4902   -1.5687 N   0  0  0  0  0  0  0  0  0  0  0  0
   -5.1125   -0.5724    0.1941 N   0  0  0  0  0  0  0  0  0  0  0  0
    4.5894    0.2296    0.0692 N   0  0  0  0  0  0  0  0  0  0  0  0
    4.4364   -3.5247    1.0001 N   0  0  0  0  0  0  0  0  0  0  0  0
   -7.3166    0.0316   -0.5455 N   0  0  0  0  0  4  0  0  0  0  0  0
   -6.9234   -0.4836    1.6389 N   0  0  0  0  0  0  0  0  0  0  0  0
   -0.7897   -0.0113   -0.3682 C   0  0  1  0  0  0  0  0  0  0  0  0
   -2.3026    0.2347   -0.3213 C   0  0  0  0  0  0  0  0  0  0  0  0
   -3.1187   -0.7069   -1.2196 C   0  0  0  0  0  0  0  0  0  0  0  0
   -0.0003    0.9657    0.4970 C   0  0  0  0  0  0  0  0  0  0  0  0
    1.1956    3.1432    0.3742 C   0  0  1  0  0  0  0  0  0  0  0  0
    2.5209    3.3286   -0.3760 C   0  0  0  0  0  0  0  0  0  0  0  0
   -4.6126   -0.4045   -1.1716 C   0  0  0  0  0  0  0  0  0  0  0  0
    0.7799   -3.4467    0.1107 C   0  0  2  0  0  0  0  0  0  0  0  0
    0.6433   -2.0481   -0.4888 C   0  0  0  0  0  0  0  0  0  0  0  0
    3.3613    2.0750   -0.4051 C   0  0  0  0  0  0  0  0  0  0  0  0
    2.2322   -3.9348    0.1228 C   0  0  0  0  0  0  0  0  0  0  0  0
    0.4242    4.4542    0.3974 C   0  0  0  0  0  0  0  0  0  0  0  0
    3.8755    1.2796    0.5915 C   0  0  0  0  0  0  0  0  0  0  0  0
    3.1357   -3.0687    0.9842 C   0  0  0  0  0  0  0  0  0  0  0  0
    4.5094    0.3857   -1.2339 C   0  0  0  0  0  0  0  0  0  0  0  0
   -6.3760   -0.3477    0.3852 C   0  0  0  0  0  0  0  0  0  0  0  0
   -0.4583    0.1125   -1.4081 H   0  0  0  0  0  0  0  0  0  0  0  0
   -2.6415    0.1367    0.7185 H   0  0  0  0  0  0  0  0  0  0  0  0
   -2.5047    1.2740   -0.6097 H   0  0  0  0  0  0  0  0  0  0  0  0
   -2.9546   -1.7469   -0.9122 H   0  0  0  0  0  0  0  0  0  0  0  0
   -2.7676   -0.6166   -2.2554 H   0  0  0  0  0  0  0  0  0  0  0  0
    1.3927    2.8881    1.4224 H   0  0  0  0  0  0  0  0  0  0  0  0
   -1.0085   -1.7914    0.7501 H   0  0  0  0  0  0  0  0  0  0  0  0
    0.1100    2.1985   -1.1792 H   0  0  0  0  0  0  0  0  0  0  0  0
    2.3204    3.6587   -1.4052 H   0  0  0  0  0  0  0  0  0  0  0  0
    3.1099    4.1268    0.0932 H   0  0  0  0  0  0  0  0  0  0  0  0
   -5.1275   -1.0934   -1.8518 H   0  0  0  0  0  0  0  0  0  0  0  0
   -4.7824    0.6214   -1.5200 H   0  0  0  0  0  0  0  0  0  0  0  0
    0.3823   -3.4528    1.1325 H   0  0  0  0  0  0  0  0  0  0  0  0
    2.6491   -3.9464   -0.8929 H   0  0  0  0  0  0  0  0  0  0  0  0
    2.2790   -4.9600    0.5131 H   0  0  0  0  0  0  0  0  0  0  0  0
   -1.0117   -4.0522   -0.6693 H   0  0  0  0  0  0  0  0  0  0  0  0
    0.0251   -5.2781   -0.3943 H   0  0  0  0  0  0  0  0  0  0  0  0
    3.5776    1.8114   -2.5069 H   0  0  0  0  0  0  0  0  0  0  0  0
    3.7684    1.4070    1.6594 H   0  0  0  0  0  0  0  0  0  0  0  0
    4.9528   -0.2574   -1.9804 H   0  0  0  0  0  0  0  0  0  0  0  0
    4.7291   -4.3505    0.4855 H   0  0  0  0  0  0  0  0  0  0  0  0
    5.1522   -3.0422    1.5335 H   0  0  0  0  0  0  0  0  0  0  0  0
   -6.3536   -0.7598    2.4313 H   0  0  0  0  0  0  0  0  0  0  0  0
   -7.9078   -0.3137    1.8092 H   0  0  0  0  0  0  0  0  0  0  0  0
   -7.0846    0.1777   -1.5224 H   0  0  0  0  0  0  0  0  0  0  0  0
   -8.2846    0.1798   -0.2802 H   0  0  0  0  0  0  0  0  0  0  0  0
    0.2823   -4.2716   -1.6984 H   0  0  0  0  0  0  0  0  0  0  0  0
   -4.5037   -0.8490    0.9506 H   0  0  0  0  0  0  0  0  0  0  0  0
  2 23  2  0  0  0  0
  3 26  2  0  0  0  0
  6 37  1  0  0  0  0
  7 19  1  0  0  0  0
  7 18  1  0  0  0  0
  8 46  1  0  0  0  0
  8 47  1  0  0  0  0
  8 22  1  0  0  0  0
  9 29  1  0  0  0  0
  9 24  1  0  0  0  0
 10 30  1  0  0  0  0
 10 58  1  0  0  0  0
 11 27  1  0  0  0  0
 12 52  1  0  0  0  0
 13 56  1  0  0  0  0
 13 30  2  0  0  0  0
 14 54  1  0  0  0  0
 14 53  1  0  0  0  0
 15 31  1  6  0  0  0
 15 16  1  0  0  0  0
 15  6  1  0  0  0  0
 15 18  1  0  0  0  0
 16 32  1  0  0  0  0
 17 21  1  0  0  0  0
 17 34  1  0  0  0  0
 17 16  1  0  0  0  0
 18  1  2  0  0  0  0
 19 26  1  0  0  0  0
 19 36  1  1  0  0  0
 20 40  1  0  0  0  0
 20 19  1  0  0  0  0
 21 10  1  0  0  0  0
 22 25  1  0  0  0  0
 22 43  1  1  0  0  0
 23  6  1  0  0  0  0
 23 22  1  0  0  0  0
 24 20  1  0  0  0  0
 24 27  2  0  0  0  0
 25 45  1  0  0  0  0
 25 28  1  0  0  0  0
 26  4  1  0  0  0  0
 27 49  1  0  0  0  0
 28 12  1  0  0  0  0
 28  5  2  0  0  0  0
 29 11  2  0  0  0  0
 30 14  1  0  0  0  0
 33 16  1  0  0  0  0
 35 17  1  0  0  0  0
 38  7  1  0  0  0  0
 39 20  1  0  0  0  0
 41 21  1  0  0  0  0
 42 21  1  0  0  0  0
 44 25  1  0  0  0  0
 48  9  1  0  0  0  0
 50 29  1  0  0  0  0
 51 12  1  0  0  0  0
 55 13  1  0  0  0  0
 57  8  1  0  0  0  0
M  END
>  <program>
Gaussian 09, Revision D.01

>  <basis>
6-31G(d) (6D, 7F)

>  <method>
B3LYP
$$$$
18218181
 OpenBabel08272016563D
Gaussian 09 #P B3LYP/6-31* sp scf=(conver=6,qc) pop=(npa,hirshfeld)
 34 34  0  0  1  0  0  0  0  0999 V2000
   -1.1382   -0.1461    1.4981 O   0  0  0  0  0  0  0  0  0  0  0  0
   -0.7670    2.6770   -0.5952 O   0  0  0  0  0  0  0  0  0  0  0  0
    1.0112    3.5562    0.4884 O   0  0  0  0  0  1  0  0  0  0  0  0
   -3.4969    0.9097   -0.4415 O   0  0  0  0  0  0  0  0  0  0  0  0
    0.0739    0.2084   -0.4502 N   0  0  0  0  0  0  0  0  0  0  0  0
    2.7743   -1.3105   -0.3108 N   0  0  0  0  0  0  0  0  0  0  0  0
   -1.1151   -2.6380   -0.4165 N   0  0  0  0  0  4  0  0  0  0  0  0
    4.8233   -1.3762    0.5434 N   0  0  0  0  0  0  0  0  0  0  0  0
   -5.2599   -0.2574    0.4596 N   0  0  0  0  0  0  0  0  0  0  0  0
    1.0103    1.1718    0.0798 C   0  0  1  0  0  0  0  0  0  0  0  0
    2.3528    1.1195   -0.6631 C   0  0  0  0  0  0  0  0  0  0  0  0
   -1.7873   -1.3412   -0.5074 C   0  0  2  0  0  0  0  0  0  0  0  0
   -0.9305   -0.3751    0.3091 C   0  0  0  0  0  0  0  0  0  0  0  0
    3.2128   -0.0416   -0.2212 C   0  0  0  0  0  0  0  0  0  0  0  0
   -3.2144   -1.4563    0.0385 C   0  0  0  0  0  0  0  0  0  0  0  0
    0.4372    2.5801    0.0175 C   0  0  0  0  0  0  0  0  0  0  0  0
    4.4562   -0.0774    0.2971 C   0  0  0  0  0  0  0  0  0  0  0  0
   -3.9732   -0.1408   -0.0201 C   0  0  0  0  0  0  0  0  0  0  0  0
    3.7878   -2.0934    0.1667 C   0  0  0  0  0  0  0  0  0  0  0  0
    1.1479    0.9518    1.1466 H   0  0  0  0  0  0  0  0  0  0  0  0
    2.1954    1.0568   -1.7475 H   0  0  0  0  0  0  0  0  0  0  0  0
    2.9200    2.0424   -0.4868 H   0  0  0  0  0  0  0  0  0  0  0  0
   -1.8200   -1.0180   -1.5545 H   0  0  0  0  0  0  0  0  0  0  0  0
    0.1209   -0.0004   -1.4442 H   0  0  0  0  0  0  0  0  0  0  0  0
   -3.7780   -2.1966   -0.5444 H   0  0  0  0  0  0  0  0  0  0  0  0
   -3.2090   -1.7918    1.0834 H   0  0  0  0  0  0  0  0  0  0  0  0
    1.8820   -1.6313   -0.6612 H   0  0  0  0  0  0  0  0  0  0  0  0
    5.1244    0.7440    0.5149 H   0  0  0  0  0  0  0  0  0  0  0  0
   -0.1596   -2.5619   -0.7617 H   0  0  0  0  0  0  0  0  0  0  0  0
   -1.0533   -2.9367    0.5555 H   0  0  0  0  0  0  0  0  0  0  0  0
    3.7081   -3.1703    0.2125 H   0  0  0  0  0  0  0  0  0  0  0  0
   -5.6329   -1.1363    0.8050 H   0  0  0  0  0  0  0  0  0  0  0  0
   -5.8837    0.5428    0.4822 H   0  0  0  0  0  0  0  0  0  0  0  0
   -1.6206   -3.3266   -0.9565 H   0  0  0  0  0  0  0  0  0  0  0  0
  2 16  2  0  0  0  0
  4 18  2  0  0  0  0
  5 10  1  0  0  0  0
  5 13  1  0  0  0  0
  6 14  1  0  0  0  0
  6 19  1  0  0  0  0
  7 30  1  0  0  0  0
  9 33  1  0  0  0  0
  9 32  1  0  0  0  0
 10 20  1  1  0  0  0
 11 22  1  0  0  0  0
 11 14  1  0  0  0  0
 11 10  1  0  0  0  0
 12 23  1  6  0  0  0
 12  7  1  0  0  0  0
 12 15  1  0  0  0  0
 12 13  1  0  0  0  0
 13  1  2  0  0  0  0
 14 17  2  0  0  0  0
 15 26  1  0  0  0  0
 16 10  1  0  0  0  0
 16  3  1  0  0  0  0
 17 28  1  0  0  0  0
 17  8  1  0  0  0  0
 18 15  1  0  0  0  0
 18  9  1  0  0  0  0
 19 31  1  0  0  0  0
 19  8  2  0  0  0  0
 21 11  1  0  0  0  0
 24  5  1  0  0  0  0
 25 15  1  0  0  0  0
 27  6  1  0  0  0  0
 29  7  1  0  0  0  0
 34  7  1  0  0  0  0
M  END
>  <program>
Gaussian 09, Revision D.01

>  <basis>
6-31G(d) (6D, 7F)

>  <method>
B3LYP
$$$$
93078
 OpenBabel08272016563D
Gaussian 09 #P B3LYP/6-31* sp scf=(conver=6,qc) pop=(npa,hirshfeld)
 35 35  0  0  1  0  0  0  0  0999 V2000
   -0.9551   -0.3800    1.3955 O   0  0  0  0  0  0  0  0  0  0  0  0
   -0.9675    3.1631   -0.9406 O   0  0  0  0  0  0  0  0  0  0  0  0
    0.5748    4.0673    0.4430 O   0  0  0  0  0  1  0  0  0  0  0  0
   -4.6259   -1.0309    1.4334 O   0  0  0  0  0  1  0  0  0  0  0  0
   -4.0611    0.3230   -0.3006 O   0  0  0  0  0  0  0  0  0  0  0  0
   -0.2212    0.6904   -0.5261 N   0  0  0  0  0  0  0  0  0  0  0  0
   -0.7876   -2.2784   -1.1102 N   0  0  0  0  0  4  0  0  0  0  0  0
    0.6062    1.6683    0.1400 C   0  0  1  0  0  0  0  0  0  0  0  0
    2.0646    1.5672   -0.3244 C   0  0  0  0  0  0  0  0  0  0  0  0
   -1.7157   -1.2038   -0.7551 C   0  0  2  0  0  0  0  0  0  0  0  0
    2.6644    0.2019   -0.0891 C   0  0  0  0  0  0  0  0  0  0  0  0
   -0.9441   -0.2675    0.1711 C   0  0  0  0  0  0  0  0  0  0  0  0
   -2.9439   -1.8075   -0.0747 C   0  0  0  0  0  0  0  0  0  0  0  0
    0.0838    3.0785   -0.0907 C   0  0  0  0  0  0  0  0  0  0  0  0
    3.3073   -0.0596    1.1115 C   0  0  0  0  0  0  0  0  0  0  0  0
    2.5619   -0.7655   -1.0765 C   0  0  0  0  0  0  0  0  0  0  0  0
    3.8609   -1.3209    1.3292 C   0  0  0  0  0  0  0  0  0  0  0  0
    3.1164   -2.0267   -0.8578 C   0  0  0  0  0  0  0  0  0  0  0  0
   -3.9257   -0.7268    0.3135 C   0  0  0  0  0  0  0  0  0  0  0  0
    3.7660   -2.3044    0.3450 C   0  0  0  0  0  0  0  0  0  0  0  0
    0.5498    1.4963    1.2217 H   0  0  0  0  0  0  0  0  0  0  0  0
    2.6769    2.3249    0.1830 H   0  0  0  0  0  0  0  0  0  0  0  0
    2.1372    1.8130   -1.3937 H   0  0  0  0  0  0  0  0  0  0  0  0
   -2.0143   -0.6683   -1.6627 H   0  0  0  0  0  0  0  0  0  0  0  0
   -0.2922    0.7332   -1.5387 H   0  0  0  0  0  0  0  0  0  0  0  0
   -2.6525   -2.3509    0.8330 H   0  0  0  0  0  0  0  0  0  0  0  0
   -3.4613   -2.5070   -0.7408 H   0  0  0  0  0  0  0  0  0  0  0  0
    3.3838    0.6983    1.8849 H   0  0  0  0  0  0  0  0  0  0  0  0
    2.0648   -0.5582   -2.0187 H   0  0  0  0  0  0  0  0  0  0  0  0
   -0.4556   -2.7521   -0.2720 H   0  0  0  0  0  0  0  0  0  0  0  0
    0.0313   -1.8921   -1.5751 H   0  0  0  0  0  0  0  0  0  0  0  0
    4.3667   -1.5385    2.2656 H   0  0  0  0  0  0  0  0  0  0  0  0
    3.0428   -2.7927   -1.6251 H   0  0  0  0  0  0  0  0  0  0  0  0
    4.1971   -3.2870    0.5141 H   0  0  0  0  0  0  0  0  0  0  0  0
   -1.2477   -2.9413   -1.7192 H   0  0  0  0  0  0  0  0  0  0  0  0
  2 14  2  0  0  0  0
  5 19  2  0  0  0  0
  6  8  1  0  0  0  0
  6 12  1  0  0  0  0
  7 10  1  0  0  0  0
  7 30  1  0  0  0  0
  8 21  1  1  0  0  0
  9 11  1  0  0  0  0
  9  8  1  0  0  0  0
  9 22  1  0  0  0  0
 10 24  1  6  0  0  0
 10 13  1  0  0  0  0
 10 12  1  0  0  0  0
 11 15  1  0  0  0  0
 12  1  2  0  0  0  0
 13 19  1  0  0  0  0
 13 26  1  0  0  0  0
 14  8  1  0  0  0  0
 14  3  1  0  0  0  0
 15 17  2  0  0  0  0
 15 28  1  0  0  0  0
 16 18  1  0  0  0  0
 16 11  2  0  0  0  0
 17 32  1  0  0  0  0
 18 20  2  0  0  0  0
 19  4  1  0  0  0  0
 20 34  1  0  0  0  0
 20 17  1  0  0  0  0
 23  9  1  0  0  0  0
 25  6  1  0  0  0  0
 27 13  1  0  0  0  0
 29 16  1  0  0  0  0
 31  7  1  0  0  0  0
 33 18  1  0  0  0  0
 35  7  1  0  0  0  0
M  END
>  <program>
Gaussian 09, Revision D.01

>  <basis>
6-31G(d) (6D, 7F)

>  <method>
B3LYP
$$$$
145454528
 OpenBabel08272016563D
Gaussian 09 #P B3LYP/6-31* sp scf=(conver=6,qc) pop=(npa,hirshfeld)
 49 50  0  0  1  0  0  0  0  0999 V2000
   -1.1622   -0.5903    1.7484 O   0  0  0  0  0  0  0  0  0  0  0  0
   -4.1124   -2.8726    0.8108 O   0  0  0  0  0  1  0  0  0  0  0  0
   -3.1855   -1.8119   -0.9812 O   0  0  0  0  0  0  0  0  0  0  0  0
   -0.5974    1.3316   -1.4906 O   0  0  0  0  0  0  0  0  0  0  0  0
   -3.9667    4.3989   -0.1795 O   0  0  0  0  0  0  0  0  0  0  0  0
   -3.1277    2.4485    0.6285 O   0  0  0  0  0  1  0  0  0  0  0  0
   -0.7250   -2.1909    0.1341 N   0  0  0  0  0  0  0  0  0  0  0  0
    0.4285    1.0910    0.5762 N   0  0  0  0  0  0  0  0  0  0  0  0
    0.7060    3.9954   -0.4309 N   0  0  0  0  0  4  0  0  0  0  0  0
   -1.7939   -3.1054    0.5132 C   0  0  2  0  0  0  0  0  0  0  0  0
   -1.4545   -4.4123   -0.1945 C   0  0  0  0  0  0  0  0  0  0  0  0
   -0.6964   -3.9555   -1.4379 C   0  0  0  0  0  0  0  0  0  0  0  0
    0.0846   -2.7462   -0.9468 C   0  0  0  0  0  0  0  0  0  0  0  0
   -0.4540   -1.0283    0.8399 C   0  0  0  0  0  0  0  0  0  0  0  0
    0.7904   -0.2886    0.4189 C   0  0  2  0  0  0  0  0  0  0  0  0
   -3.0782   -2.5177    0.0105 C   0  0  0  0  0  0  0  0  0  0  0  0
    1.9692   -0.7053    1.2876 C   0  0  0  0  0  0  0  0  0  0  0  0
    3.2934   -0.3726    0.6452 C   0  0  0  0  0  0  0  0  0  0  0  0
   -0.2488    1.8041   -0.4102 C   0  0  0  0  0  0  0  0  0  0  0  0
   -0.4922    3.2604   -0.0238 C   0  0  2  0  0  0  0  0  0  0  0  0
    3.9183   -1.3004   -0.1888 C   0  0  0  0  0  0  0  0  0  0  0  0
    3.8928    0.8637    0.8847 C   0  0  0  0  0  0  0  0  0  0  0  0
   -1.7088    3.8516   -0.7353 C   0  0  0  0  0  0  0  0  0  0  0  0
    5.1417   -0.9918   -0.7814 C   0  0  0  0  0  0  0  0  0  0  0  0
    5.1172    1.1722    0.2911 C   0  0  0  0  0  0  0  0  0  0  0  0
    5.7422    0.2444   -0.5419 C   0  0  0  0  0  0  0  0  0  0  0  0
   -2.9833    3.4799   -0.0156 C   0  0  0  0  0  0  0  0  0  0  0  0
   -1.8276   -3.2000    1.6044 H   0  0  0  0  0  0  0  0  0  0  0  0
   -2.3303   -5.0190   -0.4429 H   0  0  0  0  0  0  0  0  0  0  0  0
   -0.7871   -5.0122    0.4355 H   0  0  0  0  0  0  0  0  0  0  0  0
   -0.0487   -4.7334   -1.8514 H   0  0  0  0  0  0  0  0  0  0  0  0
   -1.4054   -3.6561   -2.2189 H   0  0  0  0  0  0  0  0  0  0  0  0
    1.0540   -3.0398   -0.5340 H   0  0  0  0  0  0  0  0  0  0  0  0
    0.2315   -2.0166   -1.7478 H   0  0  0  0  0  0  0  0  0  0  0  0
    1.0085   -0.4420   -0.6400 H   0  0  0  0  0  0  0  0  0  0  0  0
    1.9146   -0.2404    2.2809 H   0  0  0  0  0  0  0  0  0  0  0  0
    1.9438   -1.7864    1.4792 H   0  0  0  0  0  0  0  0  0  0  0  0
    0.6413    1.5495    1.4582 H   0  0  0  0  0  0  0  0  0  0  0  0
   -0.6083    3.3411    1.0636 H   0  0  0  0  0  0  0  0  0  0  0  0
    3.4620   -2.2672   -0.3838 H   0  0  0  0  0  0  0  0  0  0  0  0
    3.4163    1.5958    1.5309 H   0  0  0  0  0  0  0  0  0  0  0  0
   -1.6457    4.9474   -0.7198 H   0  0  0  0  0  0  0  0  0  0  0  0
   -1.7933    3.5323   -1.7794 H   0  0  0  0  0  0  0  0  0  0  0  0
    1.5106    3.6535    0.0935 H   0  0  0  0  0  0  0  0  0  0  0  0
    0.6064    4.9792   -0.1836 H   0  0  0  0  0  0  0  0  0  0  0  0
    5.6285   -1.7142   -1.4306 H   0  0  0  0  0  0  0  0  0  0  0  0
    5.5835    2.1347    0.4782 H   0  0  0  0  0  0  0  0  0  0  0  0
    6.6952    0.4846   -1.0041 H   0  0  0  0  0  0  0  0  0  0  0  0
    0.8622    3.8948   -1.4242 H   0  0  0  0  0  0  0  0  0  0  0  0
  3 16  2  0  0  0  0
  4 19  2  0  0  0  0
  5 27  2  0  0  0  0
  7 10  1  0  0  0  0
  7 14  1  0  0  0  0
  8 38  1  0  0  0  0
  9 45  1  0  0  0  0
  9 20  1  0  0  0  0
  9 44  1  0  0  0  0
 10 28  1  1  0  0  0
 11 30  1  0  0  0  0
 11 10  1  0  0  0  0
 12 13  1  0  0  0  0
 12 11  1  0  0  0  0
 13 33  1  0  0  0  0
 13  7  1  0  0  0  0
 14  1  2  0  0  0  0
 15 35  1  6  0  0  0
 15  8  1  0  0  0  0
 15 14  1  0  0  0  0
 15 17  1  0  0  0  0
 16 10  1  0  0  0  0
 16  2  1  0  0  0  0
 17 37  1  0  0  0  0
 17 36  1  0  0  0  0
 18 22  1  0  0  0  0
 18 17  1  0  0  0  0
 19 20  1  0  0  0  0
 19  8  1  0  0  0  0
 20 39  1  1  0  0  0
 21 18  2  0  0  0  0
 22 41  1  0  0  0  0
 23 42  1  0  0  0  0
 23 20  1  0  0  0  0
 23 27  1  0  0  0  0
 24 26  2  0  0  0  0
 24 21  1  0  0  0  0
 25 47  1  0  0  0  0
 25 22  2  0  0  0  0
 26 25  1  0  0  0  0
 27  6  1  0  0  0  0
 29 11  1  0  0  0  0
 31 12  1  0  0  0  0
 32 12  1  0  0  0  0
 34 13  1  0  0  0  0
 40 21  1  0  0  0  0
 43 23  1  0  0  0  0
 46 24  1  0  0  0  0
 48 26  1  0  0  0  0
 49  9  1  0  0  0  0
M  END
>  <program>
Gaussian 09, Revision D.01

>  <basis>
6-31G(d) (6D, 7F)

>  <method>
B3LYP
$$$$
151403
 OpenBabel08272016563D
Gaussian 09 #P B3LYP/6-31* sp scf=(conver=6,qc) pop=(npa,hirshfeld)
 30 29  0  0  1  0  0  0  0  0999 V2000
   -1.3588   -0.4056    1.5058 O   0  0  0  0  0  0  0  0  0  0  0  0
    2.0208    3.1632    0.4242 O   0  0  0  0  0  1  0  0  0  0  0  0
    0.8784    2.5836   -1.4488 O   0  0  0  0  0  0  0  0  0  0  0  0
    4.7693   -1.6494   -0.9369 O   0  0  0  0  0  0  0  0  0  0  0  0
   -5.0412    0.0258    1.1081 O   0  0  0  0  0  1  0  0  0  0  0  0
    4.3233   -1.5005    1.2819 O   0  0  0  0  0  1  0  0  0  0  0  0
   -3.9153    1.1270   -0.5289 O   0  0  0  0  0  0  0  0  0  0  0  0
   -0.1330    0.3721   -0.3024 N   0  0  0  0  0  0  0  0  0  0  0  0
   -1.4562   -2.3206   -0.9924 N   0  0  0  0  0  4  0  0  0  0  0  0
    0.8578    1.0840    0.4700 C   0  0  1  0  0  0  0  0  0  0  0  0
    2.0514    0.2027    0.8582 C   0  0  0  0  0  0  0  0  0  0  0  0
   -2.0707   -1.0179   -0.7309 C   0  0  2  0  0  0  0  0  0  0  0  0
    2.8788   -0.3528   -0.3083 C   0  0  0  0  0  0  0  0  0  0  0  0
   -1.1754   -0.3240    0.2926 C   0  0  0  0  0  0  0  0  0  0  0  0
   -3.4912   -1.2296   -0.2061 C   0  0  0  0  0  0  0  0  0  0  0  0
    1.2413    2.3255   -0.3086 C   0  0  0  0  0  0  0  0  0  0  0  0
    4.0367   -1.2250    0.1257 C   0  0  0  0  0  0  0  0  0  0  0  0
   -4.1593    0.0938    0.0799 C   0  0  0  0  0  0  0  0  0  0  0  0
    0.3676    1.4319    1.3883 H   0  0  0  0  0  0  0  0  0  0  0  0
    2.7208    0.7760    1.5135 H   0  0  0  0  0  0  0  0  0  0  0  0
    1.6890   -0.6410    1.4609 H   0  0  0  0  0  0  0  0  0  0  0  0
   -2.0951   -0.4351   -1.6594 H   0  0  0  0  0  0  0  0  0  0  0  0
   -0.0374    0.3559   -1.3138 H   0  0  0  0  0  0  0  0  0  0  0  0
    3.2910    0.4768   -0.8927 H   0  0  0  0  0  0  0  0  0  0  0  0
    2.2380   -0.9574   -0.9596 H   0  0  0  0  0  0  0  0  0  0  0  0
   -4.1073   -1.7643   -0.9380 H   0  0  0  0  0  0  0  0  0  0  0  0
   -3.4748   -1.8163    0.7205 H   0  0  0  0  0  0  0  0  0  0  0  0
   -1.4084   -2.8660   -0.1323 H   0  0  0  0  0  0  0  0  0  0  0  0
   -0.4973   -2.1943   -1.3134 H   0  0  0  0  0  0  0  0  0  0  0  0
   -1.9907   -2.8203   -1.6887 H   0  0  0  0  0  0  0  0  0  0  0  0
  3 16  2  0  0  0  0
  4 17  2  0  0  0  0
  7 18  2  0  0  0  0
  8 14  1  0  0  0  0
  8 10  1  0  0  0  0
  9 12  1  0  0  0  0
  9 28  1  0  0  0  0
 10 11  1  0  0  0  0
 10 19  1  1  0  0  0
 11 21  1  0  0  0  0
 11 20  1  0  0  0  0
 12 22  1  6  0  0  0
 12 15  1  0  0  0  0
 12 14  1  0  0  0  0
 13 17  1  0  0  0  0
 13 11  1  0  0  0  0
 14  1  2  0  0  0  0
 15 18  1  0  0  0  0
 15 27  1  0  0  0  0
 16  2  1  0  0  0  0
 16 10  1  0  0  0  0
 17  6  1  0  0  0  0
 18  5  1  0  0  0  0
 23  8  1  0  0  0  0
 24 13  1  0  0  0  0
 25 13  1  0  0  0  0
 26 15  1  0  0  0  0
 29  9  1  0  0  0  0
 30  9  1  0  0  0  0
M  END
>  <program>
Gaussian 09, Revision D.01

>  <basis>
6-31G(d) (6D, 7F)

>  <method>
B3LYP
$$$$
145454428
 OpenBabel08272016563D
Gaussian 09 #P B3LYP/6-31* sp scf=(conver=6,qc) pop=(npa,hirshfeld)
 44 44  0  0  1  0  0  0  0  0999 V2000
    0.0282    0.8011   -1.6369 O   0  0  0  0  0  0  0  0  0  0  0  0
   -0.5289    4.5905   -1.2813 O   0  0  0  0  0  0  0  0  0  0  0  0
   -0.9491    3.4306    0.6358 O   0  0  0  0  0  1  0  0  0  0  0  0
   -1.4962   -0.5433    1.5923 O   0  0  0  0  0  0  0  0  0  0  0  0
    4.1309   -4.3344    0.2212 O   0  0  0  0  0  1  0  0  0  0  0  0
    4.5277   -2.6764   -1.2787 O   0  0  0  0  0  0  0  0  0  0  0  0
   -5.7569   -0.5643   -0.4889 O   0  0  0  0  0  1  0  0  0  0  0  0
   -3.6683    0.1364   -1.0462 O   0  0  0  0  0  0  0  0  0  0  0  0
    1.1908    1.8343    0.0771 N   0  0  0  0  0  0  0  0  0  0  0  0
   -0.2682   -1.3518   -0.2020 N   0  0  0  0  0  0  0  0  0  0  0  0
   -2.2887   -3.4750    0.7610 N   0  0  0  0  0  4  0  0  0  0  0  0
    1.1727    3.1749   -0.4938 C   0  0  2  0  0  0  0  0  0  0  0  0
    2.2128    3.9501    0.3066 C   0  0  0  0  0  0  0  0  0  0  0  0
    1.9560    1.8015    1.3214 C   0  0  0  0  0  0  0  0  0  0  0  0
    2.1974    3.2627    1.6690 C   0  0  0  0  0  0  0  0  0  0  0  0
    0.6694    0.7344   -0.5867 C   0  0  0  0  0  0  0  0  0  0  0  0
    0.9253   -0.5997    0.0673 C   0  0  2  0  0  0  0  0  0  0  0  0
    2.1794   -1.2359   -0.5245 C   0  0  0  0  0  0  0  0  0  0  0  0
   -0.2079    3.7230   -0.2912 C   0  0  0  0  0  0  0  0  0  0  0  0
    2.5443   -2.5702    0.1325 C   0  0  0  0  0  0  0  0  0  0  0  0
   -1.4042   -1.2606    0.5986 C   0  0  0  0  0  0  0  0  0  0  0  0
   -2.5305   -2.1775    0.1289 C   0  0  2  0  0  0  0  0  0  0  0  0
   -3.9077   -1.6632    0.5485 C   0  0  0  0  0  0  0  0  0  0  0  0
    3.8254   -3.1680   -0.4052 C   0  0  0  0  0  0  0  0  0  0  0  0
   -4.4035   -0.6132   -0.4154 C   0  0  0  0  0  0  0  0  0  0  0  0
    1.4006    3.1209   -1.5638 H   0  0  0  0  0  0  0  0  0  0  0  0
    2.0025    5.0215    0.3809 H   0  0  0  0  0  0  0  0  0  0  0  0
    3.2022    3.8239   -0.1512 H   0  0  0  0  0  0  0  0  0  0  0  0
    2.8976    1.2754    1.1347 H   0  0  0  0  0  0  0  0  0  0  0  0
    1.4019    1.2909    2.1130 H   0  0  0  0  0  0  0  0  0  0  0  0
    3.1223    3.4119    2.2318 H   0  0  0  0  0  0  0  0  0  0  0  0
    1.3679    3.6493    2.2734 H   0  0  0  0  0  0  0  0  0  0  0  0
    1.0190   -0.5179    1.1516 H   0  0  0  0  0  0  0  0  0  0  0  0
    2.0505   -1.3922   -1.6040 H   0  0  0  0  0  0  0  0  0  0  0  0
    3.0271   -0.5461   -0.4255 H   0  0  0  0  0  0  0  0  0  0  0  0
   -0.2929   -1.9383   -1.0304 H   0  0  0  0  0  0  0  0  0  0  0  0
    2.6717   -2.4217    1.2109 H   0  0  0  0  0  0  0  0  0  0  0  0
    1.7420   -3.2984   -0.0316 H   0  0  0  0  0  0  0  0  0  0  0  0
   -2.4817   -2.2967   -0.9603 H   0  0  0  0  0  0  0  0  0  0  0  0
   -4.6313   -2.4880    0.5172 H   0  0  0  0  0  0  0  0  0  0  0  0
   -3.9189   -1.2424    1.5594 H   0  0  0  0  0  0  0  0  0  0  0  0
   -1.4044   -3.8579    0.4276 H   0  0  0  0  0  0  0  0  0  0  0  0
   -3.0085   -4.1368    0.4721 H   0  0  0  0  0  0  0  0  0  0  0  0
   -2.2784   -3.3817    1.7673 H   0  0  0  0  0  0  0  0  0  0  0  0
  1 16  2  0  0  0  0
  2 19  2  0  0  0  0
  6 24  2  0  0  0  0
  7 25  1  0  0  0  0
  8 25  2  0  0  0  0
  9 14  1  0  0  0  0
 10 17  1  0  0  0  0
 10 21  1  0  0  0  0
 11 44  1  0  0  0  0
 12 26  1  6  0  0  0
 12 19  1  0  0  0  0
 12  9  1  0  0  0  0
 12 13  1  0  0  0  0
 13 27  1  0  0  0  0
 13 15  1  0  0  0  0
 14 15  1  0  0  0  0
 14 30  1  0  0  0  0
 15 31  1  0  0  0  0
 15 32  1  0  0  0  0
 16 17  1  0  0  0  0
 16  9  1  0  0  0  0
 17 33  1  1  0  0  0
 18 35  1  0  0  0  0
 18 17  1  0  0  0  0
 18 20  1  0  0  0  0
 19  3  1  0  0  0  0
 20 37  1  0  0  0  0
 21  4  2  0  0  0  0
 22 39  1  6  0  0  0
 22 23  1  0  0  0  0
 22 21  1  0  0  0  0
 22 11  1  0  0  0  0
 23 41  1  0  0  0  0
 24 20  1  0  0  0  0
 24  5  1  0  0  0  0
 25 23  1  0  0  0  0
 28 13  1  0  0  0  0
 29 14  1  0  0  0  0
 34 18  1  0  0  0  0
 36 10  1  0  0  0  0
 38 20  1  0  0  0  0
 40 23  1  0  0  0  0
 42 11  1  0  0  0  0
 43 11  1  0  0  0  0
M  END
>  <program>
Gaussian 09, Revision D.01

>  <basis>
6-31G(d) (6D, 7F)

>  <method>
B3LYP
$$$$
145454508
 OpenBabel08272016563D
Gaussian 09 #P B3LYP/6-31* sp scf=(conver=6,qc) pop=(npa,hirshfeld)
 47 46  0  0  1  0  0  0  0  0999 V2000
    0.1677    4.6785    0.3439 S   0  0  0  0  0  0  0  0  0  0  0  0
   -0.2224   -0.2497   -1.8458 O   0  0  0  0  0  0  0  0  0  0  0  0
    2.9590   -0.2660    1.6897 O   0  0  0  0  0  0  0  0  0  0  0  0
   -3.6913    1.5316    0.6017 O   0  0  0  0  0  1  0  0  0  0  0  0
   -5.1497    0.9094   -1.0227 O   0  0  0  0  0  0  0  0  0  0  0  0
   -4.4204   -3.9925    1.8344 O   0  0  0  0  0  1  0  0  0  0  0  0
   -4.0557   -4.3504   -0.3758 O   0  0  0  0  0  0  0  0  0  0  0  0
    5.9851   -3.4150   -0.1567 O   0  0  0  0  0  1  0  0  0  0  0  0
    3.7598   -2.9912   -0.3295 O   0  0  0  0  0  0  0  0  0  0  0  0
    1.8788    0.3150   -0.2788 N   0  0  0  0  0  0  0  0  0  0  0  0
   -1.7671    0.1879   -0.1697 N   0  0  0  0  0  0  0  0  0  0  0  0
    4.8465    1.1346   -0.4054 N   0  0  0  0  0  4  0  0  0  0  0  0
    0.5803    0.5258    0.3073 C   0  0  1  0  0  0  0  0  0  0  0  0
    0.3934    1.9681    0.7976 C   0  0  0  0  0  0  0  0  0  0  0  0
   -2.9491   -0.1309   -0.9366 C   0  0  1  0  0  0  0  0  0  0  0  0
   -0.4857    0.1004   -0.6972 C   0  0  0  0  0  0  0  0  0  0  0  0
   -3.3310   -1.6128   -0.8473 C   0  0  0  0  0  0  0  0  0  0  0  0
    0.4052    3.0062   -0.3280 C   0  0  0  0  0  0  0  0  0  0  0  0
    4.2482   -0.2000   -0.3638 C   0  0  2  0  0  0  0  0  0  0  0  0
    2.9800   -0.0708    0.4759 C   0  0  0  0  0  0  0  0  0  0  0  0
   -3.6958   -2.1262    0.5511 C   0  0  0  0  0  0  0  0  0  0  0  0
   -4.0488    0.8124   -0.4945 C   0  0  0  0  0  0  0  0  0  0  0  0
    5.2502   -1.1797    0.2496 C   0  0  0  0  0  0  0  0  0  0  0  0
   -4.0533   -3.5963    0.5872 C   0  0  0  0  0  0  0  0  0  0  0  0
    4.9008   -2.6024   -0.1162 C   0  0  0  0  0  0  0  0  0  0  0  0
   -1.6324    4.6411    0.5025 C   0  0  0  0  0  0  0  0  0  0  0  0
    0.4892   -0.1443    1.1716 H   0  0  0  0  0  0  0  0  0  0  0  0
    1.1968    2.2005    1.5096 H   0  0  0  0  0  0  0  0  0  0  0  0
   -0.5443    2.0379    1.3597 H   0  0  0  0  0  0  0  0  0  0  0  0
   -2.7354    0.1165   -1.9836 H   0  0  0  0  0  0  0  0  0  0  0  0
   -4.1831   -1.7969   -1.5154 H   0  0  0  0  0  0  0  0  0  0  0  0
   -2.5023   -2.2193   -1.2378 H   0  0  0  0  0  0  0  0  0  0  0  0
    1.9936    0.4863   -1.2737 H   0  0  0  0  0  0  0  0  0  0  0  0
   -1.8848    0.4284    0.8095 H   0  0  0  0  0  0  0  0  0  0  0  0
    1.3762    2.9942   -0.8350 H   0  0  0  0  0  0  0  0  0  0  0  0
   -0.3597    2.8045   -1.0843 H   0  0  0  0  0  0  0  0  0  0  0  0
    3.9894   -0.5076   -1.3842 H   0  0  0  0  0  0  0  0  0  0  0  0
   -4.5580   -1.5674    0.9333 H   0  0  0  0  0  0  0  0  0  0  0  0
   -2.8501   -1.9767    1.2318 H   0  0  0  0  0  0  0  0  0  0  0  0
    6.2498   -0.9851   -0.1592 H   0  0  0  0  0  0  0  0  0  0  0  0
    5.3114   -1.1049    1.3406 H   0  0  0  0  0  0  0  0  0  0  0  0
    4.2127    1.7781   -0.8781 H   0  0  0  0  0  0  0  0  0  0  0  0
    5.6966    1.1127   -0.9678 H   0  0  0  0  0  0  0  0  0  0  0  0
   -1.9802    5.6220    0.8369 H   0  0  0  0  0  0  0  0  0  0  0  0
   -1.9437    3.9009    1.2433 H   0  0  0  0  0  0  0  0  0  0  0  0
   -2.1006    4.4207   -0.4604 H   0  0  0  0  0  0  0  0  0  0  0  0
    5.0498    1.4611    0.5294 H   0  0  0  0  0  0  0  0  0  0  0  0
  1 26  1  0  0  0  0
  2 16  2  0  0  0  0
  5 22  2  0  0  0  0
  7 24  2  0  0  0  0
  8 25  1  0  0  0  0
  9 25  2  0  0  0  0
 10 13  1  0  0  0  0
 10 20  1  0  0  0  0
 11 34  1  0  0  0  0
 12 19  1  0  0  0  0
 12 47  1  0  0  0  0
 13 14  1  0  0  0  0
 13 27  1  1  0  0  0
 14 29  1  0  0  0  0
 14 28  1  0  0  0  0
 15 30  1  6  0  0  0
 15 17  1  0  0  0  0
 15 22  1  0  0  0  0
 15 11  1  0  0  0  0
 16 11  1  0  0  0  0
 16 13  1  0  0  0  0
 17 21  1  0  0  0  0
 18  1  1  0  0  0  0
 18 14  1  0  0  0  0
 19 37  1  6  0  0  0
 19 23  1  0  0  0  0
 19 20  1  0  0  0  0
 20  3  2  0  0  0  0
 21 24  1  0  0  0  0
 21 38  1  0  0  0  0
 21 39  1  0  0  0  0
 22  4  1  0  0  0  0
 23 41  1  0  0  0  0
 24  6  1  0  0  0  0
 25 23  1  0  0  0  0
 26 44  1  0  0  0  0
 26 45  1  0  0  0  0
 31 17  1  0  0  0  0
 32 17  1  0  0  0  0
 33 10  1  0  0  0  0
 35 18  1  0  0  0  0
 36 18  1  0  0  0  0
 40 23  1  0  0  0  0
 42 12  1  0  0  0  0
 43 12  1  0  0  0  0
 46 26  1  0  0  0  0
M  END
>  <program>
Gaussian 09, Revision D.01

>  <basis>
6-31G(d) (6D, 7F)

>  <method>
B3LYP
$$$$
20574727
 OpenBabel08272016563D
Gaussian 09 #P B3LYP/6-31* sp scf=(conver=6,qc) pop=(npa,hirshfeld)
 24 23  0  0  1  0  0  0  0  0999 V2000
   -2.9872   -1.6232   -0.2266 S   0  0  0  0  0  0  0  0  0  0  0  0
   -0.6905    0.3574   -1.5575 O   0  0  0  0  0  0  0  0  0  0  0  0
    2.5669   -1.1096    1.5224 O   0  0  0  0  0  1  0  0  0  0  0  0
    4.0368   -1.0873   -0.1966 O   0  0  0  0  0  0  0  0  0  0  0  0
    0.7363    0.2931    0.2707 N   0  0  0  0  0  0  0  0  0  0  0  0
   -1.6766    2.0764    0.8801 N   0  0  0  0  0  4  0  0  0  0  0  0
   -1.6323    0.6285    0.6597 C   0  0  2  0  0  0  0  0  0  0  0  0
    1.9550    0.1079   -0.4801 C   0  0  1  0  0  0  0  0  0  0  0  0
   -0.5035    0.4035   -0.3423 C   0  0  0  0  0  0  0  0  0  0  0  0
   -2.9920    0.1628    0.1333 C   0  0  0  0  0  0  0  0  0  0  0  0
    2.5688    1.4514   -0.8432 C   0  0  0  0  0  0  0  0  0  0  0  0
    2.9597   -0.7445    0.2779 C   0  0  0  0  0  0  0  0  0  0  0  0
   -1.4027    0.1237    1.6061 H   0  0  0  0  0  0  0  0  0  0  0  0
    1.7065   -0.4421   -1.3956 H   0  0  0  0  0  0  0  0  0  0  0  0
    0.8016    0.3725    1.2816 H   0  0  0  0  0  0  0  0  0  0  0  0
   -3.2639    0.6851   -0.7902 H   0  0  0  0  0  0  0  0  0  0  0  0
   -3.7786    0.3580    0.8701 H   0  0  0  0  0  0  0  0  0  0  0  0
    2.8374    2.0184    0.0554 H   0  0  0  0  0  0  0  0  0  0  0  0
    3.4798    1.3221   -1.4384 H   0  0  0  0  0  0  0  0  0  0  0  0
    1.8678    2.0614   -1.4240 H   0  0  0  0  0  0  0  0  0  0  0  0
   -0.8088    2.3813    1.3201 H   0  0  0  0  0  0  0  0  0  0  0  0
   -2.4207    2.2982    1.5407 H   0  0  0  0  0  0  0  0  0  0  0  0
   -4.2599   -1.6972   -0.6410 H   0  0  0  0  0  0  0  0  0  0  0  0
   -1.8208    2.5629    0.0076 H   0  0  0  0  0  0  0  0  0  0  0  0
  1 10  1  0  0  0  0
  2  9  2  0  0  0  0
  4 12  2  0  0  0  0
  5 15  1  0  0  0  0
  6 21  1  0  0  0  0
  6 22  1  0  0  0  0
  7  6  1  0  0  0  0
  7 13  1  1  0  0  0
  8 14  1  6  0  0  0
  8  5  1  0  0  0  0
  8 12  1  0  0  0  0
  9  5  1  0  0  0  0
  9  7  1  0  0  0  0
 10  7  1  0  0  0  0
 10 17  1  0  0  0  0
 11  8  1  0  0  0  0
 11 18  1  0  0  0  0
 12  3  1  0  0  0  0
 16 10  1  0  0  0  0
 19 11  1  0  0  0  0
 20 11  1  0  0  0  0
 23  1  1  0  0  0  0
 24  6  1  0  0  0  0
M  END
>  <program>
Gaussian 09, Revision D.01

>  <basis>
6-31G(d) (6D, 7F)

>  <method>
B3LYP
$$$$
16122517
 OpenBabel08272016563D
Gaussian 09 #P B3LYP/6-31* sp scf=(conver=6,qc) pop=(npa,hirshfeld)
 36 35  0  0  1  0  0  0  0  0999 V2000
   -4.0408   -0.0028   -1.2121 S   0  0  0  0  0  0  0  0  0  0  0  0
   -0.2487    3.3666    1.0701 O   0  0  0  0  0  1  0  0  0  0  0  0
   -1.8536   -0.1687    1.7869 O   0  0  0  0  0  0  0  0  0  0  0  0
   -1.0314    2.5926   -0.9143 O   0  0  0  0  0  0  0  0  0  0  0  0
   -0.4455    0.0450   -0.0449 N   0  0  0  0  0  0  0  0  0  0  0  0
    6.2078   -1.1310   -0.6080 N   0  0  0  0  0  4  0  0  0  0  0  0
   -1.9001   -2.8703    0.7414 N   0  0  0  0  0  4  0  0  0  0  0  0
    1.7539    1.1664   -0.1048 C   0  0  0  0  0  0  0  0  0  0  0  0
    0.3390    1.1337    0.4759 C   0  0  1  0  0  0  0  0  0  0  0  0
    2.6102   -0.0623    0.2270 C   0  0  0  0  0  0  0  0  0  0  0  0
    4.0369    0.0282   -0.3246 C   0  0  0  0  0  0  0  0  0  0  0  0
    4.8677   -1.2253   -0.0402 C   0  0  0  0  0  0  0  0  0  0  0  0
   -2.1478   -1.6841   -0.0815 C   0  0  2  0  0  0  0  0  0  0  0  0
   -1.4943   -0.5255    0.6661 C   0  0  0  0  0  0  0  0  0  0  0  0
   -0.4022    2.4071    0.1187 C   0  0  0  0  0  0  0  0  0  0  0  0
   -3.6576   -1.5016   -0.2517 C   0  0  0  0  0  0  0  0  0  0  0  0
    1.7004    1.2732   -1.1969 H   0  0  0  0  0  0  0  0  0  0  0  0
    2.2679    2.0644    0.2613 H   0  0  0  0  0  0  0  0  0  0  0  0
    0.3745    1.0429    1.5687 H   0  0  0  0  0  0  0  0  0  0  0  0
    2.6537   -0.1871    1.3153 H   0  0  0  0  0  0  0  0  0  0  0  0
    2.1290   -0.9609   -0.1772 H   0  0  0  0  0  0  0  0  0  0  0  0
    3.9884    0.1939   -1.4085 H   0  0  0  0  0  0  0  0  0  0  0  0
    4.5361    0.9046    0.1078 H   0  0  0  0  0  0  0  0  0  0  0  0
   -0.2559   -0.2685   -0.9928 H   0  0  0  0  0  0  0  0  0  0  0  0
    4.9501   -1.3759    1.0416 H   0  0  0  0  0  0  0  0  0  0  0  0
    4.3650   -2.1059   -0.4566 H   0  0  0  0  0  0  0  0  0  0  0  0
   -1.6785   -1.8355   -1.0613 H   0  0  0  0  0  0  0  0  0  0  0  0
   -4.0938   -2.3602   -0.7741 H   0  0  0  0  0  0  0  0  0  0  0  0
   -4.1600   -1.4082    0.7187 H   0  0  0  0  0  0  0  0  0  0  0  0
   -2.3247   -3.6865    0.3020 H   0  0  0  0  0  0  0  0  0  0  0  0
   -0.8978   -3.0585    0.7768 H   0  0  0  0  0  0  0  0  0  0  0  0
    6.7052   -2.0066   -0.4482 H   0  0  0  0  0  0  0  0  0  0  0  0
    6.1449   -1.0188   -1.6187 H   0  0  0  0  0  0  0  0  0  0  0  0
   -3.5956    0.8851   -0.3116 H   0  0  0  0  0  0  0  0  0  0  0  0
    6.7117   -0.3584   -0.1965 H   0  0  0  0  0  0  0  0  0  0  0  0
   -2.2678   -2.7383    1.6727 H   0  0  0  0  0  0  0  0  0  0  0  0
  1 34  1  0  0  0  0
  1 16  1  0  0  0  0
  4 15  2  0  0  0  0
  5  9  1  0  0  0  0
  5 14  1  0  0  0  0
  6 32  1  0  0  0  0
  6 35  1  0  0  0  0
  6 12  1  0  0  0  0
  7 31  1  0  0  0  0
  7 36  1  0  0  0  0
  8 10  1  0  0  0  0
  8 18  1  0  0  0  0
  8  9  1  0  0  0  0
  9 19  1  1  0  0  0
 10 20  1  0  0  0  0
 11 12  1  0  0  0  0
 11 23  1  0  0  0  0
 11 10  1  0  0  0  0
 12 25  1  0  0  0  0
 13 27  1  6  0  0  0
 13 14  1  0  0  0  0
 13  7  1  0  0  0  0
 14  3  2  0  0  0  0
 15  9  1  0  0  0  0
 15  2  1  0  0  0  0
 16 13  1  0  0  0  0
 16 29  1  0  0  0  0
 17  8  1  0  0  0  0
 21 10  1  0  0  0  0
 22 11  1  0  0  0  0
 24  5  1  0  0  0  0
 26 12  1  0  0  0  0
 28 16  1  0  0  0  0
 30  7  1  0  0  0  0
 33  6  1  0  0  0  0
M  END
>  <program>
Gaussian 09, Revision D.01

>  <basis>
6-31G(d) (6D, 7F)

>  <method>
B3LYP
$$$$
145454856
 OpenBabel08272016563D
Gaussian 09 #P B3LYP/6-31* sp scf=(conver=6,qc) pop=(npa,hirshfeld)
 42 42  0  0  1  0  0  0  0  0999 V2000
   -3.0060   -1.0616    2.2966 S   0  0  0  0  0  0  0  0  0  0  0  0
    0.2178    0.8031    1.1660 O   0  0  0  0  0  0  0  0  0  0  0  0
   -1.5755   -1.4116   -1.0114 O   0  0  0  0  0  0  0  0  0  0  0  0
    4.0833    1.1948    2.0604 O   0  0  0  0  0  1  0  0  0  0  0  0
    3.7546    2.3643    0.1424 O   0  0  0  0  0  0  0  0  0  0  0  0
    2.2266   -2.6130    0.0009 O   0  0  0  0  0  0  0  0  0  0  0  0
   -1.7562    0.8645   -0.6359 N   0  0  0  0  0  0  0  0  0  0  0  0
    1.7881    0.4889   -0.5239 N   0  0  0  0  0  0  0  0  0  0  0  0
   -4.3430   -1.0941   -1.5584 N   0  0  0  0  0  4  0  0  0  0  0  0
    4.1485   -3.1637   -1.1368 N   0  0  0  0  0  0  0  0  0  0  0  0
   -0.4197    1.2163   -1.0969 C   0  0  1  0  0  0  0  0  0  0  0  0
   -0.4592    2.7290   -1.2820 C   0  0  0  0  0  0  0  0  0  0  0  0
   -1.4986    3.1838   -0.2603 C   0  0  0  0  0  0  0  0  0  0  0  0
   -2.5188    2.0562   -0.2731 C   0  0  0  0  0  0  0  0  0  0  0  0
    0.5408    0.8125   -0.0193 C   0  0  0  0  0  0  0  0  0  0  0  0
   -2.2505   -0.4292   -0.7007 C   0  0  0  0  0  0  0  0  0  0  0  0
   -3.7079   -0.5860   -0.3483 C   0  0  2  0  0  0  0  0  0  0  0  0
    2.8989    0.0880    0.3107 C   0  0  1  0  0  0  0  0  0  0  0  0
   -3.8992   -1.5769    0.7943 C   0  0  0  0  0  0  0  0  0  0  0  0
    3.8490   -0.8754   -0.3969 C   0  0  0  0  0  0  0  0  0  0  0  0
    3.6003    1.3424    0.7988 C   0  0  0  0  0  0  0  0  0  0  0  0
    3.3143   -2.2934   -0.4742 C   0  0  0  0  0  0  0  0  0  0  0  0
   -0.1985    0.6871   -2.0303 H   0  0  0  0  0  0  0  0  0  0  0  0
   -0.8155    2.9706   -2.2911 H   0  0  0  0  0  0  0  0  0  0  0  0
    0.5088    3.2179   -1.1332 H   0  0  0  0  0  0  0  0  0  0  0  0
   -1.0369    3.2646    0.7314 H   0  0  0  0  0  0  0  0  0  0  0  0
   -1.9407    4.1533   -0.5062 H   0  0  0  0  0  0  0  0  0  0  0  0
   -3.0005    1.9355    0.7008 H   0  0  0  0  0  0  0  0  0  0  0  0
   -3.2810    2.2230   -1.0437 H   0  0  0  0  0  0  0  0  0  0  0  0
   -4.2063    0.3472   -0.0869 H   0  0  0  0  0  0  0  0  0  0  0  0
    1.9643    0.6104   -1.5170 H   0  0  0  0  0  0  0  0  0  0  0  0
    2.4708   -0.3929    1.1992 H   0  0  0  0  0  0  0  0  0  0  0  0
   -3.5305   -2.5731    0.5246 H   0  0  0  0  0  0  0  0  0  0  0  0
   -4.9610   -1.6759    1.0461 H   0  0  0  0  0  0  0  0  0  0  0  0
    4.8047   -0.9209    0.1430 H   0  0  0  0  0  0  0  0  0  0  0  0
    4.0688   -0.5286   -1.4141 H   0  0  0  0  0  0  0  0  0  0  0  0
   -4.3065   -0.3844   -2.2898 H   0  0  0  0  0  0  0  0  0  0  0  0
   -5.3317   -1.2686   -1.3821 H   0  0  0  0  0  0  0  0  0  0  0  0
   -3.3754   -2.1024    3.0573 H   0  0  0  0  0  0  0  0  0  0  0  0
    5.0399   -2.8704   -1.5241 H   0  0  0  0  0  0  0  0  0  0  0  0
    3.8960   -4.1388   -1.2583 H   0  0  0  0  0  0  0  0  0  0  0  0
   -3.8861   -1.9403   -1.8671 H   0  0  0  0  0  0  0  0  0  0  0  0
  1 39  1  0  0  0  0
  3 16  2  0  0  0  0
  5 21  2  0  0  0  0
  7 14  1  0  0  0  0
  8 15  1  0  0  0  0
  8 18  1  0  0  0  0
  9 38  1  0  0  0  0
  9 17  1  0  0  0  0
 10 22  1  0  0  0  0
 11 23  1  6  0  0  0
 11  7  1  0  0  0  0
 11 15  1  0  0  0  0
 12 25  1  0  0  0  0
 12 11  1  0  0  0  0
 12 13  1  0  0  0  0
 13 26  1  0  0  0  0
 14 13  1  0  0  0  0
 14 28  1  0  0  0  0
 15  2  2  0  0  0  0
 16  7  1  0  0  0  0
 16 17  1  0  0  0  0
 17 30  1  1  0  0  0
 17 19  1  0  0  0  0
 18 21  1  0  0  0  0
 18 32  1  1  0  0  0
 19 34  1  0  0  0  0
 19  1  1  0  0  0  0
 20 35  1  0  0  0  0
 20 18  1  0  0  0  0
 21  4  1  0  0  0  0
 22 20  1  0  0  0  0
 22  6  2  0  0  0  0
 24 12  1  0  0  0  0
 27 13  1  0  0  0  0
 29 14  1  0  0  0  0
 31  8  1  0  0  0  0
 33 19  1  0  0  0  0
 36 20  1  0  0  0  0
 37  9  1  0  0  0  0
 40 10  1  0  0  0  0
 41 10  1  0  0  0  0
 42  9  1  0  0  0  0
M  END
>  <program>
Gaussian 09, Revision D.01

>  <basis>
6-31G(d) (6D, 7F)

>  <method>
B3LYP
$$$$
67678
 OpenBabel08272016563D
Gaussian 09 #P B3LYP/6-31* sp scf=(conver=6,qc) pop=(npa,hirshfeld)
 26 25  0  0  1  0  0  0  0  0999 V2000
    0.4142   -0.2989   -0.9443 S   0  0  0  0  0  0  0  0  0  0  0  0
   -0.4177   -0.2836    0.9348 S   0  0  0  0  0  0  0  0  0  0  0  0
    3.2405   -1.6516    1.0153 O   0  0  0  0  0  1  0  0  0  0  0  0
   -3.2455   -1.6619   -0.9961 O   0  0  0  0  0  0  0  0  0  0  0  0
    4.0473   -0.9554   -0.9874 O   0  0  0  0  0  0  0  0  0  0  0  0
   -4.0426   -0.9450    1.0025 O   0  0  0  0  0  1  0  0  0  0  0  0
    3.7665    1.6245    0.4024 N   0  0  0  0  0  4  0  0  0  0  0  0
   -3.7657    1.6210   -0.4141 N   0  0  0  0  0  4  0  0  0  0  0  0
    2.7268    0.5959    0.3165 C   0  0  1  0  0  0  0  0  0  0  0  0
   -2.7276    0.5917   -0.3229 C   0  0  1  0  0  0  0  0  0  0  0  0
    1.7158    0.9632   -0.7714 C   0  0  0  0  0  0  0  0  0  0  0  0
   -1.7097    0.9693    0.7562 C   0  0  0  0  0  0  0  0  0  0  0  0
    3.4163   -0.7264    0.0378 C   0  0  0  0  0  0  0  0  0  0  0  0
   -3.4156   -0.7270   -0.0279 C   0  0  0  0  0  0  0  0  0  0  0  0
    2.2508    0.5497    1.3013 H   0  0  0  0  0  0  0  0  0  0  0  0
   -2.2626    0.5338   -1.3111 H   0  0  0  0  0  0  0  0  0  0  0  0
    1.2454    1.9322   -0.5677 H   0  0  0  0  0  0  0  0  0  0  0  0
    2.2107    1.0444   -1.7463 H   0  0  0  0  0  0  0  0  0  0  0  0
   -1.2437    1.9363    0.5409 H   0  0  0  0  0  0  0  0  0  0  0  0
   -2.2007    1.0621    1.7323 H   0  0  0  0  0  0  0  0  0  0  0  0
    4.3797    1.4266    1.1920 H   0  0  0  0  0  0  0  0  0  0  0  0
    3.3371    2.5284    0.5974 H   0  0  0  0  0  0  0  0  0  0  0  0
   -3.3357    2.5180   -0.6371 H   0  0  0  0  0  0  0  0  0  0  0  0
   -4.2086    1.7455    0.4959 H   0  0  0  0  0  0  0  0  0  0  0  0
    4.2963    1.6633   -0.4563 H   0  0  0  0  0  0  0  0  0  0  0  0
   -4.4510    1.3724   -1.1115 H   0  0  0  0  0  0  0  0  0  0  0  0
  1 11  1  0  0  0  0
  1  2  1  0  0  0  0
  4 14  2  0  0  0  0
  5 13  2  0  0  0  0
  7 22  1  0  0  0  0
  7 21  1  0  0  0  0
  8 10  1  0  0  0  0
  8 24  1  0  0  0  0
  9  7  1  0  0  0  0
  9 15  1  1  0  0  0
 10 16  1  6  0  0  0
 10 14  1  0  0  0  0
 10 12  1  0  0  0  0
 11 17  1  0  0  0  0
 11  9  1  0  0  0  0
 12  2  1  0  0  0  0
 12 20  1  0  0  0  0
 13  9  1  0  0  0  0
 13  3  1  0  0  0  0
 14  6  1  0  0  0  0
 18 11  1  0  0  0  0
 19 12  1  0  0  0  0
 23  8  1  0  0  0  0
 25  7  1  0  0  0  0
 26  8  1  0  0  0  0
M  END
>  <program>
Gaussian 09, Revision D.01

>  <basis>
6-31G(d) (6D, 7F)

>  <method>
B3LYP
$$$$
92274598
 OpenBabel08272016563D
Gaussian 09 #P B3LYP/6-31* sp scf=(conver=6,qc) pop=(npa,hirshfeld)
 58 57  0  0  1  0  0  0  0  0999 V2000
   -0.4650   -1.6053   -1.2597 S   0  0  0  0  0  0  0  0  0  0  0  0
    0.1386   -1.2845    0.6770 S   0  0  0  0  0  0  0  0  0  0  0  0
   -1.7088    2.0675   -0.0806 O   0  0  0  0  0  1  0  0  0  0  0  0
    2.0452    2.0956   -0.5050 O   0  0  0  0  0  0  0  0  0  0  0  0
   -4.0574   -0.8989   -1.8977 O   0  0  0  0  0  0  0  0  0  0  0  0
    3.5271   -0.8306    2.1159 O   0  0  0  0  0  0  0  0  0  0  0  0
   -3.1300    3.6541   -0.8243 O   0  0  0  0  0  0  0  0  0  0  0  0
    3.4285    3.6237    0.4138 O   0  0  0  0  0  1  0  0  0  0  0  0
   -3.5065    0.1845    0.0780 N   0  0  0  0  0  0  0  0  0  0  0  0
    3.5930    0.0502   -0.0297 N   0  0  0  0  0  0  0  0  0  0  0  0
   -4.0484   -3.1178   -0.0350 N   0  0  0  0  0  4  0  0  0  0  0  0
    3.6956   -3.2496    0.5306 N   0  0  0  0  0  4  0  0  0  0  0  0
   -5.1868    1.8638    0.6854 C   0  0  0  0  0  0  0  0  0  0  0  0
    5.5562    1.4806   -0.3593 C   0  0  0  0  0  0  0  0  0  0  0  0
   -4.0512    1.4733   -0.2848 C   0  0  1  0  0  0  0  0  0  0  0  0
    4.1852    1.3165    0.3317 C   0  0  1  0  0  0  0  0  0  0  0  0
   -4.6653    2.1724    2.0922 C   0  0  0  0  0  0  0  0  0  0  0  0
   -6.3086    0.8229    0.7540 C   0  0  0  0  0  0  0  0  0  0  0  0
    6.5297    0.3397   -0.0457 C   0  0  0  0  0  0  0  0  0  0  0  0
    5.4234    1.6621   -1.8735 C   0  0  0  0  0  0  0  0  0  0  0  0
   -2.9451   -2.1605   -0.1528 C   0  0  2  0  0  0  0  0  0  0  0  0
    2.7184   -2.1889    0.2781 C   0  0  2  0  0  0  0  0  0  0  0  0
   -3.5570   -0.9082   -0.7748 C   0  0  0  0  0  0  0  0  0  0  0  0
    3.3096   -0.9308    0.9097 C   0  0  0  0  0  0  0  0  0  0  0  0
   -2.9447    2.5154   -0.4126 C   0  0  0  0  0  0  0  0  0  0  0  0
    3.2121    2.4643    0.0791 C   0  0  0  0  0  0  0  0  0  0  0  0
   -1.8419   -2.7726   -1.0192 C   0  0  0  0  0  0  0  0  0  0  0  0
    1.3760   -2.5860    0.8986 C   0  0  0  0  0  0  0  0  0  0  0  0
   -5.6307    2.7942    0.3056 H   0  0  0  0  0  0  0  0  0  0  0  0
    6.0048    2.4055    0.0282 H   0  0  0  0  0  0  0  0  0  0  0  0
   -4.4780    1.3880   -1.2925 H   0  0  0  0  0  0  0  0  0  0  0  0
    4.3481    1.3172    1.4177 H   0  0  0  0  0  0  0  0  0  0  0  0
   -3.0275    0.1031    0.9696 H   0  0  0  0  0  0  0  0  0  0  0  0
    3.3338   -0.0948   -1.0007 H   0  0  0  0  0  0  0  0  0  0  0  0
    6.1986   -0.6089   -0.4806 H   0  0  0  0  0  0  0  0  0  0  0  0
    4.9959    0.7750   -2.3522 H   0  0  0  0  0  0  0  0  0  0  0  0
   -4.2153    1.2912    2.5603 H   0  0  0  0  0  0  0  0  0  0  0  0
    6.4057    1.8399   -2.3249 H   0  0  0  0  0  0  0  0  0  0  0  0
    7.5235    0.5611   -0.4507 H   0  0  0  0  0  0  0  0  0  0  0  0
    4.7919    2.5215   -2.1213 H   0  0  0  0  0  0  0  0  0  0  0  0
   -5.4842    2.5082    2.7375 H   0  0  0  0  0  0  0  0  0  0  0  0
   -3.9163    2.9705    2.0767 H   0  0  0  0  0  0  0  0  0  0  0  0
   -5.9676   -0.1124    1.2097 H   0  0  0  0  0  0  0  0  0  0  0  0
   -7.1460    1.1980    1.3516 H   0  0  0  0  0  0  0  0  0  0  0  0
   -6.6886    0.5976   -0.2483 H   0  0  0  0  0  0  0  0  0  0  0  0
    6.6324    0.2043    1.0354 H   0  0  0  0  0  0  0  0  0  0  0  0
    2.6167   -2.0736   -0.8067 H   0  0  0  0  0  0  0  0  0  0  0  0
   -2.5903   -1.9620    0.8627 H   0  0  0  0  0  0  0  0  0  0  0  0
    1.4887   -2.7294    1.9800 H   0  0  0  0  0  0  0  0  0  0  0  0
   -1.4547   -3.6991   -0.5801 H   0  0  0  0  0  0  0  0  0  0  0  0
    1.0056   -3.5332    0.4923 H   0  0  0  0  0  0  0  0  0  0  0  0
   -2.2250   -3.0228   -2.0162 H   0  0  0  0  0  0  0  0  0  0  0  0
    4.5634   -3.0393    0.0394 H   0  0  0  0  0  0  0  0  0  0  0  0
    3.3551   -4.1277    0.1397 H   0  0  0  0  0  0  0  0  0  0  0  0
   -4.7464   -2.7581    0.6163 H   0  0  0  0  0  0  0  0  0  0  0  0
   -3.7048   -3.9877    0.3707 H   0  0  0  0  0  0  0  0  0  0  0  0
   -4.4644   -3.2896   -0.9395 H   0  0  0  0  0  0  0  0  0  0  0  0
    3.8644   -3.3463    1.5220 H   0  0  0  0  0  0  0  0  0  0  0  0
  1 27  1  0  0  0  0
  1  2  1  0  0  0  0
  2 28  1  0  0  0  0
  4 26  2  0  0  0  0
  5 23  2  0  0  0  0
  7 25  2  0  0  0  0
  9 33  1  0  0  0  0
 10 16  1  0  0  0  0
 10 24  1  0  0  0  0
 11 56  1  0  0  0  0
 11 55  1  0  0  0  0
 12 58  1  0  0  0  0
 13 18  1  0  0  0  0
 13 17  1  0  0  0  0
 14 19  1  0  0  0  0
 14 30  1  0  0  0  0
 14 16  1  0  0  0  0
 15 31  1  6  0  0  0
 15  9  1  0  0  0  0
 15 13  1  0  0  0  0
 16 32  1  1  0  0  0
 17 37  1  0  0  0  0
 17 41  1  0  0  0  0
 18 43  1  0  0  0  0
 18 44  1  0  0  0  0
 19 46  1  0  0  0  0
 20 14  1  0  0  0  0
 21 11  1  0  0  0  0
 21 48  1  1  0  0  0
 22 47  1  6  0  0  0
 22 12  1  0  0  0  0
 22 28  1  0  0  0  0
 22 24  1  0  0  0  0
 23 21  1  0  0  0  0
 23  9  1  0  0  0  0
 24  6  2  0  0  0  0
 25 15  1  0  0  0  0
 25  3  1  0  0  0  0
 26 16  1  0  0  0  0
 26  8  1  0  0  0  0
 27 50  1  0  0  0  0
 27 21  1  0  0  0  0
 28 49  1  0  0  0  0
 29 13  1  0  0  0  0
 34 10  1  0  0  0  0
 35 19  1  0  0  0  0
 36 20  1  0  0  0  0
 38 20  1  0  0  0  0
 39 19  1  0  0  0  0
 40 20  1  0  0  0  0
 42 17  1  0  0  0  0
 45 18  1  0  0  0  0
 51 28  1  0  0  0  0
 52 27  1  0  0  0  0
 53 12  1  0  0  0  0
 54 12  1  0  0  0  0
 57 11  1  0  0  0  0
M  END
>  <program>
Gaussian 09, Revision D.01

>  <basis>
6-31G(d) (6D, 7F)

>  <method>
B3LYP
$$$$
14389323
 OpenBabel08272016563D
Gaussian 09 #P B3LYP/6-31* sp scf=(conver=6,qc) pop=(npa,hirshfeld)
 59 60  0  0  1  0  0  0  0  0999 V2000
   -0.0268    0.8192    1.8853 O   0  0  0  0  0  0  0  0  0  0  0  0
   -0.1489   -1.4567   -1.3702 O   0  0  0  0  0  0  0  0  0  0  0  0
   -1.5902    4.5638    0.5930 O   0  0  0  0  0  0  0  0  0  0  0  0
    0.4019    5.5515    0.9989 O   0  0  0  0  0  1  0  0  0  0  0  0
    4.1983   -2.0972    1.9885 O   0  0  0  0  0  1  0  0  0  0  0  0
    4.0415   -3.7968    0.4895 O   0  0  0  0  0  0  0  0  0  0  0  0
    5.2929   -0.6499   -1.2032 O   0  0  0  0  0  0  0  0  0  0  0  0
   -1.3469   -1.2124    0.6052 N   0  0  0  0  0  0  0  0  0  0  0  0
   -0.5768    2.2018    0.1022 N   0  0  0  0  0  0  0  0  0  0  0  0
   -0.8555   -4.2219   -0.8075 N   0  0  0  0  0  4  0  0  0  0  0  0
   -1.8045    0.1405    0.3841 C   0  0  1  0  0  0  0  0  0  0  0  0
   -3.1332    0.4261    1.0936 C   0  0  0  0  0  0  0  0  0  0  0  0
    0.4156    3.2250    0.3394 C   0  0  1  0  0  0  0  0  0  0  0  0
   -0.7160    1.0749    0.9007 C   0  0  0  0  0  0  0  0  0  0  0  0
   -0.2407   -3.3219    0.1691 C   0  0  2  0  0  0  0  0  0  0  0  0
    1.3418    3.3890   -0.8722 C   0  0  0  0  0  0  0  0  0  0  0  0
   -0.5515   -1.9029   -0.2971 C   0  0  0  0  0  0  0  0  0  0  0  0
   -4.3237   -0.1202    0.3442 C   0  0  0  0  0  0  0  0  0  0  0  0
    1.2697   -3.5975    0.2329 C   0  0  0  0  0  0  0  0  0  0  0  0
    2.3955    2.3114   -0.9594 C   0  0  0  0  0  0  0  0  0  0  0  0
    2.0272   -2.6429    1.1556 C   0  0  0  0  0  0  0  0  0  0  0  0
   -0.2384    4.5562    0.6792 C   0  0  0  0  0  0  0  0  0  0  0  0
   -4.9721    0.6687   -0.6058 C   0  0  0  0  0  0  0  0  0  0  0  0
   -4.7755   -1.4151    0.6002 C   0  0  0  0  0  0  0  0  0  0  0  0
    3.6313    2.4915   -0.3373 C   0  0  0  0  0  0  0  0  0  0  0  0
    2.1337    1.1360   -1.6631 C   0  0  0  0  0  0  0  0  0  0  0  0
   -6.0723    0.1638   -1.2989 C   0  0  0  0  0  0  0  0  0  0  0  0
   -5.8766   -1.9200   -0.0919 C   0  0  0  0  0  0  0  0  0  0  0  0
    3.5103   -2.9156    1.1544 C   0  0  0  0  0  0  0  0  0  0  0  0
   -6.5251   -1.1301   -1.0419 C   0  0  0  0  0  0  0  0  0  0  0  0
    4.6053    1.4963   -0.4198 C   0  0  0  0  0  0  0  0  0  0  0  0
    3.1076    0.1407   -1.7456 C   0  0  0  0  0  0  0  0  0  0  0  0
    4.3435    0.3208   -1.1235 C   0  0  0  0  0  0  0  0  0  0  0  0
   -1.9086    0.2858   -0.6998 H   0  0  0  0  0  0  0  0  0  0  0  0
   -3.1238    0.0243    2.1158 H   0  0  0  0  0  0  0  0  0  0  0  0
   -3.2696    1.5094    1.2144 H   0  0  0  0  0  0  0  0  0  0  0  0
    0.9950    2.9482    1.2296 H   0  0  0  0  0  0  0  0  0  0  0  0
   -1.5725   -1.6442    1.4965 H   0  0  0  0  0  0  0  0  0  0  0  0
   -0.6810   -3.5145    1.1543 H   0  0  0  0  0  0  0  0  0  0  0  0
    0.7588    3.4093   -1.8033 H   0  0  0  0  0  0  0  0  0  0  0  0
    1.8525    4.3614   -0.8378 H   0  0  0  0  0  0  0  0  0  0  0  0
   -1.2250    2.3470   -0.6667 H   0  0  0  0  0  0  0  0  0  0  0  0
    1.4399   -4.6316    0.5606 H   0  0  0  0  0  0  0  0  0  0  0  0
    1.6994   -3.5214   -0.7763 H   0  0  0  0  0  0  0  0  0  0  0  0
    1.6583   -2.7537    2.1818 H   0  0  0  0  0  0  0  0  0  0  0  0
    1.8850   -1.6052    0.8368 H   0  0  0  0  0  0  0  0  0  0  0  0
   -4.6282    1.6776   -0.8171 H   0  0  0  0  0  0  0  0  0  0  0  0
   -4.2793   -2.0409    1.3384 H   0  0  0  0  0  0  0  0  0  0  0  0
   -0.6670   -5.1901   -0.5475 H   0  0  0  0  0  0  0  0  0  0  0  0
   -1.8689   -4.1141   -0.7798 H   0  0  0  0  0  0  0  0  0  0  0  0
    3.8462    3.4027    0.2157 H   0  0  0  0  0  0  0  0  0  0  0  0
    1.1768    0.9858   -2.1545 H   0  0  0  0  0  0  0  0  0  0  0  0
   -6.5772    0.7784   -2.0390 H   0  0  0  0  0  0  0  0  0  0  0  0
   -6.2276   -2.9281    0.1074 H   0  0  0  0  0  0  0  0  0  0  0  0
   -7.3810   -1.5236   -1.5817 H   0  0  0  0  0  0  0  0  0  0  0  0
    5.5653    1.6415    0.0676 H   0  0  0  0  0  0  0  0  0  0  0  0
    2.8908   -0.7705   -2.2956 H   0  0  0  0  0  0  0  0  0  0  0  0
    4.9396   -1.3947   -1.7200 H   0  0  0  0  0  0  0  0  0  0  0  0
   -0.5049   -4.0308   -1.7354 H   0  0  0  0  0  0  0  0  0  0  0  0
  2 17  2  0  0  0  0
  3 22  2  0  0  0  0
  6 29  2  0  0  0  0
  7 33  1  0  0  0  0
  8 38  1  0  0  0  0
  9 13  1  0  0  0  0
  9 14  1  0  0  0  0
 10 50  1  0  0  0  0
 10 49  1  0  0  0  0
 10 15  1  0  0  0  0
 11 34  1  6  0  0  0
 11  8  1  0  0  0  0
 11 14  1  0  0  0  0
 11 12  1  0  0  0  0
 12 36  1  0  0  0  0
 12 35  1  0  0  0  0
 13 22  1  0  0  0  0
 13 37  1  1  0  0  0
 14  1  2  0  0  0  0
 15 19  1  0  0  0  0
 15 39  1  1  0  0  0
 16 41  1  0  0  0  0
 16 13  1  0  0  0  0
 17 15  1  0  0  0  0
 17  8  1  0  0  0  0
 18 24  1  0  0  0  0
 18 12  1  0  0  0  0
 19 43  1  0  0  0  0
 19 21  1  0  0  0  0
 20 16  1  0  0  0  0
 20 25  1  0  0  0  0
 21 45  1  0  0  0  0
 22  4  1  0  0  0  0
 23 18  2  0  0  0  0
 24 48  1  0  0  0  0
 25 51  1  0  0  0  0
 26 20  2  0  0  0  0
 27 30  2  0  0  0  0
 27 23  1  0  0  0  0
 28 54  1  0  0  0  0
 28 24  2  0  0  0  0
 29 21  1  0  0  0  0
 29  5  1  0  0  0  0
 30 28  1  0  0  0  0
 31 25  2  0  0  0  0
 31 56  1  0  0  0  0
 32 26  1  0  0  0  0
 32 33  2  0  0  0  0
 33 31  1  0  0  0  0
 40 16  1  0  0  0  0
 42  9  1  0  0  0  0
 44 19  1  0  0  0  0
 46 21  1  0  0  0  0
 47 23  1  0  0  0  0
 52 26  1  0  0  0  0
 53 27  1  0  0  0  0
 55 30  1  0  0  0  0
 57 32  1  0  0  0  0
 58  7  1  0  0  0  0
 59 10  1  0  0  0  0
M  END
>  <program>
Gaussian 09, Revision D.01

>  <basis>
6-31G(d) (6D, 7F)

>  <method>
B3LYP
$$$$
9972600
 OpenBabel08272016563D
Gaussian 09 #P B3LYP/6-31* sp scf=(conver=6,qc) pop=(npa,hirshfeld)
 41 41  0  0  1  0  0  0  0  0999 V2000
   -0.5007   -0.4614    1.5315 O   0  0  0  0  0  0  0  0  0  0  0  0
   -1.3760    3.0128   -0.7653 O   0  0  0  0  0  0  0  0  0  0  0  0
    0.0790    4.2132    0.4798 O   0  0  0  0  0  1  0  0  0  0  0  0
   -5.4470   -1.9505    0.5471 O   0  0  0  0  0  0  0  0  0  0  0  0
    5.1946   -2.5337    0.2397 O   0  0  0  0  0  0  0  0  0  0  0  0
   -0.1377    0.7324   -0.4264 N   0  0  0  0  0  0  0  0  0  0  0  0
   -0.4219   -2.6057   -0.4105 N   0  0  0  0  0  4  0  0  0  0  0  0
   -5.8853    0.2610    0.1005 N   0  0  0  0  0  0  0  0  0  0  0  0
    0.5431    1.8600    0.1676 C   0  0  1  0  0  0  0  0  0  0  0  0
   -1.2545   -1.4117   -0.5635 C   0  0  1  0  0  0  0  0  0  0  0  0
    1.9480    2.0321   -0.4233 C   0  0  0  0  0  0  0  0  0  0  0  0
   -2.6920   -1.7335   -0.1239 C   0  0  0  0  0  0  0  0  0  0  0  0
   -0.6070   -0.3437    0.3129 C   0  0  0  0  0  0  0  0  0  0  0  0
    2.8161    0.8105   -0.2465 C   0  0  0  0  0  0  0  0  0  0  0  0
   -3.6302   -0.5254   -0.2032 C   0  0  0  0  0  0  0  0  0  0  0  0
   -0.2576    3.1413   -0.0119 C   0  0  0  0  0  0  0  0  0  0  0  0
    3.5999    0.6936    0.8910 C   0  0  0  0  0  0  0  0  0  0  0  0
    2.8140   -0.1710   -1.2240 C   0  0  0  0  0  0  0  0  0  0  0  0
   -5.0642   -0.8434    0.1814 C   0  0  0  0  0  0  0  0  0  0  0  0
    4.4028   -0.4347    1.0540 C   0  0  0  0  0  0  0  0  0  0  0  0
    3.6170   -1.3003   -1.0599 C   0  0  0  0  0  0  0  0  0  0  0  0
    4.4109   -1.4322    0.0786 C   0  0  0  0  0  0  0  0  0  0  0  0
    0.6119    1.6915    1.2495 H   0  0  0  0  0  0  0  0  0  0  0  0
   -1.2485   -1.1103   -1.6163 H   0  0  0  0  0  0  0  0  0  0  0  0
    2.4444    2.9005    0.0297 H   0  0  0  0  0  0  0  0  0  0  0  0
    1.8785    2.2737   -1.4945 H   0  0  0  0  0  0  0  0  0  0  0  0
   -2.6974   -2.1100    0.9082 H   0  0  0  0  0  0  0  0  0  0  0  0
   -3.0933   -2.5424   -0.7488 H   0  0  0  0  0  0  0  0  0  0  0  0
   -0.3065    0.7630   -1.4283 H   0  0  0  0  0  0  0  0  0  0  0  0
   -3.6340   -0.1301   -1.2252 H   0  0  0  0  0  0  0  0  0  0  0  0
   -3.2785    0.2720    0.4621 H   0  0  0  0  0  0  0  0  0  0  0  0
   -0.4713   -2.9438    0.5508 H   0  0  0  0  0  0  0  0  0  0  0  0
   -0.7975   -3.3582   -0.9877 H   0  0  0  0  0  0  0  0  0  0  0  0
    3.5976    1.4636    1.6570 H   0  0  0  0  0  0  0  0  0  0  0  0
    2.2023   -0.0787   -2.1167 H   0  0  0  0  0  0  0  0  0  0  0  0
    5.0155   -0.5260    1.9467 H   0  0  0  0  0  0  0  0  0  0  0  0
    3.6193   -2.0733   -1.8239 H   0  0  0  0  0  0  0  0  0  0  0  0
   -6.8700    0.1973    0.3370 H   0  0  0  0  0  0  0  0  0  0  0  0
   -5.5449    1.1698   -0.1974 H   0  0  0  0  0  0  0  0  0  0  0  0
    5.6742   -2.4585    1.0819 H   0  0  0  0  0  0  0  0  0  0  0  0
    0.5352   -2.4064   -0.6671 H   0  0  0  0  0  0  0  0  0  0  0  0
  2 16  2  0  0  0  0
  5 40  1  0  0  0  0
  6  9  1  0  0  0  0
  6 13  1  0  0  0  0
  7 32  1  0  0  0  0
  8 19  1  0  0  0  0
  8 38  1  0  0  0  0
  9 23  1  1  0  0  0
 10 24  1  6  0  0  0
 10  7  1  0  0  0  0
 10 12  1  0  0  0  0
 10 13  1  0  0  0  0
 11 14  1  0  0  0  0
 11 25  1  0  0  0  0
 11  9  1  0  0  0  0
 12 27  1  0  0  0  0
 13  1  2  0  0  0  0
 14 17  1  0  0  0  0
 15 12  1  0  0  0  0
 15 19  1  0  0  0  0
 15 31  1  0  0  0  0
 16  9  1  0  0  0  0
 16  3  1  0  0  0  0
 17 20  2  0  0  0  0
 17 34  1  0  0  0  0
 18 21  1  0  0  0  0
 18 14  2  0  0  0  0
 19  4  2  0  0  0  0
 20 36  1  0  0  0  0
 21 22  2  0  0  0  0
 22  5  1  0  0  0  0
 22 20  1  0  0  0  0
 26 11  1  0  0  0  0
 28 12  1  0  0  0  0
 29  6  1  0  0  0  0
 30 15  1  0  0  0  0
 33  7  1  0  0  0  0
 35 18  1  0  0  0  0
 37 21  1  0  0  0  0
 39  8  1  0  0  0  0
 41  7  1  0  0  0  0
M  END
>  <program>
Gaussian 09, Revision D.01

>  <basis>
6-31G(d) (6D, 7F)

>  <method>
B3LYP
$$$$
145455491
 OpenBabel08272016563D
Gaussian 09 #P B3LYP/6-31* sp scf=(conver=6,qc) pop=(npa,hirshfeld)
 36 35  0  0  1  0  0  0  0  0999 V2000
   -2.0077   -1.7597    1.5050 O   0  0  0  0  0  0  0  0  0  0  0  0
    1.4621   -2.3463   -1.2638 O   0  0  0  0  0  0  0  0  0  0  0  0
    1.2865    1.0716   -0.4573 O   0  0  0  0  0  0  0  0  0  0  0  0
   -1.6482    2.5546   -0.0312 O   0  0  0  0  0  1  0  0  0  0  0  0
   -3.6472    2.7609   -1.0896 O   0  0  0  0  0  0  0  0  0  0  0  0
    4.5348   -0.3607   -0.8830 O   0  0  0  0  0  0  0  0  0  0  0  0
    5.7766    1.4731   -0.3884 O   0  0  0  0  0  1  0  0  0  0  0  0
   -0.6322   -0.7444   -0.0664 N   0  0  0  0  0  0  0  0  0  0  0  0
   -3.6362   -2.0048   -0.8930 N   0  0  0  0  0  4  0  0  0  0  0  0
    2.7663    0.0324    0.9980 N   0  0  0  0  0  0  0  0  0  0  0  0
   -3.0240   -0.7521   -0.4459 C   0  0  1  0  0  0  0  0  0  0  0  0
   -4.0743    0.0898    0.2932 C   0  0  0  0  0  0  0  0  0  0  0  0
    0.6302   -1.0196    0.5808 C   0  0  1  0  0  0  0  0  0  0  0  0
   -1.8551   -1.1413    0.4543 C   0  0  0  0  0  0  0  0  0  0  0  0
   -3.5147    1.3811    0.8887 C   0  0  0  0  0  0  0  0  0  0  0  0
    1.2132   -2.3576    0.1368 C   0  0  0  0  0  0  0  0  0  0  0  0
    1.5777    0.1400    0.2909 C   0  0  0  0  0  0  0  0  0  0  0  0
   -2.9719    2.3032   -0.1752 C   0  0  0  0  0  0  0  0  0  0  0  0
    3.8104    1.0280    0.9280 C   0  0  0  0  0  0  0  0  0  0  0  0
    4.8094    0.7540   -0.1667 C   0  0  0  0  0  0  0  0  0  0  0  0
   -2.6720   -0.2072   -1.3288 H   0  0  0  0  0  0  0  0  0  0  0  0
   -4.8953    0.3322   -0.3941 H   0  0  0  0  0  0  0  0  0  0  0  0
   -4.5131   -0.4950    1.1139 H   0  0  0  0  0  0  0  0  0  0  0  0
    0.4581   -1.0486    1.6642 H   0  0  0  0  0  0  0  0  0  0  0  0
   -0.6080   -0.2593   -0.9595 H   0  0  0  0  0  0  0  0  0  0  0  0
   -4.3004    1.9255    1.4242 H   0  0  0  0  0  0  0  0  0  0  0  0
   -2.7310    1.1664    1.6246 H   0  0  0  0  0  0  0  0  0  0  0  0
    0.5059   -3.1690    0.3374 H   0  0  0  0  0  0  0  0  0  0  0  0
    2.1491   -2.5991    0.6493 H   0  0  0  0  0  0  0  0  0  0  0  0
   -2.9725   -2.5220   -1.4704 H   0  0  0  0  0  0  0  0  0  0  0  0
   -4.4341   -1.8002   -1.4944 H   0  0  0  0  0  0  0  0  0  0  0  0
    2.9159   -0.7624    1.6113 H   0  0  0  0  0  0  0  0  0  0  0  0
    4.3337    1.0154    1.8882 H   0  0  0  0  0  0  0  0  0  0  0  0
    3.3626    2.0103    0.7547 H   0  0  0  0  0  0  0  0  0  0  0  0
    2.1778   -1.7101   -1.4325 H   0  0  0  0  0  0  0  0  0  0  0  0
   -3.9229   -2.5610   -0.1002 H   0  0  0  0  0  0  0  0  0  0  0  0
  2 16  1  0  0  0  0
  3 17  2  0  0  0  0
  5 18  2  0  0  0  0
  6 20  2  0  0  0  0
  7 20  1  0  0  0  0
  8 14  1  0  0  0  0
  8 13  1  0  0  0  0
  9 11  1  0  0  0  0
  9 36  1  0  0  0  0
 10 32  1  0  0  0  0
 11 21  1  6  0  0  0
 11 12  1  0  0  0  0
 11 14  1  0  0  0  0
 12 15  1  0  0  0  0
 12 23  1  0  0  0  0
 13 24  1  1  0  0  0
 14  1  2  0  0  0  0
 15 26  1  0  0  0  0
 15 27  1  0  0  0  0
 16 28  1  0  0  0  0
 16 13  1  0  0  0  0
 16 29  1  0  0  0  0
 17 13  1  0  0  0  0
 17 10  1  0  0  0  0
 18  4  1  0  0  0  0
 18 15  1  0  0  0  0
 19 10  1  0  0  0  0
 19 33  1  0  0  0  0
 20 19  1  0  0  0  0
 22 12  1  0  0  0  0
 25  8  1  0  0  0  0
 30  9  1  0  0  0  0
 31  9  1  0  0  0  0
 34 19  1  0  0  0  0
 35  2  1  0  0  0  0
M  END
>  <program>
Gaussian 09, Revision D.01

>  <basis>
6-31G(d) (6D, 7F)

>  <method>
B3LYP
$$$$
100094
 OpenBabel08272016563D
Gaussian 09 #P B3LYP/6-31* sp scf=(conver=6,qc) pop=(npa,hirshfeld)
 42 43  0  0  1  0  0  0  0  0999 V2000
   -0.7383    0.0413    2.2536 O   0  0  0  0  0  0  0  0  0  0  0  0
   -2.3223    2.3803   -0.9199 O   0  0  0  0  0  0  0  0  0  0  0  0
   -1.1705    4.1836   -0.1922 O   0  0  0  0  0  1  0  0  0  0  0  0
   -4.4873    0.1451   -1.0174 O   0  0  0  0  0  1  0  0  0  0  0  0
   -3.7851   -1.9766   -1.4217 O   0  0  0  0  0  0  0  0  0  0  0  0
   -0.6202    0.6291    0.0100 N   0  0  0  0  0  0  0  0  0  0  0  0
    3.9481    0.6184    1.1471 N   0  0  0  0  0  0  0  0  0  0  0  0
   -0.1950   -2.5433    1.0340 N   0  0  0  0  0  4  0  0  0  0  0  0
    1.1401    2.2760   -0.4974 C   0  0  0  0  0  0  0  0  0  0  0  0
   -0.2017    2.0008    0.1945 C   0  0  1  0  0  0  0  0  0  0  0  0
    2.2507    1.3850   -0.0158 C   0  0  0  0  0  0  0  0  0  0  0  0
    2.5969    0.1345   -0.5617 C   0  0  0  0  0  0  0  0  0  0  0  0
   -1.2530   -1.6357    0.5873 C   0  0  1  0  0  0  0  0  0  0  0  0
    3.6764   -0.3345    0.1907 C   0  0  0  0  0  0  0  0  0  0  0  0
   -2.5958   -2.0918    1.1765 C   0  0  0  0  0  0  0  0  0  0  0  0
    3.0803    1.6704    1.0249 C   0  0  0  0  0  0  0  0  0  0  0  0
   -0.8550   -0.2415    1.0635 C   0  0  0  0  0  0  0  0  0  0  0  0
   -1.2607    2.9668   -0.3171 C   0  0  0  0  0  0  0  0  0  0  0  0
    2.1122   -0.6598   -1.6193 C   0  0  0  0  0  0  0  0  0  0  0  0
   -3.7586   -1.1542    0.8482 C   0  0  0  0  0  0  0  0  0  0  0  0
    4.2972   -1.5630   -0.0629 C   0  0  0  0  0  0  0  0  0  0  0  0
    2.7229   -1.8910   -1.8848 C   0  0  0  0  0  0  0  0  0  0  0  0
    3.7989   -2.3332   -1.1168 C   0  0  0  0  0  0  0  0  0  0  0  0
   -4.0093   -1.0645   -0.6354 C   0  0  0  0  0  0  0  0  0  0  0  0
    1.0292    2.1610   -1.5841 H   0  0  0  0  0  0  0  0  0  0  0  0
    1.4286    3.3237   -0.3415 H   0  0  0  0  0  0  0  0  0  0  0  0
   -0.1090    2.1902    1.2708 H   0  0  0  0  0  0  0  0  0  0  0  0
   -1.2861   -1.6733   -0.5065 H   0  0  0  0  0  0  0  0  0  0  0  0
   -0.7873    0.3181   -0.9422 H   0  0  0  0  0  0  0  0  0  0  0  0
   -2.5220   -2.1576    2.2699 H   0  0  0  0  0  0  0  0  0  0  0  0
   -2.8284   -3.1031    0.8178 H   0  0  0  0  0  0  0  0  0  0  0  0
    3.1424    2.5164    1.6956 H   0  0  0  0  0  0  0  0  0  0  0  0
    4.6818    0.5499    1.8382 H   0  0  0  0  0  0  0  0  0  0  0  0
    1.2762   -0.3306   -2.2304 H   0  0  0  0  0  0  0  0  0  0  0  0
   -3.5588   -0.1512    1.2420 H   0  0  0  0  0  0  0  0  0  0  0  0
   -4.6773   -1.5200    1.3190 H   0  0  0  0  0  0  0  0  0  0  0  0
    5.1340   -1.9079    0.5339 H   0  0  0  0  0  0  0  0  0  0  0  0
   -0.1764   -2.5800    2.0534 H   0  0  0  0  0  0  0  0  0  0  0  0
   -0.4085   -3.4919    0.7265 H   0  0  0  0  0  0  0  0  0  0  0  0
    2.3532   -2.5075   -2.6996 H   0  0  0  0  0  0  0  0  0  0  0  0
    4.2580   -3.2924   -1.3407 H   0  0  0  0  0  0  0  0  0  0  0  0
    0.7007   -2.2476    0.6750 H   0  0  0  0  0  0  0  0  0  0  0  0
  2 18  2  0  0  0  0
  4 24  1  0  0  0  0
  5 24  2  0  0  0  0
  6 10  1  0  0  0  0
  6 17  1  0  0  0  0
  7 33  1  0  0  0  0
  8 38  1  0  0  0  0
  9 26  1  0  0  0  0
  9 11  1  0  0  0  0
  9 10  1  0  0  0  0
 10 27  1  1  0  0  0
 11 16  2  0  0  0  0
 12 11  1  0  0  0  0
 12 14  1  0  0  0  0
 13 28  1  6  0  0  0
 13  8  1  0  0  0  0
 13 17  1  0  0  0  0
 13 15  1  0  0  0  0
 14  7  1  0  0  0  0
 15 30  1  0  0  0  0
 16  7  1  0  0  0  0
 16 32  1  0  0  0  0
 17  1  2  0  0  0  0
 18  3  1  0  0  0  0
 18 10  1  0  0  0  0
 19 12  2  0  0  0  0
 20 15  1  0  0  0  0
 20 35  1  0  0  0  0
 20 36  1  0  0  0  0
 21 14  2  0  0  0  0
 21 37  1  0  0  0  0
 22 19  1  0  0  0  0
 22 23  2  0  0  0  0
 23 21  1  0  0  0  0
 24 20  1  0  0  0  0
 25  9  1  0  0  0  0
 29  6  1  0  0  0  0
 31 15  1  0  0  0  0
 34 19  1  0  0  0  0
 39  8  1  0  0  0  0
 40 22  1  0  0  0  0
 41 23  1  0  0  0  0
 42  8  1  0  0  0  0
M  END
>  <program>
Gaussian 09, Revision D.01

>  <basis>
6-31G(d) (6D, 7F)

>  <method>
B3LYP
$$$$
97363
 OpenBabel08272016563D
Gaussian 09 #P B3LYP/6-31* sp scf=(conver=6,qc) pop=(npa,hirshfeld)
 22 21  0  0  1  0  0  0  0  0999 V2000
   -0.4418    2.3761   -0.8782 O   0  0  0  0  0  0  0  0  0  0  0  0
    1.3259    2.9532    0.4169 O   0  0  0  0  0  1  0  0  0  0  0  0
    3.1006   -1.9563   -0.8511 O   0  0  0  0  0  0  0  0  0  0  0  0
   -1.8904    0.1072    1.3820 O   0  0  0  0  0  0  0  0  0  0  0  0
    1.8485   -1.9716    1.0424 O   0  0  0  0  0  1  0  0  0  0  0  0
   -0.3484   -0.1492   -0.3364 N   0  0  0  0  0  0  0  0  0  0  0  0
   -3.8799   -0.8253   -0.2649 N   0  0  0  0  0  4  0  0  0  0  0  0
    0.7273    0.6082    0.2557 C   0  0  1  0  0  0  0  0  0  0  0  0
    2.0894    0.0981   -0.2223 C   0  0  0  0  0  0  0  0  0  0  0  0
    0.5878    2.0915   -0.0459 C   0  0  0  0  0  0  0  0  0  0  0  0
   -1.5778   -0.3394    0.2802 C   0  0  0  0  0  0  0  0  0  0  0  0
    2.3094   -1.3678    0.0843 C   0  0  0  0  0  0  0  0  0  0  0  0
   -2.5035   -1.2003   -0.5549 C   0  0  0  0  0  0  0  0  0  0  0  0
    0.6449    0.5018    1.3451 H   0  0  0  0  0  0  0  0  0  0  0  0
    2.9047    0.6636    0.2430 H   0  0  0  0  0  0  0  0  0  0  0  0
    2.1665    0.2410   -1.3082 H   0  0  0  0  0  0  0  0  0  0  0  0
   -0.2089   -0.5119   -1.2758 H   0  0  0  0  0  0  0  0  0  0  0  0
   -2.3325   -2.2504   -0.2987 H   0  0  0  0  0  0  0  0  0  0  0  0
   -2.3076   -1.0656   -1.6229 H   0  0  0  0  0  0  0  0  0  0  0  0
   -4.0219    0.1612   -0.4755 H   0  0  0  0  0  0  0  0  0  0  0  0
   -4.0689   -0.9386    0.7296 H   0  0  0  0  0  0  0  0  0  0  0  0
   -4.5165   -1.3916   -0.8069 H   0  0  0  0  0  0  0  0  0  0  0  0
  1 10  2  0  0  0  0
  3 12  2  0  0  0  0
  6  8  1  0  0  0  0
  6 11  1  0  0  0  0
  7 21  1  0  0  0  0
  8 14  1  1  0  0  0
  9 12  1  0  0  0  0
  9 15  1  0  0  0  0
  9  8  1  0  0  0  0
 10  8  1  0  0  0  0
 10  2  1  0  0  0  0
 11  4  2  0  0  0  0
 12  5  1  0  0  0  0
 13 18  1  0  0  0  0
 13  7  1  0  0  0  0
 13 11  1  0  0  0  0
 16  9  1  0  0  0  0
 17  6  1  0  0  0  0
 19 13  1  0  0  0  0
 20  7  1  0  0  0  0
 22  7  1  0  0  0  0
M  END
>  <program>
Gaussian 09, Revision D.01

>  <basis>
6-31G(d) (6D, 7F)

>  <method>
B3LYP
$$$$
18221000
 OpenBabel08272016563D
Gaussian 09 #P B3LYP/6-31* sp scf=(conver=6,qc) pop=(npa,hirshfeld)
 51 50  0  0  1  0  0  0  0  0999 V2000
   -1.1036   -0.1169   -2.2979 O   0  0  0  0  0  0  0  0  0  0  0  0
    0.2766   -3.4400    0.6078 O   0  0  0  0  0  1  0  0  0  0  0  0
    1.6259   -4.2984   -1.0026 O   0  0  0  0  0  0  0  0  0  0  0  0
   -0.5204    2.6414    0.4999 O   0  0  0  0  0  0  0  0  0  0  0  0
   -5.7524   -1.9551    0.5164 O   0  0  0  0  0  0  0  0  0  0  0  0
   -0.1856   -1.2597   -0.4958 N   0  0  0  0  0  0  0  0  0  0  0  0
   -2.3159    1.5863   -0.5302 N   0  0  0  0  0  0  0  0  0  0  0  0
    4.6978    0.0931    1.1022 N   0  0  0  0  0  0  0  0  0  0  0  0
   -6.4488   -0.4246    2.0830 N   0  0  0  0  0  0  0  0  0  0  0  0
   -0.9762    4.8843   -1.0275 N   0  0  0  0  0  4  0  0  0  0  0  0
    6.5411    1.1937    0.0229 N   0  0  0  0  0  4  0  0  0  0  0  0
    6.4480    1.0349    2.2950 N   0  0  0  0  0  0  0  0  0  0  0  0
   -2.0310    0.2447   -0.0880 C   0  0  1  0  0  0  0  0  0  0  0  0
    0.8020   -2.0153   -1.2313 C   0  0  1  0  0  0  0  0  0  0  0  0
    2.1361   -1.2734   -1.3522 C   0  0  0  0  0  0  0  0  0  0  0  0
   -3.2992   -0.6100    0.0207 C   0  0  0  0  0  0  0  0  0  0  0  0
    2.8054   -0.9593   -0.0080 C   0  0  0  0  0  0  0  0  0  0  0  0
   -1.0629   -0.3663   -1.0946 C   0  0  0  0  0  0  0  0  0  0  0  0
   -4.3124   -0.0710    1.0329 C   0  0  0  0  0  0  0  0  0  0  0  0
    4.1035   -0.1848   -0.2062 C   0  0  0  0  0  0  0  0  0  0  0  0
    0.9537   -3.3711   -0.5684 C   0  0  0  0  0  0  0  0  0  0  0  0
   -1.5307    2.6848   -0.1983 C   0  0  0  0  0  0  0  0  0  0  0  0
   -5.5536   -0.9333    1.1664 C   0  0  0  0  0  0  0  0  0  0  0  0
   -2.0836    3.9734   -0.7739 C   0  0  0  0  0  0  0  0  0  0  0  0
    5.8246    0.7357    1.1062 C   0  0  0  0  0  0  0  0  0  0  0  0
   -1.5428    0.3063    0.8929 H   0  0  0  0  0  0  0  0  0  0  0  0
    0.3997   -2.1995   -2.2346 H   0  0  0  0  0  0  0  0  0  0  0  0
    1.9728   -0.3340   -1.8955 H   0  0  0  0  0  0  0  0  0  0  0  0
    2.8269   -1.8741   -1.9588 H   0  0  0  0  0  0  0  0  0  0  0  0
   -3.0238   -1.6362    0.2973 H   0  0  0  0  0  0  0  0  0  0  0  0
   -3.7815   -0.6865   -0.9635 H   0  0  0  0  0  0  0  0  0  0  0  0
    2.1286   -0.3711    0.6225 H   0  0  0  0  0  0  0  0  0  0  0  0
    3.0157   -1.8878    0.5356 H   0  0  0  0  0  0  0  0  0  0  0  0
   -0.2276   -1.3880    0.5108 H   0  0  0  0  0  0  0  0  0  0  0  0
   -4.6368    0.9364    0.7429 H   0  0  0  0  0  0  0  0  0  0  0  0
   -3.8422    0.0014    2.0209 H   0  0  0  0  0  0  0  0  0  0  0  0
   -3.1022    1.7180   -1.1584 H   0  0  0  0  0  0  0  0  0  0  0  0
    3.8882    0.7543   -0.7325 H   0  0  0  0  0  0  0  0  0  0  0  0
    4.7903   -0.7825   -0.8178 H   0  0  0  0  0  0  0  0  0  0  0  0
   -2.7856    4.4069   -0.0546 H   0  0  0  0  0  0  0  0  0  0  0  0
   -2.6140    3.7790   -1.7104 H   0  0  0  0  0  0  0  0  0  0  0  0
   -6.2671    0.4268    2.6045 H   0  0  0  0  0  0  0  0  0  0  0  0
   -7.3285   -0.8953    2.2698 H   0  0  0  0  0  0  0  0  0  0  0  0
   -1.3407    5.7576   -1.4053 H   0  0  0  0  0  0  0  0  0  0  0  0
   -0.5226    5.1260   -0.1471 H   0  0  0  0  0  0  0  0  0  0  0  0
    7.4177    1.6882    0.1476 H   0  0  0  0  0  0  0  0  0  0  0  0
    6.2248    1.0593   -0.9303 H   0  0  0  0  0  0  0  0  0  0  0  0
    7.3286    1.5364    2.3199 H   0  0  0  0  0  0  0  0  0  0  0  0
    6.0408    0.7624    3.1833 H   0  0  0  0  0  0  0  0  0  0  0  0
    4.2526   -0.2007    1.9591 H   0  0  0  0  0  0  0  0  0  0  0  0
   -0.3142    4.4683   -1.6665 H   0  0  0  0  0  0  0  0  0  0  0  0
  1 18  2  0  0  0  0
  3 21  2  0  0  0  0
  5 23  2  0  0  0  0
  6 34  1  0  0  0  0
  7 22  1  0  0  0  0
  7 13  1  0  0  0  0
  8 25  1  0  0  0  0
  8 50  1  0  0  0  0
  9 43  1  0  0  0  0
  9 42  1  0  0  0  0
 10 24  1  0  0  0  0
 10 45  1  0  0  0  0
 11 46  1  0  0  0  0
 11 25  2  0  0  0  0
 12 48  1  0  0  0  0
 12 49  1  0  0  0  0
 13 16  1  0  0  0  0
 13 26  1  1  0  0  0
 14 27  1  6  0  0  0
 14 21  1  0  0  0  0
 14  6  1  0  0  0  0
 15 14  1  0  0  0  0
 15 17  1  0  0  0  0
 16 30  1  0  0  0  0
 16 19  1  0  0  0  0
 17 33  1  0  0  0  0
 17 32  1  0  0  0  0
 18  6  1  0  0  0  0
 18 13  1  0  0  0  0
 19 23  1  0  0  0  0
 19 36  1  0  0  0  0
 20 17  1  0  0  0  0
 20  8  1  0  0  0  0
 21  2  1  0  0  0  0
 22  4  2  0  0  0  0
 23  9  1  0  0  0  0
 24 22  1  0  0  0  0
 24 40  1  0  0  0  0
 25 12  1  0  0  0  0
 28 15  1  0  0  0  0
 29 15  1  0  0  0  0
 31 16  1  0  0  0  0
 35 19  1  0  0  0  0
 37  7  1  0  0  0  0
 38 20  1  0  0  0  0
 39 20  1  0  0  0  0
 41 24  1  0  0  0  0
 44 10  1  0  0  0  0
 47 11  1  0  0  0  0
 51 10  1  0  0  0  0
M  END
>  <program>
Gaussian 09, Revision D.01

>  <basis>
6-31G(d) (6D, 7F)

>  <method>
B3LYP
$$$$
9860193
 OpenBabel08272016563D
Gaussian 09 #P B3LYP/6-31* sp scf=(conver=6,qc) pop=(npa,hirshfeld)
 34 34  0  0  1  0  0  0  0  0999 V2000
   -0.4247    1.4664   -2.0150 O   0  0  0  0  0  0  0  0  0  0  0  0
   -2.0077   -2.0525   -2.3263 O   0  0  0  0  0  0  0  0  0  0  0  0
   -0.1784   -2.3678   -1.0212 O   0  0  0  0  0  1  0  0  0  0  0  0
   -2.5299    0.6476    2.4620 O   0  0  0  0  0  0  0  0  0  0  0  0
   -0.5964    0.2267   -0.0639 N   0  0  0  0  0  0  0  0  0  0  0  0
    1.1065    3.2981   -0.7075 N   0  0  0  0  0  4  0  0  0  0  0  0
    2.9760   -1.1573   -0.2576 N   0  0  0  0  0  0  0  0  0  0  0  0
    3.1970   -1.3611    1.9423 N   0  0  0  0  0  0  0  0  0  0  0  0
   -4.3190    0.7166    1.0178 N   0  0  0  0  0  0  0  0  0  0  0  0
    1.1333    1.9185   -0.2161 C   0  0  2  0  0  0  0  0  0  0  0  0
    2.4719    1.2604   -0.5854 C   0  0  0  0  0  0  0  0  0  0  0  0
   -1.7273   -0.5646   -0.4830 C   0  0  2  0  0  0  0  0  0  0  0  0
   -0.0316    1.1942   -0.8821 C   0  0  0  0  0  0  0  0  0  0  0  0
   -2.6186   -0.9791    0.6858 C   0  0  0  0  0  0  0  0  0  0  0  0
    2.7799    0.0592    0.2801 C   0  0  0  0  0  0  0  0  0  0  0  0
   -1.2087   -1.7545   -1.2684 C   0  0  0  0  0  0  0  0  0  0  0  0
    2.9121   -0.0587    1.6155 C   0  0  0  0  0  0  0  0  0  0  0  0
   -3.1350    0.1985    1.4910 C   0  0  0  0  0  0  0  0  0  0  0  0
    3.2277   -1.9956    0.7916 C   0  0  0  0  0  0  0  0  0  0  0  0
    0.9780    1.9492    0.8677 H   0  0  0  0  0  0  0  0  0  0  0  0
    2.4846    0.9748   -1.6455 H   0  0  0  0  0  0  0  0  0  0  0  0
    3.2966    1.9711   -0.4403 H   0  0  0  0  0  0  0  0  0  0  0  0
   -2.3141    0.0574   -1.1721 H   0  0  0  0  0  0  0  0  0  0  0  0
   -0.1687    0.0181    0.8339 H   0  0  0  0  0  0  0  0  0  0  0  0
   -2.0674   -1.6314    1.3743 H   0  0  0  0  0  0  0  0  0  0  0  0
   -3.4671   -1.5714    0.3209 H   0  0  0  0  0  0  0  0  0  0  0  0
    1.3113    3.3130   -1.7061 H   0  0  0  0  0  0  0  0  0  0  0  0
    1.8527    3.8319   -0.2634 H   0  0  0  0  0  0  0  0  0  0  0  0
    2.9451   -1.4136   -1.2363 H   0  0  0  0  0  0  0  0  0  0  0  0
    2.8244    0.7027    2.3774 H   0  0  0  0  0  0  0  0  0  0  0  0
    3.4231   -3.0490    0.6500 H   0  0  0  0  0  0  0  0  0  0  0  0
   -4.7588    1.5098    1.4704 H   0  0  0  0  0  0  0  0  0  0  0  0
   -4.7921    0.3344    0.2047 H   0  0  0  0  0  0  0  0  0  0  0  0
    0.2079    3.7223   -0.5231 H   0  0  0  0  0  0  0  0  0  0  0  0
  1 13  2  0  0  0  0
  2 16  2  0  0  0  0
  5 24  1  0  0  0  0
  6 34  1  0  0  0  0
  6 28  1  0  0  0  0
  6 10  1  0  0  0  0
  7 15  1  0  0  0  0
  7 19  1  0  0  0  0
  9 32  1  0  0  0  0
  9 18  1  0  0  0  0
 10 20  1  1  0  0  0
 11 22  1  0  0  0  0
 11 10  1  0  0  0  0
 11 15  1  0  0  0  0
 12 23  1  6  0  0  0
 12  5  1  0  0  0  0
 12 14  1  0  0  0  0
 13 10  1  0  0  0  0
 13  5  1  0  0  0  0
 14 25  1  0  0  0  0
 14 18  1  0  0  0  0
 15 17  2  0  0  0  0
 16  3  1  0  0  0  0
 16 12  1  0  0  0  0
 17  8  1  0  0  0  0
 17 30  1  0  0  0  0
 18  4  2  0  0  0  0
 19  8  2  0  0  0  0
 21 11  1  0  0  0  0
 26 14  1  0  0  0  0
 27  6  1  0  0  0  0
 29  7  1  0  0  0  0
 31 19  1  0  0  0  0
 33  9  1  0  0  0  0
M  END
>  <program>
Gaussian 09, Revision D.01

>  <basis>
6-31G(d) (6D, 7F)

>  <method>
B3LYP
$$$$
145455777
 OpenBabel08272016563D
Gaussian 09 #P B3LYP/6-31* sp scf=(conver=6,qc) pop=(npa,hirshfeld)
 42 42  0  0  1  0  0  0  0  0999 V2000
    1.1906    0.6050    1.8989 O   0  0  0  0  0  0  0  0  0  0  0  0
   -0.5662   -0.7948   -1.3656 O   0  0  0  0  0  0  0  0  0  0  0  0
   -2.0301    4.1513    0.1202 O   0  0  0  0  0  1  0  0  0  0  0  0
   -0.0151    4.5089   -0.8684 O   0  0  0  0  0  0  0  0  0  0  0  0
   -4.8061   -0.2416    0.6368 O   0  0  0  0  0  1  0  0  0  0  0  0
   -5.1621   -2.4390    0.2414 O   0  0  0  0  0  0  0  0  0  0  0  0
    0.8777    1.2867   -0.2953 N   0  0  0  0  0  0  0  0  0  0  0  0
   -2.2202   -0.3493    0.2008 N   0  0  0  0  0  0  0  0  0  0  0  0
    3.7676    1.8728    1.3764 N   0  0  0  0  0  4  0  0  0  0  0  0
    2.9814   -2.8642    0.2629 N   0  0  0  0  0  0  0  0  0  0  0  0
    2.2068   -2.7752   -1.8162 N   0  0  0  0  0  0  0  0  0  0  0  0
   -0.5599    1.3508   -0.2386 C   0  0  1  0  0  0  0  0  0  0  0  0
    3.1406    0.8915    0.4894 C   0  0  1  0  0  0  0  0  0  0  0  0
    3.7316   -0.5012    0.7513 C   0  0  0  0  0  0  0  0  0  0  0  0
   -1.1238    2.3874   -1.2059 C   0  0  0  0  0  0  0  0  0  0  0  0
    1.6463    0.9112    0.7995 C   0  0  0  0  0  0  0  0  0  0  0  0
   -1.1009   -0.0380   -0.5572 C   0  0  0  0  0  0  0  0  0  0  0  0
    3.1372   -1.5672   -0.1390 C   0  0  0  0  0  0  0  0  0  0  0  0
   -2.8885   -1.6264    0.1153 C   0  0  1  0  0  0  0  0  0  0  0  0
   -0.9787    3.7860   -0.6554 C   0  0  0  0  0  0  0  0  0  0  0  0
   -2.2921   -2.6106    1.1108 C   0  0  0  0  0  0  0  0  0  0  0  0
    2.6512   -1.5372   -1.4248 C   0  0  0  0  0  0  0  0  0  0  0  0
   -4.3866   -1.4942    0.3366 C   0  0  0  0  0  0  0  0  0  0  0  0
    2.4195   -3.5510   -0.7768 C   0  0  0  0  0  0  0  0  0  0  0  0
   -0.8401    1.6116    0.7896 H   0  0  0  0  0  0  0  0  0  0  0  0
    3.3289    1.1915   -0.5471 H   0  0  0  0  0  0  0  0  0  0  0  0
    4.8155   -0.4849    0.5807 H   0  0  0  0  0  0  0  0  0  0  0  0
    3.5764   -0.7897    1.7996 H   0  0  0  0  0  0  0  0  0  0  0  0
    1.3300    1.4538   -1.1892 H   0  0  0  0  0  0  0  0  0  0  0  0
   -0.6273    2.3483   -2.1838 H   0  0  0  0  0  0  0  0  0  0  0  0
   -2.1883    2.2119   -1.4034 H   0  0  0  0  0  0  0  0  0  0  0  0
   -2.7548   -2.0075   -0.9041 H   0  0  0  0  0  0  0  0  0  0  0  0
   -2.5862    0.3360    0.8559 H   0  0  0  0  0  0  0  0  0  0  0  0
    3.4359    2.8072    1.1396 H   0  0  0  0  0  0  0  0  0  0  0  0
    4.7748    1.8808    1.2178 H   0  0  0  0  0  0  0  0  0  0  0  0
   -2.4219   -2.2580    2.1398 H   0  0  0  0  0  0  0  0  0  0  0  0
   -2.7723   -3.5912    1.0328 H   0  0  0  0  0  0  0  0  0  0  0  0
   -1.2187   -2.7440    0.9376 H   0  0  0  0  0  0  0  0  0  0  0  0
    3.2348   -3.2486    1.1630 H   0  0  0  0  0  0  0  0  0  0  0  0
    2.6009   -0.6922   -2.0958 H   0  0  0  0  0  0  0  0  0  0  0  0
    2.1928   -4.6055   -0.7132 H   0  0  0  0  0  0  0  0  0  0  0  0
    3.5636    1.6591    2.3421 H   0  0  0  0  0  0  0  0  0  0  0  0
  2 17  2  0  0  0  0
  4 20  2  0  0  0  0
  6 23  2  0  0  0  0
  7 12  1  0  0  0  0
  7 16  1  0  0  0  0
  8 33  1  0  0  0  0
  9 42  1  0  0  0  0
 10 39  1  0  0  0  0
 11 22  1  0  0  0  0
 11 24  2  0  0  0  0
 12 25  1  1  0  0  0
 13 26  1  6  0  0  0
 13 14  1  0  0  0  0
 13 16  1  0  0  0  0
 13  9  1  0  0  0  0
 14 28  1  0  0  0  0
 15 20  1  0  0  0  0
 15 12  1  0  0  0  0
 16  1  2  0  0  0  0
 17 12  1  0  0  0  0
 17  8  1  0  0  0  0
 18 10  1  0  0  0  0
 18 14  1  0  0  0  0
 19 32  1  6  0  0  0
 19  8  1  0  0  0  0
 19 23  1  0  0  0  0
 19 21  1  0  0  0  0
 20  3  1  0  0  0  0
 21 36  1  0  0  0  0
 22 18  2  0  0  0  0
 23  5  1  0  0  0  0
 24 41  1  0  0  0  0
 24 10  1  0  0  0  0
 27 14  1  0  0  0  0
 29  7  1  0  0  0  0
 30 15  1  0  0  0  0
 31 15  1  0  0  0  0
 34  9  1  0  0  0  0
 35  9  1  0  0  0  0
 37 21  1  0  0  0  0
 38 21  1  0  0  0  0
 40 22  1  0  0  0  0
M  END
>  <program>
Gaussian 09, Revision D.01

>  <basis>
6-31G(d) (6D, 7F)

>  <method>
B3LYP
$$$$
145456228
 OpenBabel08272016563D
Gaussian 09 #P B3LYP/6-31* sp scf=(conver=6,qc) pop=(npa,hirshfeld)
 53 52  0  0  1  0  0  0  0  0999 V2000
    1.5588    3.9981   -0.0001 S   0  0  0  0  0  0  0  0  0  0  0  0
   -2.5961    0.3025   -1.8285 O   0  0  0  0  0  0  0  0  0  0  0  0
    0.5861   -1.1272    1.4175 O   0  0  0  0  0  0  0  0  0  0  0  0
    4.8298   -1.2911   -1.4336 O   0  0  0  0  0  0  0  0  0  0  0  0
    4.4200   -1.2852    2.3772 O   0  0  0  0  0  1  0  0  0  0  0  0
    4.1715    0.5141    1.0162 O   0  0  0  0  0  0  0  0  0  0  0  0
   -1.3116    0.2389    0.1023 N   0  0  0  0  0  0  0  0  0  0  0  0
   -4.7319    1.2073   -0.3151 N   0  0  0  0  0  4  0  0  0  0  0  0
    2.1478   -0.8742   -0.2792 N   0  0  0  0  0  0  0  0  0  0  0  0
   -4.2392   -1.0500    0.6899 C   0  0  2  0  0  0  0  0  0  0  0  0
   -3.7199    0.3669    0.3252 C   0  0  1  0  0  0  0  0  0  0  0  0
   -0.0178    0.1724   -0.5382 C   0  0  1  0  0  0  0  0  0  0  0  0
   -4.6299   -1.8724   -0.5590 C   0  0  0  0  0  0  0  0  0  0  0  0
   -2.5063    0.2992   -0.6027 C   0  0  0  0  0  0  0  0  0  0  0  0
    0.5594    1.5652   -0.8257 C   0  0  0  0  0  0  0  0  0  0  0  0
   -5.4022   -0.9582    1.6885 C   0  0  0  0  0  0  0  0  0  0  0  0
    0.9098   -0.6860    0.3169 C   0  0  0  0  0  0  0  0  0  0  0  0
    3.2099   -1.6253    0.3491 C   0  0  1  0  0  0  0  0  0  0  0  0
   -5.1063   -3.2821   -0.2326 C   0  0  0  0  0  0  0  0  0  0  0  0
    0.8724    2.3734    0.4371 C   0  0  0  0  0  0  0  0  0  0  0  0
    4.1563   -2.2834   -0.6600 C   0  0  1  0  0  0  0  0  0  0  0  0
    3.4378   -3.2379   -1.6050 C   0  0  0  0  0  0  0  0  0  0  0  0
    3.9583   -0.6671    1.2575 C   0  0  0  0  0  0  0  0  0  0  0  0
    0.0136    4.8242   -0.4403 C   0  0  0  0  0  0  0  0  0  0  0  0
   -3.4177   -1.5803    1.1907 H   0  0  0  0  0  0  0  0  0  0  0  0
   -3.4179    0.8758    1.2500 H   0  0  0  0  0  0  0  0  0  0  0  0
   -0.1466   -0.3495   -1.4949 H   0  0  0  0  0  0  0  0  0  0  0  0
   -3.7650   -1.9670   -1.2245 H   0  0  0  0  0  0  0  0  0  0  0  0
   -5.4158   -1.3600   -1.1260 H   0  0  0  0  0  0  0  0  0  0  0  0
   -0.1656    2.1081   -1.4440 H   0  0  0  0  0  0  0  0  0  0  0  0
    1.4694    1.4718   -1.4314 H   0  0  0  0  0  0  0  0  0  0  0  0
   -1.3367    0.2522    1.1179 H   0  0  0  0  0  0  0  0  0  0  0  0
   -6.3231   -0.6094    1.2110 H   0  0  0  0  0  0  0  0  0  0  0  0
   -5.6072   -1.9333    2.1407 H   0  0  0  0  0  0  0  0  0  0  0  0
   -5.1596   -0.2723    2.5083 H   0  0  0  0  0  0  0  0  0  0  0  0
    2.7435   -2.3948    0.9767 H   0  0  0  0  0  0  0  0  0  0  0  0
   -4.3739   -3.8134    0.3826 H   0  0  0  0  0  0  0  0  0  0  0  0
   -5.2492   -3.8523   -1.1560 H   0  0  0  0  0  0  0  0  0  0  0  0
   -6.0647   -3.2720    0.2962 H   0  0  0  0  0  0  0  0  0  0  0  0
   -4.3532    2.1428   -0.4659 H   0  0  0  0  0  0  0  0  0  0  0  0
   -5.5292    1.3272    0.3072 H   0  0  0  0  0  0  0  0  0  0  0  0
    2.3404   -0.4516   -1.1817 H   0  0  0  0  0  0  0  0  0  0  0  0
    1.6255    1.8584    1.0405 H   0  0  0  0  0  0  0  0  0  0  0  0
   -0.0137    2.5052    1.0648 H   0  0  0  0  0  0  0  0  0  0  0  0
    4.9283   -2.8356   -0.1118 H   0  0  0  0  0  0  0  0  0  0  0  0
    2.7401   -2.7053   -2.2607 H   0  0  0  0  0  0  0  0  0  0  0  0
    2.8885   -4.0065   -1.0518 H   0  0  0  0  0  0  0  0  0  0  0  0
    4.1592   -3.7359   -2.2625 H   0  0  0  0  0  0  0  0  0  0  0  0
    5.4404   -1.7517   -2.0343 H   0  0  0  0  0  0  0  0  0  0  0  0
    0.2220    5.8778   -0.6492 H   0  0  0  0  0  0  0  0  0  0  0  0
   -0.7008    4.7753    0.3863 H   0  0  0  0  0  0  0  0  0  0  0  0
   -0.4278    4.3823   -1.3361 H   0  0  0  0  0  0  0  0  0  0  0  0
   -5.0264    0.8008   -1.1909 H   0  0  0  0  0  0  0  0  0  0  0  0
  1 20  1  0  0  0  0
  2 14  2  0  0  0  0
  4 21  1  0  0  0  0
  6 23  2  0  0  0  0
  7 32  1  0  0  0  0
  8 41  1  0  0  0  0
  8 11  1  0  0  0  0
  9 17  1  0  0  0  0
  9 18  1  0  0  0  0
 10 25  1  1  0  0  0
 10 16  1  0  0  0  0
 11 10  1  0  0  0  0
 11 26  1  1  0  0  0
 12 27  1  6  0  0  0
 12  7  1  0  0  0  0
 12 17  1  0  0  0  0
 13 19  1  0  0  0  0
 13 10  1  0  0  0  0
 14  7  1  0  0  0  0
 14 11  1  0  0  0  0
 15 12  1  0  0  0  0
 15 20  1  0  0  0  0
 16 34  1  0  0  0  0
 16 35  1  0  0  0  0
 17  3  2  0  0  0  0
 18 36  1  1  0  0  0
 18 23  1  0  0  0  0
 19 39  1  0  0  0  0
 19 37  1  0  0  0  0
 20 43  1  0  0  0  0
 20 44  1  0  0  0  0
 21 45  1  1  0  0  0
 21 18  1  0  0  0  0
 22 47  1  0  0  0  0
 22 21  1  0  0  0  0
 23  5  1  0  0  0  0
 24  1  1  0  0  0  0
 24 51  1  0  0  0  0
 28 13  1  0  0  0  0
 29 13  1  0  0  0  0
 30 15  1  0  0  0  0
 31 15  1  0  0  0  0
 33 16  1  0  0  0  0
 38 19  1  0  0  0  0
 40  8  1  0  0  0  0
 42  9  1  0  0  0  0
 46 22  1  0  0  0  0
 48 22  1  0  0  0  0
 49  4  1  0  0  0  0
 50 24  1  0  0  0  0
 52 24  1  0  0  0  0
 53  8  1  0  0  0  0
M  END
>  <program>
Gaussian 09, Revision D.01

>  <basis>
6-31G(d) (6D, 7F)

>  <method>
B3LYP
$$$$
14426033
 OpenBabel08272016563D
Gaussian 09 #P B3LYP/6-31* sp scf=(conver=6,qc) pop=(npa,hirshfeld)
 33 32  0  0  1  0  0  0  0  0999 V2000
    0.1632   -2.1481   -0.3292 O   0  0  0  0  0  0  0  0  0  0  0  0
   -2.2323    0.7673    2.0436 O   0  0  0  0  0  0  0  0  0  0  0  0
   -4.2098   -0.0748   -1.1668 O   0  0  0  0  0  0  0  0  0  0  0  0
   -2.8755    1.7248   -0.8082 O   0  0  0  0  0  1  0  0  0  0  0  0
   -0.8040   -0.0397   -0.2756 N   0  0  0  0  0  0  0  0  0  0  0  0
    2.3820   -1.0449   -1.5651 N   0  0  0  0  0  4  0  0  0  0  0  0
    2.3040    0.1609    0.6473 C   0  0  2  0  0  0  0  0  0  0  0  0
    1.5794   -0.2045   -0.6762 C   0  0  2  0  0  0  0  0  0  0  0  0
    3.6228    0.9305    0.4016 C   0  0  0  0  0  0  0  0  0  0  0  0
    2.5362   -1.0936    1.5013 C   0  0  0  0  0  0  0  0  0  0  0  0
    0.2564   -0.9252   -0.4123 C   0  0  0  0  0  0  0  0  0  0  0  0
    3.4341    2.2264   -0.3771 C   0  0  0  0  0  0  0  0  0  0  0  0
   -2.1601   -0.4632   -0.0161 C   0  0  1  0  0  0  0  0  0  0  0  0
   -2.4573   -0.5177    1.4750 C   0  0  0  0  0  0  0  0  0  0  0  0
   -3.0811    0.5225   -0.7058 C   0  0  0  0  0  0  0  0  0  0  0  0
    1.6388    0.8190    1.2246 H   0  0  0  0  0  0  0  0  0  0  0  0
    1.3459    0.7155   -1.2257 H   0  0  0  0  0  0  0  0  0  0  0  0
    4.0621    1.1823    1.3756 H   0  0  0  0  0  0  0  0  0  0  0  0
    4.3576    0.2977   -0.1089 H   0  0  0  0  0  0  0  0  0  0  0  0
    3.0739   -0.8301    2.4187 H   0  0  0  0  0  0  0  0  0  0  0  0
    1.5938   -1.5566    1.8096 H   0  0  0  0  0  0  0  0  0  0  0  0
    3.1367   -1.8415    0.9730 H   0  0  0  0  0  0  0  0  0  0  0  0
   -2.3012   -1.4532   -0.4642 H   0  0  0  0  0  0  0  0  0  0  0  0
    3.1649    2.0360   -1.4198 H   0  0  0  0  0  0  0  0  0  0  0  0
    4.3678    2.7981   -0.3810 H   0  0  0  0  0  0  0  0  0  0  0  0
    2.6576    2.8497    0.0773 H   0  0  0  0  0  0  0  0  0  0  0  0
   -0.6189    0.9585   -0.3225 H   0  0  0  0  0  0  0  0  0  0  0  0
    3.2374   -0.5565   -1.8263 H   0  0  0  0  0  0  0  0  0  0  0  0
    1.8758   -1.2028   -2.4353 H   0  0  0  0  0  0  0  0  0  0  0  0
   -3.4931   -0.8097    1.6738 H   0  0  0  0  0  0  0  0  0  0  0  0
   -1.7934   -1.2270    1.9808 H   0  0  0  0  0  0  0  0  0  0  0  0
   -2.9231    1.3649    1.7127 H   0  0  0  0  0  0  0  0  0  0  0  0
    2.6002   -1.9233   -1.1179 H   0  0  0  0  0  0  0  0  0  0  0  0
  3 15  2  0  0  0  0
  4 15  1  0  0  0  0
  5 13  1  0  0  0  0
  6 33  1  0  0  0  0
  6  8  1  0  0  0  0
  7 16  1  1  0  0  0
  7 10  1  0  0  0  0
  8 17  1  6  0  0  0
  8 11  1  0  0  0  0
  8  7  1  0  0  0  0
  9  7  1  0  0  0  0
  9 18  1  0  0  0  0
 10 21  1  0  0  0  0
 10 20  1  0  0  0  0
 11  1  2  0  0  0  0
 11  5  1  0  0  0  0
 12 26  1  0  0  0  0
 12  9  1  0  0  0  0
 13 23  1  6  0  0  0
 13 14  1  0  0  0  0
 14 30  1  0  0  0  0
 14 31  1  0  0  0  0
 14  2  1  0  0  0  0
 15 13  1  0  0  0  0
 19  9  1  0  0  0  0
 22 10  1  0  0  0  0
 24 12  1  0  0  0  0
 25 12  1  0  0  0  0
 27  5  1  0  0  0  0
 28  6  1  0  0  0  0
 29  6  1  0  0  0  0
 32  2  1  0  0  0  0
M  END
>  <program>
Gaussian 09, Revision D.01

>  <basis>
6-31G(d) (6D, 7F)

>  <method>
B3LYP
$$$$
145456383
 OpenBabel08272016563D
Gaussian 09 #P B3LYP/6-31* sp scf=(conver=6,qc) pop=(npa,hirshfeld)
 50 50  0  0  1  0  0  0  0  0999 V2000
    0.9469    4.0378    0.7162 S   0  0  0  0  0  0  0  0  0  0  0  0
   -1.3923   -0.3675   -1.4928 O   0  0  0  0  0  0  0  0  0  0  0  0
    1.0608    0.7330    1.4417 O   0  0  0  0  0  0  0  0  0  0  0  0
    4.8615    1.0893   -0.4208 O   0  0  0  0  0  0  0  0  0  0  0  0
    5.6800   -0.5192    0.9413 O   0  0  0  0  0  1  0  0  0  0  0  0
   -0.8834    1.5928   -0.3568 N   0  0  0  0  0  0  0  0  0  0  0  0
    2.4029    0.1975   -0.3738 N   0  0  0  0  0  0  0  0  0  0  0  0
   -3.8084    1.6317   -1.2375 N   0  0  0  0  0  4  0  0  0  0  0  0
    1.3104   -2.9208    0.9312 N   0  0  0  0  0  0  0  0  0  0  0  0
    0.0820   -3.7929   -0.7004 N   0  0  0  0  0  0  0  0  0  0  0  0
   -3.9100   -0.5840   -0.1728 C   0  0  0  0  0  0  0  0  0  0  0  0
   -5.3460   -0.4678    0.3832 C   0  0  0  0  0  0  0  0  0  0  0  0
   -3.1534    0.7501   -0.2681 C   0  0  1  0  0  0  0  0  0  0  0  0
    0.5106    1.6647   -0.7306 C   0  0  2  0  0  0  0  0  0  0  0  0
   -1.7258    0.5731   -0.7730 C   0  0  0  0  0  0  0  0  0  0  0  0
   -6.0766   -1.8113    0.4048 C   0  0  0  0  0  0  0  0  0  0  0  0
   -5.3047    0.1194    1.7973 C   0  0  0  0  0  0  0  0  0  0  0  0
    3.3388   -0.6359    0.3446 C   0  0  1  0  0  0  0  0  0  0  0  0
    1.3279    0.8205    0.2447 C   0  0  0  0  0  0  0  0  0  0  0  0
    3.3754   -2.0545   -0.2369 C   0  0  0  0  0  0  0  0  0  0  0  0
    1.0079    3.1068   -0.8499 C   0  0  0  0  0  0  0  0  0  0  0  0
    2.0271   -2.7344   -0.2173 C   0  0  0  0  0  0  0  0  0  0  0  0
    4.7353   -0.0327    0.3286 C   0  0  0  0  0  0  0  0  0  0  0  0
    1.2491   -3.2801   -1.2105 C   0  0  0  0  0  0  0  0  0  0  0  0
    0.1511   -3.5603    0.5916 C   0  0  0  0  0  0  0  0  0  0  0  0
   -3.9548   -1.0549   -1.1640 H   0  0  0  0  0  0  0  0  0  0  0  0
   -3.3319   -1.2752    0.4556 H   0  0  0  0  0  0  0  0  0  0  0  0
   -5.9358    0.2027   -0.2528 H   0  0  0  0  0  0  0  0  0  0  0  0
   -3.1109    1.2388    0.7108 H   0  0  0  0  0  0  0  0  0  0  0  0
    0.5932    1.2052   -1.7246 H   0  0  0  0  0  0  0  0  0  0  0  0
   -4.6281   -0.4448    2.4466 H   0  0  0  0  0  0  0  0  0  0  0  0
   -6.3010    0.0958    2.2525 H   0  0  0  0  0  0  0  0  0  0  0  0
   -4.9900    1.1669    1.7931 H   0  0  0  0  0  0  0  0  0  0  0  0
   -5.5597   -2.5321    1.0476 H   0  0  0  0  0  0  0  0  0  0  0  0
   -7.0996   -1.6954    0.7772 H   0  0  0  0  0  0  0  0  0  0  0  0
   -6.1318   -2.2360   -0.6024 H   0  0  0  0  0  0  0  0  0  0  0  0
    3.0391   -0.6689    1.3995 H   0  0  0  0  0  0  0  0  0  0  0  0
   -1.2399    2.3013    0.2784 H   0  0  0  0  0  0  0  0  0  0  0  0
    3.7389   -2.0235   -1.2725 H   0  0  0  0  0  0  0  0  0  0  0  0
    4.0874   -2.6758    0.3216 H   0  0  0  0  0  0  0  0  0  0  0  0
    2.5790    0.3664   -1.3597 H   0  0  0  0  0  0  0  0  0  0  0  0
    2.0474    3.1179   -1.1957 H   0  0  0  0  0  0  0  0  0  0  0  0
    0.4061    3.6537   -1.5846 H   0  0  0  0  0  0  0  0  0  0  0  0
   -3.3071    2.5196   -1.2831 H   0  0  0  0  0  0  0  0  0  0  0  0
   -4.7470    1.8647   -0.9161 H   0  0  0  0  0  0  0  0  0  0  0  0
    1.5858   -2.6415    1.8639 H   0  0  0  0  0  0  0  0  0  0  0  0
    1.4668   -3.3302   -2.2670 H   0  0  0  0  0  0  0  0  0  0  0  0
    1.4382    5.1858    0.2285 H   0  0  0  0  0  0  0  0  0  0  0  0
   -0.5958   -3.8247    1.3263 H   0  0  0  0  0  0  0  0  0  0  0  0
   -3.8433    1.1961   -2.1474 H   0  0  0  0  0  0  0  0  0  0  0  0
  2 15  2  0  0  0  0
  4 23  2  0  0  0  0
  6 38  1  0  0  0  0
  7 19  1  0  0  0  0
  7 18  1  0  0  0  0
  8 45  1  0  0  0  0
  8 13  1  0  0  0  0
  9 46  1  0  0  0  0
 10 25  2  0  0  0  0
 11 12  1  0  0  0  0
 11 27  1  0  0  0  0
 12 16  1  0  0  0  0
 12 17  1  0  0  0  0
 13 11  1  0  0  0  0
 13 29  1  1  0  0  0
 14 30  1  6  0  0  0
 14  6  1  0  0  0  0
 14 19  1  0  0  0  0
 15  6  1  0  0  0  0
 15 13  1  0  0  0  0
 16 35  1  0  0  0  0
 16 34  1  0  0  0  0
 17 32  1  0  0  0  0
 17 31  1  0  0  0  0
 18 37  1  1  0  0  0
 19  3  2  0  0  0  0
 20 22  1  0  0  0  0
 20 40  1  0  0  0  0
 20 18  1  0  0  0  0
 21 14  1  0  0  0  0
 21  1  1  0  0  0  0
 22  9  1  0  0  0  0
 23 18  1  0  0  0  0
 23  5  1  0  0  0  0
 24 10  1  0  0  0  0
 24 22  2  0  0  0  0
 25  9  1  0  0  0  0
 25 49  1  0  0  0  0
 26 11  1  0  0  0  0
 28 12  1  0  0  0  0
 33 17  1  0  0  0  0
 36 16  1  0  0  0  0
 39 20  1  0  0  0  0
 41  7  1  0  0  0  0
 42 21  1  0  0  0  0
 43 21  1  0  0  0  0
 44  8  1  0  0  0  0
 47 24  1  0  0  0  0
 48  1  1  0  0  0  0
 50  8  1  0  0  0  0
M  END
>  <program>
Gaussian 09, Revision D.01

>  <basis>
6-31G(d) (6D, 7F)

>  <method>
B3LYP
$$$$
118276
 OpenBabel08272016563D
Gaussian 09 #P B3LYP/6-31* sp scf=(conver=6,qc) pop=(npa,hirshfeld)
 39 38  0  0  1  0  0  0  0  0999 V2000
   -3.8822   -1.8397    0.2825 S   0  0  0  0  0  0  0  0  0  0  0  0
    1.5394    1.2656   -1.2228 O   0  0  0  0  0  0  0  0  0  0  0  0
   -0.6237    3.4643    0.4389 O   0  0  0  0  0  1  0  0  0  0  0  0
   -2.2961    3.3922   -1.0805 O   0  0  0  0  0  0  0  0  0  0  0  0
   -0.1235    0.8781    0.3521 N   0  0  0  0  0  0  0  0  0  0  0  0
    2.5510    1.5251    1.7463 N   0  0  0  0  0  4  0  0  0  0  0  0
    3.4229   -0.2525    0.2869 C   0  0  0  0  0  0  0  0  0  0  0  0
    3.1408   -1.4799   -0.6071 C   0  0  0  0  0  0  0  0  0  0  0  0
    2.1722    0.3666    0.9322 C   0  0  2  0  0  0  0  0  0  0  0  0
   -1.2434    1.3030   -0.4574 C   0  0  1  0  0  0  0  0  0  0  0  0
    1.1862    0.8959   -0.1040 C   0  0  0  0  0  0  0  0  0  0  0  0
    2.4292   -2.5606    0.2107 C   0  0  0  0  0  0  0  0  0  0  0  0
    4.4130   -2.0577   -1.2275 C   0  0  0  0  0  0  0  0  0  0  0  0
   -2.5176    0.5180   -0.1159 C   0  0  0  0  0  0  0  0  0  0  0  0
   -2.3227   -0.9997   -0.1222 C   0  0  0  0  0  0  0  0  0  0  0  0
   -1.4634    2.8073   -0.3962 C   0  0  0  0  0  0  0  0  0  0  0  0
   -3.2824   -3.5434    0.2335 C   0  0  0  0  0  0  0  0  0  0  0  0
    4.1286   -0.5429    1.0763 H   0  0  0  0  0  0  0  0  0  0  0  0
    3.9394    0.5027   -0.3213 H   0  0  0  0  0  0  0  0  0  0  0  0
    2.4809   -1.1880   -1.4332 H   0  0  0  0  0  0  0  0  0  0  0  0
    1.6813   -0.3605    1.5863 H   0  0  0  0  0  0  0  0  0  0  0  0
   -0.9748    1.0911   -1.5000 H   0  0  0  0  0  0  0  0  0  0  0  0
   -3.3072    0.7993   -0.8259 H   0  0  0  0  0  0  0  0  0  0  0  0
   -2.8675    0.8335    0.8764 H   0  0  0  0  0  0  0  0  0  0  0  0
    2.3248   -3.4815   -0.3739 H   0  0  0  0  0  0  0  0  0  0  0  0
    1.4174   -2.2549    0.4939 H   0  0  0  0  0  0  0  0  0  0  0  0
    2.9852   -2.8055    1.1217 H   0  0  0  0  0  0  0  0  0  0  0  0
    5.1097   -2.4015   -0.4558 H   0  0  0  0  0  0  0  0  0  0  0  0
    4.1811   -2.9065   -1.8796 H   0  0  0  0  0  0  0  0  0  0  0  0
    4.9246   -1.3013   -1.8327 H   0  0  0  0  0  0  0  0  0  0  0  0
   -0.3030    0.6370    1.3224 H   0  0  0  0  0  0  0  0  0  0  0  0
    3.2200    1.2367    2.4584 H   0  0  0  0  0  0  0  0  0  0  0  0
    1.7334    1.8712    2.2478 H   0  0  0  0  0  0  0  0  0  0  0  0
   -1.9864   -1.3296   -1.1115 H   0  0  0  0  0  0  0  0  0  0  0  0
   -1.5743   -1.2981    0.6176 H   0  0  0  0  0  0  0  0  0  0  0  0
   -2.8943   -3.7826   -0.7609 H   0  0  0  0  0  0  0  0  0  0  0  0
   -4.1083   -4.2230    0.4558 H   0  0  0  0  0  0  0  0  0  0  0  0
   -2.4988   -3.6939    0.9806 H   0  0  0  0  0  0  0  0  0  0  0  0
    2.9439    2.2526    1.1654 H   0  0  0  0  0  0  0  0  0  0  0  0
  2 11  2  0  0  0  0
  4 16  2  0  0  0  0
  5 31  1  0  0  0  0
  6 33  1  0  0  0  0
  6 32  1  0  0  0  0
  7  9  1  0  0  0  0
  7 18  1  0  0  0  0
  8 12  1  0  0  0  0
  8  7  1  0  0  0  0
  9 21  1  1  0  0  0
  9  6  1  0  0  0  0
 10 22  1  6  0  0  0
 10 16  1  0  0  0  0
 10 14  1  0  0  0  0
 10  5  1  0  0  0  0
 11  5  1  0  0  0  0
 11  9  1  0  0  0  0
 12 26  1  0  0  0  0
 12 27  1  0  0  0  0
 13  8  1  0  0  0  0
 13 28  1  0  0  0  0
 14 24  1  0  0  0  0
 15 14  1  0  0  0  0
 15  1  1  0  0  0  0
 15 35  1  0  0  0  0
 16  3  1  0  0  0  0
 17  1  1  0  0  0  0
 17 37  1  0  0  0  0
 17 38  1  0  0  0  0
 19  7  1  0  0  0  0
 20  8  1  0  0  0  0
 23 14  1  0  0  0  0
 25 12  1  0  0  0  0
 29 13  1  0  0  0  0
 30 13  1  0  0  0  0
 34 15  1  0  0  0  0
 36 17  1  0  0  0  0
 39  6  1  0  0  0  0
M  END
>  <program>
Gaussian 09, Revision D.01

>  <basis>
6-31G(d) (6D, 7F)

>  <method>
B3LYP
$$$$
273262
 OpenBabel08272016563D
Gaussian 09 #P B3LYP/6-31* sp scf=(conver=6,qc) pop=(npa,hirshfeld)
 43 43  0  0  1  0  0  0  0  0999 V2000
    1.2646    0.6902   -1.7434 O   0  0  0  0  0  0  0  0  0  0  0  0
    0.8547    3.4237    0.4742 O   0  0  0  0  0  1  0  0  0  0  0  0
   -1.1292    4.1097   -0.3635 O   0  0  0  0  0  0  0  0  0  0  0  0
   -4.9542   -3.1210   -0.4605 O   0  0  0  0  0  0  0  0  0  0  0  0
    0.2830    0.8729    0.3524 N   0  0  0  0  0  0  0  0  0  0  0  0
    1.6643   -1.8399    0.0837 N   0  0  0  0  0  4  0  0  0  0  0  0
    3.6036   -0.5106   -0.6435 C   0  0  0  0  0  0  0  0  0  0  0  0
    4.6957   -1.3887    0.0053 C   0  0  0  0  0  0  0  0  0  0  0  0
    2.2629   -0.5021    0.1086 C   0  0  1  0  0  0  0  0  0  0  0  0
   -0.8110    1.7357   -0.0313 C   0  0  1  0  0  0  0  0  0  0  0  0
    1.2387    0.4185   -0.5450 C   0  0  0  0  0  0  0  0  0  0  0  0
   -2.0306    1.5166    0.8723 C   0  0  0  0  0  0  0  0  0  0  0  0
    6.0084   -1.3670   -0.7786 C   0  0  0  0  0  0  0  0  0  0  0  0
    4.9459   -0.9227    1.4421 C   0  0  0  0  0  0  0  0  0  0  0  0
   -2.8131    0.2754    0.5160 C   0  0  0  0  0  0  0  0  0  0  0  0
   -0.3943    3.1982    0.0021 C   0  0  0  0  0  0  0  0  0  0  0  0
   -3.8443    0.3647   -0.4046 C   0  0  0  0  0  0  0  0  0  0  0  0
   -2.4859   -0.9292    1.1169 C   0  0  0  0  0  0  0  0  0  0  0  0
   -4.5677   -0.7820   -0.7340 C   0  0  0  0  0  0  0  0  0  0  0  0
   -3.2083   -2.0758    0.7876 C   0  0  0  0  0  0  0  0  0  0  0  0
   -4.2492   -2.0017   -0.1379 C   0  0  0  0  0  0  0  0  0  0  0  0
    3.4497   -0.8499   -1.6767 H   0  0  0  0  0  0  0  0  0  0  0  0
    3.9693    0.5221   -0.7230 H   0  0  0  0  0  0  0  0  0  0  0  0
    4.3597   -2.4319    0.0336 H   0  0  0  0  0  0  0  0  0  0  0  0
    2.4040   -0.1752    1.1430 H   0  0  0  0  0  0  0  0  0  0  0  0
   -1.0550    1.5183   -1.0800 H   0  0  0  0  0  0  0  0  0  0  0  0
   -1.7284    1.4733    1.9274 H   0  0  0  0  0  0  0  0  0  0  0  0
   -2.7120    2.3764    0.8124 H   0  0  0  0  0  0  0  0  0  0  0  0
    5.8497   -1.7143   -1.8057 H   0  0  0  0  0  0  0  0  0  0  0  0
    6.7541   -2.0208   -0.3150 H   0  0  0  0  0  0  0  0  0  0  0  0
    6.4249   -0.3549   -0.8256 H   0  0  0  0  0  0  0  0  0  0  0  0
    5.8081   -1.4449    1.8720 H   0  0  0  0  0  0  0  0  0  0  0  0
    4.0956   -1.1399    2.0948 H   0  0  0  0  0  0  0  0  0  0  0  0
    5.1538    0.1527    1.4850 H   0  0  0  0  0  0  0  0  0  0  0  0
    0.3820    0.6385    1.3362 H   0  0  0  0  0  0  0  0  0  0  0  0
    2.2633   -2.4961    0.5818 H   0  0  0  0  0  0  0  0  0  0  0  0
    0.7841   -1.8271    0.5989 H   0  0  0  0  0  0  0  0  0  0  0  0
   -4.0969    1.3104   -0.8764 H   0  0  0  0  0  0  0  0  0  0  0  0
   -1.6774   -0.9975    1.8387 H   0  0  0  0  0  0  0  0  0  0  0  0
   -5.3753   -0.7117   -1.4568 H   0  0  0  0  0  0  0  0  0  0  0  0
   -2.9548   -3.0235    1.2543 H   0  0  0  0  0  0  0  0  0  0  0  0
   -5.6349   -2.8873   -1.1142 H   0  0  0  0  0  0  0  0  0  0  0  0
    1.5154   -2.1447   -0.8677 H   0  0  0  0  0  0  0  0  0  0  0  0
  1 11  2  0  0  0  0
  3 16  2  0  0  0  0
  4 21  1  0  0  0  0
  5 35  1  0  0  0  0
  6  9  1  0  0  0  0
  6 36  1  0  0  0  0
  6 37  1  0  0  0  0
  7  8  1  0  0  0  0
  7  9  1  0  0  0  0
  8 24  1  0  0  0  0
  8 14  1  0  0  0  0
  9 25  1  1  0  0  0
 10 26  1  6  0  0  0
 10 16  1  0  0  0  0
 10  5  1  0  0  0  0
 10 12  1  0  0  0  0
 11  9  1  0  0  0  0
 11  5  1  0  0  0  0
 12 27  1  0  0  0  0
 13 30  1  0  0  0  0
 13  8  1  0  0  0  0
 14 34  1  0  0  0  0
 14 32  1  0  0  0  0
 14 33  1  0  0  0  0
 15 12  1  0  0  0  0
 15 18  1  0  0  0  0
 16  2  1  0  0  0  0
 17 15  2  0  0  0  0
 18 39  1  0  0  0  0
 19 17  1  0  0  0  0
 19 21  2  0  0  0  0
 20 18  2  0  0  0  0
 20 41  1  0  0  0  0
 21 20  1  0  0  0  0
 22  7  1  0  0  0  0
 23  7  1  0  0  0  0
 28 12  1  0  0  0  0
 29 13  1  0  0  0  0
 31 13  1  0  0  0  0
 38 17  1  0  0  0  0
 40 19  1  0  0  0  0
 42  4  1  0  0  0  0
 43  6  1  0  0  0  0
M  END
>  <program>
Gaussian 09, Revision D.01

>  <basis>
6-31G(d) (6D, 7F)

>  <method>
B3LYP
$$$$
90478376
 OpenBabel08272016563D
Gaussian 09 #P B3LYP/6-31* sp scf=(conver=6,qc) pop=(npa,hirshfeld)
 56 55  0  0  1  0  0  0  0  0999 V2000
   -0.2987   -0.2087   -1.7142 O   0  0  0  0  0  0  0  0  0  0  0  0
   -4.6008   -1.1653   -0.0696 O   0  0  0  0  0  1  0  0  0  0  0  0
    0.8634    1.2352    1.8092 O   0  0  0  0  0  0  0  0  0  0  0  0
   -4.2696   -3.2872   -0.7773 O   0  0  0  0  0  0  0  0  0  0  0  0
   -3.2458    3.8592    0.1752 O   0  0  0  0  0  1  0  0  0  0  0  0
   -1.3913    4.9155   -0.6071 O   0  0  0  0  0  0  0  0  0  0  0  0
   -2.0768   -0.4709   -0.2446 N   0  0  0  0  0  0  0  0  0  0  0  0
    0.4092    2.0529   -0.3152 N   0  0  0  0  0  0  0  0  0  0  0  0
    2.9572    3.2814    1.5591 N   0  0  0  0  0  4  0  0  0  0  0  0
    4.9926   -3.3313   -1.2484 N   0  0  0  0  0  4  0  0  0  0  0  0
   -1.5075   -2.8133    0.3914 C   0  0  2  0  0  0  0  0  0  0  0  0
   -2.3254   -1.8662   -0.5205 C   0  0  1  0  0  0  0  0  0  0  0  0
   -1.6620   -2.3925    1.8689 C   0  0  0  0  0  0  0  0  0  0  0  0
   -0.9873    1.6830   -0.3659 C   0  0  2  0  0  0  0  0  0  0  0  0
    2.6580    2.2704    0.5471 C   0  0  1  0  0  0  0  0  0  0  0  0
   -0.0319   -2.9000   -0.0241 C   0  0  0  0  0  0  0  0  0  0  0  0
    3.6121    1.0682    0.6264 C   0  0  0  0  0  0  0  0  0  0  0  0
   -1.0709    0.2496   -0.8744 C   0  0  0  0  0  0  0  0  0  0  0  0
    3.3349    0.0009   -0.4360 C   0  0  0  0  0  0  0  0  0  0  0  0
    1.2259    1.7961    0.7776 C   0  0  0  0  0  0  0  0  0  0  0  0
   -1.7947    2.6233   -1.2577 C   0  0  0  0  0  0  0  0  0  0  0  0
   -3.8127   -2.1909   -0.4708 C   0  0  0  0  0  0  0  0  0  0  0  0
   -0.9452   -3.3149    2.8444 C   0  0  0  0  0  0  0  0  0  0  0  0
    4.3377   -1.1525   -0.3374 C   0  0  0  0  0  0  0  0  0  0  0  0
    4.0396   -2.2350   -1.3730 C   0  0  0  0  0  0  0  0  0  0  0  0
   -2.1023    3.9200   -0.5497 C   0  0  0  0  0  0  0  0  0  0  0  0
   -1.9176   -3.8276    0.2860 H   0  0  0  0  0  0  0  0  0  0  0  0
   -2.0401   -2.0432   -1.5667 H   0  0  0  0  0  0  0  0  0  0  0  0
   -1.2768   -1.3775    2.0260 H   0  0  0  0  0  0  0  0  0  0  0  0
   -2.7258   -2.3737    2.1334 H   0  0  0  0  0  0  0  0  0  0  0  0
   -1.3726    1.7172    0.6617 H   0  0  0  0  0  0  0  0  0  0  0  0
   -2.6663   -0.0089    0.4416 H   0  0  0  0  0  0  0  0  0  0  0  0
    2.7598    2.7357   -0.4405 H   0  0  0  0  0  0  0  0  0  0  0  0
    0.5097   -1.9840    0.2298 H   0  0  0  0  0  0  0  0  0  0  0  0
    0.4691   -3.7339    0.4779 H   0  0  0  0  0  0  0  0  0  0  0  0
    0.0620   -3.0710   -1.1009 H   0  0  0  0  0  0  0  0  0  0  0  0
    3.5491    0.6062    1.6204 H   0  0  0  0  0  0  0  0  0  0  0  0
    4.6441    1.4243    0.5132 H   0  0  0  0  0  0  0  0  0  0  0  0
    3.3901    0.4521   -1.4341 H   0  0  0  0  0  0  0  0  0  0  0  0
    2.3215   -0.3974   -0.3164 H   0  0  0  0  0  0  0  0  0  0  0  0
    0.8169    2.4541   -1.1542 H   0  0  0  0  0  0  0  0  0  0  0  0
   -1.2688    2.8557   -2.1911 H   0  0  0  0  0  0  0  0  0  0  0  0
   -2.7472    2.1682   -1.5559 H   0  0  0  0  0  0  0  0  0  0  0  0
   -1.2512   -4.3563    2.6995 H   0  0  0  0  0  0  0  0  0  0  0  0
    0.1418   -3.2515    2.7357 H   0  0  0  0  0  0  0  0  0  0  0  0
   -1.1876   -3.0318    3.8745 H   0  0  0  0  0  0  0  0  0  0  0  0
    5.3547   -0.7661   -0.4830 H   0  0  0  0  0  0  0  0  0  0  0  0
    4.2974   -1.5849    0.6708 H   0  0  0  0  0  0  0  0  0  0  0  0
    4.0956   -1.8171   -2.3839 H   0  0  0  0  0  0  0  0  0  0  0  0
    3.0271   -2.6260   -1.2293 H   0  0  0  0  0  0  0  0  0  0  0  0
    2.3669    4.0991    1.4101 H   0  0  0  0  0  0  0  0  0  0  0  0
    3.9187    3.6006    1.4482 H   0  0  0  0  0  0  0  0  0  0  0  0
    5.9377   -2.9840   -1.4087 H   0  0  0  0  0  0  0  0  0  0  0  0
    4.8135   -4.0192   -1.9777 H   0  0  0  0  0  0  0  0  0  0  0  0
    2.8141    2.9066    2.4865 H   0  0  0  0  0  0  0  0  0  0  0  0
    4.9237   -3.7574   -0.3356 H   0  0  0  0  0  0  0  0  0  0  0  0
  1 18  2  0  0  0  0
  4 22  2  0  0  0  0
  6 26  2  0  0  0  0
  7 32  1  0  0  0  0
  8 20  1  0  0  0  0
  9 55  1  0  0  0  0
 10 56  1  0  0  0  0
 11 27  1  6  0  0  0
 11 13  1  0  0  0  0
 12 28  1  6  0  0  0
 12 22  1  0  0  0  0
 12  7  1  0  0  0  0
 12 11  1  0  0  0  0
 13 29  1  0  0  0  0
 13 30  1  0  0  0  0
 13 23  1  0  0  0  0
 14  8  1  0  0  0  0
 14 31  1  1  0  0  0
 15 33  1  6  0  0  0
 15 17  1  0  0  0  0
 15 20  1  0  0  0  0
 15  9  1  0  0  0  0
 16 34  1  0  0  0  0
 16 11  1  0  0  0  0
 16 35  1  0  0  0  0
 17 37  1  0  0  0  0
 18 14  1  0  0  0  0
 18  7  1  0  0  0  0
 19 24  1  0  0  0  0
 19 40  1  0  0  0  0
 19 17  1  0  0  0  0
 20  3  2  0  0  0  0
 21 26  1  0  0  0  0
 21 14  1  0  0  0  0
 22  2  1  0  0  0  0
 23 46  1  0  0  0  0
 24 48  1  0  0  0  0
 25 10  1  0  0  0  0
 25 50  1  0  0  0  0
 25 24  1  0  0  0  0
 26  5  1  0  0  0  0
 36 16  1  0  0  0  0
 38 17  1  0  0  0  0
 39 19  1  0  0  0  0
 41  8  1  0  0  0  0
 42 21  1  0  0  0  0
 43 21  1  0  0  0  0
 44 23  1  0  0  0  0
 45 23  1  0  0  0  0
 47 24  1  0  0  0  0
 49 25  1  0  0  0  0
 51  9  1  0  0  0  0
 52  9  1  0  0  0  0
 53 10  1  0  0  0  0
 54 10  1  0  0  0  0
M  END
>  <program>
Gaussian 09, Revision D.01

>  <basis>
6-31G(d) (6D, 7F)

>  <method>
B3LYP
$$$$
145456667
 OpenBabel08272016563D
Gaussian 09 #P B3LYP/6-31* sp scf=(conver=6,qc) pop=(npa,hirshfeld)
 54 54  0  0  1  0  0  0  0  0999 V2000
    1.0429   -1.7270   -1.8145 O   0  0  0  0  0  0  0  0  0  0  0  0
    0.0483    0.3879    1.3973 O   0  0  0  0  0  0  0  0  0  0  0  0
   -3.7732    2.0205   -0.7732 O   0  0  0  0  0  0  0  0  0  0  0  0
   -3.0473    4.1226   -0.3389 O   0  0  0  0  0  1  0  0  0  0  0  0
    1.7324    1.9269   -1.4971 O   0  0  0  0  0  0  0  0  0  0  0  0
    1.4501    3.1959    0.3641 O   0  0  0  0  0  1  0  0  0  0  0  0
    0.2799   -2.1296    0.3419 N   0  0  0  0  0  0  0  0  0  0  0  0
   -1.5281    0.8523   -0.2445 N   0  0  0  0  0  0  0  0  0  0  0  0
    2.5881   -4.1320   -1.1344 N   0  0  0  0  0  4  0  0  0  0  0  0
   -4.3619   -1.0986    1.5232 N   0  0  0  0  0  0  0  0  0  0  0  0
    5.9150    2.1865    1.0469 N   0  0  0  0  0  4  0  0  0  0  0  0
   -5.4276   -1.4885   -0.3856 N   0  0  0  0  0  0  0  0  0  0  0  0
   -0.9940   -1.4574    0.2208 C   0  0  1  0  0  0  0  0  0  0  0  0
    2.4684   -2.9517   -0.2807 C   0  0  1  0  0  0  0  0  0  0  0  0
    3.6766   -2.0128   -0.4134 C   0  0  0  0  0  0  0  0  0  0  0  0
    3.5877   -0.7764    0.4861 C   0  0  0  0  0  0  0  0  0  0  0  0
   -2.0529   -2.0521    1.1544 C   0  0  0  0  0  0  0  0  0  0  0  0
    1.2013   -2.2099   -0.6942 C   0  0  0  0  0  0  0  0  0  0  0  0
    4.8333    0.1026    0.3432 C   0  0  0  0  0  0  0  0  0  0  0  0
   -0.7610    0.0129    0.5519 C   0  0  0  0  0  0  0  0  0  0  0  0
   -3.4620   -1.7350    0.7156 C   0  0  0  0  0  0  0  0  0  0  0  0
   -1.4625    2.2945   -0.1699 C   0  0  1  0  0  0  0  0  0  0  0  0
    4.7292    1.3554    1.2125 C   0  0  0  0  0  0  0  0  0  0  0  0
   -0.4286    2.8501   -1.1526 C   0  0  0  0  0  0  0  0  0  0  0  0
   -4.1424   -1.9652   -0.4573 C   0  0  0  0  0  0  0  0  0  0  0  0
   -2.8218    2.9214   -0.4307 C   0  0  0  0  0  0  0  0  0  0  0  0
   -5.5272   -0.9726    0.8195 C   0  0  0  0  0  0  0  0  0  0  0  0
    0.9946    2.6982   -0.6560 C   0  0  0  0  0  0  0  0  0  0  0  0
   -1.3046   -1.5494   -0.8278 H   0  0  0  0  0  0  0  0  0  0  0  0
    2.3972   -3.2898    0.7603 H   0  0  0  0  0  0  0  0  0  0  0  0
    3.7829   -1.6864   -1.4564 H   0  0  0  0  0  0  0  0  0  0  0  0
    4.5893   -2.5693   -0.1653 H   0  0  0  0  0  0  0  0  0  0  0  0
    3.4764   -1.0897    1.5308 H   0  0  0  0  0  0  0  0  0  0  0  0
    2.7017   -0.1858    0.2302 H   0  0  0  0  0  0  0  0  0  0  0  0
   -1.8942   -1.7115    2.1853 H   0  0  0  0  0  0  0  0  0  0  0  0
   -1.9576   -3.1463    1.1713 H   0  0  0  0  0  0  0  0  0  0  0  0
    0.5291   -2.4946    1.2555 H   0  0  0  0  0  0  0  0  0  0  0  0
    5.7224   -0.4744    0.6259 H   0  0  0  0  0  0  0  0  0  0  0  0
    4.9558    0.3929   -0.7081 H   0  0  0  0  0  0  0  0  0  0  0  0
   -1.1953    2.5589    0.8608 H   0  0  0  0  0  0  0  0  0  0  0  0
   -2.1552    0.4456   -0.9313 H   0  0  0  0  0  0  0  0  0  0  0  0
    3.8451    1.9365    0.9348 H   0  0  0  0  0  0  0  0  0  0  0  0
    4.6246    1.0752    2.2676 H   0  0  0  0  0  0  0  0  0  0  0  0
    1.8170   -4.7715   -0.9448 H   0  0  0  0  0  0  0  0  0  0  0  0
    3.4414   -4.6382   -0.8999 H   0  0  0  0  0  0  0  0  0  0  0  0
   -0.5767    3.9229   -1.3289 H   0  0  0  0  0  0  0  0  0  0  0  0
   -0.5298    2.3639   -2.1311 H   0  0  0  0  0  0  0  0  0  0  0  0
   -4.1996   -0.7776    2.4684 H   0  0  0  0  0  0  0  0  0  0  0  0
   -3.7751   -2.4502   -1.3495 H   0  0  0  0  0  0  0  0  0  0  0  0
    6.7427    1.6640    1.3319 H   0  0  0  0  0  0  0  0  0  0  0  0
    5.8547    2.9889    1.6723 H   0  0  0  0  0  0  0  0  0  0  0  0
   -6.4033   -0.4984    1.2379 H   0  0  0  0  0  0  0  0  0  0  0  0
    2.5932   -3.8641   -2.1086 H   0  0  0  0  0  0  0  0  0  0  0  0
    6.0019    2.4903    0.0885 H   0  0  0  0  0  0  0  0  0  0  0  0
  1 18  2  0  0  0  0
  3 26  2  0  0  0  0
  5 28  2  0  0  0  0
  7 37  1  0  0  0  0
  8 22  1  0  0  0  0
  8 20  1  0  0  0  0
  9 44  1  0  0  0  0
  9 45  1  0  0  0  0
  9 14  1  0  0  0  0
 10 48  1  0  0  0  0
 11 23  1  0  0  0  0
 11 50  1  0  0  0  0
 11 51  1  0  0  0  0
 12 27  2  0  0  0  0
 13 29  1  6  0  0  0
 13  7  1  0  0  0  0
 13 20  1  0  0  0  0
 13 17  1  0  0  0  0
 14 30  1  1  0  0  0
 15 14  1  0  0  0  0
 15 32  1  0  0  0  0
 15 16  1  0  0  0  0
 16 33  1  0  0  0  0
 17 36  1  0  0  0  0
 17 35  1  0  0  0  0
 18 14  1  0  0  0  0
 18  7  1  0  0  0  0
 19 16  1  0  0  0  0
 19 38  1  0  0  0  0
 19 23  1  0  0  0  0
 20  2  2  0  0  0  0
 21 17  1  0  0  0  0
 21 10  1  0  0  0  0
 22 40  1  1  0  0  0
 23 43  1  0  0  0  0
 24 28  1  0  0  0  0
 24 22  1  0  0  0  0
 25 12  1  0  0  0  0
 25 21  2  0  0  0  0
 26  4  1  0  0  0  0
 26 22  1  0  0  0  0
 27 52  1  0  0  0  0
 27 10  1  0  0  0  0
 28  6  1  0  0  0  0
 31 15  1  0  0  0  0
 34 16  1  0  0  0  0
 39 19  1  0  0  0  0
 41  8  1  0  0  0  0
 42 23  1  0  0  0  0
 46 24  1  0  0  0  0
 47 24  1  0  0  0  0
 49 25  1  0  0  0  0
 53  9  1  0  0  0  0
 54 11  1  0  0  0  0
M  END
>  <program>
Gaussian 09, Revision D.01

>  <basis>
6-31G(d) (6D, 7F)

>  <method>
B3LYP
$$$$
151428
 OpenBabel08272016563D
Gaussian 09 #P B3LYP/6-31* sp scf=(conver=6,qc) pop=(npa,hirshfeld)
 36 35  0  0  1  0  0  0  0  0999 V2000
   -0.6714    1.3634    1.7345 O   0  0  0  0  0  0  0  0  0  0  0  0
   -3.3371   -1.0049   -1.8300 O   0  0  0  0  0  0  0  0  0  0  0  0
   -2.3596   -2.2714    1.6880 O   0  0  0  0  0  1  0  0  0  0  0  0
   -1.0299   -2.1542   -0.1487 O   0  0  0  0  0  0  0  0  0  0  0  0
   -1.5735    0.5638   -0.2488 N   0  0  0  0  0  0  0  0  0  0  0  0
   -0.0082    3.5694   -0.0909 N   0  0  0  0  0  4  0  0  0  0  0  0
    5.1384   -1.8411   -0.0582 N   0  0  0  0  0  4  0  0  0  0  0  0
    1.6934    1.7527   -0.0661 C   0  0  0  0  0  0  0  0  0  0  0  0
    0.2424    2.1563   -0.3688 C   0  0  1  0  0  0  0  0  0  0  0  0
    1.9902    0.2804   -0.3673 C   0  0  0  0  0  0  0  0  0  0  0  0
    3.4572   -0.0586   -0.0862 C   0  0  0  0  0  0  0  0  0  0  0  0
   -0.7039    1.3389    0.5060 C   0  0  0  0  0  0  0  0  0  0  0  0
   -2.5564   -0.3206    0.3348 C   0  0  1  0  0  0  0  0  0  0  0  0
    3.7437   -1.5351   -0.3512 C   0  0  0  0  0  0  0  0  0  0  0  0
   -3.7651   -0.4933   -0.5734 C   0  0  0  0  0  0  0  0  0  0  0  0
   -1.8789   -1.6530    0.5772 C   0  0  0  0  0  0  0  0  0  0  0  0
    2.3696    2.3809   -0.6607 H   0  0  0  0  0  0  0  0  0  0  0  0
    1.9271    1.9530    0.9885 H   0  0  0  0  0  0  0  0  0  0  0  0
    0.0356    1.9791   -1.4298 H   0  0  0  0  0  0  0  0  0  0  0  0
    1.3531   -0.3660    0.2459 H   0  0  0  0  0  0  0  0  0  0  0  0
    1.7572    0.0652   -1.4167 H   0  0  0  0  0  0  0  0  0  0  0  0
    3.6910    0.1837    0.9581 H   0  0  0  0  0  0  0  0  0  0  0  0
    4.1030    0.5661   -0.7153 H   0  0  0  0  0  0  0  0  0  0  0  0
   -2.8638    0.0986    1.2992 H   0  0  0  0  0  0  0  0  0  0  0  0
    3.5332   -1.7834   -1.3978 H   0  0  0  0  0  0  0  0  0  0  0  0
    3.1011   -2.1677    0.2710 H   0  0  0  0  0  0  0  0  0  0  0  0
   -1.4782    0.5528   -1.2603 H   0  0  0  0  0  0  0  0  0  0  0  0
    0.2427    3.7799    0.8743 H   0  0  0  0  0  0  0  0  0  0  0  0
    0.6106    4.1412   -0.6654 H   0  0  0  0  0  0  0  0  0  0  0  0
   -4.4856   -1.1962   -0.1417 H   0  0  0  0  0  0  0  0  0  0  0  0
   -4.2617    0.4677   -0.7464 H   0  0  0  0  0  0  0  0  0  0  0  0
    5.7445   -1.2487   -0.6246 H   0  0  0  0  0  0  0  0  0  0  0  0
    5.3443   -1.6043    0.9115 H   0  0  0  0  0  0  0  0  0  0  0  0
   -4.1301   -1.1012   -2.3838 H   0  0  0  0  0  0  0  0  0  0  0  0
   -0.9747    3.8019   -0.2678 H   0  0  0  0  0  0  0  0  0  0  0  0
    5.3321   -2.8166   -0.2337 H   0  0  0  0  0  0  0  0  0  0  0  0
  2 15  1  0  0  0  0
  4 16  2  0  0  0  0
  5 13  1  0  0  0  0
  5 12  1  0  0  0  0
  6 28  1  0  0  0  0
  7 33  1  0  0  0  0
  8 18  1  0  0  0  0
  9 19  1  6  0  0  0
  9  6  1  0  0  0  0
  9  8  1  0  0  0  0
  9 12  1  0  0  0  0
 10 11  1  0  0  0  0
 10  8  1  0  0  0  0
 10 20  1  0  0  0  0
 11 22  1  0  0  0  0
 12  1  2  0  0  0  0
 13 16  1  0  0  0  0
 13 24  1  1  0  0  0
 14 11  1  0  0  0  0
 14  7  1  0  0  0  0
 14 26  1  0  0  0  0
 15 30  1  0  0  0  0
 15 13  1  0  0  0  0
 16  3  1  0  0  0  0
 17  8  1  0  0  0  0
 21 10  1  0  0  0  0
 23 11  1  0  0  0  0
 25 14  1  0  0  0  0
 27  5  1  0  0  0  0
 29  6  1  0  0  0  0
 31 15  1  0  0  0  0
 32  7  1  0  0  0  0
 34  2  1  0  0  0  0
 35  6  1  0  0  0  0
 36  7  1  0  0  0  0
M  END
>  <program>
Gaussian 09, Revision D.01

>  <basis>
6-31G(d) (6D, 7F)

>  <method>
B3LYP
$$$$
4682588
 OpenBabel08272016563D
Gaussian 09 #P B3LYP/6-31* sp scf=(conver=6,qc) pop=(npa,hirshfeld)
 44 43  0  0  1  0  0  0  0  0999 V2000
    0.0798    1.3094    1.7242 O   0  0  0  0  0  0  0  0  0  0  0  0
   -1.0083   -2.3313   -1.0780 O   0  0  0  0  0  0  0  0  0  0  0  0
   -2.2412   -3.1206    0.6448 O   0  0  0  0  0  1  0  0  0  0  0  0
   -0.7717    0.1142   -0.0743 N   0  0  0  0  0  0  0  0  0  0  0  0
    0.4030    3.2770   -0.4349 N   0  0  0  0  0  4  0  0  0  0  0  0
    6.1927   -1.4040    0.1422 N   0  0  0  0  0  4  0  0  0  0  0  0
   -3.0082   -0.1857    0.9451 C   0  0  0  0  0  0  0  0  0  0  0  0
   -1.6183   -0.7828    0.6786 C   0  0  1  0  0  0  0  0  0  0  0  0
   -3.7645    0.4369   -0.2499 C   0  0  0  0  0  0  0  0  0  0  0  0
    0.8225    1.8788   -0.5140 C   0  0  1  0  0  0  0  0  0  0  0  0
    2.3210    1.7038   -0.2263 C   0  0  0  0  0  0  0  0  0  0  0  0
    2.7930    0.2492   -0.3222 C   0  0  0  0  0  0  0  0  0  0  0  0
    0.0139    1.0948    0.5151 C   0  0  0  0  0  0  0  0  0  0  0  0
    4.2986    0.1378   -0.0658 C   0  0  0  0  0  0  0  0  0  0  0  0
   -3.9822   -0.6368   -1.3238 C   0  0  0  0  0  0  0  0  0  0  0  0
   -5.1067    1.0591    0.1246 C   0  0  0  0  0  0  0  0  0  0  0  0
   -1.6780   -2.1835    0.0896 C   0  0  0  0  0  0  0  0  0  0  0  0
    4.7617   -1.3174   -0.1247 C   0  0  0  0  0  0  0  0  0  0  0  0
   -3.6467   -0.9428    1.4186 H   0  0  0  0  0  0  0  0  0  0  0  0
   -2.8871    0.6097    1.6943 H   0  0  0  0  0  0  0  0  0  0  0  0
   -1.1283   -0.9240    1.6520 H   0  0  0  0  0  0  0  0  0  0  0  0
   -3.1490    1.2350   -0.6839 H   0  0  0  0  0  0  0  0  0  0  0  0
    0.6153    1.5171   -1.5271 H   0  0  0  0  0  0  0  0  0  0  0  0
    2.5575    2.0885    0.7750 H   0  0  0  0  0  0  0  0  0  0  0  0
    2.8946    2.3127   -0.9382 H   0  0  0  0  0  0  0  0  0  0  0  0
    2.2597   -0.3698    0.4074 H   0  0  0  0  0  0  0  0  0  0  0  0
    2.5588   -0.1474   -1.3176 H   0  0  0  0  0  0  0  0  0  0  0  0
   -0.7700    0.0154   -1.0855 H   0  0  0  0  0  0  0  0  0  0  0  0
    4.5330    0.5596    0.9198 H   0  0  0  0  0  0  0  0  0  0  0  0
    4.8415    0.7332   -0.8097 H   0  0  0  0  0  0  0  0  0  0  0  0
   -4.4368   -1.5413   -0.9056 H   0  0  0  0  0  0  0  0  0  0  0  0
   -4.6499   -0.2643   -2.1089 H   0  0  0  0  0  0  0  0  0  0  0  0
   -3.0475   -0.9026   -1.8217 H   0  0  0  0  0  0  0  0  0  0  0  0
   -5.7896    0.3084    0.5354 H   0  0  0  0  0  0  0  0  0  0  0  0
   -4.9701    1.8398    0.8806 H   0  0  0  0  0  0  0  0  0  0  0  0
   -5.5870    1.5166   -0.7464 H   0  0  0  0  0  0  0  0  0  0  0  0
    4.2240   -1.9147    0.6182 H   0  0  0  0  0  0  0  0  0  0  0  0
    4.5494   -1.7426   -1.1125 H   0  0  0  0  0  0  0  0  0  0  0  0
   -0.5707    3.3584   -0.7249 H   0  0  0  0  0  0  0  0  0  0  0  0
    0.9443    3.8334   -1.0952 H   0  0  0  0  0  0  0  0  0  0  0  0
    6.4962   -2.3720    0.0474 H   0  0  0  0  0  0  0  0  0  0  0  0
    6.7065   -0.8739   -0.5612 H   0  0  0  0  0  0  0  0  0  0  0  0
    0.5231    3.6291    0.5045 H   0  0  0  0  0  0  0  0  0  0  0  0
    6.4010   -1.0573    1.0672 H   0  0  0  0  0  0  0  0  0  0  0  0
  2 17  2  0  0  0  0
  4 13  1  0  0  0  0
  4  8  1  0  0  0  0
  5 43  1  0  0  0  0
  6 44  1  0  0  0  0
  7 19  1  0  0  0  0
  7 20  1  0  0  0  0
  8  7  1  0  0  0  0
  8 21  1  1  0  0  0
  9 16  1  0  0  0  0
  9  7  1  0  0  0  0
 10 23  1  6  0  0  0
 10  5  1  0  0  0  0
 10 11  1  0  0  0  0
 10 13  1  0  0  0  0
 11 24  1  0  0  0  0
 12 11  1  0  0  0  0
 12 14  1  0  0  0  0
 12 26  1  0  0  0  0
 13  1  2  0  0  0  0
 14 29  1  0  0  0  0
 15 31  1  0  0  0  0
 15  9  1  0  0  0  0
 16 34  1  0  0  0  0
 16 35  1  0  0  0  0
 17  3  1  0  0  0  0
 17  8  1  0  0  0  0
 18 14  1  0  0  0  0
 18  6  1  0  0  0  0
 18 37  1  0  0  0  0
 22  9  1  0  0  0  0
 25 11  1  0  0  0  0
 27 12  1  0  0  0  0
 28  4  1  0  0  0  0
 30 14  1  0  0  0  0
 32 15  1  0  0  0  0
 33 15  1  0  0  0  0
 36 16  1  0  0  0  0
 38 18  1  0  0  0  0
 39  5  1  0  0  0  0
 40  5  1  0  0  0  0
 41  6  1  0  0  0  0
 42  6  1  0  0  0  0
M  END
>  <program>
Gaussian 09, Revision D.01

>  <basis>
6-31G(d) (6D, 7F)

>  <method>
B3LYP
$$$$
132605043
 OpenBabel08272016563D
Gaussian 09 #P B3LYP/6-31* sp scf=(conver=6,qc) pop=(npa,hirshfeld)
 70 72  0  0  1  0  0  0  0  0999 V2000
   -0.3347    0.4764   -2.3157 O   0  0  0  0  0  0  0  0  0  0  0  0
    0.0131   -1.3053    1.2176 O   0  0  0  0  0  0  0  0  0  0  0  0
    1.0473    4.4420   -1.6209 O   0  0  0  0  0  1  0  0  0  0  0  0
   -1.0085    5.2584   -2.0843 O   0  0  0  0  0  0  0  0  0  0  0  0
    7.4654   -1.0279    1.3122 O   0  0  0  0  0  0  0  0  0  0  0  0
    1.1371   -1.2799   -0.8140 N   0  0  0  0  0  0  0  0  0  0  0  0
    0.1856    2.1251   -0.7650 N   0  0  0  0  0  0  0  0  0  0  0  0
   -3.5725    0.2126    0.8535 N   0  0  0  0  0  0  0  0  0  0  0  0
    0.7506   -4.1391    0.9732 N   0  0  0  0  0  4  0  0  0  0  0  0
   -5.7093   -2.5035   -2.3964 N   0  0  0  0  0  4  0  0  0  0  0  0
    1.5227    0.1127   -0.8003 C   0  0  1  0  0  0  0  0  0  0  0  0
   -0.8703    3.0499   -1.1074 C   0  0  1  0  0  0  0  0  0  0  0  0
    0.1202   -3.3495   -0.0830 C   0  0  1  0  0  0  0  0  0  0  0  0
   -1.7681    3.3360    0.1031 C   0  0  0  0  0  0  0  0  0  0  0  0
   -1.3991   -3.5690   -0.1462 C   0  0  0  0  0  0  0  0  0  0  0  0
    2.8109    0.3653   -1.5914 C   0  0  0  0  0  0  0  0  0  0  0  0
   -2.4005    2.0897    0.6752 C   0  0  0  0  0  0  0  0  0  0  0  0
   -2.0838   -2.7688   -1.2589 C   0  0  0  0  0  0  0  0  0  0  0  0
    0.3671    0.9058   -1.4024 C   0  0  0  0  0  0  0  0  0  0  0  0
    0.4083   -1.8793    0.2047 C   0  0  0  0  0  0  0  0  0  0  0  0
   -2.2805    1.6155    2.0114 C   0  0  0  0  0  0  0  0  0  0  0  0
   -3.5880   -3.0557   -1.3009 C   0  0  0  0  0  0  0  0  0  0  0  0
    4.0530   -0.0055   -0.8170 C   0  0  0  0  0  0  0  0  0  0  0  0
   -3.0254    0.4368    2.0965 C   0  0  0  0  0  0  0  0  0  0  0  0
   -3.2003    1.2067   -0.0130 C   0  0  0  0  0  0  0  0  0  0  0  0
   -0.3032    4.3526   -1.6520 C   0  0  0  0  0  0  0  0  0  0  0  0
   -4.2773   -2.2309   -2.3858 C   0  0  0  0  0  0  0  0  0  0  0  0
   -1.6089    2.0779    3.1600 C   0  0  0  0  0  0  0  0  0  0  0  0
   -3.1315   -0.3050    3.2780 C   0  0  0  0  0  0  0  0  0  0  0  0
    4.6821    0.9429   -0.0112 C   0  0  0  0  0  0  0  0  0  0  0  0
    4.5703   -1.2975   -0.9070 C   0  0  0  0  0  0  0  0  0  0  0  0
   -1.7062    1.3449    4.3490 C   0  0  0  0  0  0  0  0  0  0  0  0
   -2.4563    0.1719    4.4042 C   0  0  0  0  0  0  0  0  0  0  0  0
    5.8294    0.5995    0.7044 C   0  0  0  0  0  0  0  0  0  0  0  0
    5.7176   -1.6409   -0.1924 C   0  0  0  0  0  0  0  0  0  0  0  0
    6.3467   -0.6924    0.6143 C   0  0  0  0  0  0  0  0  0  0  0  0
    1.6490    0.4156    0.2478 H   0  0  0  0  0  0  0  0  0  0  0  0
   -1.4604    2.6141   -1.9219 H   0  0  0  0  0  0  0  0  0  0  0  0
    0.5595   -3.6503   -1.0416 H   0  0  0  0  0  0  0  0  0  0  0  0
   -1.1864    3.8487    0.8789 H   0  0  0  0  0  0  0  0  0  0  0  0
   -2.5712    4.0292   -0.1814 H   0  0  0  0  0  0  0  0  0  0  0  0
   -1.8547   -3.3015    0.8166 H   0  0  0  0  0  0  0  0  0  0  0  0
   -1.5993   -4.6376   -0.3004 H   0  0  0  0  0  0  0  0  0  0  0  0
    2.8818    1.4260   -1.8674 H   0  0  0  0  0  0  0  0  0  0  0  0
    2.7954   -0.1775   -2.5467 H   0  0  0  0  0  0  0  0  0  0  0  0
   -1.6327   -3.0242   -2.2247 H   0  0  0  0  0  0  0  0  0  0  0  0
   -1.9303   -1.6960   -1.1015 H   0  0  0  0  0  0  0  0  0  0  0  0
    1.3541   -1.8171   -1.6485 H   0  0  0  0  0  0  0  0  0  0  0  0
    0.8455    2.4121   -0.0470 H   0  0  0  0  0  0  0  0  0  0  0  0
   -3.7498   -4.1256   -1.4870 H   0  0  0  0  0  0  0  0  0  0  0  0
   -4.0318   -2.8285   -0.3231 H   0  0  0  0  0  0  0  0  0  0  0  0
   -3.5399    1.1940   -1.0386 H   0  0  0  0  0  0  0  0  0  0  0  0
   -4.1647   -0.5705    0.6155 H   0  0  0  0  0  0  0  0  0  0  0  0
    1.7627   -4.0380    0.9175 H   0  0  0  0  0  0  0  0  0  0  0  0
    0.5541   -5.1288    0.8227 H   0  0  0  0  0  0  0  0  0  0  0  0
   -3.8544   -2.4692   -3.3684 H   0  0  0  0  0  0  0  0  0  0  0  0
   -4.1199   -1.1619   -2.2064 H   0  0  0  0  0  0  0  0  0  0  0  0
   -1.0175    2.9892    3.1370 H   0  0  0  0  0  0  0  0  0  0  0  0
   -3.7151   -1.2193    3.3217 H   0  0  0  0  0  0  0  0  0  0  0  0
    4.2868    1.9520    0.0697 H   0  0  0  0  0  0  0  0  0  0  0  0
    4.0893   -2.0465   -1.5314 H   0  0  0  0  0  0  0  0  0  0  0  0
   -1.1885    1.6960    5.2383 H   0  0  0  0  0  0  0  0  0  0  0  0
   -2.5177   -0.3815    5.3378 H   0  0  0  0  0  0  0  0  0  0  0  0
    6.3142    1.3424    1.3317 H   0  0  0  0  0  0  0  0  0  0  0  0
    6.1109   -2.6508   -0.2712 H   0  0  0  0  0  0  0  0  0  0  0  0
   -5.8688   -3.4915   -2.5927 H   0  0  0  0  0  0  0  0  0  0  0  0
   -6.1464   -1.9872   -3.1580 H   0  0  0  0  0  0  0  0  0  0  0  0
    7.6822   -1.9583    1.1329 H   0  0  0  0  0  0  0  0  0  0  0  0
    0.4146   -3.8468    1.8798 H   0  0  0  0  0  0  0  0  0  0  0  0
   -6.1241   -2.2480   -1.5115 H   0  0  0  0  0  0  0  0  0  0  0  0
  1 19  2  0  0  0  0
  4 26  2  0  0  0  0
  6 11  1  0  0  0  0
  6 20  1  0  0  0  0
  7 49  1  0  0  0  0
  8 24  1  0  0  0  0
  9 69  1  0  0  0  0
 10 27  1  0  0  0  0
 10 70  1  0  0  0  0
 11 37  1  1  0  0  0
 12 38  1  6  0  0  0
 12  7  1  0  0  0  0
 12 14  1  0  0  0  0
 13 39  1  6  0  0  0
 13 20  1  0  0  0  0
 13  9  1  0  0  0  0
 14 17  1  0  0  0  0
 14 40  1  0  0  0  0
 15 13  1  0  0  0  0
 15 42  1  0  0  0  0
 16 23  1  0  0  0  0
 16 11  1  0  0  0  0
 17 21  1  0  0  0  0
 18 47  1  0  0  0  0
 18 15  1  0  0  0  0
 19 11  1  0  0  0  0
 19  7  1  0  0  0  0
 20  2  2  0  0  0  0
 21 24  2  0  0  0  0
 21 28  1  0  0  0  0
 22 18  1  0  0  0  0
 22 51  1  0  0  0  0
 23 30  1  0  0  0  0
 24 29  1  0  0  0  0
 25 17  2  0  0  0  0
 25  8  1  0  0  0  0
 26  3  1  0  0  0  0
 26 12  1  0  0  0  0
 27 57  1  0  0  0  0
 27 22  1  0  0  0  0
 28 32  2  0  0  0  0
 29 59  1  0  0  0  0
 29 33  2  0  0  0  0
 30 60  1  0  0  0  0
 30 34  2  0  0  0  0
 31 23  2  0  0  0  0
 31 35  1  0  0  0  0
 32 33  1  0  0  0  0
 32 62  1  0  0  0  0
 33 63  1  0  0  0  0
 34 64  1  0  0  0  0
 35 36  2  0  0  0  0
 36 34  1  0  0  0  0
 36  5  1  0  0  0  0
 41 14  1  0  0  0  0
 43 15  1  0  0  0  0
 44 16  1  0  0  0  0
 45 16  1  0  0  0  0
 46 18  1  0  0  0  0
 48  6  1  0  0  0  0
 50 22  1  0  0  0  0
 52 25  1  0  0  0  0
 53  8  1  0  0  0  0
 54  9  1  0  0  0  0
 55  9  1  0  0  0  0
 56 27  1  0  0  0  0
 58 28  1  0  0  0  0
 61 31  1  0  0  0  0
 65 35  1  0  0  0  0
 66 10  1  0  0  0  0
 67 10  1  0  0  0  0
 68  5  1  0  0  0  0
M  END
>  <program>
Gaussian 09, Revision D.01

>  <basis>
6-31G(d) (6D, 7F)

>  <method>
B3LYP
$$$$
60163650
 OpenBabel08272016563D
Gaussian 09 #P B3LYP/6-31* sp scf=(conver=6,qc) pop=(npa,hirshfeld)
 47 46  0  0  1  0  0  0  0  0999 V2000
   -4.6156    1.1946   -1.0579 S   0  0  0  0  0  0  0  0  0  0  0  0
   -0.1319    0.6612   -1.2136 O   0  0  0  0  0  0  0  0  0  0  0  0
   -1.0155   -1.5084    1.9900 O   0  0  0  0  0  0  0  0  0  0  0  0
    4.6421   -2.3406    0.1332 O   0  0  0  0  0  0  0  0  0  0  0  0
    4.3153    1.2016    0.1636 O   0  0  0  0  0  1  0  0  0  0  0  0
    2.9220   -3.8074    0.3457 O   0  0  0  0  0  1  0  0  0  0  0  0
    4.0613    3.4367   -0.1115 O   0  0  0  0  0  0  0  0  0  0  0  0
   -0.8003    2.4026    1.9641 O   0  0  0  0  0  1  0  0  0  0  0  0
   -0.5737    3.6604    0.0869 O   0  0  0  0  0  0  0  0  0  0  0  0
   -0.7323   -1.8033   -0.2946 N   0  0  0  0  0  0  0  0  0  0  0  0
    1.7927    0.6394    0.0855 N   0  0  0  0  0  0  0  0  0  0  0  0
   -3.5901   -2.2699    1.9567 N   0  0  0  0  0  4  0  0  0  0  0  0
    0.6660   -1.4552   -0.3585 C   0  0  1  0  0  0  0  0  0  0  0  0
    1.3556   -2.1895   -1.5156 C   0  0  0  0  0  0  0  0  0  0  0  0
   -2.9180   -2.2180    0.6599 C   0  0  2  0  0  0  0  0  0  0  0  0
    0.7047    0.0558   -0.5469 C   0  0  0  0  0  0  0  0  0  0  0  0
    2.8848   -2.1678   -1.4540 C   0  0  0  0  0  0  0  0  0  0  0  0
   -1.4674   -1.8024    0.8846 C   0  0  0  0  0  0  0  0  0  0  0  0
   -3.6391   -1.2767   -0.3209 C   0  0  0  0  0  0  0  0  0  0  0  0
    2.0720    2.0562    0.0309 C   0  0  1  0  0  0  0  0  0  0  0  0
   -3.7389    0.1725    0.1639 C   0  0  0  0  0  0  0  0  0  0  0  0
    1.4147    2.7932    1.2001 C   0  0  0  0  0  0  0  0  0  0  0  0
    3.4449   -2.8670   -0.2359 C   0  0  0  0  0  0  0  0  0  0  0  0
    3.5684    2.3217    0.0186 C   0  0  0  0  0  0  0  0  0  0  0  0
   -0.0693    3.0154    0.9961 C   0  0  0  0  0  0  0  0  0  0  0  0
   -3.2574    1.4233   -2.2281 C   0  0  0  0  0  0  0  0  0  0  0  0
    1.1184   -1.7202    0.6034 H   0  0  0  0  0  0  0  0  0  0  0  0
    1.0235   -3.2368   -1.5247 H   0  0  0  0  0  0  0  0  0  0  0  0
    1.0368   -1.7578   -2.4729 H   0  0  0  0  0  0  0  0  0  0  0  0
   -2.9099   -3.2288    0.2338 H   0  0  0  0  0  0  0  0  0  0  0  0
   -1.1924   -2.0499   -1.1661 H   0  0  0  0  0  0  0  0  0  0  0  0
    3.2941   -2.6728   -2.3364 H   0  0  0  0  0  0  0  0  0  0  0  0
    3.2408   -1.1322   -1.4721 H   0  0  0  0  0  0  0  0  0  0  0  0
   -3.1450   -1.3183   -1.2966 H   0  0  0  0  0  0  0  0  0  0  0  0
   -4.6533   -1.6687   -0.4836 H   0  0  0  0  0  0  0  0  0  0  0  0
    1.6868    2.4315   -0.9259 H   0  0  0  0  0  0  0  0  0  0  0  0
    2.4237    0.0540    0.6241 H   0  0  0  0  0  0  0  0  0  0  0  0
   -2.7544    0.6066    0.3617 H   0  0  0  0  0  0  0  0  0  0  0  0
   -4.3120    0.2225    1.0952 H   0  0  0  0  0  0  0  0  0  0  0  0
    1.8555    3.7869    1.3483 H   0  0  0  0  0  0  0  0  0  0  0  0
    1.5778    2.2460    2.1379 H   0  0  0  0  0  0  0  0  0  0  0  0
   -3.1560   -2.9863    2.5387 H   0  0  0  0  0  0  0  0  0  0  0  0
   -4.5599   -2.5578    1.8277 H   0  0  0  0  0  0  0  0  0  0  0  0
   -3.6103    2.0384   -3.0608 H   0  0  0  0  0  0  0  0  0  0  0  0
   -2.9116    0.4714   -2.6350 H   0  0  0  0  0  0  0  0  0  0  0  0
   -2.4288    1.9490   -1.7473 H   0  0  0  0  0  0  0  0  0  0  0  0
   -3.5462   -1.3700    2.4129 H   0  0  0  0  0  0  0  0  0  0  0  0
  1 21  1  0  0  0  0
  2 16  2  0  0  0  0
  7 24  2  0  0  0  0
  9 25  2  0  0  0  0
 10 18  1  0  0  0  0
 11 37  1  0  0  0  0
 12 47  1  0  0  0  0
 12 42  1  0  0  0  0
 13 10  1  0  0  0  0
 13 27  1  1  0  0  0
 14 17  1  0  0  0  0
 14 13  1  0  0  0  0
 15 30  1  6  0  0  0
 15 18  1  0  0  0  0
 15 12  1  0  0  0  0
 16 13  1  0  0  0  0
 16 11  1  0  0  0  0
 17 23  1  0  0  0  0
 18  3  2  0  0  0  0
 19 21  1  0  0  0  0
 19 15  1  0  0  0  0
 20 36  1  6  0  0  0
 20 11  1  0  0  0  0
 20 22  1  0  0  0  0
 21 38  1  0  0  0  0
 21 39  1  0  0  0  0
 22 40  1  0  0  0  0
 22 41  1  0  0  0  0
 23  4  2  0  0  0  0
 23  6  1  0  0  0  0
 24 20  1  0  0  0  0
 24  5  1  0  0  0  0
 25 22  1  0  0  0  0
 25  8  1  0  0  0  0
 26 46  1  0  0  0  0
 26  1  1  0  0  0  0
 28 14  1  0  0  0  0
 29 14  1  0  0  0  0
 31 10  1  0  0  0  0
 32 17  1  0  0  0  0
 33 17  1  0  0  0  0
 34 19  1  0  0  0  0
 35 19  1  0  0  0  0
 43 12  1  0  0  0  0
 44 26  1  0  0  0  0
 45 26  1  0  0  0  0
M  END
>  <program>
Gaussian 09, Revision D.01

>  <basis>
6-31G(d) (6D, 7F)

>  <method>
B3LYP
$$$$
7010520
 OpenBabel08272016563D
Gaussian 09 #P B3LYP/6-31* sp scf=(conver=6,qc) pop=(npa,hirshfeld)
 36 35  0  0  1  0  0  0  0  0999 V2000
    4.2904   -1.0561   -0.3172 S   0  0  0  0  0  0  0  0  0  0  0  0
    0.1028    1.0930    1.4313 O   0  0  0  0  0  0  0  0  0  0  0  0
   -1.9101   -1.9455   -1.5178 O   0  0  0  0  0  0  0  0  0  0  0  0
   -3.3745   -2.4447    0.1262 O   0  0  0  0  0  1  0  0  0  0  0  0
   -1.0346    0.2456   -0.4053 N   0  0  0  0  0  0  0  0  0  0  0  0
    1.5265    2.7508   -0.2726 N   0  0  0  0  0  4  0  0  0  0  0  0
   -3.2671    0.6450    0.5258 C   0  0  0  0  0  0  0  0  0  0  0  0
   -2.1240   -0.3708    0.3163 C   0  0  1  0  0  0  0  0  0  0  0  0
    1.0067    1.4859   -0.7877 C   0  0  1  0  0  0  0  0  0  0  0  0
    2.1343    0.4822   -1.0818 C   0  0  0  0  0  0  0  0  0  0  0  0
   -0.0014    0.9333    0.2166 C   0  0  0  0  0  0  0  0  0  0  0  0
   -4.3464    0.1142    1.4737 C   0  0  0  0  0  0  0  0  0  0  0  0
   -3.9012    1.1194   -0.7857 C   0  0  0  0  0  0  0  0  0  0  0  0
   -2.5528   -1.6727   -0.3550 C   0  0  0  0  0  0  0  0  0  0  0  0
    2.9852    0.1235    0.1401 C   0  0  0  0  0  0  0  0  0  0  0  0
    5.0300   -1.2731    1.3170 C   0  0  0  0  0  0  0  0  0  0  0  0
   -2.8356    1.5328    1.0090 H   0  0  0  0  0  0  0  0  0  0  0  0
   -1.7250   -0.6649    1.2968 H   0  0  0  0  0  0  0  0  0  0  0  0
    0.4888    1.7052   -1.7290 H   0  0  0  0  0  0  0  0  0  0  0  0
   -1.0374    0.1699   -1.4187 H   0  0  0  0  0  0  0  0  0  0  0  0
    2.7771    0.8995   -1.8683 H   0  0  0  0  0  0  0  0  0  0  0  0
    1.6862   -0.4334   -1.4909 H   0  0  0  0  0  0  0  0  0  0  0  0
   -5.0343    0.9205    1.7542 H   0  0  0  0  0  0  0  0  0  0  0  0
   -3.9033   -0.2764    2.3957 H   0  0  0  0  0  0  0  0  0  0  0  0
   -4.9462   -0.6764    1.0149 H   0  0  0  0  0  0  0  0  0  0  0  0
   -4.3671    0.2908   -1.3278 H   0  0  0  0  0  0  0  0  0  0  0  0
   -4.6755    1.8683   -0.5894 H   0  0  0  0  0  0  0  0  0  0  0  0
   -3.1574    1.5812   -1.4423 H   0  0  0  0  0  0  0  0  0  0  0  0
    3.4669    1.0128    0.5544 H   0  0  0  0  0  0  0  0  0  0  0  0
    2.3660   -0.3352    0.9172 H   0  0  0  0  0  0  0  0  0  0  0  0
    1.9421    2.6152    0.6486 H   0  0  0  0  0  0  0  0  0  0  0  0
    0.7598    3.4104   -0.1426 H   0  0  0  0  0  0  0  0  0  0  0  0
    5.8660   -1.9727    1.2446 H   0  0  0  0  0  0  0  0  0  0  0  0
    5.4078   -0.3195    1.6944 H   0  0  0  0  0  0  0  0  0  0  0  0
    4.2958   -1.6817    2.0166 H   0  0  0  0  0  0  0  0  0  0  0  0
    2.2100    3.1321   -0.9103 H   0  0  0  0  0  0  0  0  0  0  0  0
  1 15  1  0  0  0  0
  1 16  1  0  0  0  0
  3 14  2  0  0  0  0
  5 11  1  0  0  0  0
  5  8  1  0  0  0  0
  6 32  1  0  0  0  0
  6 31  1  0  0  0  0
  7 17  1  0  0  0  0
  7 12  1  0  0  0  0
  8  7  1  0  0  0  0
  8 18  1  1  0  0  0
  9 19  1  6  0  0  0
  9  6  1  0  0  0  0
  9 11  1  0  0  0  0
 10  9  1  0  0  0  0
 10 15  1  0  0  0  0
 11  2  2  0  0  0  0
 12 23  1  0  0  0  0
 12 24  1  0  0  0  0
 13 27  1  0  0  0  0
 13  7  1  0  0  0  0
 14  4  1  0  0  0  0
 14  8  1  0  0  0  0
 15 29  1  0  0  0  0
 15 30  1  0  0  0  0
 16 34  1  0  0  0  0
 16 35  1  0  0  0  0
 20  5  1  0  0  0  0
 21 10  1  0  0  0  0
 22 10  1  0  0  0  0
 25 12  1  0  0  0  0
 26 13  1  0  0  0  0
 28 13  1  0  0  0  0
 33 16  1  0  0  0  0
 36  6  1  0  0  0  0
M  END
>  <program>
Gaussian 09, Revision D.01

>  <basis>
6-31G(d) (6D, 7F)

>  <method>
B3LYP
$$$$
138319092
 OpenBabel08272016563D
Gaussian 09 #P B3LYP/6-31* sp scf=(conver=6,qc) pop=(npa,hirshfeld)
 44 44  0  0  1  0  0  0  0  0999 V2000
    5.1864   -1.7458   -0.5976 S   0  0  0  0  0  0  0  0  0  0  0  0
    0.3377    0.1374    2.1435 O   0  0  0  0  0  0  0  0  0  0  0  0
   -1.1277   -0.6030   -1.0448 O   0  0  0  0  0  0  0  0  0  0  0  0
   -5.5869    0.3468   -0.5177 O   0  0  0  0  0  0  0  0  0  0  0  0
   -6.0849   -1.8007    0.0748 O   0  0  0  0  0  1  0  0  0  0  0  0
    0.2884    1.3210    0.1557 N   0  0  0  0  0  0  0  0  0  0  0  0
    2.9004    0.8785    2.6105 N   0  0  0  0  0  4  0  0  0  0  0  0
   -3.0199   -0.0124    0.1767 N   0  0  0  0  0  0  0  0  0  0  0  0
   -1.1578    1.4917    0.0990 C   0  0  1  0  0  0  0  0  0  0  0  0
   -1.3795    2.5725   -0.9520 C   0  0  0  0  0  0  0  0  0  0  0  0
   -0.1881    2.4043   -1.8913 C   0  0  0  0  0  0  0  0  0  0  0  0
    0.9431    2.0119   -0.9525 C   0  0  0  0  0  0  0  0  0  0  0  0
    0.9254    0.7115    1.2244 C   0  0  0  0  0  0  0  0  0  0  0  0
    2.4319    0.7753    1.2053 C   0  0  2  0  0  0  0  0  0  0  0  0
   -1.7419    0.1771   -0.3222 C   0  0  0  0  0  0  0  0  0  0  0  0
    3.0398   -0.4708    0.5705 C   0  0  0  0  0  0  0  0  0  0  0  0
    4.4923   -0.2431    0.1509 C   0  0  0  0  0  0  0  0  0  0  0  0
   -3.8107   -1.1893   -0.1019 C   0  0  1  0  0  0  0  0  0  0  0  0
   -3.4810   -2.2722    0.9142 C   0  0  0  0  0  0  0  0  0  0  0  0
   -5.3057   -0.8398   -0.1916 C   0  0  0  0  0  0  0  0  0  0  0  0
    4.4417   -1.5881   -2.2367 C   0  0  0  0  0  0  0  0  0  0  0  0
   -1.5345    1.7846    1.0851 H   0  0  0  0  0  0  0  0  0  0  0  0
   -1.3332    3.5630   -0.4818 H   0  0  0  0  0  0  0  0  0  0  0  0
   -2.3360    2.4876   -1.4779 H   0  0  0  0  0  0  0  0  0  0  0  0
   -0.3850    1.5965   -2.6047 H   0  0  0  0  0  0  0  0  0  0  0  0
    0.0357    3.3107   -2.4606 H   0  0  0  0  0  0  0  0  0  0  0  0
    1.6859    1.3692   -1.4324 H   0  0  0  0  0  0  0  0  0  0  0  0
    1.4389    2.9031   -0.5537 H   0  0  0  0  0  0  0  0  0  0  0  0
    2.7885    1.6892    0.7268 H   0  0  0  0  0  0  0  0  0  0  0  0
    2.4434   -0.7417   -0.3086 H   0  0  0  0  0  0  0  0  0  0  0  0
    2.9666   -1.3214    1.2612 H   0  0  0  0  0  0  0  0  0  0  0  0
    2.5028    1.7054    3.0763 H   0  0  0  0  0  0  0  0  0  0  0  0
    2.6304    0.0561    3.1675 H   0  0  0  0  0  0  0  0  0  0  0  0
    3.9231    0.9677    2.6680 H   0  0  0  0  0  0  0  0  0  0  0  0
   -3.4242    0.6943    0.7834 H   0  0  0  0  0  0  0  0  0  0  0  0
    5.1067   -0.0074    1.0258 H   0  0  0  0  0  0  0  0  0  0  0  0
    4.5822    0.5961   -0.5468 H   0  0  0  0  0  0  0  0  0  0  0  0
   -3.5240   -1.5578   -1.0952 H   0  0  0  0  0  0  0  0  0  0  0  0
   -3.7826   -1.9690    1.9233 H   0  0  0  0  0  0  0  0  0  0  0  0
   -3.9940   -3.2106    0.6801 H   0  0  0  0  0  0  0  0  0  0  0  0
   -2.4047   -2.4803    0.9392 H   0  0  0  0  0  0  0  0  0  0  0  0
    3.3553   -1.6912   -2.1877 H   0  0  0  0  0  0  0  0  0  0  0  0
    4.7031   -0.6272   -2.6888 H   0  0  0  0  0  0  0  0  0  0  0  0
    4.8286   -2.3843   -2.8797 H   0  0  0  0  0  0  0  0  0  0  0  0
  1 17  1  0  0  0  0
  3 15  2  0  0  0  0
  4 20  2  0  0  0  0
  6 13  1  0  0  0  0
  7 34  1  0  0  0  0
  7 32  1  0  0  0  0
  7 33  1  0  0  0  0
  8 35  1  0  0  0  0
  9  6  1  0  0  0  0
  9 22  1  1  0  0  0
 10 23  1  0  0  0  0
 10  9  1  0  0  0  0
 11 12  1  0  0  0  0
 11 10  1  0  0  0  0
 12 28  1  0  0  0  0
 12  6  1  0  0  0  0
 13  2  2  0  0  0  0
 14 29  1  6  0  0  0
 14 13  1  0  0  0  0
 14  7  1  0  0  0  0
 15  9  1  0  0  0  0
 15  8  1  0  0  0  0
 16 14  1  0  0  0  0
 16 31  1  0  0  0  0
 17 16  1  0  0  0  0
 17 36  1  0  0  0  0
 18 38  1  6  0  0  0
 18  8  1  0  0  0  0
 18 19  1  0  0  0  0
 19 41  1  0  0  0  0
 19 39  1  0  0  0  0
 20 18  1  0  0  0  0
 20  5  1  0  0  0  0
 21 42  1  0  0  0  0
 21  1  1  0  0  0  0
 24 10  1  0  0  0  0
 25 11  1  0  0  0  0
 26 11  1  0  0  0  0
 27 12  1  0  0  0  0
 30 16  1  0  0  0  0
 37 17  1  0  0  0  0
 40 19  1  0  0  0  0
 43 21  1  0  0  0  0
 44 21  1  0  0  0  0
M  END
>  <program>
Gaussian 09, Revision D.01

>  <basis>
6-31G(d) (6D, 7F)

>  <method>
B3LYP
$$$$
18218231
 OpenBabel08272016563D
Gaussian 09 #P B3LYP/6-31* sp scf=(conver=6,qc) pop=(npa,hirshfeld)
 34 34  0  0  1  0  0  0  0  0999 V2000
   -4.0827    0.2748   -0.8663 S   0  0  0  0  0  0  0  0  0  0  0  0
   -0.1638    1.5100    1.7412 O   0  0  0  0  0  0  0  0  0  0  0  0
   -1.1539   -2.0802   -1.0904 O   0  0  0  0  0  0  0  0  0  0  0  0
   -2.5314   -2.8474    0.5385 O   0  0  0  0  0  1  0  0  0  0  0  0
   -0.8987    0.3103   -0.1033 N   0  0  0  0  0  0  0  0  0  0  0  0
    0.4021    3.4235   -0.3893 N   0  0  0  0  0  4  0  0  0  0  0  0
    0.7944    2.0147   -0.4261 C   0  0  1  0  0  0  0  0  0  0  0  0
    2.2598    1.8683    0.0100 C   0  0  0  0  0  0  0  0  0  0  0  0
   -0.1324    1.2754    0.5337 C   0  0  0  0  0  0  0  0  0  0  0  0
   -1.8282   -0.5278    0.6154 C   0  0  1  0  0  0  0  0  0  0  0  0
    2.7382    0.4360   -0.0148 C   0  0  0  0  0  0  0  0  0  0  0  0
   -3.2120    0.1172    0.7286 C   0  0  0  0  0  0  0  0  0  0  0  0
    2.6032   -0.3653    1.1190 C   0  0  0  0  0  0  0  0  0  0  0  0
    3.3150   -0.0866   -1.1727 C   0  0  0  0  0  0  0  0  0  0  0  0
   -1.8919   -1.9316    0.0356 C   0  0  0  0  0  0  0  0  0  0  0  0
    3.0450   -1.6873    1.0959 C   0  0  0  0  0  0  0  0  0  0  0  0
    3.7568   -1.4097   -1.1958 C   0  0  0  0  0  0  0  0  0  0  0  0
    3.6218   -2.2100   -0.0610 C   0  0  0  0  0  0  0  0  0  0  0  0
    0.6739    1.6398   -1.4498 H   0  0  0  0  0  0  0  0  0  0  0  0
    2.4063    2.2711    1.0225 H   0  0  0  0  0  0  0  0  0  0  0  0
    2.9074    2.4706   -0.6408 H   0  0  0  0  0  0  0  0  0  0  0  0
   -1.4257   -0.6514    1.6285 H   0  0  0  0  0  0  0  0  0  0  0  0
   -0.8244    0.1876   -1.1089 H   0  0  0  0  0  0  0  0  0  0  0  0
   -3.8504   -0.4831    1.3851 H   0  0  0  0  0  0  0  0  0  0  0  0
   -3.1348    1.1173    1.1678 H   0  0  0  0  0  0  0  0  0  0  0  0
   -0.5413    3.5251   -0.7626 H   0  0  0  0  0  0  0  0  0  0  0  0
    1.0094    3.9638   -1.0053 H   0  0  0  0  0  0  0  0  0  0  0  0
    2.1655    0.0290    2.0325 H   0  0  0  0  0  0  0  0  0  0  0  0
    3.4227    0.5255   -2.0638 H   0  0  0  0  0  0  0  0  0  0  0  0
    2.9413   -2.3101    1.9805 H   0  0  0  0  0  0  0  0  0  0  0  0
    4.2042   -1.8171   -2.0971 H   0  0  0  0  0  0  0  0  0  0  0  0
    3.9655   -3.2402   -0.0797 H   0  0  0  0  0  0  0  0  0  0  0  0
   -5.1951    0.8404   -0.3753 H   0  0  0  0  0  0  0  0  0  0  0  0
    0.4490    3.7801    0.5546 H   0  0  0  0  0  0  0  0  0  0  0  0
  1 33  1  0  0  0  0
  1 12  1  0  0  0  0
  3 15  2  0  0  0  0
  5  9  1  0  0  0  0
  5 10  1  0  0  0  0
  6 34  1  0  0  0  0
  7 19  1  6  0  0  0
  7  6  1  0  0  0  0
  7  8  1  0  0  0  0
  7  9  1  0  0  0  0
  8 20  1  0  0  0  0
  9  2  2  0  0  0  0
 10 12  1  0  0  0  0
 10 22  1  1  0  0  0
 11  8  1  0  0  0  0
 11 13  1  0  0  0  0
 12 25  1  0  0  0  0
 12 24  1  0  0  0  0
 13 28  1  0  0  0  0
 14 11  2  0  0  0  0
 15  4  1  0  0  0  0
 15 10  1  0  0  0  0
 16 13  2  0  0  0  0
 16 30  1  0  0  0  0
 17 14  1  0  0  0  0
 17 18  2  0  0  0  0
 18 16  1  0  0  0  0
 21  8  1  0  0  0  0
 23  5  1  0  0  0  0
 26  6  1  0  0  0  0
 27  6  1  0  0  0  0
 29 14  1  0  0  0  0
 31 17  1  0  0  0  0
 32 18  1  0  0  0  0
M  END
>  <program>
Gaussian 09, Revision D.01

>  <basis>
6-31G(d) (6D, 7F)

>  <method>
B3LYP
$$$$
145457179
 OpenBabel08272016563D
Gaussian 09 #P B3LYP/6-31* sp scf=(conver=6,qc) pop=(npa,hirshfeld)
 51 51  0  0  1  0  0  0  0  0999 V2000
    3.4538   -3.1624   -0.8889 S   0  0  0  0  0  0  0  0  0  0  0  0
   -1.1624    4.1377    0.7778 S   0  0  0  0  0  0  0  0  0  0  0  0
   -0.0278    0.9907    1.2996 O   0  0  0  0  0  0  0  0  0  0  0  0
   -1.2351   -0.4127   -2.2048 O   0  0  0  0  0  0  0  0  0  0  0  0
    4.1589    2.2476   -0.4331 O   0  0  0  0  0  0  0  0  0  0  0  0
    5.0863    1.0358    1.2361 O   0  0  0  0  0  1  0  0  0  0  0  0
   -1.7380    1.4061   -0.8568 N   0  0  0  0  0  0  0  0  0  0  0  0
    1.7562    1.1990   -0.1682 N   0  0  0  0  0  0  0  0  0  0  0  0
   -4.1108   -0.1996   -2.6668 N   0  0  0  0  0  4  0  0  0  0  0  0
   -0.4189    1.9877   -0.8782 C   0  0  2  0  0  0  0  0  0  0  0  0
    2.7597    0.6296    0.7005 C   0  0  1  0  0  0  0  0  0  0  0  0
   -3.4899   -0.2008   -1.3414 C   0  0  1  0  0  0  0  0  0  0  0  0
    2.8413   -0.8951    0.5488 C   0  0  0  0  0  0  0  0  0  0  0  0
   -3.5598   -1.6097   -0.7343 C   0  0  0  0  0  0  0  0  0  0  0  0
    0.4288    1.3331    0.2105 C   0  0  0  0  0  0  0  0  0  0  0  0
   -2.0398    0.2324   -1.5349 C   0  0  0  0  0  0  0  0  0  0  0  0
   -0.4558    3.5151   -0.7831 C   0  0  0  0  0  0  0  0  0  0  0  0
   -2.9448   -1.6852    0.6443 C   0  0  0  0  0  0  0  0  0  0  0  0
    3.4039   -1.3476   -0.8004 C   0  0  0  0  0  0  0  0  0  0  0  0
    4.1172    1.2963    0.5309 C   0  0  0  0  0  0  0  0  0  0  0  0
   -1.5903   -1.9856    0.7890 C   0  0  0  0  0  0  0  0  0  0  0  0
   -3.7326   -1.4541    1.7723 C   0  0  0  0  0  0  0  0  0  0  0  0
   -1.0246   -2.0550    2.0616 C   0  0  0  0  0  0  0  0  0  0  0  0
   -3.1668   -1.5235    3.0449 C   0  0  0  0  0  0  0  0  0  0  0  0
   -1.8124   -1.8239    3.1895 C   0  0  0  0  0  0  0  0  0  0  0  0
    1.7275   -3.4494   -1.3383 C   0  0  0  0  0  0  0  0  0  0  0  0
    0.0253    1.7340   -1.8499 H   0  0  0  0  0  0  0  0  0  0  0  0
    2.4513    0.8558    1.7298 H   0  0  0  0  0  0  0  0  0  0  0  0
   -4.0250    0.5072   -0.6992 H   0  0  0  0  0  0  0  0  0  0  0  0
    1.8413   -1.3158    0.7011 H   0  0  0  0  0  0  0  0  0  0  0  0
    3.4785   -1.2897    1.3517 H   0  0  0  0  0  0  0  0  0  0  0  0
   -4.6052   -1.9420   -0.6764 H   0  0  0  0  0  0  0  0  0  0  0  0
   -3.0561   -2.3395   -1.3839 H   0  0  0  0  0  0  0  0  0  0  0  0
   -2.4399    1.8402   -0.2650 H   0  0  0  0  0  0  0  0  0  0  0  0
    2.0459    1.5079   -1.0910 H   0  0  0  0  0  0  0  0  0  0  0  0
    0.5585    3.9201   -0.8654 H   0  0  0  0  0  0  0  0  0  0  0  0
   -1.0492    3.9299   -1.6046 H   0  0  0  0  0  0  0  0  0  0  0  0
    4.4329   -0.9927   -0.9197 H   0  0  0  0  0  0  0  0  0  0  0  0
    2.8240   -0.9500   -1.6389 H   0  0  0  0  0  0  0  0  0  0  0  0
   -4.1403    0.7536   -3.0283 H   0  0  0  0  0  0  0  0  0  0  0  0
   -5.0802   -0.5032   -2.5893 H   0  0  0  0  0  0  0  0  0  0  0  0
   -0.9688   -2.1719   -0.0801 H   0  0  0  0  0  0  0  0  0  0  0  0
   -4.7891   -1.2176    1.6720 H   0  0  0  0  0  0  0  0  0  0  0  0
   -1.0239    5.4416    0.4970 H   0  0  0  0  0  0  0  0  0  0  0  0
    0.0289   -2.2908    2.1759 H   0  0  0  0  0  0  0  0  0  0  0  0
   -3.7798   -1.3437    3.9230 H   0  0  0  0  0  0  0  0  0  0  0  0
   -1.3712   -1.8780    4.1806 H   0  0  0  0  0  0  0  0  0  0  0  0
    1.5912   -4.5088   -1.5685 H   0  0  0  0  0  0  0  0  0  0  0  0
    1.4497   -2.8676   -2.2206 H   0  0  0  0  0  0  0  0  0  0  0  0
    1.0720   -3.1975   -0.5034 H   0  0  0  0  0  0  0  0  0  0  0  0
   -3.6009   -0.8017   -3.2969 H   0  0  0  0  0  0  0  0  0  0  0  0
  1 19  1  0  0  0  0
  4 16  2  0  0  0  0
  5 20  2  0  0  0  0
  7 34  1  0  0  0  0
  8 15  1  0  0  0  0
  8 11  1  0  0  0  0
  9 41  1  0  0  0  0
  9 12  1  0  0  0  0
 10 27  1  6  0  0  0
 10  7  1  0  0  0  0
 10 17  1  0  0  0  0
 10 15  1  0  0  0  0
 11 28  1  1  0  0  0
 12 14  1  0  0  0  0
 12 29  1  1  0  0  0
 13 11  1  0  0  0  0
 13 30  1  0  0  0  0
 13 31  1  0  0  0  0
 14 32  1  0  0  0  0
 14 18  1  0  0  0  0
 15  3  2  0  0  0  0
 16 12  1  0  0  0  0
 16  7  1  0  0  0  0
 17  2  1  0  0  0  0
 18 21  2  0  0  0  0
 18 22  1  0  0  0  0
 19 13  1  0  0  0  0
 20 11  1  0  0  0  0
 20  6  1  0  0  0  0
 21 23  1  0  0  0  0
 22 24  2  0  0  0  0
 23 45  1  0  0  0  0
 23 25  2  0  0  0  0
 24 25  1  0  0  0  0
 24 46  1  0  0  0  0
 25 47  1  0  0  0  0
 26  1  1  0  0  0  0
 26 50  1  0  0  0  0
 33 14  1  0  0  0  0
 35  8  1  0  0  0  0
 36 17  1  0  0  0  0
 37 17  1  0  0  0  0
 38 19  1  0  0  0  0
 39 19  1  0  0  0  0
 40  9  1  0  0  0  0
 42 21  1  0  0  0  0
 43 22  1  0  0  0  0
 44  2  1  0  0  0  0
 48 26  1  0  0  0  0
 49 26  1  0  0  0  0
 51  9  1  0  0  0  0
M  END
>  <program>
Gaussian 09, Revision D.01

>  <basis>
6-31G(d) (6D, 7F)

>  <method>
B3LYP
$$$$
131801092
 OpenBabel08272016563D
Gaussian 09 #P B3LYP/6-31* sp scf=(conver=6,qc) pop=(npa,hirshfeld)
 58 59  0  0  1  0  0  0  0  0999 V2000
    1.0360    3.8812    1.0058 O   0  0  0  0  0  0  0  0  0  0  0  0
    0.7344    0.7800    1.3844 O   0  0  0  0  0  0  0  0  0  0  0  0
   -0.9837    0.4081   -2.1499 O   0  0  0  0  0  0  0  0  0  0  0  0
    4.8769    1.1734    0.5374 O   0  0  0  0  0  0  0  0  0  0  0  0
    5.2999   -0.6875    1.7480 O   0  0  0  0  0  1  0  0  0  0  0  0
   -1.7016   -4.0099   -1.7115 O   0  0  0  0  0  0  0  0  0  0  0  0
   -0.6794    2.0877   -0.5790 N   0  0  0  0  0  0  0  0  0  0  0  0
    2.4541    0.4584   -0.1400 N   0  0  0  0  0  0  0  0  0  0  0  0
   -3.5534    1.7820   -2.3510 N   0  0  0  0  0  4  0  0  0  0  0  0
    0.7594    2.1090   -0.6456 C   0  0  1  0  0  0  0  0  0  0  0  0
    1.3495    3.4907   -0.3309 C   0  0  1  0  0  0  0  0  0  0  0  0
    3.1657   -0.5431    0.6176 C   0  0  1  0  0  0  0  0  0  0  0  0
    1.2807    1.0439    0.3151 C   0  0  0  0  0  0  0  0  0  0  0  0
   -2.9401    1.3668   -1.0882 C   0  0  2  0  0  0  0  0  0  0  0  0
    3.2998   -1.8474   -0.1784 C   0  0  0  0  0  0  0  0  0  0  0  0
   -1.4443    1.2230   -1.3511 C   0  0  0  0  0  0  0  0  0  0  0  0
   -3.5421    0.0298   -0.6307 C   0  0  0  0  0  0  0  0  0  0  0  0
    0.8204    4.5711   -1.2666 C   0  0  0  0  0  0  0  0  0  0  0  0
    1.9668   -2.4261   -0.5883 C   0  0  0  0  0  0  0  0  0  0  0  0
   -3.3523   -0.2232    0.8468 C   0  0  0  0  0  0  0  0  0  0  0  0
    4.5429   -0.0430    1.0289 C   0  0  0  0  0  0  0  0  0  0  0  0
    1.3078   -3.3242    0.2523 C   0  0  0  0  0  0  0  0  0  0  0  0
    1.3929   -2.0611   -1.8055 C   0  0  0  0  0  0  0  0  0  0  0  0
   -2.2145   -0.8923    1.2986 C   0  0  0  0  0  0  0  0  0  0  0  0
   -4.3139    0.2119    1.7584 C   0  0  0  0  0  0  0  0  0  0  0  0
    0.0757   -3.8562   -0.1261 C   0  0  0  0  0  0  0  0  0  0  0  0
    0.1608   -2.5941   -2.1840 C   0  0  0  0  0  0  0  0  0  0  0  0
   -0.4982   -3.4912   -1.3433 C   0  0  0  0  0  0  0  0  0  0  0  0
   -2.0393   -1.1263    2.6632 C   0  0  0  0  0  0  0  0  0  0  0  0
   -4.1387   -0.0221    3.1220 C   0  0  0  0  0  0  0  0  0  0  0  0
   -3.0019   -0.6912    3.5749 C   0  0  0  0  0  0  0  0  0  0  0  0
    1.0474    1.8281   -1.6669 H   0  0  0  0  0  0  0  0  0  0  0  0
    2.4418    3.4436   -0.4063 H   0  0  0  0  0  0  0  0  0  0  0  0
    2.6185   -0.7312    1.5494 H   0  0  0  0  0  0  0  0  0  0  0  0
   -1.1331    2.6760    0.1144 H   0  0  0  0  0  0  0  0  0  0  0  0
   -3.1332    2.1473   -0.3439 H   0  0  0  0  0  0  0  0  0  0  0  0
    3.8528   -2.5938    0.4064 H   0  0  0  0  0  0  0  0  0  0  0  0
    3.9092   -1.6801   -1.0775 H   0  0  0  0  0  0  0  0  0  0  0  0
    2.8651    0.7763   -1.0125 H   0  0  0  0  0  0  0  0  0  0  0  0
   -4.6228    0.0122   -0.8324 H   0  0  0  0  0  0  0  0  0  0  0  0
   -3.1301   -0.8134   -1.2000 H   0  0  0  0  0  0  0  0  0  0  0  0
   -0.2539    4.7368   -1.1257 H   0  0  0  0  0  0  0  0  0  0  0  0
    1.0044    4.3134   -2.3148 H   0  0  0  0  0  0  0  0  0  0  0  0
    1.3093    5.5284   -1.0566 H   0  0  0  0  0  0  0  0  0  0  0  0
   -3.2030    2.7032   -2.6131 H   0  0  0  0  0  0  0  0  0  0  0  0
   -4.5589    1.8873   -2.2251 H   0  0  0  0  0  0  0  0  0  0  0  0
    1.4617    4.7399    1.1690 H   0  0  0  0  0  0  0  0  0  0  0  0
    1.7432   -3.6134    1.2045 H   0  0  0  0  0  0  0  0  0  0  0  0
    1.8959   -1.3641   -2.4713 H   0  0  0  0  0  0  0  0  0  0  0  0
   -1.4561   -1.2291    0.5992 H   0  0  0  0  0  0  0  0  0  0  0  0
   -5.2033    0.7360    1.4183 H   0  0  0  0  0  0  0  0  0  0  0  0
   -0.4346   -4.5539    0.5340 H   0  0  0  0  0  0  0  0  0  0  0  0
   -0.2756   -2.3029   -3.1360 H   0  0  0  0  0  0  0  0  0  0  0  0
   -1.1523   -1.6448    3.0146 H   0  0  0  0  0  0  0  0  0  0  0  0
   -4.8877    0.3172    3.8322 H   0  0  0  0  0  0  0  0  0  0  0  0
   -2.8649   -0.8723    4.6364 H   0  0  0  0  0  0  0  0  0  0  0  0
   -1.9504   -3.6439   -2.5776 H   0  0  0  0  0  0  0  0  0  0  0  0
   -3.3564    1.1089   -3.0777 H   0  0  0  0  0  0  0  0  0  0  0  0
  1 47  1  0  0  0  0
  3 16  2  0  0  0  0
  4 21  2  0  0  0  0
  6 28  1  0  0  0  0
  7 35  1  0  0  0  0
  8 13  1  0  0  0  0
  8 12  1  0  0  0  0
  9 46  1  0  0  0  0
  9 14  1  0  0  0  0
 10 32  1  6  0  0  0
 10  7  1  0  0  0  0
 10 11  1  0  0  0  0
 10 13  1  0  0  0  0
 11 33  1  6  0  0  0
 11  1  1  0  0  0  0
 12 21  1  0  0  0  0
 12 34  1  1  0  0  0
 13  2  2  0  0  0  0
 14 17  1  0  0  0  0
 14 36  1  1  0  0  0
 15 37  1  0  0  0  0
 15 12  1  0  0  0  0
 16 14  1  0  0  0  0
 16  7  1  0  0  0  0
 17 20  1  0  0  0  0
 18 42  1  0  0  0  0
 18 44  1  0  0  0  0
 18 11  1  0  0  0  0
 19 15  1  0  0  0  0
 19 22  1  0  0  0  0
 20 24  2  0  0  0  0
 20 25  1  0  0  0  0
 21  5  1  0  0  0  0
 22 48  1  0  0  0  0
 23 19  2  0  0  0  0
 24 29  1  0  0  0  0
 25 30  2  0  0  0  0
 26 22  2  0  0  0  0
 26 52  1  0  0  0  0
 27 23  1  0  0  0  0
 27 28  2  0  0  0  0
 28 26  1  0  0  0  0
 29 54  1  0  0  0  0
 29 31  2  0  0  0  0
 30 31  1  0  0  0  0
 30 55  1  0  0  0  0
 31 56  1  0  0  0  0
 38 15  1  0  0  0  0
 39  8  1  0  0  0  0
 40 17  1  0  0  0  0
 41 17  1  0  0  0  0
 43 18  1  0  0  0  0
 45  9  1  0  0  0  0
 49 23  1  0  0  0  0
 50 24  1  0  0  0  0
 51 25  1  0  0  0  0
 53 27  1  0  0  0  0
 57  6  1  0  0  0  0
 58  9  1  0  0  0  0
M  END
>  <program>
Gaussian 09, Revision D.01

>  <basis>
6-31G(d) (6D, 7F)

>  <method>
B3LYP
$$$$
10342092
 OpenBabel08272016563D
Gaussian 09 #P B3LYP/6-31* sp scf=(conver=6,qc) pop=(npa,hirshfeld)
 63 63  0  0  1  0  0  0  0  0999 V2000
   -1.3597    1.6152    1.9354 O   0  0  0  0  0  0  0  0  0  0  0  0
   -2.9653   -0.9123   -1.9622 O   0  0  0  0  0  0  0  0  0  0  0  0
    1.1554    4.1734   -0.9769 O   0  0  0  0  0  0  0  0  0  0  0  0
    2.5785    4.6975    0.7119 O   0  0  0  0  0  1  0  0  0  0  0  0
   -2.7710    0.0746    0.1273 N   0  0  0  0  0  0  0  0  0  0  0  0
   -0.0214    2.3071    0.1699 N   0  0  0  0  0  0  0  0  0  0  0  0
   -5.0908   -2.3074   -0.5264 N   0  0  0  0  0  4  0  0  0  0  0  0
    4.3304   -0.5381   -0.9238 N   0  0  0  0  0  0  0  0  0  0  0  0
    5.6710   -2.0618    0.3605 N   0  0  0  0  0  0  0  0  0  0  0  0
    5.7980   -2.0339   -1.9144 N   0  0  0  0  0  4  0  0  0  0  0  0
   -2.1639    1.2982   -0.3310 C   0  0  1  0  0  0  0  0  0  0  0  0
   -3.1951    2.3932   -0.6762 C   0  0  0  0  0  0  0  0  0  0  0  0
   -1.1659    1.7575    0.7294 C   0  0  0  0  0  0  0  0  0  0  0  0
    1.0912    2.7821    0.9594 C   0  0  1  0  0  0  0  0  0  0  0  0
    2.1264    1.6873    1.2296 C   0  0  0  0  0  0  0  0  0  0  0  0
   -4.0542    2.8104    0.5220 C   0  0  0  0  0  0  0  0  0  0  0  0
   -2.5101    3.6244   -1.2785 C   0  0  0  0  0  0  0  0  0  0  0  0
   -3.7254   -2.1518   -0.0240 C   0  0  2  0  0  0  0  0  0  0  0  0
   -3.1268   -0.9472   -0.7433 C   0  0  0  0  0  0  0  0  0  0  0  0
    2.7668    1.1009   -0.0336 C   0  0  0  0  0  0  0  0  0  0  0  0
   -2.9121   -3.4199   -0.3168 C   0  0  0  0  0  0  0  0  0  0  0  0
    1.6919    3.9848    0.2571 C   0  0  0  0  0  0  0  0  0  0  0  0
    3.7528   -0.0099    0.3125 C   0  0  0  0  0  0  0  0  0  0  0  0
   -1.4902   -3.3348    0.1868 C   0  0  0  0  0  0  0  0  0  0  0  0
   -0.4871   -2.8275   -0.6388 C   0  0  0  0  0  0  0  0  0  0  0  0
   -1.1813   -3.7620    1.4780 C   0  0  0  0  0  0  0  0  0  0  0  0
    0.8250   -2.7474   -0.1743 C   0  0  0  0  0  0  0  0  0  0  0  0
    0.1318   -3.6828    1.9434 C   0  0  0  0  0  0  0  0  0  0  0  0
    1.1349   -3.1755    1.1168 C   0  0  0  0  0  0  0  0  0  0  0  0
    5.2082   -1.4838   -0.8011 C   0  0  0  0  0  0  0  0  0  0  0  0
   -1.6055    1.0540   -1.2449 H   0  0  0  0  0  0  0  0  0  0  0  0
   -3.8741    1.9865   -1.4373 H   0  0  0  0  0  0  0  0  0  0  0  0
    0.6896    3.1444    1.9143 H   0  0  0  0  0  0  0  0  0  0  0  0
   -2.9521   -0.0281    1.1213 H   0  0  0  0  0  0  0  0  0  0  0  0
    1.6476    0.8767    1.7944 H   0  0  0  0  0  0  0  0  0  0  0  0
    2.9187    2.0948    1.8709 H   0  0  0  0  0  0  0  0  0  0  0  0
   -4.5749    1.9509    0.9559 H   0  0  0  0  0  0  0  0  0  0  0  0
   -4.8166    3.5325    0.2118 H   0  0  0  0  0  0  0  0  0  0  0  0
   -3.4554    3.2812    1.3090 H   0  0  0  0  0  0  0  0  0  0  0  0
   -1.9148    4.1680   -0.5387 H   0  0  0  0  0  0  0  0  0  0  0  0
   -1.8615    3.3459   -2.1152 H   0  0  0  0  0  0  0  0  0  0  0  0
   -3.2619    4.3230   -1.6646 H   0  0  0  0  0  0  0  0  0  0  0  0
    0.0609    2.3546   -0.8421 H   0  0  0  0  0  0  0  0  0  0  0  0
   -3.7646   -1.9779    1.0577 H   0  0  0  0  0  0  0  0  0  0  0  0
    3.2863    1.8859   -0.5953 H   0  0  0  0  0  0  0  0  0  0  0  0
    1.9922    0.6984   -0.6979 H   0  0  0  0  0  0  0  0  0  0  0  0
   -3.3990   -4.2922    0.1401 H   0  0  0  0  0  0  0  0  0  0  0  0
   -2.8918   -3.6290   -1.3964 H   0  0  0  0  0  0  0  0  0  0  0  0
    3.2319   -0.8031    0.8603 H   0  0  0  0  0  0  0  0  0  0  0  0
    4.5421    0.3994    0.9558 H   0  0  0  0  0  0  0  0  0  0  0  0
   -5.5275   -3.1155   -0.0845 H   0  0  0  0  0  0  0  0  0  0  0  0
   -5.6497   -1.4993   -0.2535 H   0  0  0  0  0  0  0  0  0  0  0  0
   -0.7089   -2.4986   -1.6507 H   0  0  0  0  0  0  0  0  0  0  0  0
   -1.9538   -4.1569    2.1317 H   0  0  0  0  0  0  0  0  0  0  0  0
    1.6067   -2.3549   -0.8180 H   0  0  0  0  0  0  0  0  0  0  0  0
    0.3730   -4.0156    2.9483 H   0  0  0  0  0  0  0  0  0  0  0  0
    2.1567   -3.1148    1.4790 H   0  0  0  0  0  0  0  0  0  0  0  0
    6.3656   -2.8009    0.3366 H   0  0  0  0  0  0  0  0  0  0  0  0
    5.3395   -1.7774    1.2756 H   0  0  0  0  0  0  0  0  0  0  0  0
    6.4867   -2.7752   -1.8393 H   0  0  0  0  0  0  0  0  0  0  0  0
    5.5585   -1.7120   -2.8463 H   0  0  0  0  0  0  0  0  0  0  0  0
   -5.0881   -2.4123   -1.5312 H   0  0  0  0  0  0  0  0  0  0  0  0
    4.0587   -0.1830   -1.8298 H   0  0  0  0  0  0  0  0  0  0  0  0
  2 19  2  0  0  0  0
  3 22  2  0  0  0  0
  5 34  1  0  0  0  0
  6 13  1  0  0  0  0
  6 14  1  0  0  0  0
  7 52  1  0  0  0  0
  7 51  1  0  0  0  0
  7 18  1  0  0  0  0
  8 30  1  0  0  0  0
  8 23  1  0  0  0  0
  9 59  1  0  0  0  0
 10 60  1  0  0  0  0
 10 30  2  0  0  0  0
 11 31  1  6  0  0  0
 11  5  1  0  0  0  0
 11 13  1  0  0  0  0
 12 11  1  0  0  0  0
 12 16  1  0  0  0  0
 13  1  2  0  0  0  0
 14 15  1  0  0  0  0
 14 33  1  1  0  0  0
 15 35  1  0  0  0  0
 15 36  1  0  0  0  0
 16 37  1  0  0  0  0
 16 39  1  0  0  0  0
 17 12  1  0  0  0  0
 17 40  1  0  0  0  0
 18 44  1  1  0  0  0
 19 18  1  0  0  0  0
 19  5  1  0  0  0  0
 20 23  1  0  0  0  0
 20 15  1  0  0  0  0
 21 18  1  0  0  0  0
 21 47  1  0  0  0  0
 21 24  1  0  0  0  0
 22  4  1  0  0  0  0
 22 14  1  0  0  0  0
 23 49  1  0  0  0  0
 23 50  1  0  0  0  0
 24 26  1  0  0  0  0
 25 27  1  0  0  0  0
 25 24  2  0  0  0  0
 26 28  2  0  0  0  0
 26 54  1  0  0  0  0
 27 29  2  0  0  0  0
 28 56  1  0  0  0  0
 29 57  1  0  0  0  0
 29 28  1  0  0  0  0
 30  9  1  0  0  0  0
 32 12  1  0  0  0  0
 38 16  1  0  0  0  0
 41 17  1  0  0  0  0
 42 17  1  0  0  0  0
 43  6  1  0  0  0  0
 45 20  1  0  0  0  0
 46 20  1  0  0  0  0
 48 21  1  0  0  0  0
 53 25  1  0  0  0  0
 55 27  1  0  0  0  0
 58  9  1  0  0  0  0
 61 10  1  0  0  0  0
 62  7  1  0  0  0  0
 63  8  1  0  0  0  0
M  END
>  <program>
Gaussian 09, Revision D.01

>  <basis>
6-31G(d) (6D, 7F)

>  <method>
B3LYP
$$$$
194260
 OpenBabel08272016563D
Gaussian 09 #P B3LYP/6-31* sp scf=(conver=6,qc) pop=(npa,hirshfeld)
 32 32  0  0  1  0  0  0  0  0999 V2000
    1.4183   -0.6875   -1.6597 O   0  0  0  0  0  0  0  0  0  0  0  0
   -2.0182    2.9581   -0.8400 O   0  0  0  0  0  0  0  0  0  0  0  0
   -0.6888    2.6956    0.9812 O   0  0  0  0  0  1  0  0  0  0  0  0
   -4.4586   -1.6454    1.4899 O   0  0  0  0  0  1  0  0  0  0  0  0
   -4.2244   -1.8300   -0.7592 O   0  0  0  0  0  0  0  0  0  0  0  0
    3.3568   -1.6013   -0.1382 N   0  0  0  0  0  4  0  0  0  0  0  0
    0.2878    0.3583    0.0869 N   0  0  0  0  0  0  0  0  0  0  0  0
    2.3118   -0.8420    0.5479 C   0  0  1  0  0  0  0  0  0  0  0  0
    3.0210    0.3453    1.1918 C   0  0  0  0  0  0  0  0  0  0  0  0
    4.4581    0.2722    0.6886 C   0  0  0  0  0  0  0  0  0  0  0  0
    4.3890   -0.6415   -0.5172 C   0  0  0  0  0  0  0  0  0  0  0  0
    1.3053   -0.4020   -0.4701 C   0  0  0  0  0  0  0  0  0  0  0  0
   -0.7921    0.9209   -0.6830 C   0  0  1  0  0  0  0  0  0  0  0  0
   -1.9852   -0.0337   -0.8165 C   0  0  0  0  0  0  0  0  0  0  0  0
   -2.6804   -0.4215    0.4937 C   0  0  0  0  0  0  0  0  0  0  0  0
   -1.1457    2.2582   -0.0670 C   0  0  0  0  0  0  0  0  0  0  0  0
   -3.8426   -1.3742    0.3101 C   0  0  0  0  0  0  0  0  0  0  0  0
    1.8092   -1.4683    1.2918 H   0  0  0  0  0  0  0  0  0  0  0  0
    2.5854    1.3119    0.9167 H   0  0  0  0  0  0  0  0  0  0  0  0
    3.0067    0.2719    2.2846 H   0  0  0  0  0  0  0  0  0  0  0  0
    4.8595    1.2593    0.4405 H   0  0  0  0  0  0  0  0  0  0  0  0
    5.0977   -0.1672    1.4638 H   0  0  0  0  0  0  0  0  0  0  0  0
    4.0967   -0.0835   -1.4138 H   0  0  0  0  0  0  0  0  0  0  0  0
    5.3458   -1.1350   -0.7126 H   0  0  0  0  0  0  0  0  0  0  0  0
    3.0015   -2.1102   -0.9450 H   0  0  0  0  0  0  0  0  0  0  0  0
   -0.3989    1.1304   -1.6865 H   0  0  0  0  0  0  0  0  0  0  0  0
    0.2778    0.5001    1.0936 H   0  0  0  0  0  0  0  0  0  0  0  0
   -2.7306    0.4176   -1.4845 H   0  0  0  0  0  0  0  0  0  0  0  0
   -1.6498   -0.9520   -1.3176 H   0  0  0  0  0  0  0  0  0  0  0  0
   -1.9617   -0.9050    1.1641 H   0  0  0  0  0  0  0  0  0  0  0  0
   -3.0666    0.4792    0.9832 H   0  0  0  0  0  0  0  0  0  0  0  0
    3.7543   -2.2636    0.5120 H   0  0  0  0  0  0  0  0  0  0  0  0
  1 12  2  0  0  0  0
  2 16  2  0  0  0  0
  5 17  2  0  0  0  0
  6 32  1  0  0  0  0
  6  8  1  0  0  0  0
  7 27  1  0  0  0  0
  8  9  1  0  0  0  0
  8 18  1  1  0  0  0
  9 20  1  0  0  0  0
 10  9  1  0  0  0  0
 10 22  1  0  0  0  0
 11  6  1  0  0  0  0
 11 10  1  0  0  0  0
 12  7  1  0  0  0  0
 12  8  1  0  0  0  0
 13 26  1  6  0  0  0
 13 16  1  0  0  0  0
 13  7  1  0  0  0  0
 14 13  1  0  0  0  0
 14 15  1  0  0  0  0
 15 31  1  0  0  0  0
 15 30  1  0  0  0  0
 16  3  1  0  0  0  0
 17 15  1  0  0  0  0
 17  4  1  0  0  0  0
 19  9  1  0  0  0  0
 21 10  1  0  0  0  0
 23 11  1  0  0  0  0
 24 11  1  0  0  0  0
 25  6  1  0  0  0  0
 28 14  1  0  0  0  0
 29 14  1  0  0  0  0
M  END
>  <program>
Gaussian 09, Revision D.01

>  <basis>
6-31G(d) (6D, 7F)

>  <method>
B3LYP
$$$$
18223611
 OpenBabel08272016563D
Gaussian 09 #P B3LYP/6-31* sp scf=(conver=6,qc) pop=(npa,hirshfeld)
 58 58  0  0  1  0  0  0  0  0999 V2000
    0.0944   -2.1373    1.5000 O   0  0  0  0  0  0  0  0  0  0  0  0
    1.3873    1.6077    2.2239 O   0  0  0  0  0  0  0  0  0  0  0  0
    0.4711    4.9659   -0.4969 O   0  0  0  0  0  1  0  0  0  0  0  0
    1.0354    3.3563   -1.9948 O   0  0  0  0  0  0  0  0  0  0  0  0
   -1.4633   -1.7188   -1.1414 N   0  0  0  0  0  4  0  0  0  0  0  0
    1.3479   -0.9943   -0.0948 N   0  0  0  0  0  0  0  0  0  0  0  0
    0.6478    1.5186    0.0240 N   0  0  0  0  0  0  0  0  0  0  0  0
   -5.9188    0.0659    0.6231 N   0  0  0  0  0  4  0  0  0  0  0  0
   -0.3162   -2.5614   -0.8062 C   0  0  2  0  0  0  0  0  0  0  0  0
   -0.8836   -3.9236   -0.4200 C   0  0  0  0  0  0  0  0  0  0  0  0
   -2.3912   -3.7573   -0.5282 C   0  0  0  0  0  0  0  0  0  0  0  0
   -2.5453   -2.6225   -1.5201 C   0  0  0  0  0  0  0  0  0  0  0  0
    2.1489   -0.2067    0.8057 C   0  0  1  0  0  0  0  0  0  0  0  0
    3.5098    0.1617    0.2021 C   0  0  0  0  0  0  0  0  0  0  0  0
    0.3851   -1.8965    0.3314 C   0  0  0  0  0  0  0  0  0  0  0  0
    4.3837   -1.0427   -0.2054 C   0  0  0  0  0  0  0  0  0  0  0  0
    1.3542    1.0560    1.1253 C   0  0  0  0  0  0  0  0  0  0  0  0
   -0.1454    2.7262    0.0420 C   0  0  2  0  0  0  0  0  0  0  0  0
   -1.6030    2.4727   -0.3489 C   0  0  0  0  0  0  0  0  0  0  0  0
    4.6699   -1.9126    1.0217 C   0  0  0  0  0  0  0  0  0  0  0  0
    5.7015   -0.6137   -0.8517 C   0  0  0  0  0  0  0  0  0  0  0  0
   -2.3482    1.4880    0.5604 C   0  0  0  0  0  0  0  0  0  0  0  0
   -3.7860    1.2165    0.1078 C   0  0  0  0  0  0  0  0  0  0  0  0
    0.5020    3.6811   -0.9419 C   0  0  0  0  0  0  0  0  0  0  0  0
   -4.5425    0.2788    1.0527 C   0  0  0  0  0  0  0  0  0  0  0  0
    0.3558   -2.6724   -1.6666 H   0  0  0  0  0  0  0  0  0  0  0  0
   -0.5574   -4.6712   -1.1556 H   0  0  0  0  0  0  0  0  0  0  0  0
   -0.5927   -4.2939    0.5676 H   0  0  0  0  0  0  0  0  0  0  0  0
   -2.8061   -3.4712    0.4469 H   0  0  0  0  0  0  0  0  0  0  0  0
   -2.8882   -4.6737   -0.8565 H   0  0  0  0  0  0  0  0  0  0  0  0
   -3.5218   -2.1381   -1.4425 H   0  0  0  0  0  0  0  0  0  0  0  0
   -2.4065   -2.9785   -2.5467 H   0  0  0  0  0  0  0  0  0  0  0  0
    2.2653   -0.7525    1.7483 H   0  0  0  0  0  0  0  0  0  0  0  0
   -1.2392   -1.0746   -1.8972 H   0  0  0  0  0  0  0  0  0  0  0  0
    4.0599    0.7890    0.9158 H   0  0  0  0  0  0  0  0  0  0  0  0
    3.3561    0.7880   -0.6864 H   0  0  0  0  0  0  0  0  0  0  0  0
    3.8413   -1.6500   -0.9402 H   0  0  0  0  0  0  0  0  0  0  0  0
    1.4766   -0.8532   -1.0929 H   0  0  0  0  0  0  0  0  0  0  0  0
   -0.0991    3.1685    1.0433 H   0  0  0  0  0  0  0  0  0  0  0  0
   -2.1429    3.4280   -0.3624 H   0  0  0  0  0  0  0  0  0  0  0  0
   -1.6396    2.0915   -1.3786 H   0  0  0  0  0  0  0  0  0  0  0  0
    0.7210    1.0201   -0.8571 H   0  0  0  0  0  0  0  0  0  0  0  0
    5.1213   -1.3270    1.8300 H   0  0  0  0  0  0  0  0  0  0  0  0
    5.3622   -2.7221    0.7673 H   0  0  0  0  0  0  0  0  0  0  0  0
    3.7592   -2.3848    1.4033 H   0  0  0  0  0  0  0  0  0  0  0  0
    6.3066   -0.0183   -0.1594 H   0  0  0  0  0  0  0  0  0  0  0  0
    6.2907   -1.4851   -1.1565 H   0  0  0  0  0  0  0  0  0  0  0  0
    5.5143   -0.0072   -1.7443 H   0  0  0  0  0  0  0  0  0  0  0  0
   -1.8057    0.5380    0.6068 H   0  0  0  0  0  0  0  0  0  0  0  0
   -2.3601    1.8910    1.5806 H   0  0  0  0  0  0  0  0  0  0  0  0
   -3.7705    0.7857   -0.9012 H   0  0  0  0  0  0  0  0  0  0  0  0
   -4.3244    2.1705    0.0373 H   0  0  0  0  0  0  0  0  0  0  0  0
   -4.5508    0.7008    2.0638 H   0  0  0  0  0  0  0  0  0  0  0  0
   -4.0277   -0.6879    1.1051 H   0  0  0  0  0  0  0  0  0  0  0  0
   -6.3663   -0.6086    1.2425 H   0  0  0  0  0  0  0  0  0  0  0  0
   -5.9263   -0.3509   -0.3071 H   0  0  0  0  0  0  0  0  0  0  0  0
   -1.7398   -1.1915   -0.3249 H   0  0  0  0  0  0  0  0  0  0  0  0
   -6.4278    0.9381    0.6235 H   0  0  0  0  0  0  0  0  0  0  0  0
  4 24  2  0  0  0  0
  5  9  1  0  0  0  0
  5 57  1  0  0  0  0
  6 15  1  0  0  0  0
  6 13  1  0  0  0  0
  7 18  1  0  0  0  0
  7 17  1  0  0  0  0
  8 58  1  0  0  0  0
  8 25  1  0  0  0  0
  8 55  1  0  0  0  0
  9 26  1  6  0  0  0
  9 10  1  0  0  0  0
  9 15  1  0  0  0  0
 10 28  1  0  0  0  0
 11 10  1  0  0  0  0
 11 29  1  0  0  0  0
 12 31  1  0  0  0  0
 12  5  1  0  0  0  0
 12 11  1  0  0  0  0
 13 17  1  0  0  0  0
 13 33  1  1  0  0  0
 14 13  1  0  0  0  0
 14 35  1  0  0  0  0
 15  1  2  0  0  0  0
 16 14  1  0  0  0  0
 16 20  1  0  0  0  0
 17  2  2  0  0  0  0
 18 39  1  1  0  0  0
 19 18  1  0  0  0  0
 19 22  1  0  0  0  0
 20 45  1  0  0  0  0
 20 43  1  0  0  0  0
 21 16  1  0  0  0  0
 21 46  1  0  0  0  0
 22 49  1  0  0  0  0
 22 50  1  0  0  0  0
 23 22  1  0  0  0  0
 23 25  1  0  0  0  0
 24  3  1  0  0  0  0
 24 18  1  0  0  0  0
 25 54  1  0  0  0  0
 25 53  1  0  0  0  0
 27 10  1  0  0  0  0
 30 11  1  0  0  0  0
 32 12  1  0  0  0  0
 34  5  1  0  0  0  0
 36 14  1  0  0  0  0
 37 16  1  0  0  0  0
 38  6  1  0  0  0  0
 40 19  1  0  0  0  0
 41 19  1  0  0  0  0
 42  7  1  0  0  0  0
 44 20  1  0  0  0  0
 47 21  1  0  0  0  0
 48 21  1  0  0  0  0
 51 23  1  0  0  0  0
 52 23  1  0  0  0  0
 56  8  1  0  0  0  0
M  END
>  <program>
Gaussian 09, Revision D.01

>  <basis>
6-31G(d) (6D, 7F)

>  <method>
B3LYP
$$$$
7020159
 OpenBabel08272016563D
Gaussian 09 #P B3LYP/6-31* sp scf=(conver=6,qc) pop=(npa,hirshfeld)
 30 29  0  0  1  0  0  0  0  0999 V2000
    1.5251    2.0291   -1.2881 O   0  0  0  0  0  0  0  0  0  0  0  0
   -1.2021   -0.4418    1.6007 O   0  0  0  0  0  0  0  0  0  0  0  0
    3.1903    1.7476    0.2081 O   0  0  0  0  0  1  0  0  0  0  0  0
   -3.8019    1.4939    0.4427 O   0  0  0  0  0  0  0  0  0  0  0  0
   -0.0136    0.1735   -0.2927 N   0  0  0  0  0  0  0  0  0  0  0  0
   -2.4446   -1.5579   -1.0661 N   0  0  0  0  0  4  0  0  0  0  0  0
    1.9759   -1.1212    0.3237 C   0  0  0  0  0  0  0  0  0  0  0  0
    1.2783    0.2562    0.3493 C   0  0  1  0  0  0  0  0  0  0  0  0
    3.2442   -1.1439    1.1821 C   0  0  0  0  0  0  0  0  0  0  0  0
    2.2867   -1.6140   -1.0937 C   0  0  0  0  0  0  0  0  0  0  0  0
   -2.3950   -0.2124   -0.4981 C   0  0  2  0  0  0  0  0  0  0  0  0
   -1.1626   -0.1755    0.4009 C   0  0  0  0  0  0  0  0  0  0  0  0
    2.1072    1.3930   -0.2420 C   0  0  0  0  0  0  0  0  0  0  0  0
   -3.6802    0.0861    0.2727 C   0  0  0  0  0  0  0  0  0  0  0  0
    1.2848   -1.8504    0.7675 H   0  0  0  0  0  0  0  0  0  0  0  0
    1.0963    0.5421    1.3931 H   0  0  0  0  0  0  0  0  0  0  0  0
   -0.0673    0.3536   -1.2911 H   0  0  0  0  0  0  0  0  0  0  0  0
    4.0566   -0.5682    0.7307 H   0  0  0  0  0  0  0  0  0  0  0  0
    3.6026   -2.1731    1.2997 H   0  0  0  0  0  0  0  0  0  0  0  0
    3.0484   -0.7464    2.1829 H   0  0  0  0  0  0  0  0  0  0  0  0
    2.9834   -0.9435   -1.6071 H   0  0  0  0  0  0  0  0  0  0  0  0
    2.7416   -2.6099   -1.0630 H   0  0  0  0  0  0  0  0  0  0  0  0
    1.3771   -1.6872   -1.6985 H   0  0  0  0  0  0  0  0  0  0  0  0
   -2.2756    0.5210   -1.3039 H   0  0  0  0  0  0  0  0  0  0  0  0
   -3.7052   -0.3929    1.2578 H   0  0  0  0  0  0  0  0  0  0  0  0
   -4.5589   -0.2431   -0.2925 H   0  0  0  0  0  0  0  0  0  0  0  0
   -1.6237   -1.7132   -1.6501 H   0  0  0  0  0  0  0  0  0  0  0  0
   -3.2501   -1.6399   -1.6850 H   0  0  0  0  0  0  0  0  0  0  0  0
   -4.6318    1.6518    0.9252 H   0  0  0  0  0  0  0  0  0  0  0  0
   -2.4915   -2.2503   -0.3314 H   0  0  0  0  0  0  0  0  0  0  0  0
  1 13  2  0  0  0  0
  4 29  1  0  0  0  0
  5  8  1  0  0  0  0
  5 12  1  0  0  0  0
  6 11  1  0  0  0  0
  6 30  1  0  0  0  0
  7  8  1  0  0  0  0
  7 15  1  0  0  0  0
  7  9  1  0  0  0  0
  8 16  1  1  0  0  0
  9 19  1  0  0  0  0
  9 20  1  0  0  0  0
 10 22  1  0  0  0  0
 10  7  1  0  0  0  0
 11 24  1  6  0  0  0
 11 14  1  0  0  0  0
 11 12  1  0  0  0  0
 12  2  2  0  0  0  0
 13  3  1  0  0  0  0
 13  8  1  0  0  0  0
 14  4  1  0  0  0  0
 14 25  1  0  0  0  0
 17  5  1  0  0  0  0
 18  9  1  0  0  0  0
 21 10  1  0  0  0  0
 23 10  1  0  0  0  0
 26 14  1  0  0  0  0
 27  6  1  0  0  0  0
 28  6  1  0  0  0  0
M  END
>  <program>
Gaussian 09, Revision D.01

>  <basis>
6-31G(d) (6D, 7F)

>  <method>
B3LYP
$$$$
9856515
 OpenBabel08272016563D
Gaussian 09 #P B3LYP/6-31* sp scf=(conver=6,qc) pop=(npa,hirshfeld)
 38 37  0  0  1  0  0  0  0  0999 V2000
   -1.0918    2.4638   -1.6094 O   0  0  0  0  0  0  0  0  0  0  0  0
   -2.6776   -0.3389    1.6955 O   0  0  0  0  0  0  0  0  0  0  0  0
   -0.1874    3.8026   -0.0161 O   0  0  0  0  0  1  0  0  0  0  0  0
   -5.4155   -0.7958   -0.3388 O   0  0  0  0  0  0  0  0  0  0  0  0
   -1.5520    0.5066   -0.1480 N   0  0  0  0  0  0  0  0  0  0  0  0
   -2.1722   -2.4911   -0.5438 N   0  0  0  0  0  4  0  0  0  0  0  0
    3.6605   -0.4512   -0.5143 N   0  0  0  0  0  0  0  0  0  0  0  0
    5.3442   -1.0489    1.0923 N   0  0  0  0  0  0  0  0  0  0  0  0
    5.6994   -1.3595   -1.1379 N   0  0  0  0  0  4  0  0  0  0  0  0
   -0.8141    1.5203    0.5632 C   0  0  1  0  0  0  0  0  0  0  0  0
    0.5331    1.0090    1.0799 C   0  0  0  0  0  0  0  0  0  0  0  0
    1.4880    0.5298   -0.0197 C   0  0  0  0  0  0  0  0  0  0  0  0
    2.7882   -0.0033    0.5728 C   0  0  0  0  0  0  0  0  0  0  0  0
   -3.0804   -1.3474   -0.4726 C   0  0  2  0  0  0  0  0  0  0  0  0
   -2.4377   -0.3529    0.4894 C   0  0  0  0  0  0  0  0  0  0  0  0
   -0.6645    2.7244   -0.3458 C   0  0  0  0  0  0  0  0  0  0  0  0
   -4.4619   -1.7956    0.0016 C   0  0  0  0  0  0  0  0  0  0  0  0
    4.8215   -0.9183   -0.1757 C   0  0  0  0  0  0  0  0  0  0  0  0
   -1.4258    1.8458    1.4137 H   0  0  0  0  0  0  0  0  0  0  0  0
    0.3552    0.1826    1.7815 H   0  0  0  0  0  0  0  0  0  0  0  0
    1.0239    1.8074    1.6510 H   0  0  0  0  0  0  0  0  0  0  0  0
    1.0152   -0.2613   -0.6140 H   0  0  0  0  0  0  0  0  0  0  0  0
    1.7139    1.3508   -0.7094 H   0  0  0  0  0  0  0  0  0  0  0  0
   -1.3884    0.3991   -1.1455 H   0  0  0  0  0  0  0  0  0  0  0  0
    3.2751    0.7943    1.1488 H   0  0  0  0  0  0  0  0  0  0  0  0
    2.5641   -0.8387    1.2477 H   0  0  0  0  0  0  0  0  0  0  0  0
   -3.1670   -0.8856   -1.4629 H   0  0  0  0  0  0  0  0  0  0  0  0
   -4.5046   -1.9728    1.0811 H   0  0  0  0  0  0  0  0  0  0  0  0
   -4.7699   -2.7149   -0.5104 H   0  0  0  0  0  0  0  0  0  0  0  0
   -2.5501   -3.1893   -1.1826 H   0  0  0  0  0  0  0  0  0  0  0  0
   -1.2822   -2.1954   -0.9435 H   0  0  0  0  0  0  0  0  0  0  0  0
   -6.2831   -1.1139   -0.0358 H   0  0  0  0  0  0  0  0  0  0  0  0
    6.2723   -1.4316    1.2379 H   0  0  0  0  0  0  0  0  0  0  0  0
    4.8288   -0.7731    1.9205 H   0  0  0  0  0  0  0  0  0  0  0  0
    6.6121   -1.7288   -0.8945 H   0  0  0  0  0  0  0  0  0  0  0  0
    5.4567   -1.3279   -2.1228 H   0  0  0  0  0  0  0  0  0  0  0  0
   -2.0331   -2.8891    0.3738 H   0  0  0  0  0  0  0  0  0  0  0  0
    3.3722   -0.3976   -1.4805 H   0  0  0  0  0  0  0  0  0  0  0  0
  1 16  2  0  0  0  0
  4 32  1  0  0  0  0
  4 17  1  0  0  0  0
  5 15  1  0  0  0  0
  5 10  1  0  0  0  0
  6 14  1  0  0  0  0
  6 37  1  0  0  0  0
  7 18  1  0  0  0  0
  7 13  1  0  0  0  0
  8 33  1  0  0  0  0
  8 34  1  0  0  0  0
  9 35  1  0  0  0  0
  9 18  2  0  0  0  0
 10 11  1  0  0  0  0
 10 19  1  1  0  0  0
 11 21  1  0  0  0  0
 11 20  1  0  0  0  0
 12 13  1  0  0  0  0
 12 11  1  0  0  0  0
 13 25  1  0  0  0  0
 13 26  1  0  0  0  0
 14 27  1  6  0  0  0
 14 17  1  0  0  0  0
 14 15  1  0  0  0  0
 15  2  2  0  0  0  0
 16  3  1  0  0  0  0
 16 10  1  0  0  0  0
 17 28  1  0  0  0  0
 18  8  1  0  0  0  0
 22 12  1  0  0  0  0
 23 12  1  0  0  0  0
 24  5  1  0  0  0  0
 29 17  1  0  0  0  0
 30  6  1  0  0  0  0
 31  6  1  0  0  0  0
 36  9  1  0  0  0  0
 38  7  1  0  0  0  0
M  END
>  <program>
Gaussian 09, Revision D.01

>  <basis>
6-31G(d) (6D, 7F)

>  <method>
B3LYP
$$$$
145457897
 OpenBabel08272016563D
Gaussian 09 #P B3LYP/6-31* sp scf=(conver=6,qc) pop=(npa,hirshfeld)
 53 54  0  0  1  0  0  0  0  0999 V2000
    0.9695   -0.2657   -2.1722 O   0  0  0  0  0  0  0  0  0  0  0  0
    0.2939    1.9553    1.0306 O   0  0  0  0  0  0  0  0  0  0  0  0
    4.8968   -3.2593   -1.0387 O   0  0  0  0  0  0  0  0  0  0  0  0
    3.2172   -3.5548    0.4587 O   0  0  0  0  0  1  0  0  0  0  0  0
    0.6225    4.2857   -0.9843 O   0  0  0  0  0  0  0  0  0  0  0  0
    5.7584    1.2932    2.2921 O   0  0  0  0  0  1  0  0  0  0  0  0
    5.9252    1.7866    0.0836 O   0  0  0  0  0  0  0  0  0  0  0  0
   -0.9489    0.7045   -0.4776 N   0  0  0  0  0  0  0  0  0  0  0  0
    1.9358   -1.3359   -0.3512 N   0  0  0  0  0  0  0  0  0  0  0  0
   -4.0144   -1.7320    2.0796 N   0  0  0  0  0  0  0  0  0  0  0  0
   -2.5654    3.1498    0.4875 N   0  0  0  0  0  4  0  0  0  0  0  0
   -0.3513   -0.5686   -0.1627 C   0  0  1  0  0  0  0  0  0  0  0  0
   -1.3087   -1.7369   -0.4198 C   0  0  0  0  0  0  0  0  0  0  0  0
   -2.5796   -1.6378    0.3883 C   0  0  0  0  0  0  0  0  0  0  0  0
   -3.8513   -1.2041   -0.0816 C   0  0  0  0  0  0  0  0  0  0  0  0
    0.8974   -0.7066   -1.0272 C   0  0  0  0  0  0  0  0  0  0  0  0
    3.2409   -1.5494   -0.9233 C   0  0  1  0  0  0  0  0  0  0  0  0
   -4.7329   -1.2727    0.9992 C   0  0  0  0  0  0  0  0  0  0  0  0
   -2.7123   -1.9556    1.7204 C   0  0  0  0  0  0  0  0  0  0  0  0
    4.1941   -0.3741   -0.6771 C   0  0  0  0  0  0  0  0  0  0  0  0
   -0.5691    1.8807    0.1573 C   0  0  0  0  0  0  0  0  0  0  0  0
   -4.3383   -0.7587   -1.3270 C   0  0  0  0  0  0  0  0  0  0  0  0
   -1.3583    3.0905   -0.3333 C   0  0  2  0  0  0  0  0  0  0  0  0
    4.5219   -0.0746    0.7919 C   0  0  0  0  0  0  0  0  0  0  0  0
   -6.0823   -0.9160    0.8966 C   0  0  0  0  0  0  0  0  0  0  0  0
    3.7583   -2.8750   -0.4039 C   0  0  0  0  0  0  0  0  0  0  0  0
   -5.6858   -0.3977   -1.4436 C   0  0  0  0  0  0  0  0  0  0  0  0
   -6.5423   -0.4769   -0.3478 C   0  0  0  0  0  0  0  0  0  0  0  0
   -0.5634    4.3887   -0.2031 C   0  0  0  0  0  0  0  0  0  0  0  0
    5.4562    1.1008    0.9811 C   0  0  0  0  0  0  0  0  0  0  0  0
   -0.0614   -0.5522    0.8957 H   0  0  0  0  0  0  0  0  0  0  0  0
   -0.8087   -2.6842   -0.1791 H   0  0  0  0  0  0  0  0  0  0  0  0
   -1.5567   -1.7943   -1.4886 H   0  0  0  0  0  0  0  0  0  0  0  0
    3.1051   -1.6684   -2.0055 H   0  0  0  0  0  0  0  0  0  0  0  0
   -1.6262    0.7446   -1.2327 H   0  0  0  0  0  0  0  0  0  0  0  0
    1.7803   -1.6487    0.6030 H   0  0  0  0  0  0  0  0  0  0  0  0
   -1.9974   -2.3197    2.4456 H   0  0  0  0  0  0  0  0  0  0  0  0
    5.1365   -0.5593   -1.2102 H   0  0  0  0  0  0  0  0  0  0  0  0
    3.7661    0.5306   -1.1282 H   0  0  0  0  0  0  0  0  0  0  0  0
   -4.3932   -1.8821    3.0040 H   0  0  0  0  0  0  0  0  0  0  0  0
   -3.6849   -0.6886   -2.1919 H   0  0  0  0  0  0  0  0  0  0  0  0
   -1.6244    2.9396   -1.3869 H   0  0  0  0  0  0  0  0  0  0  0  0
    4.9974   -0.9513    1.2463 H   0  0  0  0  0  0  0  0  0  0  0  0
    3.5988    0.1479    1.3374 H   0  0  0  0  0  0  0  0  0  0  0  0
   -6.7499   -0.9761    1.7497 H   0  0  0  0  0  0  0  0  0  0  0  0
   -6.0661   -0.0527   -2.4007 H   0  0  0  0  0  0  0  0  0  0  0  0
   -7.5851   -0.1919   -0.4609 H   0  0  0  0  0  0  0  0  0  0  0  0
   -0.2711    4.5823    0.8349 H   0  0  0  0  0  0  0  0  0  0  0  0
   -1.1454    5.2415   -0.5698 H   0  0  0  0  0  0  0  0  0  0  0  0
   -3.1366    2.3226    0.3167 H   0  0  0  0  0  0  0  0  0  0  0  0
   -3.1334    3.9480    0.2043 H   0  0  0  0  0  0  0  0  0  0  0  0
    1.1026    5.1257   -0.8844 H   0  0  0  0  0  0  0  0  0  0  0  0
   -2.3245    3.2178    1.4663 H   0  0  0  0  0  0  0  0  0  0  0  0
  1 16  2  0  0  0  0
  3 26  2  0  0  0  0
  5 52  1  0  0  0  0
  5 29  1  0  0  0  0
  7 30  2  0  0  0  0
  8 12  1  0  0  0  0
  8 21  1  0  0  0  0
  9 36  1  0  0  0  0
 10 40  1  0  0  0  0
 11 53  1  0  0  0  0
 12 31  1  1  0  0  0
 13 32  1  0  0  0  0
 13 12  1  0  0  0  0
 13 14  1  0  0  0  0
 14 19  2  0  0  0  0
 15 14  1  0  0  0  0
 15 18  1  0  0  0  0
 16  9  1  0  0  0  0
 16 12  1  0  0  0  0
 17 34  1  6  0  0  0
 17 20  1  0  0  0  0
 17 26  1  0  0  0  0
 17  9  1  0  0  0  0
 18 10  1  0  0  0  0
 19 10  1  0  0  0  0
 19 37  1  0  0  0  0
 20 24  1  0  0  0  0
 21  2  2  0  0  0  0
 22 15  2  0  0  0  0
 23 42  1  6  0  0  0
 23 29  1  0  0  0  0
 23 21  1  0  0  0  0
 23 11  1  0  0  0  0
 24 30  1  0  0  0  0
 24 43  1  0  0  0  0
 24 44  1  0  0  0  0
 25 18  2  0  0  0  0
 25 45  1  0  0  0  0
 26  4  1  0  0  0  0
 27 22  1  0  0  0  0
 27 28  2  0  0  0  0
 28 25  1  0  0  0  0
 29 48  1  0  0  0  0
 30  6  1  0  0  0  0
 33 13  1  0  0  0  0
 35  8  1  0  0  0  0
 38 20  1  0  0  0  0
 39 20  1  0  0  0  0
 41 22  1  0  0  0  0
 46 27  1  0  0  0  0
 47 28  1  0  0  0  0
 49 29  1  0  0  0  0
 50 11  1  0  0  0  0
 51 11  1  0  0  0  0
M  END
>  <program>
Gaussian 09, Revision D.01

>  <basis>
6-31G(d) (6D, 7F)

>  <method>
B3LYP
$$$$
7010576
 OpenBabel08272016563D
Gaussian 09 #P B3LYP/6-31* sp scf=(conver=6,qc) pop=(npa,hirshfeld)
 24 23  0  0  1  0  0  0  0  0999 V2000
   -1.1347    1.7832   -0.9426 O   0  0  0  0  0  0  0  0  0  0  0  0
   -0.1745   -1.3572    1.1674 O   0  0  0  0  0  0  0  0  0  0  0  0
    1.9967    1.3130    0.2380 O   0  0  0  0  0  0  0  0  0  0  0  0
    3.9691    0.2115    0.4456 O   0  0  0  0  0  1  0  0  0  0  0  0
   -2.6709   -1.4585   -0.0006 N   0  0  0  0  0  4  0  0  0  0  0  0
    0.7221   -0.6839   -0.8607 N   0  0  0  0  0  0  0  0  0  0  0  0
   -1.6792   -0.5385   -0.5579 C   0  0  1  0  0  0  0  0  0  0  0  0
   -2.0613    0.9258   -0.2766 C   0  0  1  0  0  0  0  0  0  0  0  0
   -0.3179   -0.9125    0.0295 C   0  0  0  0  0  0  0  0  0  0  0  0
   -2.1142    1.2977    1.2028 C   0  0  0  0  0  0  0  0  0  0  0  0
    2.1008   -0.9538   -0.5262 C   0  0  0  0  0  0  0  0  0  0  0  0
    2.7943    0.2295    0.0977 C   0  0  0  0  0  0  0  0  0  0  0  0
   -1.6400   -0.6977   -1.6425 H   0  0  0  0  0  0  0  0  0  0  0  0
   -3.0451    1.1232   -0.7205 H   0  0  0  0  0  0  0  0  0  0  0  0
   -2.3982    2.3512    1.3123 H   0  0  0  0  0  0  0  0  0  0  0  0
   -2.8391    0.6966    1.7573 H   0  0  0  0  0  0  0  0  0  0  0  0
   -1.1315    1.1998    1.6747 H   0  0  0  0  0  0  0  0  0  0  0  0
   -3.5994   -1.2086   -0.3418 H   0  0  0  0  0  0  0  0  0  0  0  0
   -2.7097   -1.3677    1.0134 H   0  0  0  0  0  0  0  0  0  0  0  0
    0.5230   -0.2832   -1.7724 H   0  0  0  0  0  0  0  0  0  0  0  0
    2.6148   -1.2078   -1.4577 H   0  0  0  0  0  0  0  0  0  0  0  0
    2.1478   -1.7939    0.1721 H   0  0  0  0  0  0  0  0  0  0  0  0
   -1.4203    2.7004   -0.7903 H   0  0  0  0  0  0  0  0  0  0  0  0
   -2.4487   -2.4093   -0.2581 H   0  0  0  0  0  0  0  0  0  0  0  0
  1 23  1  0  0  0  0
  1  8  1  0  0  0  0
  5 19  1  0  0  0  0
  6 11  1  0  0  0  0
  6  9  1  0  0  0  0
  7 13  1  6  0  0  0
  7  8  1  0  0  0  0
  7  5  1  0  0  0  0
  7  9  1  0  0  0  0
  8 14  1  6  0  0  0
  8 10  1  0  0  0  0
  9  2  2  0  0  0  0
 10 15  1  0  0  0  0
 10 17  1  0  0  0  0
 10 16  1  0  0  0  0
 11 12  1  0  0  0  0
 11 22  1  0  0  0  0
 12  3  2  0  0  0  0
 12  4  1  0  0  0  0
 18  5  1  0  0  0  0
 20  6  1  0  0  0  0
 21 11  1  0  0  0  0
 24  5  1  0  0  0  0
M  END
>  <program>
Gaussian 09, Revision D.01

>  <basis>
6-31G(d) (6D, 7F)

>  <method>
B3LYP
$$$$
11186822
 OpenBabel08272016563D
Gaussian 09 #P B3LYP/6-31* sp scf=(conver=6,qc) pop=(npa,hirshfeld)
 45 45  0  0  1  0  0  0  0  0999 V2000
   -2.1422    2.6779    1.7406 O   0  0  0  0  0  0  0  0  0  0  0  0
   -0.9080    1.0800   -1.6002 O   0  0  0  0  0  0  0  0  0  0  0  0
   -1.8891   -0.8648    1.7013 O   0  0  0  0  0  0  0  0  0  0  0  0
    6.3977   -0.2194   -0.9808 O   0  0  0  0  0  0  0  0  0  0  0  0
   -3.4251   -1.6895   -1.4472 O   0  0  0  0  0  0  0  0  0  0  0  0
   -4.8615   -3.2772   -0.6968 O   0  0  0  0  0  1  0  0  0  0  0  0
   -0.0350    0.7734    0.5254 N   0  0  0  0  0  0  0  0  0  0  0  0
   -0.4513    3.7899   -1.3672 N   0  0  0  0  0  4  0  0  0  0  0  0
   -1.4272   -2.4417    0.0599 N   0  0  0  0  0  0  0  0  0  0  0  0
    0.1561   -0.6534    0.4181 C   0  0  1  0  0  0  0  0  0  0  0  0
    1.3032   -1.1519    1.3044 C   0  0  0  0  0  0  0  0  0  0  0  0
   -0.6732    3.0146   -0.1461 C   0  0  1  0  0  0  0  0  0  0  0  0
   -2.0269    3.3630    0.4941 C   0  0  1  0  0  0  0  0  0  0  0  0
   -0.5604    1.5334   -0.5104 C   0  0  0  0  0  0  0  0  0  0  0  0
    2.6617   -0.9034    0.6953 C   0  0  0  0  0  0  0  0  0  0  0  0
   -1.1542   -1.3160    0.8257 C   0  0  0  0  0  0  0  0  0  0  0  0
   -3.2431    3.0403   -0.3694 C   0  0  0  0  0  0  0  0  0  0  0  0
    3.3367    0.2882    0.9576 C   0  0  0  0  0  0  0  0  0  0  0  0
    3.2431   -1.8660   -0.1309 C   0  0  0  0  0  0  0  0  0  0  0  0
    4.5920    0.5190    0.3956 C   0  0  0  0  0  0  0  0  0  0  0  0
    4.4984   -1.6362   -0.6939 C   0  0  0  0  0  0  0  0  0  0  0  0
   -2.6308   -3.2280    0.2064 C   0  0  0  0  0  0  0  0  0  0  0  0
    5.1724   -0.4437   -0.4306 C   0  0  0  0  0  0  0  0  0  0  0  0
   -3.7546   -2.7523   -0.6769 C   0  0  0  0  0  0  0  0  0  0  0  0
    0.3594   -0.8886   -0.6350 H   0  0  0  0  0  0  0  0  0  0  0  0
    1.1984   -2.2297    1.4852 H   0  0  0  0  0  0  0  0  0  0  0  0
    1.2564   -0.6902    2.3003 H   0  0  0  0  0  0  0  0  0  0  0  0
    0.1282    3.2557    0.5646 H   0  0  0  0  0  0  0  0  0  0  0  0
    0.1492    1.2170    1.4199 H   0  0  0  0  0  0  0  0  0  0  0  0
   -2.0402    4.4363    0.7253 H   0  0  0  0  0  0  0  0  0  0  0  0
   -3.2025    3.5414   -1.3397 H   0  0  0  0  0  0  0  0  0  0  0  0
   -4.1604    3.3574    0.1399 H   0  0  0  0  0  0  0  0  0  0  0  0
   -3.3433    1.9608   -0.5285 H   0  0  0  0  0  0  0  0  0  0  0  0
    2.8945    1.0459    1.5995 H   0  0  0  0  0  0  0  0  0  0  0  0
    2.7252   -2.7977   -0.3452 H   0  0  0  0  0  0  0  0  0  0  0  0
   -0.5103    4.7858   -1.1548 H   0  0  0  0  0  0  0  0  0  0  0  0
    0.4956    3.6280   -1.7072 H   0  0  0  0  0  0  0  0  0  0  0  0
   -0.7637   -2.7319   -0.6521 H   0  0  0  0  0  0  0  0  0  0  0  0
    5.1069    1.4516    0.6079 H   0  0  0  0  0  0  0  0  0  0  0  0
    4.9446   -2.3889   -1.3377 H   0  0  0  0  0  0  0  0  0  0  0  0
   -2.3808   -4.2569   -0.0678 H   0  0  0  0  0  0  0  0  0  0  0  0
   -2.9634   -3.1846    1.2482 H   0  0  0  0  0  0  0  0  0  0  0  0
   -2.9840    2.9438    2.1471 H   0  0  0  0  0  0  0  0  0  0  0  0
    6.7168    0.6531   -0.6924 H   0  0  0  0  0  0  0  0  0  0  0  0
   -1.1286    3.5385   -2.0731 H   0  0  0  0  0  0  0  0  0  0  0  0
  1 43  1  0  0  0  0
  2 14  2  0  0  0  0
  4 44  1  0  0  0  0
  4 23  1  0  0  0  0
  5 24  2  0  0  0  0
  6 24  1  0  0  0  0
  7 29  1  0  0  0  0
  8 36  1  0  0  0  0
  8 12  1  0  0  0  0
  9 22  1  0  0  0  0
  9 16  1  0  0  0  0
 10 25  1  6  0  0  0
 10  7  1  0  0  0  0
 10 16  1  0  0  0  0
 10 11  1  0  0  0  0
 11 26  1  0  0  0  0
 11 27  1  0  0  0  0
 12 13  1  0  0  0  0
 12 28  1  1  0  0  0
 13 30  1  1  0  0  0
 13  1  1  0  0  0  0
 14 12  1  0  0  0  0
 14  7  1  0  0  0  0
 15 18  1  0  0  0  0
 15 11  1  0  0  0  0
 16  3  2  0  0  0  0
 17 32  1  0  0  0  0
 17 13  1  0  0  0  0
 18 34  1  0  0  0  0
 19 15  2  0  0  0  0
 20 39  1  0  0  0  0
 20 18  2  0  0  0  0
 21 23  2  0  0  0  0
 21 19  1  0  0  0  0
 22 42  1  0  0  0  0
 23 20  1  0  0  0  0
 24 22  1  0  0  0  0
 31 17  1  0  0  0  0
 33 17  1  0  0  0  0
 35 19  1  0  0  0  0
 37  8  1  0  0  0  0
 38  9  1  0  0  0  0
 40 21  1  0  0  0  0
 41 22  1  0  0  0  0
 45  8  1  0  0  0  0
M  END
>  <program>
Gaussian 09, Revision D.01

>  <basis>
6-31G(d) (6D, 7F)

>  <method>
B3LYP
$$$$
145458266
 OpenBabel08272016563D
Gaussian 09 #P B3LYP/6-31* sp scf=(conver=6,qc) pop=(npa,hirshfeld)
 57 59  0  0  1  0  0  0  0  0999 V2000
   -3.0799    0.7930   -2.4331 O   0  0  0  0  0  0  0  0  0  0  0  0
   -0.0946    1.0708    1.2556 O   0  0  0  0  0  0  0  0  0  0  0  0
    2.1141    3.8254    1.0816 O   0  0  0  0  0  0  0  0  0  0  0  0
    3.8063    2.8329    2.2059 O   0  0  0  0  0  1  0  0  0  0  0  0
   -2.1380    1.4328   -0.4126 N   0  0  0  0  0  0  0  0  0  0  0  0
   -2.0766   -1.3248    2.7822 N   0  0  0  0  0  0  0  0  0  0  0  0
    1.4932    1.7022   -0.3149 N   0  0  0  0  0  0  0  0  0  0  0  0
   -5.5633    0.9224   -1.3225 N   0  0  0  0  0  4  0  0  0  0  0  0
   -4.4549   -0.8136    0.0148 C   0  0  0  0  0  0  0  0  0  0  0  0
   -4.4350    0.6572   -0.4290 C   0  0  1  0  0  0  0  0  0  0  0  0
   -3.3210   -1.1582    0.9523 C   0  0  0  0  0  0  0  0  0  0  0  0
   -2.1316   -1.8655    0.6189 C   0  0  0  0  0  0  0  0  0  0  0  0
   -0.8382    1.7660   -0.9436 C   0  0  2  0  0  0  0  0  0  0  0  0
   -1.3688   -1.9566    1.7848 C   0  0  0  0  0  0  0  0  0  0  0  0
   -3.1663    0.9667   -1.2185 C   0  0  0  0  0  0  0  0  0  0  0  0
    2.6517    1.5261    0.5297 C   0  0  1  0  0  0  0  0  0  0  0  0
   -3.2579   -0.8401    2.2886 C   0  0  0  0  0  0  0  0  0  0  0  0
    3.8919    1.1684   -0.3003 C   0  0  0  0  0  0  0  0  0  0  0  0
    0.2004    1.4571    0.1258 C   0  0  0  0  0  0  0  0  0  0  0  0
   -1.6297   -2.4379   -0.5666 C   0  0  0  0  0  0  0  0  0  0  0  0
   -0.7693    3.2274   -1.3617 C   0  0  0  0  0  0  0  0  0  0  0  0
   -0.1241   -2.5941    1.8249 C   0  0  0  0  0  0  0  0  0  0  0  0
    3.9163   -0.2797   -0.7278 C   0  0  0  0  0  0  0  0  0  0  0  0
   -0.3854   -3.0793   -0.5415 C   0  0  0  0  0  0  0  0  0  0  0  0
    0.3535   -3.1549    0.6371 C   0  0  0  0  0  0  0  0  0  0  0  0
    2.9233    2.7741    1.3566 C   0  0  0  0  0  0  0  0  0  0  0  0
    4.5214   -1.2369    0.0866 C   0  0  0  0  0  0  0  0  0  0  0  0
    3.3333   -0.6599   -1.9364 C   0  0  0  0  0  0  0  0  0  0  0  0
    4.5445   -2.5743   -0.3086 C   0  0  0  0  0  0  0  0  0  0  0  0
    3.3565   -1.9973   -2.3316 C   0  0  0  0  0  0  0  0  0  0  0  0
    3.9616   -2.9545   -1.5172 C   0  0  0  0  0  0  0  0  0  0  0  0
   -5.4023   -1.0350    0.5249 H   0  0  0  0  0  0  0  0  0  0  0  0
   -4.4137   -1.4751   -0.8598 H   0  0  0  0  0  0  0  0  0  0  0  0
   -4.5064    1.3232    0.4384 H   0  0  0  0  0  0  0  0  0  0  0  0
   -0.6361    1.1254   -1.8111 H   0  0  0  0  0  0  0  0  0  0  0  0
    2.4229    0.7325    1.2523 H   0  0  0  0  0  0  0  0  0  0  0  0
   -3.9458   -0.3110    2.9333 H   0  0  0  0  0  0  0  0  0  0  0  0
   -2.3044    1.5705    0.5806 H   0  0  0  0  0  0  0  0  0  0  0  0
    3.9672    1.8150   -1.1856 H   0  0  0  0  0  0  0  0  0  0  0  0
    4.8072    1.3670    0.2725 H   0  0  0  0  0  0  0  0  0  0  0  0
   -1.7687   -1.2339    3.7407 H   0  0  0  0  0  0  0  0  0  0  0  0
    1.6428    2.0447   -1.2584 H   0  0  0  0  0  0  0  0  0  0  0  0
   -2.1906   -2.3868   -1.4950 H   0  0  0  0  0  0  0  0  0  0  0  0
   -5.5938    1.9156   -1.5490 H   0  0  0  0  0  0  0  0  0  0  0  0
   -6.4365    0.7157   -0.8391 H   0  0  0  0  0  0  0  0  0  0  0  0
   -0.8698    3.8909   -0.4956 H   0  0  0  0  0  0  0  0  0  0  0  0
    0.1749    3.4726   -1.8585 H   0  0  0  0  0  0  0  0  0  0  0  0
   -1.5781    3.4713   -2.0586 H   0  0  0  0  0  0  0  0  0  0  0  0
    0.4537   -2.6527    2.7418 H   0  0  0  0  0  0  0  0  0  0  0  0
    0.0079   -3.5218   -1.4528 H   0  0  0  0  0  0  0  0  0  0  0  0
    1.3183   -3.6571    0.6339 H   0  0  0  0  0  0  0  0  0  0  0  0
    4.9764   -0.9540    1.0324 H   0  0  0  0  0  0  0  0  0  0  0  0
    2.8588    0.0767   -2.5805 H   0  0  0  0  0  0  0  0  0  0  0  0
    5.0140   -3.3209    0.3255 H   0  0  0  0  0  0  0  0  0  0  0  0
    2.9019   -2.2932   -3.2725 H   0  0  0  0  0  0  0  0  0  0  0  0
    3.9784   -3.9960   -1.8250 H   0  0  0  0  0  0  0  0  0  0  0  0
   -5.4853    0.3702   -2.1638 H   0  0  0  0  0  0  0  0  0  0  0  0
  1 15  2  0  0  0  0
  3 26  2  0  0  0  0
  5 38  1  0  0  0  0
  6 41  1  0  0  0  0
  7 19  1  0  0  0  0
  7 16  1  0  0  0  0
  8 45  1  0  0  0  0
  8 10  1  0  0  0  0
  9 32  1  0  0  0  0
  9 11  1  0  0  0  0
 10  9  1  0  0  0  0
 10 34  1  1  0  0  0
 11 17  2  0  0  0  0
 12 11  1  0  0  0  0
 12 14  1  0  0  0  0
 13 35  1  6  0  0  0
 13  5  1  0  0  0  0
 13 19  1  0  0  0  0
 14 22  2  0  0  0  0
 14  6  1  0  0  0  0
 15 10  1  0  0  0  0
 15  5  1  0  0  0  0
 16 36  1  1  0  0  0
 16 26  1  0  0  0  0
 17  6  1  0  0  0  0
 17 37  1  0  0  0  0
 18 40  1  0  0  0  0
 18 16  1  0  0  0  0
 19  2  2  0  0  0  0
 20 24  1  0  0  0  0
 20 12  2  0  0  0  0
 21 13  1  0  0  0  0
 21 46  1  0  0  0  0
 22 49  1  0  0  0  0
 23 18  1  0  0  0  0
 23 27  1  0  0  0  0
 24 25  2  0  0  0  0
 25 22  1  0  0  0  0
 26  4  1  0  0  0  0
 27 52  1  0  0  0  0
 28 23  2  0  0  0  0
 29 27  2  0  0  0  0
 29 54  1  0  0  0  0
 30 28  1  0  0  0  0
 30 31  2  0  0  0  0
 31 29  1  0  0  0  0
 33  9  1  0  0  0  0
 39 18  1  0  0  0  0
 42  7  1  0  0  0  0
 43 20  1  0  0  0  0
 44  8  1  0  0  0  0
 47 21  1  0  0  0  0
 48 21  1  0  0  0  0
 50 24  1  0  0  0  0
 51 25  1  0  0  0  0
 53 28  1  0  0  0  0
 55 30  1  0  0  0  0
 56 31  1  0  0  0  0
 57  8  1  0  0  0  0
M  END
>  <program>
Gaussian 09, Revision D.01

>  <basis>
6-31G(d) (6D, 7F)

>  <method>
B3LYP
$$$$
21689254
 OpenBabel08272016563D
Gaussian 09 #P B3LYP/6-31* sp scf=(conver=6,qc) pop=(npa,hirshfeld)
 51 52  0  0  1  0  0  0  0  0999 V2000
   -0.7350    1.9237   -2.1163 O   0  0  0  0  0  0  0  0  0  0  0  0
   -0.4521   -2.8185   -1.2713 O   0  0  0  0  0  0  0  0  0  0  0  0
   -0.1045   -2.0028    0.8172 O   0  0  0  0  0  1  0  0  0  0  0  0
   -0.2226    0.5494   -0.3200 N   0  0  0  0  0  0  0  0  0  0  0  0
   -3.4343   -0.4152    2.4303 N   0  0  0  0  0  0  0  0  0  0  0  0
   -0.9203    4.0574   -0.4316 N   0  0  0  0  0  4  0  0  0  0  0  0
    4.9114   -0.2830    0.7610 N   0  0  0  0  0  0  0  0  0  0  0  0
    6.9243   -0.0698   -0.5328 N   0  0  0  0  0  4  0  0  0  0  0  0
    7.0076   -0.1668    1.7424 N   0  0  0  0  0  0  0  0  0  0  0  0
   -2.6971    2.5511    0.3862 C   0  0  0  0  0  0  0  0  0  0  0  0
   -1.1934    2.7295    0.1214 C   0  0  1  0  0  0  0  0  0  0  0  0
    0.2728   -0.5532   -1.1046 C   0  0  1  0  0  0  0  0  0  0  0  0
   -3.0388    1.2080    0.9694 C   0  0  0  0  0  0  0  0  0  0  0  0
    1.7751   -0.4456   -1.3816 C   0  0  0  0  0  0  0  0  0  0  0  0
   -3.3654    0.0278    0.2449 C   0  0  0  0  0  0  0  0  0  0  0  0
   -0.6943    1.7169   -0.9038 C   0  0  0  0  0  0  0  0  0  0  0  0
    2.6481   -0.4394   -0.1210 C   0  0  0  0  0  0  0  0  0  0  0  0
   -3.6090   -0.9762    1.1850 C   0  0  0  0  0  0  0  0  0  0  0  0
   -3.0895    0.9043    2.3099 C   0  0  0  0  0  0  0  0  0  0  0  0
    4.1245   -0.2878   -0.4732 C   0  0  0  0  0  0  0  0  0  0  0  0
   -3.4781   -0.2846   -1.1248 C   0  0  0  0  0  0  0  0  0  0  0  0
   -0.0927   -1.8435   -0.3964 C   0  0  0  0  0  0  0  0  0  0  0  0
   -3.9611   -2.2807    0.8227 C   0  0  0  0  0  0  0  0  0  0  0  0
   -3.8283   -1.5858   -1.5011 C   0  0  0  0  0  0  0  0  0  0  0  0
   -4.0660   -2.5671   -0.5406 C   0  0  0  0  0  0  0  0  0  0  0  0
    6.1976   -0.1779    0.6313 C   0  0  0  0  0  0  0  0  0  0  0  0
   -3.2643    2.6873   -0.5450 H   0  0  0  0  0  0  0  0  0  0  0  0
   -3.0451    3.3336    1.0735 H   0  0  0  0  0  0  0  0  0  0  0  0
   -0.6294    2.6172    1.0550 H   0  0  0  0  0  0  0  0  0  0  0  0
   -0.2605   -0.5392   -2.0641 H   0  0  0  0  0  0  0  0  0  0  0  0
    1.9679    0.4718   -1.9518 H   0  0  0  0  0  0  0  0  0  0  0  0
    2.0809   -1.2854   -2.0186 H   0  0  0  0  0  0  0  0  0  0  0  0
    2.3506    0.3810    0.5436 H   0  0  0  0  0  0  0  0  0  0  0  0
    2.5094   -1.3692    0.4426 H   0  0  0  0  0  0  0  0  0  0  0  0
   -0.2085    0.4678    0.6927 H   0  0  0  0  0  0  0  0  0  0  0  0
   -2.9095    1.5065    3.1898 H   0  0  0  0  0  0  0  0  0  0  0  0
   -3.5442   -0.9078    3.3061 H   0  0  0  0  0  0  0  0  0  0  0  0
    4.4283   -1.1225   -1.1170 H   0  0  0  0  0  0  0  0  0  0  0  0
    4.2712    0.6518   -1.0207 H   0  0  0  0  0  0  0  0  0  0  0  0
   -1.2489    4.7718    0.2175 H   0  0  0  0  0  0  0  0  0  0  0  0
    0.0869    4.1922   -0.5149 H   0  0  0  0  0  0  0  0  0  0  0  0
   -3.3020    0.4668   -1.8876 H   0  0  0  0  0  0  0  0  0  0  0  0
   -4.1451   -3.0460    1.5704 H   0  0  0  0  0  0  0  0  0  0  0  0
   -3.9167   -1.8322   -2.5567 H   0  0  0  0  0  0  0  0  0  0  0  0
   -4.3366   -3.5716   -0.8565 H   0  0  0  0  0  0  0  0  0  0  0  0
    7.9357    0.0072   -0.5121 H   0  0  0  0  0  0  0  0  0  0  0  0
    6.4844   -0.0608   -1.4459 H   0  0  0  0  0  0  0  0  0  0  0  0
    8.0154   -0.0851    1.6632 H   0  0  0  0  0  0  0  0  0  0  0  0
    6.6172   -0.2389    2.6759 H   0  0  0  0  0  0  0  0  0  0  0  0
   -1.3671    4.1642   -1.3310 H   0  0  0  0  0  0  0  0  0  0  0  0
    4.4748   -0.3581    1.6677 H   0  0  0  0  0  0  0  0  0  0  0  0
  1 16  2  0  0  0  0
  2 22  2  0  0  0  0
  4 35  1  0  0  0  0
  5 37  1  0  0  0  0
  6 11  1  0  0  0  0
  6 40  1  0  0  0  0
  7 51  1  0  0  0  0
  8 46  1  0  0  0  0
  8 26  2  0  0  0  0
  9 49  1  0  0  0  0
 10 13  1  0  0  0  0
 10 28  1  0  0  0  0
 11 10  1  0  0  0  0
 11 29  1  1  0  0  0
 12 30  1  6  0  0  0
 12 22  1  0  0  0  0
 12  4  1  0  0  0  0
 13 19  2  0  0  0  0
 14 12  1  0  0  0  0
 14 17  1  0  0  0  0
 15 13  1  0  0  0  0
 15 18  1  0  0  0  0
 16  4  1  0  0  0  0
 16 11  1  0  0  0  0
 17 34  1  0  0  0  0
 17 33  1  0  0  0  0
 18  5  1  0  0  0  0
 19  5  1  0  0  0  0
 19 36  1  0  0  0  0
 20 17  1  0  0  0  0
 20  7  1  0  0  0  0
 21 15  2  0  0  0  0
 22  3  1  0  0  0  0
 23 18  2  0  0  0  0
 23 43  1  0  0  0  0
 24 21  1  0  0  0  0
 24 25  2  0  0  0  0
 25 23  1  0  0  0  0
 26  7  1  0  0  0  0
 26  9  1  0  0  0  0
 27 10  1  0  0  0  0
 31 14  1  0  0  0  0
 32 14  1  0  0  0  0
 38 20  1  0  0  0  0
 39 20  1  0  0  0  0
 41  6  1  0  0  0  0
 42 21  1  0  0  0  0
 44 24  1  0  0  0  0
 45 25  1  0  0  0  0
 47  8  1  0  0  0  0
 48  9  1  0  0  0  0
 50  6  1  0  0  0  0
M  END
>  <program>
Gaussian 09, Revision D.01

>  <basis>
6-31G(d) (6D, 7F)

>  <method>
B3LYP
$$$$
145458565
 OpenBabel08272016563D
Gaussian 09 #P B3LYP/6-31* sp scf=(conver=6,qc) pop=(npa,hirshfeld)
 59 59  0  0  1  0  0  0  0  0999 V2000
   -0.2943    0.8720   -1.1989 O   0  0  0  0  0  0  0  0  0  0  0  0
   -1.0738   -2.5671    2.2434 O   0  0  0  0  0  0  0  0  0  0  0  0
    0.9125    4.0551    2.5136 O   0  0  0  0  0  0  0  0  0  0  0  0
    1.3878    4.4925   -1.2960 O   0  0  0  0  0  0  0  0  0  0  0  0
    2.6521    3.2391    0.1114 O   0  0  0  0  0  1  0  0  0  0  0  0
   -4.1894    2.5523   -1.7889 O   0  0  0  0  0  0  0  0  0  0  0  0
   -0.7811   -1.4596    0.2266 N   0  0  0  0  0  0  0  0  0  0  0  0
    0.3457    1.8616    0.8005 N   0  0  0  0  0  0  0  0  0  0  0  0
   -2.4116   -4.5647    0.9622 N   0  0  0  0  0  4  0  0  0  0  0  0
    4.4277   -1.1454   -0.4965 N   0  0  0  0  0  0  0  0  0  0  0  0
    6.1560   -2.7392   -0.9900 N   0  0  0  0  0  4  0  0  0  0  0  0
    6.6625   -0.7262   -0.0504 N   0  0  0  0  0  0  0  0  0  0  0  0
    0.2372   -0.5522    0.6900 C   0  0  1  0  0  0  0  0  0  0  0  0
    1.6446   -1.1426    0.5357 C   0  0  0  0  0  0  0  0  0  0  0  0
    2.0351   -1.4575   -0.9157 C   0  0  0  0  0  0  0  0  0  0  0  0
   -2.4320   -3.2348    0.3513 C   0  0  2  0  0  0  0  0  0  0  0  0
    0.0700    0.7839   -0.0284 C   0  0  0  0  0  0  0  0  0  0  0  0
   -1.3621   -2.4091    1.0581 C   0  0  0  0  0  0  0  0  0  0  0  0
   -3.8182   -2.5987    0.5320 C   0  0  0  0  0  0  0  0  0  0  0  0
    3.4258   -2.0754   -1.0206 C   0  0  0  0  0  0  0  0  0  0  0  0
    0.2313    3.2347    0.3637 C   0  0  1  0  0  0  0  0  0  0  0  0
   -3.9172   -1.2241   -0.0868 C   0  0  0  0  0  0  0  0  0  0  0  0
   -0.0997    4.1662    1.5200 C   0  0  0  0  0  0  0  0  0  0  0  0
   -3.6001   -0.0939    0.6674 C   0  0  0  0  0  0  0  0  0  0  0  0
   -4.3259   -1.0839   -1.4132 C   0  0  0  0  0  0  0  0  0  0  0  0
    1.5523    3.6191   -0.2674 C   0  0  0  0  0  0  0  0  0  0  0  0
   -3.6916    1.1755    0.0952 C   0  0  0  0  0  0  0  0  0  0  0  0
   -4.4175    0.1845   -1.9853 C   0  0  0  0  0  0  0  0  0  0  0  0
   -4.1003    1.3147   -1.2302 C   0  0  0  0  0  0  0  0  0  0  0  0
    5.6618   -1.5414   -0.5242 C   0  0  0  0  0  0  0  0  0  0  0  0
    0.0619   -0.3868    1.7612 H   0  0  0  0  0  0  0  0  0  0  0  0
    2.3650   -0.4323    0.9602 H   0  0  0  0  0  0  0  0  0  0  0  0
    1.7159   -2.0629    1.1297 H   0  0  0  0  0  0  0  0  0  0  0  0
    2.0119   -0.5375   -1.5125 H   0  0  0  0  0  0  0  0  0  0  0  0
    1.3106   -2.1500   -1.3585 H   0  0  0  0  0  0  0  0  0  0  0  0
   -1.0654   -1.4083   -0.7481 H   0  0  0  0  0  0  0  0  0  0  0  0
   -2.1868   -3.3290   -0.7137 H   0  0  0  0  0  0  0  0  0  0  0  0
   -4.5894   -3.2439    0.0914 H   0  0  0  0  0  0  0  0  0  0  0  0
   -4.0701   -2.5226    1.5983 H   0  0  0  0  0  0  0  0  0  0  0  0
    3.6279   -2.2971   -2.0758 H   0  0  0  0  0  0  0  0  0  0  0  0
    3.4435   -3.0169   -0.4575 H   0  0  0  0  0  0  0  0  0  0  0  0
    0.7119    1.6899    1.7321 H   0  0  0  0  0  0  0  0  0  0  0  0
   -0.5526    3.2866   -0.4004 H   0  0  0  0  0  0  0  0  0  0  0  0
   -1.5173   -5.0143    0.7694 H   0  0  0  0  0  0  0  0  0  0  0  0
   -3.1238   -5.1499    0.5279 H   0  0  0  0  0  0  0  0  0  0  0  0
   -1.0579    3.8936    1.9754 H   0  0  0  0  0  0  0  0  0  0  0  0
   -0.1445    5.2077    1.1864 H   0  0  0  0  0  0  0  0  0  0  0  0
   -3.2853   -0.1857    1.7038 H   0  0  0  0  0  0  0  0  0  0  0  0
   -4.5733   -1.9567   -2.0120 H   0  0  0  0  0  0  0  0  0  0  0  0
   -3.4423    2.0513    0.6880 H   0  0  0  0  0  0  0  0  0  0  0  0
   -4.7362    0.2803   -3.0198 H   0  0  0  0  0  0  0  0  0  0  0  0
    0.6695    4.6583    3.2361 H   0  0  0  0  0  0  0  0  0  0  0  0
    6.4557    0.1925    0.3264 H   0  0  0  0  0  0  0  0  0  0  0  0
    7.6350   -1.0159   -0.0634 H   0  0  0  0  0  0  0  0  0  0  0  0
    5.5548   -3.4591   -1.3751 H   0  0  0  0  0  0  0  0  0  0  0  0
    7.1491   -2.9420   -0.9612 H   0  0  0  0  0  0  0  0  0  0  0  0
   -4.4857    2.4621   -2.7105 H   0  0  0  0  0  0  0  0  0  0  0  0
   -2.5672   -4.4982    1.9579 H   0  0  0  0  0  0  0  0  0  0  0  0
    4.1701   -0.2406   -0.1307 H   0  0  0  0  0  0  0  0  0  0  0  0
  1 17  2  0  0  0  0
  3 52  1  0  0  0  0
  4 26  2  0  0  0  0
  6 29  1  0  0  0  0
  7 13  1  0  0  0  0
  7 18  1  0  0  0  0
  8 42  1  0  0  0  0
  9 58  1  0  0  0  0
 10 59  1  0  0  0  0
 11 56  1  0  0  0  0
 11 30  2  0  0  0  0
 12 53  1  0  0  0  0
 13 31  1  1  0  0  0
 14 13  1  0  0  0  0
 14 32  1  0  0  0  0
 14 33  1  0  0  0  0
 15 14  1  0  0  0  0
 16 37  1  6  0  0  0
 16 19  1  0  0  0  0
 16  9  1  0  0  0  0
 16 18  1  0  0  0  0
 17 13  1  0  0  0  0
 17  8  1  0  0  0  0
 18  2  2  0  0  0  0
 19 39  1  0  0  0  0
 20 15  1  0  0  0  0
 20 10  1  0  0  0  0
 20 41  1  0  0  0  0
 21 43  1  6  0  0  0
 21  8  1  0  0  0  0
 21 23  1  0  0  0  0
 22 19  1  0  0  0  0
 22 24  1  0  0  0  0
 23 46  1  0  0  0  0
 23  3  1  0  0  0  0
 24 48  1  0  0  0  0
 25 22  2  0  0  0  0
 26  5  1  0  0  0  0
 26 21  1  0  0  0  0
 27 24  2  0  0  0  0
 27 50  1  0  0  0  0
 28 25  1  0  0  0  0
 28 29  2  0  0  0  0
 29 27  1  0  0  0  0
 30 10  1  0  0  0  0
 30 12  1  0  0  0  0
 34 15  1  0  0  0  0
 35 15  1  0  0  0  0
 36  7  1  0  0  0  0
 38 19  1  0  0  0  0
 40 20  1  0  0  0  0
 44  9  1  0  0  0  0
 45  9  1  0  0  0  0
 47 23  1  0  0  0  0
 49 25  1  0  0  0  0
 51 28  1  0  0  0  0
 54 12  1  0  0  0  0
 55 11  1  0  0  0  0
 57  6  1  0  0  0  0
M  END
>  <program>
Gaussian 09, Revision D.01

>  <basis>
6-31G(d) (6D, 7F)

>  <method>
B3LYP
$$$$
19786231
 OpenBabel08272016563D
Gaussian 09 #P B3LYP/6-31* sp scf=(conver=6,qc) pop=(npa,hirshfeld)
 46 46  0  0  1  0  0  0  0  0999 V2000
    2.7117   -0.1946    1.6364 O   0  0  0  0  0  0  0  0  0  0  0  0
    1.2780    4.4190    0.1712 O   0  0  0  0  0  1  0  0  0  0  0  0
    1.7837    3.1274   -1.6239 O   0  0  0  0  0  0  0  0  0  0  0  0
   -3.5341   -2.4000    0.1031 O   0  0  0  0  0  0  0  0  0  0  0  0
    1.7727    0.8857   -0.1891 N   0  0  0  0  0  0  0  0  0  0  0  0
    4.2137   -1.4393   -0.5352 N   0  0  0  0  0  4  0  0  0  0  0  0
   -4.9654    1.3783   -0.1277 N   0  0  0  0  0  4  0  0  0  0  0  0
   -0.0954    1.9544    1.0208 C   0  0  0  0  0  0  0  0  0  0  0  0
    1.3472    2.0625    0.5245 C   0  0  2  0  0  0  0  0  0  0  0  0
   -1.1397    1.7610   -0.0852 C   0  0  0  0  0  0  0  0  0  0  0  0
   -2.5780    1.7118    0.4424 C   0  0  0  0  0  0  0  0  0  0  0  0
    2.7569   -1.3082   -0.5149 C   0  0  1  0  0  0  0  0  0  0  0  0
    2.1209   -2.6192   -0.0280 C   0  0  0  0  0  0  0  0  0  0  0  0
    2.4313   -0.1629    0.4393 C   0  0  0  0  0  0  0  0  0  0  0  0
   -3.6097    1.4592   -0.6588 C   0  0  0  0  0  0  0  0  0  0  0  0
    1.4828    3.2232   -0.4416 C   0  0  0  0  0  0  0  0  0  0  0  0
    0.6124   -2.5610    0.0070 C   0  0  0  0  0  0  0  0  0  0  0  0
   -0.0430   -2.1321    1.1614 C   0  0  0  0  0  0  0  0  0  0  0  0
   -0.1267   -2.9367   -1.1150 C   0  0  0  0  0  0  0  0  0  0  0  0
   -1.4367   -2.0783    1.1938 C   0  0  0  0  0  0  0  0  0  0  0  0
   -1.5195   -2.8824   -1.0827 C   0  0  0  0  0  0  0  0  0  0  0  0
   -2.1749   -2.4535    0.0717 C   0  0  0  0  0  0  0  0  0  0  0  0
   -0.1692    1.1147    1.7240 H   0  0  0  0  0  0  0  0  0  0  0  0
   -0.3508    2.8568    1.5911 H   0  0  0  0  0  0  0  0  0  0  0  0
    2.0310    2.2323    1.3649 H   0  0  0  0  0  0  0  0  0  0  0  0
   -1.0695    2.5754   -0.8151 H   0  0  0  0  0  0  0  0  0  0  0  0
   -0.9297    0.8309   -0.6263 H   0  0  0  0  0  0  0  0  0  0  0  0
   -2.6544    0.9203    1.1991 H   0  0  0  0  0  0  0  0  0  0  0  0
   -2.8063    2.6572    0.9503 H   0  0  0  0  0  0  0  0  0  0  0  0
    2.4074   -1.0822   -1.5285 H   0  0  0  0  0  0  0  0  0  0  0  0
    1.5566    0.8178   -1.1798 H   0  0  0  0  0  0  0  0  0  0  0  0
    2.4881   -2.8802    0.9751 H   0  0  0  0  0  0  0  0  0  0  0  0
    2.4295   -3.4499   -0.6771 H   0  0  0  0  0  0  0  0  0  0  0  0
   -3.3785    0.5217   -1.1757 H   0  0  0  0  0  0  0  0  0  0  0  0
   -3.5625    2.2637   -1.4017 H   0  0  0  0  0  0  0  0  0  0  0  0
    4.4793   -2.2092   -1.1481 H   0  0  0  0  0  0  0  0  0  0  0  0
    4.6263   -0.6003   -0.9417 H   0  0  0  0  0  0  0  0  0  0  0  0
    0.5163   -1.8435    2.0471 H   0  0  0  0  0  0  0  0  0  0  0  0
    0.3727   -3.2701   -2.0209 H   0  0  0  0  0  0  0  0  0  0  0  0
   -5.2055    2.2544    0.3340 H   0  0  0  0  0  0  0  0  0  0  0  0
   -5.6244    1.2710   -0.8978 H   0  0  0  0  0  0  0  0  0  0  0  0
   -1.9406   -1.7425    2.0956 H   0  0  0  0  0  0  0  0  0  0  0  0
   -2.0839   -3.1766   -1.9633 H   0  0  0  0  0  0  0  0  0  0  0  0
   -3.8810   -2.6884   -0.7581 H   0  0  0  0  0  0  0  0  0  0  0  0
    4.5682   -1.5922    0.3976 H   0  0  0  0  0  0  0  0  0  0  0  0
   -5.0465    0.6051    0.5168 H   0  0  0  0  0  0  0  0  0  0  0  0
  3 16  2  0  0  0  0
  5 14  1  0  0  0  0
  5  9  1  0  0  0  0
  6 12  1  0  0  0  0
  6 45  1  0  0  0  0
  7 40  1  0  0  0  0
  7 46  1  0  0  0  0
  8 24  1  0  0  0  0
  8 23  1  0  0  0  0
  9  8  1  0  0  0  0
  9 25  1  1  0  0  0
 10 11  1  0  0  0  0
 10  8  1  0  0  0  0
 11 29  1  0  0  0  0
 11 28  1  0  0  0  0
 12 30  1  6  0  0  0
 12 13  1  0  0  0  0
 12 14  1  0  0  0  0
 13 17  1  0  0  0  0
 13 32  1  0  0  0  0
 14  1  2  0  0  0  0
 15  7  1  0  0  0  0
 15 11  1  0  0  0  0
 16  2  1  0  0  0  0
 16  9  1  0  0  0  0
 17 18  1  0  0  0  0
 18 20  2  0  0  0  0
 18 38  1  0  0  0  0
 19 21  1  0  0  0  0
 19 17  2  0  0  0  0
 20 42  1  0  0  0  0
 21 22  2  0  0  0  0
 22  4  1  0  0  0  0
 22 20  1  0  0  0  0
 26 10  1  0  0  0  0
 27 10  1  0  0  0  0
 31  5  1  0  0  0  0
 33 13  1  0  0  0  0
 34 15  1  0  0  0  0
 35 15  1  0  0  0  0
 36  6  1  0  0  0  0
 37  6  1  0  0  0  0
 39 19  1  0  0  0  0
 41  7  1  0  0  0  0
 43 21  1  0  0  0  0
 44  4  1  0  0  0  0
M  END
>  <program>
Gaussian 09, Revision D.01

>  <basis>
6-31G(d) (6D, 7F)

>  <method>
B3LYP
$$$$
145458852
 OpenBabel08272016563D
Gaussian 09 #P B3LYP/6-31* sp scf=(conver=6,qc) pop=(npa,hirshfeld)
 52 51  0  0  1  0  0  0  0  0999 V2000
    0.1635    0.1068    1.9884 O   0  0  0  0  0  0  0  0  0  0  0  0
   -1.5711   -0.9162   -1.4317 O   0  0  0  0  0  0  0  0  0  0  0  0
    4.0161    1.7108   -0.1951 O   0  0  0  0  0  0  0  0  0  0  0  0
    5.1681    0.2779    1.1213 O   0  0  0  0  0  1  0  0  0  0  0  0
   -1.8291    3.2714   -1.6414 O   0  0  0  0  0  0  0  0  0  0  0  0
    1.6563    0.5926    0.2806 N   0  0  0  0  0  0  0  0  0  0  0  0
   -1.8832    0.6603    0.2404 N   0  0  0  0  0  0  0  0  0  0  0  0
   -4.2592   -1.4453   -1.3908 N   0  0  0  0  0  4  0  0  0  0  0  0
   -1.4296    5.0211   -0.2055 N   0  0  0  0  0  0  0  0  0  0  0  0
    2.8281   -1.5758    0.5020 C   0  0  0  0  0  0  0  0  0  0  0  0
    2.6492   -1.9561   -0.9857 C   0  0  0  0  0  0  0  0  0  0  0  0
    2.7883   -0.0840    0.8673 C   0  0  1  0  0  0  0  0  0  0  0  0
   -0.6280    1.3530    0.0649 C   0  0  2  0  0  0  0  0  0  0  0  0
   -3.6319   -0.9737   -0.1542 C   0  0  1  0  0  0  0  0  0  0  0  0
   -3.5746   -2.0963    0.9095 C   0  0  0  0  0  0  0  0  0  0  0  0
    0.4178    0.6296    0.9054 C   0  0  0  0  0  0  0  0  0  0  0  0
   -2.2548   -0.4306   -0.5319 C   0  0  0  0  0  0  0  0  0  0  0  0
   -0.7264    2.8227    0.4759 C   0  0  0  0  0  0  0  0  0  0  0  0
    2.6407   -3.4611   -1.2414 C   0  0  0  0  0  0  0  0  0  0  0  0
    3.7651   -1.3045   -1.8113 C   0  0  0  0  0  0  0  0  0  0  0  0
   -2.8298   -3.3315    0.3937 C   0  0  0  0  0  0  0  0  0  0  0  0
   -2.9777   -1.6540    2.2503 C   0  0  0  0  0  0  0  0  0  0  0  0
    4.1087    0.6242    0.6084 C   0  0  0  0  0  0  0  0  0  0  0  0
   -1.3840    3.6952   -0.5792 C   0  0  0  0  0  0  0  0  0  0  0  0
    3.7617   -2.0196    0.8748 H   0  0  0  0  0  0  0  0  0  0  0  0
    2.0212   -2.0739    1.0559 H   0  0  0  0  0  0  0  0  0  0  0  0
    2.6635   -0.0172    1.9570 H   0  0  0  0  0  0  0  0  0  0  0  0
    1.6872   -1.5639   -1.3401 H   0  0  0  0  0  0  0  0  0  0  0  0
   -0.3456    1.2720   -0.9917 H   0  0  0  0  0  0  0  0  0  0  0  0
   -4.2450   -0.1510    0.2363 H   0  0  0  0  0  0  0  0  0  0  0  0
   -4.6095   -2.4045    1.1138 H   0  0  0  0  0  0  0  0  0  0  0  0
    1.7811    1.0437   -0.6198 H   0  0  0  0  0  0  0  0  0  0  0  0
   -2.4852    0.9505    1.0060 H   0  0  0  0  0  0  0  0  0  0  0  0
    0.2794    3.2287    0.6468 H   0  0  0  0  0  0  0  0  0  0  0  0
   -1.2832    2.9303    1.4148 H   0  0  0  0  0  0  0  0  0  0  0  0
    4.7553   -1.5168   -1.3933 H   0  0  0  0  0  0  0  0  0  0  0  0
    3.7528   -1.6838   -2.8400 H   0  0  0  0  0  0  0  0  0  0  0  0
    3.6318   -0.2238   -1.8861 H   0  0  0  0  0  0  0  0  0  0  0  0
    3.5891   -3.9190   -0.9412 H   0  0  0  0  0  0  0  0  0  0  0  0
    1.8376   -3.9420   -0.6727 H   0  0  0  0  0  0  0  0  0  0  0  0
    2.4764   -3.6791   -2.3023 H   0  0  0  0  0  0  0  0  0  0  0  0
   -1.7763   -3.1154    0.1890 H   0  0  0  0  0  0  0  0  0  0  0  0
   -2.8593   -4.1314    1.1425 H   0  0  0  0  0  0  0  0  0  0  0  0
   -3.2817   -3.7321   -0.5188 H   0  0  0  0  0  0  0  0  0  0  0  0
   -1.9038   -1.4661    2.1702 H   0  0  0  0  0  0  0  0  0  0  0  0
   -3.4661   -0.7443    2.6139 H   0  0  0  0  0  0  0  0  0  0  0  0
   -3.1192   -2.4332    3.0073 H   0  0  0  0  0  0  0  0  0  0  0  0
   -5.1884   -1.8100   -1.1844 H   0  0  0  0  0  0  0  0  0  0  0  0
   -4.3971   -0.6600   -2.0253 H   0  0  0  0  0  0  0  0  0  0  0  0
   -1.0567    5.3496    0.6802 H   0  0  0  0  0  0  0  0  0  0  0  0
   -1.8442    5.7201   -0.8130 H   0  0  0  0  0  0  0  0  0  0  0  0
   -3.6891   -2.1565   -1.8275 H   0  0  0  0  0  0  0  0  0  0  0  0
  2 17  2  0  0  0  0
  3 23  2  0  0  0  0
  5 24  2  0  0  0  0
  6 12  1  0  0  0  0
  6 16  1  0  0  0  0
  7 33  1  0  0  0  0
  8 48  1  0  0  0  0
  8 14  1  0  0  0  0
  9 50  1  0  0  0  0
 10 12  1  0  0  0  0
 10 25  1  0  0  0  0
 10 26  1  0  0  0  0
 11 10  1  0  0  0  0
 12 27  1  1  0  0  0
 13 29  1  6  0  0  0
 13  7  1  0  0  0  0
 13 18  1  0  0  0  0
 13 16  1  0  0  0  0
 14 30  1  1  0  0  0
 14 15  1  0  0  0  0
 15 31  1  0  0  0  0
 15 22  1  0  0  0  0
 16  1  2  0  0  0  0
 17 14  1  0  0  0  0
 17  7  1  0  0  0  0
 18 34  1  0  0  0  0
 18 35  1  0  0  0  0
 19 11  1  0  0  0  0
 19 39  1  0  0  0  0
 19 40  1  0  0  0  0
 20 36  1  0  0  0  0
 20 11  1  0  0  0  0
 21 15  1  0  0  0  0
 21 43  1  0  0  0  0
 22 46  1  0  0  0  0
 22 47  1  0  0  0  0
 23 12  1  0  0  0  0
 23  4  1  0  0  0  0
 24  9  1  0  0  0  0
 24 18  1  0  0  0  0
 28 11  1  0  0  0  0
 32  6  1  0  0  0  0
 37 20  1  0  0  0  0
 38 20  1  0  0  0  0
 41 19  1  0  0  0  0
 42 21  1  0  0  0  0
 44 21  1  0  0  0  0
 45 22  1  0  0  0  0
 49  8  1  0  0  0  0
 51  9  1  0  0  0  0
 52  8  1  0  0  0  0
M  END
>  <program>
Gaussian 09, Revision D.01

>  <basis>
6-31G(d) (6D, 7F)

>  <method>
B3LYP
$$$$
145458915
 OpenBabel08272016563D
Gaussian 09 #P B3LYP/6-31* sp scf=(conver=6,qc) pop=(npa,hirshfeld)
 51 50  0  0  1  0  0  0  0  0999 V2000
    3.1737    0.4197    1.2142 O   0  0  0  0  0  0  0  0  0  0  0  0
   -0.0988    0.0122   -2.3964 O   0  0  0  0  0  0  0  0  0  0  0  0
   -3.5075    2.0682    0.1557 O   0  0  0  0  0  1  0  0  0  0  0  0
   -4.9916    0.9162   -1.1044 O   0  0  0  0  0  0  0  0  0  0  0  0
   -0.8795    3.9454    1.7914 O   0  0  0  0  0  0  0  0  0  0  0  0
    1.3021    3.3321    1.9347 O   0  0  0  0  0  1  0  0  0  0  0  0
   -3.5647   -3.8291    0.0414 O   0  0  0  0  0  0  0  0  0  0  0  0
    2.0854    0.2402   -0.8263 N   0  0  0  0  0  0  0  0  0  0  0  0
   -1.4218    0.6219   -0.5882 N   0  0  0  0  0  0  0  0  0  0  0  0
    5.4741   -0.4840    0.0297 N   0  0  0  0  0  4  0  0  0  0  0  0
   -3.7971   -3.2923    2.2681 N   0  0  0  0  0  0  0  0  0  0  0  0
    0.9531    1.0748   -0.4949 C   0  0  1  0  0  0  0  0  0  0  0  0
    4.1937   -0.9225   -0.5306 C   0  0  1  0  0  0  0  0  0  0  0  0
    3.9505   -2.4268   -0.2641 C   0  0  0  0  0  0  0  0  0  0  0  0
    1.2280    2.5348   -0.8751 C   0  0  0  0  0  0  0  0  0  0  0  0
    3.1141   -0.0217    0.0674 C   0  0  0  0  0  0  0  0  0  0  0  0
   -2.6893    0.1823   -1.1255 C   0  0  1  0  0  0  0  0  0  0  0  0
   -0.2229    0.4994   -1.2741 C   0  0  0  0  0  0  0  0  0  0  0  0
   -2.9628   -1.2870   -0.7845 C   0  0  0  0  0  0  0  0  0  0  0  0
    0.2561    3.5414   -0.2543 C   0  0  0  0  0  0  0  0  0  0  0  0
    2.6494   -2.9649   -0.8714 C   0  0  0  0  0  0  0  0  0  0  0  0
    3.9968   -2.7544    1.2325 C   0  0  0  0  0  0  0  0  0  0  0  0
   -3.2280   -1.5406    0.7022 C   0  0  0  0  0  0  0  0  0  0  0  0
   -3.8464    1.0675   -0.6913 C   0  0  0  0  0  0  0  0  0  0  0  0
    0.3132    3.5749    1.2560 C   0  0  0  0  0  0  0  0  0  0  0  0
   -3.5479   -2.9990    0.9461 C   0  0  0  0  0  0  0  0  0  0  0  0
    0.7709    0.9754    0.5812 H   0  0  0  0  0  0  0  0  0  0  0  0
    4.2336   -0.7608   -1.6156 H   0  0  0  0  0  0  0  0  0  0  0  0
    4.7712   -2.9799   -0.7405 H   0  0  0  0  0  0  0  0  0  0  0  0
    1.1970    2.6462   -1.9665 H   0  0  0  0  0  0  0  0  0  0  0  0
    2.2476    2.8047   -0.5698 H   0  0  0  0  0  0  0  0  0  0  0  0
    2.1361   -0.1488   -1.7633 H   0  0  0  0  0  0  0  0  0  0  0  0
   -2.6241    0.2846   -2.2164 H   0  0  0  0  0  0  0  0  0  0  0  0
   -1.4209    1.0321    0.3415 H   0  0  0  0  0  0  0  0  0  0  0  0
   -2.1179   -1.9043   -1.1159 H   0  0  0  0  0  0  0  0  0  0  0  0
   -3.8350   -1.6230   -1.3610 H   0  0  0  0  0  0  0  0  0  0  0  0
    0.4939    4.5491   -0.6111 H   0  0  0  0  0  0  0  0  0  0  0  0
   -0.7671    3.3117   -0.5719 H   0  0  0  0  0  0  0  0  0  0  0  0
    3.1877   -2.2614    1.7809 H   0  0  0  0  0  0  0  0  0  0  0  0
    3.8860   -3.8329    1.3878 H   0  0  0  0  0  0  0  0  0  0  0  0
    4.9478   -2.4626    1.6867 H   0  0  0  0  0  0  0  0  0  0  0  0
    1.7672   -2.5444   -0.3779 H   0  0  0  0  0  0  0  0  0  0  0  0
    2.5937   -2.7284   -1.9387 H   0  0  0  0  0  0  0  0  0  0  0  0
    2.5993   -4.0542   -0.7679 H   0  0  0  0  0  0  0  0  0  0  0  0
    5.6664    0.4726   -0.2663 H   0  0  0  0  0  0  0  0  0  0  0  0
    6.2264   -1.0552   -0.3515 H   0  0  0  0  0  0  0  0  0  0  0  0
   -2.3496   -1.2729    1.2995 H   0  0  0  0  0  0  0  0  0  0  0  0
   -4.0776   -0.9469    1.0582 H   0  0  0  0  0  0  0  0  0  0  0  0
   -3.7706   -2.5848    2.9945 H   0  0  0  0  0  0  0  0  0  0  0  0
   -4.0196   -4.2384    2.5601 H   0  0  0  0  0  0  0  0  0  0  0  0
    5.4587   -0.5458    1.0376 H   0  0  0  0  0  0  0  0  0  0  0  0
  2 18  2  0  0  0  0
  4 24  2  0  0  0  0
  7 26  2  0  0  0  0
  8 12  1  0  0  0  0
  8 16  1  0  0  0  0
  9 34  1  0  0  0  0
 10 51  1  0  0  0  0
 11 50  1  0  0  0  0
 11 49  1  0  0  0  0
 12 27  1  1  0  0  0
 13 28  1  6  0  0  0
 13 14  1  0  0  0  0
 13 10  1  0  0  0  0
 13 16  1  0  0  0  0
 14 22  1  0  0  0  0
 15 31  1  0  0  0  0
 15 12  1  0  0  0  0
 15 20  1  0  0  0  0
 16  1  2  0  0  0  0
 17 33  1  6  0  0  0
 17 19  1  0  0  0  0
 17 24  1  0  0  0  0
 17  9  1  0  0  0  0
 18  9  1  0  0  0  0
 18 12  1  0  0  0  0
 19 23  1  0  0  0  0
 20 25  1  0  0  0  0
 21 44  1  0  0  0  0
 21 42  1  0  0  0  0
 21 14  1  0  0  0  0
 22 40  1  0  0  0  0
 22 41  1  0  0  0  0
 22 39  1  0  0  0  0
 23 26  1  0  0  0  0
 23 48  1  0  0  0  0
 23 47  1  0  0  0  0
 24  3  1  0  0  0  0
 25  5  2  0  0  0  0
 25  6  1  0  0  0  0
 26 11  1  0  0  0  0
 29 14  1  0  0  0  0
 30 15  1  0  0  0  0
 32  8  1  0  0  0  0
 35 19  1  0  0  0  0
 36 19  1  0  0  0  0
 37 20  1  0  0  0  0
 38 20  1  0  0  0  0
 43 21  1  0  0  0  0
 45 10  1  0  0  0  0
 46 10  1  0  0  0  0
M  END
>  <program>
Gaussian 09, Revision D.01

>  <basis>
6-31G(d) (6D, 7F)

>  <method>
B3LYP
$$$$
168182
 OpenBabel08272016563D
Gaussian 09 #P B3LYP/6-31* sp scf=(conver=6,qc) pop=(npa,hirshfeld)
 43 44  0  0  1  0  0  0  0  0999 V2000
    2.3419    0.1344   -1.8669 O   0  0  0  0  0  0  0  0  0  0  0  0
    0.1262    2.5198    1.5311 O   0  0  0  0  0  1  0  0  0  0  0  0
   -0.5820    3.9475   -0.0729 O   0  0  0  0  0  0  0  0  0  0  0  0
    0.8880    0.6599   -0.1384 N   0  0  0  0  0  0  0  0  0  0  0  0
   -3.8211    0.5537    0.5921 N   0  0  0  0  0  0  0  0  0  0  0  0
    2.7173   -2.3415   -0.7554 N   0  0  0  0  0  4  0  0  0  0  0  0
    0.2567    1.7911   -0.7782 C   0  0  1  0  0  0  0  0  0  0  0  0
    3.5872   -0.8434    1.0283 C   0  0  0  0  0  0  0  0  0  0  0  0
    2.3827   -1.2307    0.1376 C   0  0  1  0  0  0  0  0  0  0  0  0
   -0.9906    1.3651   -1.5675 C   0  0  0  0  0  0  0  0  0  0  0  0
   -2.0605    0.7592   -0.7037 C   0  0  0  0  0  0  0  0  0  0  0  0
   -2.1897   -0.6073   -0.3915 C   0  0  0  0  0  0  0  0  0  0  0  0
    1.8908   -0.0834   -0.7442 C   0  0  0  0  0  0  0  0  0  0  0  0
   -3.3128   -0.7159    0.4311 C   0  0  0  0  0  0  0  0  0  0  0  0
    4.8184   -0.4787    0.1922 C   0  0  0  0  0  0  0  0  0  0  0  0
    3.2887    0.2808    2.0261 C   0  0  0  0  0  0  0  0  0  0  0  0
   -3.0596    1.4587   -0.0994 C   0  0  0  0  0  0  0  0  0  0  0  0
   -0.1115    2.8590    0.2412 C   0  0  0  0  0  0  0  0  0  0  0  0
   -1.4732   -1.7763   -0.7173 C   0  0  0  0  0  0  0  0  0  0  0  0
   -3.7578   -1.9386    0.9463 C   0  0  0  0  0  0  0  0  0  0  0  0
   -1.9056   -3.0064   -0.2100 C   0  0  0  0  0  0  0  0  0  0  0  0
   -3.0306   -3.0841    0.6093 C   0  0  0  0  0  0  0  0  0  0  0  0
    0.9854    2.2432   -1.4609 H   0  0  0  0  0  0  0  0  0  0  0  0
    3.8515   -1.7294    1.6220 H   0  0  0  0  0  0  0  0  0  0  0  0
    1.5623   -1.5637    0.7849 H   0  0  0  0  0  0  0  0  0  0  0  0
   -0.7057    0.6482   -2.3477 H   0  0  0  0  0  0  0  0  0  0  0  0
   -1.4082    2.2343   -2.0913 H   0  0  0  0  0  0  0  0  0  0  0  0
    0.5699    0.4004    0.7909 H   0  0  0  0  0  0  0  0  0  0  0  0
    5.6587   -0.2248    0.8487 H   0  0  0  0  0  0  0  0  0  0  0  0
    5.1535   -1.3100   -0.4347 H   0  0  0  0  0  0  0  0  0  0  0  0
    4.6354    0.3889   -0.4492 H   0  0  0  0  0  0  0  0  0  0  0  0
    3.1220    1.2380    1.5218 H   0  0  0  0  0  0  0  0  0  0  0  0
    2.4002    0.0451    2.6204 H   0  0  0  0  0  0  0  0  0  0  0  0
    4.1275    0.4137    2.7190 H   0  0  0  0  0  0  0  0  0  0  0  0
   -3.3116    2.5092   -0.0887 H   0  0  0  0  0  0  0  0  0  0  0  0
   -4.6385    0.7839    1.1405 H   0  0  0  0  0  0  0  0  0  0  0  0
    3.3864   -2.0416   -1.4636 H   0  0  0  0  0  0  0  0  0  0  0  0
    1.8834   -2.6354   -1.2625 H   0  0  0  0  0  0  0  0  0  0  0  0
   -0.5994   -1.7375   -1.3615 H   0  0  0  0  0  0  0  0  0  0  0  0
   -4.6331   -1.9996    1.5837 H   0  0  0  0  0  0  0  0  0  0  0  0
   -1.3580   -3.9107   -0.4597 H   0  0  0  0  0  0  0  0  0  0  0  0
   -3.3493   -4.0499    0.9920 H   0  0  0  0  0  0  0  0  0  0  0  0
    3.0939   -3.1149   -0.2247 H   0  0  0  0  0  0  0  0  0  0  0  0
  1 13  2  0  0  0  0
  3 18  2  0  0  0  0
  4 28  1  0  0  0  0
  5 36  1  0  0  0  0
  6 43  1  0  0  0  0
  6  9  1  0  0  0  0
  7 23  1  6  0  0  0
  7  4  1  0  0  0  0
  7 18  1  0  0  0  0
  8 24  1  0  0  0  0
  8 16  1  0  0  0  0
  9 25  1  1  0  0  0
  9  8  1  0  0  0  0
 10  7  1  0  0  0  0
 10 11  1  0  0  0  0
 11 12  1  0  0  0  0
 11 17  2  0  0  0  0
 12 14  1  0  0  0  0
 13  4  1  0  0  0  0
 13  9  1  0  0  0  0
 14  5  1  0  0  0  0
 14 20  2  0  0  0  0
 15 29  1  0  0  0  0
 15  8  1  0  0  0  0
 16 33  1  0  0  0  0
 16 34  1  0  0  0  0
 17 35  1  0  0  0  0
 17  5  1  0  0  0  0
 18  2  1  0  0  0  0
 19 12  2  0  0  0  0
 19 21  1  0  0  0  0
 20 40  1  0  0  0  0
 21 22  2  0  0  0  0
 22 20  1  0  0  0  0
 22 42  1  0  0  0  0
 26 10  1  0  0  0  0
 27 10  1  0  0  0  0
 30 15  1  0  0  0  0
 31 15  1  0  0  0  0
 32 16  1  0  0  0  0
 37  6  1  0  0  0  0
 38  6  1  0  0  0  0
 39 19  1  0  0  0  0
 41 21  1  0  0  0  0
M  END
>  <program>
Gaussian 09, Revision D.01

>  <basis>
6-31G(d) (6D, 7F)

>  <method>
B3LYP
$$$$
