# Supplementary material for: Optimized SQE atomic charges for peptides accessible via a web application
Source: J Cheminform. 2021 Jun 30;13:45. doi: 10.1186/s13321-021-00528-w (PMC8243439; doi:10.1186/s13321-021-00528-w)
Supplement: Supplementary file 4 — Additional file 4. QM charges.Files with QM partial atomic charges for molecules from all datasets. [file 13321_2021_528_MOESM4_ESM.zip]

Archive with 3 entries (3 files):
- CCD_gen.chg
- DTP_small.chg
- PUB_pept.chg
