# Supplementary material for: Optimized SQE atomic charges for peptides accessible via a web application
Source: J Cheminform. 2021 Jun 30;13:45. doi: 10.1186/s13321-021-00528-w (PMC8243439; doi:10.1186/s13321-021-00528-w)
Supplement: Supplementary file 4 — Additional file 4. QM charges.Files with QM partial atomic charges for molecules from all datasets. [file 13321_2021_528_MOESM4_ESM.zip › CCD_gen.chg]

000
9
     1  C    0.97509
     2  O   -0.63352
     3  O   -0.52541
     4  C   -0.20691
     5  O   -0.67839
     6  H    0.18717
     7  H    0.18735
     8  H    0.19322
     9  H    0.50140

004
20
     1  C    0.78663
     2  N   -0.81266
     3  O   -0.57744
     4  C   -0.11763
     5  C   -0.04013
     6  C   -0.20222
     7  C   -0.18747
     8  C   -0.18767
     9  C   -0.20035
    10  C   -0.20869
    11  O   -0.68594
    12  H    0.35390
    13  H    0.35064
    14  H    0.22400
    15  H    0.20334
    16  H    0.20368
    17  H    0.20436
    18  H    0.20498
    19  H    0.19931
    20  H    0.48936

008
48
     1  F   -0.35193
     2  C    0.41283
     3  C   -0.25008
     4  C   -0.19734
     5  C   -0.20413
     6  C   -0.19872
     7  C   -0.05768
     8  C   -0.40473
     9  C    0.01090
    10  N   -0.83244
    11  C   -0.49754
    12  C    0.66172
    13  O   -0.62313
    14  N   -0.45707
    15  C   -0.18729
    16  C   -0.04239
    17  C   -0.19331
    18  C   -0.19330
    19  C   -0.19238
    20  C   -0.02755
    21  C   -0.18673
    22  C   -0.39222
    23  C   -0.07635
    24  C    0.65271
    25  O   -0.60223
    26  N   -0.75480
    27  H    0.21738
    28  H    0.20444
    29  H    0.20162
    30  H    0.20116
    31  H    0.20236
    32  H    0.20494
    33  H    0.20178
    34  H    0.32150
    35  H    0.37268
    36  H    0.21155
    37  H    0.21148
    38  H    0.20177
    39  H    0.21880
    40  H    0.20123
    41  H    0.20521
    42  H    0.20522
    43  H    0.20342
    44  H    0.22151
    45  H    0.19790
    46  H    0.22478
    47  H    0.39362
    48  H    0.36081

00C
17
     1  N   -0.82759
     2  C   -0.12930
     3  C    0.77326
     4  O   -0.55521
     5  C   -0.56385
     6  S    2.17260
     7  O   -0.90259
     8  O   -0.89045
     9  O   -0.68296
    10  O   -0.87528
    11  H    0.37474
    12  H    0.35759
    13  H    0.24298
    14  H    0.25141
    15  H    0.24440
    16  H    0.49551
    17  H    0.51474

00G
31
     1  C   -0.06018
     2  C   -0.28457
     3  C   -0.28460
     4  C   -0.06043
     5  N   -0.37795
     6  C   -0.16772
     7  C   -0.04326
     8  O   -0.54000
     9  C    0.28747
    10  C   -0.28788
    11  C   -0.23222
    12  C   -0.06863
    13  C   -0.28609
    14  C   -0.01108
    15  N   -0.53140
    16  C    0.12632
    17  C   -0.21180
    18  H    0.20511
    19  H    0.20841
    20  H    0.20853
    21  H    0.20518
    22  H    0.20557
    23  H    0.20548
    24  H    0.17485
    25  H    0.17479
    26  H    0.21133
    27  H    0.21680
    28  H    0.21516
    29  H    0.20734
    30  H    0.20150
    31  H    0.39396

00K
82
     1  C   -0.08727
     2  N   -0.31305
     3  O   -0.63190
     4  C   -0.38392
     5  N   -0.27989
     6  O   -0.60885
     7  C   -0.17937
     8  N   -0.83423
     9  C   -0.19149
    10  C   -0.38367
    11  C    0.09837
    12  C    0.61089
    13  C    0.64828
    14  C   -0.39513
    15  C   -0.02394
    16  C   -0.16362
    17  C   -0.19740
    18  C   -0.20647
    19  C   -0.20513
    20  C   -0.22645
    21  C    0.06226
    22  N   -0.62642
    23  O   -0.73666
    24  C   -0.02803
    25  C   -0.40120
    26  C   -0.37884
    27  C   -0.16571
    28  C   -0.37348
    29  C    0.62599
    30  O   -0.61807
    31  N   -0.83729
    32  C   -0.01672
    33  C   -0.39091
    34  C   -0.37676
    35  C   -0.37703
    36  C   -0.37250
    37  C   -0.39126
    38  N   -0.61486
    39  H    0.22533
    40  H    0.20997
    41  H    0.21310
    42  H    0.16738
    43  H    0.20961
    44  H    0.37320
    45  H    0.35034
    46  H    0.20963
    47  H    0.16207
    48  H    0.20988
    49  H    0.21019
    50  H    0.21660
    51  H    0.20057
    52  H    0.20093
    53  H    0.19991
    54  H    0.19899
    55  H    0.19742
    56  H    0.20959
    57  H    0.39076
    58  H    0.47036
    59  H    0.21841
    60  H    0.18314
    61  H    0.17146
    62  H    0.19242
    63  H    0.14773
    64  H    0.19766
    65  H    0.33052
    66  H    0.20453
    67  H    0.20240
    68  H    0.20011
    69  H    0.21499
    70  H    0.33807
    71  H    0.18526
    72  H    0.18925
    73  H    0.19796
    74  H    0.18918
    75  H    0.20227
    76  H    0.37844
    77  H    0.21881
    78  H    0.18459
    79  H    0.19954
    80  H    0.18405
    81  H    0.20010
    82  H    0.21500

00P
62
     1  C   -0.17374
     2  N   -0.60109
     3  C   -0.21087
     4  N   -0.84076
     5  C   -0.37939
     6  C   -0.38460
     7  C    0.00082
     8  C   -0.38451
     9  C   -0.38361
    10  N   -0.43939
    11  C    0.73240
    12  O   -0.64150
    13  N   -0.24859
    14  N   -0.24705
    15  C    0.74067
    16  O   -0.63980
    17  C   -0.21451
    18  C   -0.16230
    19  C   -0.19442
    20  C   -0.12155
    21  C    0.64186
    22  O   -0.59874
    23  C   -0.20314
    24  C   -0.55825
    25  S    1.98745
    26  O   -0.92224
    27  O   -0.92241
    28  C   -0.25470
    29  C   -0.18614
    30  C   -0.19393
    31  C   -0.17452
    32  C   -0.19393
    33  C   -0.18589
    34  H    0.19630
    35  H    0.20389
    36  H    0.37548
    37  H    0.19382
    38  H    0.34013
    39  H    0.34109
    40  H    0.19114
    41  H    0.20356
    42  H    0.19565
    43  H    0.20025
    44  H    0.15716
    45  H    0.19370
    46  H    0.19902
    47  H    0.18703
    48  H    0.19299
    49  H    0.23625
    50  H    0.21676
    51  H    0.21106
    52  H    0.20935
    53  H    0.25402
    54  H    0.24058
    55  H    0.24005
    56  H    0.24002
    57  H    0.23985
    58  H    0.23568
    59  H    0.21029
    60  H    0.20710
    61  H    0.21043
    62  H    0.23574

00T
22
     1  N   -0.83573
     2  C   -0.20192
     3  C   -0.00338
     4  C   -0.01857
     5  C   -0.20257
     6  N   -0.83595
     7  C   -0.19031
     8  C   -0.22094
     9  C   -0.02841
    10  Cl   -0.00937
    11  C   -0.22946
    12  H    0.34179
    13  H    0.22443
    14  H    0.16274
    15  H    0.16143
    16  H    0.22326
    17  H    0.34099
    18  H    0.34214
    19  H    0.20571
    20  H    0.21630
    21  H    0.21500
    22  H    0.34282

012
79
     1  C    0.63826
     2  O   -0.60180
     3  N   -0.62706
     4  C   -0.03068
     5  C   -0.42061
     6  C   -0.00113
     7  C   -0.21834
     8  C   -0.19576
     9  C   -0.19298
    10  C   -0.17934
    11  C   -0.19969
    12  C    0.13438
    13  O   -0.75845
    14  C   -0.20921
    15  N   -0.65024
    16  C   -0.19126
    17  C    0.00153
    18  C   -0.24139
    19  C   -0.16692
    20  C   -0.26793
    21  C    0.18266
    22  C   -0.28384
    23  N   -0.43494
    24  C   -0.35507
    25  C   -0.36467
    26  C   -0.08767
    27  N   -0.60548
    28  C    0.75271
    29  O   -0.66785
    30  N   -0.46077
    31  C   -0.16809
    32  C   -0.18915
    33  C   -0.01230
    34  C   -0.25546
    35  C    0.31107
    36  C   -0.29729
    37  C   -0.16679
    38  C   -0.22363
    39  O   -0.51787
    40  C   -0.21906
    41  H    0.38857
    42  H    0.23201
    43  H    0.19250
    44  H    0.20741
    45  H    0.19539
    46  H    0.19501
    47  H    0.19601
    48  H    0.20062
    49  H    0.20169
    50  H    0.21191
    51  H    0.45334
    52  H    0.19703
    53  H    0.15309
    54  H    0.35415
    55  H    0.19111
    56  H    0.15554
    57  H    0.20047
    58  H    0.19989
    59  H    0.19979
    60  H    0.20213
    61  H    0.17811
    62  H    0.19080
    63  H    0.19227
    64  H    0.18346
    65  H    0.19839
    66  H    0.18410
    67  H    0.19435
    68  H    0.41203
    69  H    0.19670
    70  H    0.18715
    71  H    0.19475
    72  H    0.22805
    73  H    0.20878
    74  H    0.20716
    75  H    0.20288
    76  H    0.22382
    77  H    0.16871
    78  H    0.16943
    79  H    0.19351

017
75
     1  N   -0.75969
     2  C    0.19633
     3  C   -0.24831
     4  C   -0.18218
     5  C   -0.29787
     6  C   -0.16433
     7  C   -0.24732
     8  S    2.16811
     9  O   -0.92073
    10  O   -0.92759
    11  N   -0.70652
    12  C   -0.18912
    13  C   -0.18924
    14  C   -0.58672
    15  C   -0.57965
    16  C   -0.23162
    17  C    0.12791
    18  O   -0.75588
    19  C   -0.02908
    20  N   -0.63225
    21  C    0.88326
    22  O   -0.65656
    23  O   -0.57445
    24  C    0.09421
    25  C   -0.06405
    26  O   -0.58646
    27  C    0.41988
    28  O   -0.56795
    29  C   -0.03280
    30  C   -0.41250
    31  C   -0.26402
    32  C   -0.41996
    33  C   -0.21654
    34  C   -0.18966
    35  C   -0.20553
    36  C   -0.18098
    37  C   -0.19554
    38  C   -0.00167
    39  H    0.37513
    40  H    0.37504
    41  H    0.20786
    42  H    0.23248
    43  H    0.23232
    44  H    0.20724
    45  H    0.20175
    46  H    0.21102
    47  H    0.21656
    48  H    0.19759
    49  H    0.17585
    50  H    0.20438
    51  H    0.19891
    52  H    0.19994
    53  H    0.18427
    54  H    0.20830
    55  H    0.24103
    56  H    0.20812
    57  H    0.45340
    58  H    0.23252
    59  H    0.39984
    60  H    0.22510
    61  H    0.17664
    62  H    0.19741
    63  H    0.17668
    64  H    0.16737
    65  H    0.17913
    66  H    0.21091
    67  H    0.21714
    68  H    0.21953
    69  H    0.19492
    70  H    0.20528
    71  H    0.20006
    72  H    0.19666
    73  H    0.19939
    74  H    0.20076
    75  H    0.19655

01C
32
     1  N   -0.81337
     2  C   -0.09976
     3  C   -0.40458
     4  C   -0.07696
     5  C   -0.02106
     6  C   -0.06894
     7  C    0.14791
     8  N   -0.52578
     9  C   -0.23326
    10  C   -0.20184
    11  C   -0.22346
    12  C   -0.17587
    13  C    0.46181
    14  O   -0.46439
    15  C    0.60149
    16  F   -0.34462
    17  F   -0.33087
    18  C    1.01267
    19  F   -0.34505
    20  F   -0.32802
    21  F   -0.33271
    22  H    0.35283
    23  H    0.23662
    24  H    0.20861
    25  H    0.22099
    26  H    0.20695
    27  H    0.39445
    28  H    0.19935
    29  H    0.20120
    30  H    0.20006
    31  H    0.19571
    32  H    0.34991

01K
117
     1  O   -0.90410
     2  P    2.38330
     3  O   -1.06192
     4  P    2.38797
     5  O   -0.81647
     6  C   -0.04167
     7  C   -0.04456
     8  C   -0.60470
     9  C   -0.58466
    10  C    0.06237
    11  O   -0.72429
    12  C    0.61507
    13  N   -0.61676
    14  C   -0.17365
    15  C   -0.47518
    16  C    0.65361
    17  N   -0.60599
    18  C   -0.18544
    19  C   -0.50643
    20  S    0.21548
    21  C   -0.57078
    22  C    0.64156
    23  N   -0.60554
    24  C   -0.17170
    25  C   -0.38280
    26  C   -0.37097
    27  C   -0.37516
    28  C   -0.10014
    29  N   -0.61101
    30  C    0.63995
    31  O   -0.59987
    32  O   -0.60540
    33  O   -0.60375
    34  O   -0.99670
    35  O   -0.90184
    36  O   -0.99127
    37  O   -0.80517
    38  C    0.09641
    39  C    0.09895
    40  O   -0.93915
    41  O   -0.93305
    42  C    0.33764
    43  C   -0.65562
    44  C    0.66344
    45  O   -0.61736
    46  N   -0.77281
    47  O   -0.59724
    48  C   -0.04309
    49  O   -0.58847
    50  O   -0.80241
    51  P    2.34797
    52  O   -1.02029
    53  C    0.10189
    54  O   -0.73932
    55  C    0.29126
    56  N   -0.41531
    57  C    0.22412
    58  N   -0.48016
    59  C    0.01042
    60  N   -0.54298
    61  C    0.26284
    62  N   -0.52384
    63  C    0.41253
    64  N   -0.73290
    65  H    0.49034
    66  H    0.17446
    67  H    0.21032
    68  H    0.22575
    69  H    0.19340
    70  H    0.20095
    71  H    0.21162
    72  H    0.20027
    73  H    0.20986
    74  H    0.20847
    75  H    0.45947
    76  H    0.38025
    77  H    0.21626
    78  H    0.21515
    79  H    0.20873
    80  H    0.20936
    81  H    0.37402
    82  H    0.20871
    83  H    0.20957
    84  H    0.19102
    85  H    0.19085
    86  H    0.21231
    87  H    0.21233
    88  H    0.37390
    89  H    0.19802
    90  H    0.19714
    91  H    0.18851
    92  H    0.18757
    93  H    0.19711
    94  H    0.19737
    95  H    0.19546
    96  H    0.19351
    97  H    0.23603
    98  H    0.37755
    99  H    0.49233
   100  H    0.22454
   101  H    0.21073
   102  H    0.51282
   103  H    0.49742
   104  H    0.21561
   105  H    0.23236
   106  H    0.20644
   107  H    0.36738
   108  H    0.39245
   109  H    0.18101
   110  H    0.22831
   111  H    0.19103
   112  H    0.47834
   113  H    0.21688
   114  H    0.22093
   115  H    0.19311
   116  H    0.38930
   117  H    0.38853

01R
21
     1  N   -0.83058
     2  C   -0.17347
     3  C   -0.18820
     4  N   -0.59666
     5  C    0.19436
     6  C   -0.28234
     7  C    0.05091
     8  N   -0.47725
     9  C    0.05751
    10  C   -0.30512
    11  H    0.33865
    12  H    0.18557
    13  H    0.15499
    14  H    0.17528
    15  H    0.19479
    16  H    0.37443
    17  H    0.19977
    18  H    0.18565
    19  H    0.18605
    20  H    0.20928
    21  H    0.34640

01V
17
     1  N   -0.82079
     2  C   -0.19138
     3  C   -0.03939
     4  C   -0.02461
     5  C   -0.19889
     6  C   -0.21473
     7  C   -0.02790
     8  C   -0.22291
     9  Cl    0.01464
    10  Cl    0.00101
    11  H    0.34055
    12  H    0.20699
    13  H    0.16466
    14  H    0.22397
    15  H    0.22368
    16  H    0.22121
    17  H    0.34390

023
61
     1  C   -0.36694
     2  N   -0.59243
     3  C    0.64865
     4  O   -0.63809
     5  C   -0.10900
     6  C   -0.00552
     7  C   -0.59231
     8  C   -0.57340
     9  C   -0.59250
    10  N   -0.61277
    11  C    0.65931
    12  O   -0.63270
    13  C   -0.28774
    14  C   -0.01723
    15  C   -0.59013
    16  N   -0.15469
    17  O   -0.55325
    18  C    0.43339
    19  O   -0.61263
    20  C   -0.36946
    21  C   -0.37994
    22  C   -0.38554
    23  C   -0.00406
    24  C   -0.21517
    25  C   -0.19006
    26  C   -0.21190
    27  C   -0.18689
    28  C   -0.21088
    29  H    0.20351
    30  H    0.19425
    31  H    0.19785
    32  H    0.38498
    33  H    0.23510
    34  H    0.40488
    35  H    0.19050
    36  H    0.20918
    37  H    0.20235
    38  H    0.18823
    39  H    0.19550
    40  H    0.22250
    41  H    0.20734
    42  H    0.20226
    43  H    0.20037
    44  H    0.20614
    45  H    0.23772
    46  H    0.20933
    47  H    0.20225
    48  H    0.20970
    49  H    0.21858
    50  H    0.18950
    51  H    0.49413
    52  H    0.15033
    53  H    0.18746
    54  H    0.21280
    55  H    0.19809
    56  H    0.19365
    57  H    0.19964
    58  H    0.19807
    59  H    0.19870
    60  H    0.19961
    61  H    0.19937

028
34
     1  C   -0.56714
     2  C   -0.36210
     3  C   -0.37229
     4  C   -0.36685
     5  C   -0.40534
     6  C   -0.43151
     7  C   -0.31533
     8  P    2.12896
     9  O   -0.98607
    10  O   -0.94076
    11  O   -0.92791
    12  P    2.15346
    13  O   -0.93661
    14  O   -0.94015
    15  O   -0.98630
    16  O   -0.74442
    17  H    0.19465
    18  H    0.18633
    19  H    0.18925
    20  H    0.18351
    21  H    0.18777
    22  H    0.19041
    23  H    0.18133
    24  H    0.17995
    25  H    0.19424
    26  H    0.23381
    27  H    0.18686
    28  H    0.20778
    29  H    0.25848
    30  H    0.50467
    31  H    0.47215
    32  H    0.49452
    33  H    0.50552
    34  H    0.44916

02G
23
     1  C   -0.49476
     2  C   -0.45848
     3  C   -0.40951
     4  C   -0.18461
     5  C   -0.21853
     6  C    0.12147
     7  C    0.77543
     8  O   -0.72636
     9  O   -0.56359
    10  S   -0.07582
    11  H    0.22046
    12  H    0.22757
    13  H    0.19609
    14  H    0.19549
    15  H    0.20145
    16  H    0.21292
    17  H    0.20260
    18  H    0.19559
    19  H    0.21675
    20  H    0.12687
    21  H    0.44108
    22  O   -0.68937
    23  H    0.48727

02T
17
     1  C   -0.34291
     2  C   -0.26072
     3  C   -0.08760
     4  C   -0.58173
     5  S    0.35015
     6  C   -0.15194
     7  C   -0.20205
     8  N   -0.82332
     9  H    0.22691
    10  H    0.21346
    11  H    0.20376
    12  H    0.19967
    13  H    0.20728
    14  H    0.20069
    15  H    0.16906
    16  H    0.33896
    17  H    0.34033

032
51
     1  C   -0.03455
     2  C    0.04894
     3  C    0.49839
     4  C    0.40911
     5  C    0.06804
     6  C   -0.22122
     7  C    0.41443
     8  C   -0.07704
     9  C    0.06303
    10  N   -0.45313
    11  C   -0.14225
    12  N   -0.50790
    13  C   -0.17154
    14  C   -0.07465
    15  C    0.35212
    16  C   -0.04460
    17  C   -0.20508
    18  C   -0.24707
    19  F   -0.33502
    20  F   -0.33624
    21  N   -0.83093
    22  S    2.12223
    23  O   -0.89511
    24  O   -0.91019
    25  C   -0.55702
    26  C   -0.39167
    27  C   -0.56601
    28  C   -0.17563
    29  C   -0.21165
    30  C   -0.20971
    31  C   -0.17173
    32  Cl   -0.00127
    33  H    0.21869
    34  H    0.26829
    35  H    0.18600
    36  H    0.23154
    37  H    0.22943
    38  H    0.42656
    39  H    0.23304
    40  H    0.23596
    41  H    0.21442
    42  H    0.21238
    43  H    0.19152
    44  H    0.19309
    45  H    0.21172
    46  H    0.20286
    47  H    0.21881
    48  H    0.22038
    49  H    0.20991
    50  O   -0.51810
    51  H    0.40842

036
35
     1  C    0.75841
     2  C    0.05011
     3  C   -0.38658
     4  C   -0.37355
     5  C   -0.37696
     6  C   -0.37758
     7  C   -0.01717
     8  O   -0.56358
     9  O   -0.68665
    10  O   -0.79961
    11  O   -0.80962
    12  P    2.34583
    13  O   -0.93399
    14  O   -1.02151
    15  O   -0.94032
    16  P    2.33647
    17  O   -0.93450
    18  O   -0.94172
    19  O   -1.02016
    20  H    0.21956
    21  H    0.21534
    22  H    0.20864
    23  H    0.21288
    24  H    0.20128
    25  H    0.18714
    26  H    0.18605
    27  H    0.19890
    28  H    0.20551
    29  H    0.19089
    30  H    0.16822
    31  H    0.49541
    32  H    0.49481
    33  H    0.51225
    34  H    0.48686
    35  H    0.50892

03B
113
     1  N   -0.48301
     2  N   -0.47934
     3  N   -0.47968
     4  N   -0.35650
     5  N    0.47125
     6  S    2.15208
     7  N   -0.59386
     8  N   -0.83674
     9  S    0.23575
    10  C   -0.60240
    11  C   -0.36697
    12  C   -0.37424
    13  C   -0.36047
    14  O   -0.55542
    15  O   -0.34081
    16  O   -0.91517
    17  O   -0.91418
    18  O   -0.68205
    19  O   -0.38640
    20  Cl   -0.00557
    21  C   -0.21378
    22  C   -0.18089
    23  C   -0.18073
    24  C   -0.17397
    25  C   -0.22138
    26  C   -0.21662
    27  C   -0.19861
    28  C   -0.20818
    29  C   -0.24216
    30  C   -0.21809
    31  C   -0.22195
    32  C   -0.18947
    33  C   -0.16530
    34  C   -0.26229
    35  C   -0.21721
    36  C   -0.24272
    37  C   -0.25031
    38  C   -0.14002
    39  C   -0.20821
    40  C   -0.14709
    41  C   -0.38509
    42  C   -0.19094
    43  C   -0.20085
    44  C   -0.18533
    45  C   -0.19924
    46  C   -0.18546
    47  C   -0.50140
    48  C    0.76537
    49  C   -0.03780
    50  C    0.09127
    51  C   -0.15075
    52  C    0.20151
    53  C   -0.06343
    54  C   -0.04552
    55  C    0.16621
    56  C    0.17247
    57  C    0.19977
    58  C   -0.29358
    59  C    0.03137
    60  C   -0.19532
    61  C   -0.05239
    62  C    0.12967
    63  C   -0.01173
    64  H    0.21513
    65  H    0.22138
    66  H    0.20130
    67  H    0.15398
    68  H    0.19356
    69  H    0.19648
    70  H    0.18721
    71  H    0.19807
    72  H    0.15152
    73  H    0.19206
    74  H    0.20224
    75  H    0.21621
    76  H    0.48424
    77  H    0.20380
    78  H    0.20445
    79  H    0.20624
    80  H    0.22049
    81  H    0.20523
    82  H    0.25219
    83  H    0.20032
    84  H    0.21166
    85  H    0.21228
    86  H    0.20903
    87  H    0.20955
    88  H    0.20902
    89  H    0.21533
    90  H    0.22275
    91  H    0.23739
    92  H    0.26362
    93  H    0.21563
    94  H    0.19573
    95  H    0.14544
    96  H    0.20707
    97  H    0.17919
    98  H    0.21093
    99  H    0.20272
   100  H    0.17770
   101  H    0.17890
   102  H    0.20909
   103  H    0.20597
   104  H    0.17755
   105  H    0.21890
   106  H    0.20965
   107  H    0.19632
   108  H    0.41687
   109  H    0.40965
   110  H    0.20146
   111  H    0.21799
   112  H    0.22729
   113  H    0.21314

03F
130
     1  C   -0.04558
     2  C   -0.05159
     3  N   -0.61966
     4  C    0.11171
     5  O   -0.73263
     6  C   -0.23461
     7  C   -0.17289
     8  C   -0.39487
     9  C   -0.36241
    10  C   -0.36813
    11  C   -0.36719
    12  C   -0.36702
    13  C   -0.36719
    14  C   -0.36716
    15  C   -0.36729
    16  C   -0.36718
    17  C   -0.36773
    18  C   -0.37272
    19  C   -0.36210
    20  C   -0.56692
    21  C    0.41355
    22  O   -0.60718
    23  C    0.08368
    24  O   -0.75946
    25  C    0.10373
    26  O   -0.75771
    27  C    0.10180
    28  O   -0.75174
    29  O   -0.73207
    30  C    0.09372
    31  C   -0.02734
    32  O   -0.59420
    33  C    0.66115
    34  O   -0.62905
    35  C   -0.46039
    36  C   -0.36327
    37  C   -0.37049
    38  C   -0.36627
    39  C   -0.36801
    40  C   -0.35994
    41  C   -0.40272
    42  C   -0.18321
    43  C   -0.18203
    44  C   -0.40274
    45  C   -0.35998
    46  C   -0.36791
    47  C   -0.36726
    48  C   -0.36772
    49  C   -0.37252
    50  C   -0.36214
    51  C   -0.56704
    52  H    0.47093
    53  H    0.22828
    54  H    0.47216
    55  H    0.46759
    56  H    0.20683
    57  H    0.19304
    58  H    0.18373
    59  H    0.18377
    60  H    0.20320
    61  H    0.18418
    62  H    0.18278
    63  H    0.18383
    64  H    0.15219
    65  H    0.18366
    66  H    0.18368
    67  H    0.19239
    68  H    0.19159
    69  H    0.18400
    70  H    0.18382
    71  H    0.18357
    72  H    0.18368
    73  H    0.18376
    74  H    0.18197
    75  H    0.18410
    76  H    0.20037
    77  H    0.18407
    78  H    0.44873
    79  H    0.18727
    80  H    0.19769
    81  H    0.18373
    82  H    0.18777
    83  H    0.18380
    84  H    0.18848
    85  H    0.18333
    86  H    0.18485
    87  H    0.18335
    88  H    0.18447
    89  H    0.19240
    90  H    0.18468
    91  H    0.18713
    92  H    0.18719
    93  H    0.18488
    94  H    0.18422
    95  H    0.16498
    96  H    0.18560
    97  H    0.20621
    98  H    0.20656
    99  H    0.20199
   100  H    0.20186
   101  H    0.18120
   102  H    0.18167
   103  H    0.18726
   104  H    0.18676
   105  H    0.18313
   106  H    0.18375
   107  H    0.18444
   108  H    0.18908
   109  H    0.18590
   110  H    0.19518
   111  H    0.19023
   112  H    0.19005
   113  H    0.19532
   114  H    0.18589
   115  H    0.18847
   116  H    0.18390
   117  H    0.18404
   118  H    0.18344
   119  H    0.18450
   120  H    0.37872
   121  H    0.18488
   122  H    0.18412
   123  H    0.18392
   124  H    0.44858
   125  H    0.18394
   126  H    0.18401
   127  H    0.18332
   128  H    0.18320
   129  H    0.18731
   130  H    0.18737

03K
34
     1  N   -0.56544
     2  N   -0.75831
     3  N   -0.35701
     4  N   -0.33309
     5  O   -0.60180
     6  O   -0.60931
     7  C   -0.15192
     8  C   -0.17845
     9  C   -0.15331
    10  C   -0.17850
    11  C   -0.33913
    12  C   -0.38474
    13  C   -0.38535
    14  C    0.61912
    15  C    0.62910
    16  C   -0.10799
    17  C   -0.09993
    18  C    0.31542
    19  C    0.16494
    20  C   -0.23176
    21  H    0.39353
    22  H    0.39316
    23  H    0.36690
    24  H    0.23665
    25  H    0.18715
    26  H    0.23567
    27  H    0.18838
    28  H    0.26633
    29  H    0.20957
    30  H    0.19587
    31  H    0.19519
    32  H    0.20983
    33  H    0.23010
    34  H    0.39911

03P
63
     1  N   -0.53002
     2  N   -0.60833
     3  C   -0.00398
     4  C   -0.27248
     5  C   -0.17634
     6  C   -0.19103
     7  C    0.67637
     8  C    0.14639
     9  C    0.26007
    10  C   -0.20852
    11  C   -0.20499
    12  C   -0.14381
    13  C   -0.21387
    14  C    1.06845
    15  C   -0.62161
    16  F   -0.35057
    17  F   -0.35824
    18  F   -0.35807
    19  C   -0.18357
    20  C   -0.17964
    21  C    0.29175
    22  O   -0.50668
    23  C   -0.05387
    24  Cl    0.01414
    25  C   -0.20391
    26  C   -0.25813
    27  N   -0.58379
    28  C    0.38406
    29  C    0.25139
    30  C    0.05698
    31  C    0.16098
    32  N   -0.47567
    33  N   -0.38156
    34  O   -0.64733
    35  C   -0.50898
    36  C    0.32593
    37  O   -0.77435
    38  C   -0.58377
    39  H    0.37764
    40  H    0.21525
    41  H    0.22813
    42  H    0.17832
    43  H    0.21178
    44  H    0.21145
    45  H    0.20838
    46  H    0.20261
    47  H    0.22624
    48  H    0.24096
    49  H    0.18367
    50  H    0.20673
    51  H    0.23097
    52  H    0.22454
    53  H    0.21444
    54  H    0.25774
    55  H    0.22695
    56  H    0.38205
    57  H    0.19046
    58  H    0.21552
    59  H    0.22873
    60  H    0.47624
    61  H    0.19319
    62  H    0.20356
    63  H    0.21107

03V
19
     1  C   -0.23439
     2  O   -0.70887
     3  C    0.29500
     4  C   -0.21691
     5  C   -0.05093
     6  C   -0.06778
     7  C   -0.16461
     8  C   -0.17210
     9  C   -0.20380
    10  C   -0.19656
    11  C   -0.17839
    12  H    0.21260
    13  H    0.46172
    14  H    0.21243
    15  H    0.20406
    16  H    0.20205
    17  H    0.20175
    18  H    0.20202
    19  H    0.20271

03Z
39
     1  C   -0.18341
     2  N   -0.55068
     3  O   -0.91207
     4  S    0.32945
     5  C   -0.19597
     6  N   -0.73226
     7  O   -0.90523
     8  S    2.13444
     9  C   -0.15948
    10  N   -0.57019
    11  O   -0.60662
    12  C   -0.19601
    13  N   -1.03944
    14  C   -0.19833
    15  C   -0.10465
    16  C    0.44486
    17  C   -0.32985
    18  C    0.39419
    19  C    0.27689
    20  C    0.17186
    21  C   -0.19769
    22  C   -0.17201
    23  C   -0.26868
    24  C   -0.17925
    25  C   -0.21868
    26  H    0.20310
    27  H    0.20523
    28  H    0.38250
    29  H    0.41470
    30  H    0.22360
    31  H    0.40019
    32  H    0.20759
    33  H    0.40434
    34  H    0.39254
    35  H    0.20300
    36  H    0.24825
    37  H    0.23648
    38  H    0.23607
    39  H    0.21123

044
67
     1  C    0.30869
     2  C   -0.32709
     3  C    0.07425
     4  N   -0.45960
     5  C    0.17015
     6  C   -0.13569
     7  C    0.36229
     8  C   -0.22331
     9  C   -0.27918
    10  C   -0.14896
    11  O   -0.50698
    12  C    0.20684
    13  C   -0.20978
    14  C    0.37747
    15  C   -0.25462
    16  C    0.15902
    17  C   -0.22020
    18  N   -0.58474
    19  C    0.59066
    20  C   -0.26991
    21  C    0.62769
    22  O   -0.65110
    23  N   -0.20224
    24  C    0.27814
    25  N   -0.23566
    26  O   -0.66644
    27  C    0.14108
    28  C   -0.21858
    29  C   -0.16609
    30  C   -0.18893
    31  C   -0.19265
    32  C   -0.19609
    33  F   -0.33585
    34  C   -0.61736
    35  C   -0.20960
    36  C    0.14670
    37  C   -0.60329
    38  O   -0.74793
    39  O   -0.51116
    40  C   -0.22030
    41  H    0.22061
    42  H    0.18727
    43  H    0.23334
    44  H    0.20989
    45  H    0.22023
    46  H    0.22397
    47  H    0.26382
    48  H    0.21414
    49  H    0.42038
    50  H    0.20270
    51  H    0.22744
    52  H    0.20760
    53  H    0.20523
    54  H    0.20440
    55  H    0.22514
    56  H    0.27072
    57  H    0.19339
    58  H    0.21924
    59  H    0.22574
    60  H    0.16717
    61  H    0.20557
    62  H    0.20095
    63  H    0.19974
    64  H    0.45855
    65  H    0.16840
    66  H    0.16885
    67  H    0.19587

048
50
     1  O   -0.52241
     2  O   -0.60991
     3  F   -0.35373
     4  C   -0.17984
     5  C   -0.19537
     6  C   -0.19648
     7  C   -0.15633
     8  C   -0.18009
     9  C   -0.24377
    10  C   -0.23212
    11  C   -0.24605
    12  C   -0.15280
    13  C   -0.23889
    14  C   -0.23854
    15  C   -0.36322
    16  C   -0.37227
    17  C   -0.45873
    18  C   -0.39939
    19  N   -0.57787
    20  N   -0.58967
    21  C    0.55231
    22  C    0.63231
    23  C    0.35887
    24  C    0.18403
    25  C    0.15986
    26  C   -0.11784
    27  C    0.01958
    28  C    0.10300
    29  C   -0.15467
    30  H    0.20529
    31  H    0.20722
    32  H    0.20647
    33  H    0.23075
    34  H    0.18645
    35  H    0.22196
    36  H    0.20535
    37  H    0.22107
    38  H    0.21116
    39  H    0.20371
    40  H    0.26943
    41  H    0.19129
    42  H    0.20057
    43  H    0.19523
    44  H    0.19896
    45  H    0.22058
    46  H    0.20554
    47  H    0.20440
    48  H    0.20640
    49  H    0.39259
    50  H    0.38563

04C
86
     1  C    0.65387
     2  O   -0.63178
     3  C   -0.26740
     4  N   -0.49813
     5  O   -0.58311
     6  C   -0.23368
     7  C   -0.21223
     8  C   -0.03288
     9  C   -0.03247
    10  N   -0.60317
    11  C   -0.08585
    12  C    0.65541
    13  O   -0.63472
    14  C   -0.57085
    15  N   -0.61347
    16  C   -0.08283
    17  C   -0.39181
    18  C   -0.03573
    19  C   -0.18243
    20  C   -0.22216
    21  C    0.30275
    22  O   -0.51664
    23  C   -0.21927
    24  C   -0.27345
    25  C   -0.19207
    26  C    0.63578
    27  O   -0.61777
    28  N   -0.62264
    29  C   -0.03263
    30  C    0.13716
    31  O   -0.74181
    32  C   -0.23027
    33  C   -0.58555
    34  C   -0.01362
    35  O   -0.74358
    36  C   -0.40892
    37  C   -0.01262
    38  C   -0.20763
    39  C   -0.18342
    40  C   -0.20534
    41  C   -0.18727
    42  C   -0.21600
    43  H    0.21251
    44  H    0.17738
    45  H    0.15360
    46  H    0.23516
    47  H    0.19280
    48  H    0.16023
    49  H    0.16698
    50  H    0.18758
    51  H    0.18677
    52  H    0.16315
    53  H    0.40022
    54  H    0.23500
    55  H    0.19905
    56  H    0.19561
    57  H    0.21848
    58  H    0.40412
    59  H    0.24222
    60  H    0.20438
    61  H    0.19432
    62  H    0.19362
    63  H    0.20147
    64  H    0.21482
    65  H    0.20963
    66  H    0.16767
    67  H    0.16963
    68  H    0.19413
    69  H    0.16235
    70  H    0.38405
    71  H    0.23897
    72  H    0.21899
    73  H    0.18254
    74  H    0.21575
    75  H    0.15032
    76  H    0.17363
    77  H    0.44940
    78  H    0.19789
    79  H    0.22099
    80  H    0.20406
    81  H    0.20477
    82  H    0.20446
    83  H    0.20368
    84  H    0.18736
    85  H    0.45713
    86  H    0.20330

04J
52
     1  C    0.64210
     2  N   -0.60324
     3  O   -0.63105
     4  N   -0.53641
     5  O   -0.56936
     6  C    0.57820
     7  O   -0.69133
     8  N   -0.56499
     9  C    0.45137
    10  N   -0.42806
    11  C    0.15034
    12  C    0.04159
    13  N   -0.39143
    14  C   -0.21056
    15  C   -0.11029
    16  C   -0.37733
    17  C    0.78275
    18  C   -0.47382
    19  C    0.77787
    20  N   -0.58362
    21  C   -0.15717
    22  C   -0.13574
    23  C   -0.24318
    24  C    0.19307
    25  C   -0.27318
    26  C   -0.15394
    27  C    0.04766
    28  C    0.34400
    29  N   -0.73344
    30  N   -0.72260
    31  O   -0.58591
    32  O   -0.68479
    33  H    0.37691
    34  H    0.49105
    35  H    0.19913
    36  H    0.20324
    37  H    0.18942
    38  H    0.24632
    39  H    0.20547
    40  H    0.23300
    41  H    0.22867
    42  H    0.22564
    43  H    0.38088
    44  H    0.23178
    45  H    0.20288
    46  H    0.20711
    47  H    0.18252
    48  H    0.39052
    49  H    0.38401
    50  H    0.39079
    51  H    0.39572
    52  H    0.48745

04O
42
     1  C    0.43215
     2  O   -0.74202
     3  C   -0.00922
     4  C   -0.07287
     5  N   -0.82711
     6  C   -0.21254
     7  C    0.12175
     8  O   -0.73357
     9  C   -0.38224
    10  C   -0.18975
    11  C    0.08285
    12  O   -0.58512
    13  C   -0.39657
    14  C   -0.21174
    15  C    0.07351
    16  O   -0.60895
    17  C   -0.18872
    18  C   -0.03679
    19  O   -0.59590
    20  C   -0.21098
    21  C    0.42373
    22  H    0.17021
    23  H    0.18743
    24  H    0.34641
    25  H    0.33033
    26  H    0.19929
    27  H    0.20703
    28  H    0.44542
    29  H    0.21380
    30  H    0.21298
    31  H    0.20025
    32  H    0.17947
    33  H    0.21650
    34  H    0.19397
    35  H    0.20032
    36  H    0.19711
    37  H    0.20037
    38  H    0.16571
    39  H    0.19706
    40  H    0.20268
    41  H    0.14339
    42  H    0.46037

04T
39
     1  C   -0.15486
     2  C   -0.18573
     3  C    0.18495
     4  C    0.06496
     5  C   -0.16646
     6  C   -0.25597
     7  S    1.98630
     8  O   -0.91099
     9  O   -0.91506
    10  C   -0.76513
    11  N    0.46548
    12  O   -0.36290
    13  O   -0.33468
    14  N   -0.61686
    15  C    0.18185
    16  C   -0.22706
    17  C   -0.17113
    18  C    0.11477
    19  C   -0.19586
    20  C   -0.26713
    21  N   -0.59201
    22  C    0.64830
    23  C   -0.64667
    24  O   -0.61211
    25  H    0.24199
    26  H    0.23124
    27  H    0.27034
    28  H    0.23728
    29  H    0.24897
    30  H    0.23464
    31  H    0.39456
    32  H    0.20430
    33  H    0.24084
    34  H    0.20051
    35  H    0.20209
    36  H    0.38453
    37  H    0.18624
    38  H    0.22751
    39  H    0.22894

051
60
     1  N   -0.28966
     2  C    0.27510
     3  C   -0.15393
     4  C   -0.20860
     5  C    0.39957
     6  F   -0.34141
     7  C   -0.15236
     8  C   -0.18203
     9  C   -0.07144
    10  C   -0.06004
    11  O   -0.53220
    12  C    0.31389
    13  C   -0.22255
    14  C   -0.02851
    15  C   -0.17044
    16  C   -0.16498
    17  C   -0.27549
    18  C   -0.14259
    19  C   -0.07336
    20  C   -0.15602
    21  C   -0.23754
    22  S    2.16119
    23  O   -0.92392
    24  O   -0.91746
    25  N   -0.87237
    26  C   -0.01950
    27  C   -0.38540
    28  C   -0.38001
    29  C   -0.29761
    30  C    0.79278
    31  O   -0.68676
    32  O   -0.58628
    33  C   -0.37735
    34  C   -0.30819
    35  C    0.79877
    36  O   -0.68510
    37  O   -0.58743
    38  H    0.23615
    39  H    0.22094
    40  H    0.24205
    41  H    0.19461
    42  H    0.19625
    43  H    0.21881
    44  H    0.21302
    45  H    0.20861
    46  H    0.23342
    47  H    0.20913
    48  H    0.22998
    49  H    0.40522
    50  H    0.22222
    51  H    0.18851
    52  H    0.23825
    53  H    0.23510
    54  H    0.21988
    55  H    0.20176
    56  H    0.22187
    57  H    0.23645
    58  H    0.19638
    59  H    0.48997
    60  H    0.49067

056
32
     1  O   -0.68947
     2  C    0.76051
     3  O   -0.58359
     4  C   -0.14352
     5  C   -0.15208
     6  C   -0.03874
     7  C   -0.17293
     8  C   -0.19205
     9  C   -0.16056
    10  S    0.18149
    11  C   -0.23720
    12  C   -0.49360
    13  C   -0.01557
    14  Cl    0.01763
    15  C   -0.06217
    16  C   -0.50410
    17  C   -0.16938
    18  C   -0.21407
    19  C   -0.02433
    20  Cl    0.01113
    21  H    0.23446
    22  H    0.22220
    23  H    0.21827
    24  H    0.22067
    25  H    0.20758
    26  H    0.20979
    27  H    0.20461
    28  H    0.20731
    29  H    0.23383
    30  H    0.20749
    31  H    0.22438
    32  H    0.49199

05B
51
     1  C   -0.07279
     2  C   -0.18253
     3  N   -0.61121
     4  C    0.62672
     5  N   -0.66808
     6  C   -0.38878
     7  C   -0.38882
     8  C   -0.17805
     9  C   -0.17675
    10  O   -0.60736
    11  C    0.21858
    12  C   -0.19002
    13  C   -0.18146
    14  C    0.09755
    15  N   -0.50224
    16  C    0.21048
    17  C   -0.27786
    18  C    0.08416
    19  N   -0.48918
    20  C    0.41481
    21  N   -0.48466
    22  C   -0.08459
    23  C   -0.16785
    24  C   -0.24211
    25  C   -0.21235
    26  C    0.24415
    27  C    0.25763
    28  O   -0.52292
    29  C    0.28009
    30  O   -0.52640
    31  H    0.19890
    32  H    0.18772
    33  H    0.39148
    34  H    0.34888
    35  H    0.19518
    36  H    0.20641
    37  H    0.21577
    38  H    0.20735
    39  H    0.20363
    40  H    0.14571
    41  H    0.15243
    42  H    0.20070
    43  H    0.24742
    44  H    0.40161
    45  H    0.19161
    46  H    0.19386
    47  H    0.23393
    48  H    0.21904
    49  H    0.24408
    50  H    0.15218
    51  H    0.18394

05T
30
     1  C   -0.38385
     2  C   -0.00934
     3  N   -0.63284
     4  C    0.59479
     5  N   -0.80396
     6  N   -0.81888
     7  C   -0.38498
     8  C   -0.38380
     9  C   -0.20911
    10  C   -0.38415
    11  C   -0.16631
    12  N   -0.83749
    13  H    0.18293
    14  H    0.19979
    15  H    0.22622
    16  H    0.36996
    17  H    0.36203
    18  H    0.37874
    19  H    0.32200
    20  H    0.22168
    21  H    0.17884
    22  H    0.18880
    23  H    0.19697
    24  H    0.20059
    25  H    0.18920
    26  H    0.19065
    27  H    0.15200
    28  H    0.18444
    29  H    0.33475
    30  H    0.34032

062
60
     1  N    0.01054
     2  C    0.04353
     3  C   -0.01935
     4  C   -0.02387
     5  C   -0.20725
     6  C    0.03513
     7  C   -0.04070
     8  C    0.01843
     9  C    0.18819
    10  C   -0.17853
    11  C   -0.18874
    12  C   -0.17877
    13  C   -0.17139
    14  O   -0.71986
    15  C    0.64792
    16  N   -0.46004
    17  C   -0.07918
    18  C   -0.37168
    19  C   -0.37618
    20  C   -0.20088
    21  C    0.65170
    22  N   -0.60204
    23  C   -0.19084
    24  C   -0.03497
    25  C   -0.21446
    26  C   -0.02844
    27  C   -0.21296
    28  C   -0.17269
    29  C   -0.02195
    30  Cl    0.00046
    31  C   -0.20072
    32  N   -0.79894
    33  O   -0.55119
    34  O   -0.58114
    35  O   -0.60593
    36  H    0.22994
    37  H    0.20747
    38  H    0.22926
    39  H    0.20575
    40  H    0.20691
    41  H    0.20653
    42  H    0.21386
    43  H    0.45550
    44  H    0.20052
    45  H    0.20826
    46  H    0.20956
    47  H    0.21174
    48  H    0.20138
    49  H    0.16457
    50  H    0.21602
    51  H    0.38179
    52  H    0.22090
    53  H    0.18732
    54  H    0.22318
    55  H    0.21948
    56  H    0.21135
    57  H    0.16872
    58  H    0.19514
    59  H    0.33314
    60  H    0.32852

068
43
     1  C   -0.66614
     2  C    0.53093
     3  O   -0.54167
     4  C   -0.14495
     5  C   -0.14002
     6  C   -0.18989
     7  C   -0.16423
     8  C   -0.19276
     9  C   -0.01161
    10  C   -0.05878
    11  C   -0.16974
    12  C   -0.20179
    13  C   -0.16902
    14  C   -0.20144
    15  C   -0.00187
    16  C   -0.39297
    17  C   -0.39200
    18  C    0.14911
    19  O   -0.73241
    20  C   -0.50132
    21  C    0.77703
    22  O   -0.68950
    23  O   -0.56462
    24  H    0.22813
    25  H    0.21640
    26  H    0.21652
    27  H    0.22749
    28  H    0.20601
    29  H    0.20038
    30  H    0.19928
    31  H    0.19721
    32  H    0.19853
    33  H    0.20183
    34  H    0.20213
    35  H    0.21676
    36  H    0.20023
    37  H    0.19717
    38  H    0.18653
    39  H    0.20377
    40  H    0.43903
    41  H    0.22795
    42  H    0.21742
    43  H    0.48686

06H
64
     1  C   -0.59924
     2  C   -0.02706
     3  C    0.15081
     4  N   -0.36083
     5  C    0.23091
     6  C   -0.19245
     7  C    0.52825
     8  O   -0.55911
     9  C   -0.47081
    10  C    0.00962
    11  C   -0.45605
    12  C   -0.56983
    13  C   -0.58745
    14  C    0.20481
    15  C   -0.26720
    16  C   -0.14334
    17  C   -0.17188
    18  C    0.23475
    19  C   -0.29241
    20  N   -0.58612
    21  C   -0.09138
    22  C    0.63906
    23  O   -0.59746
    24  N   -0.49694
    25  C   -0.18318
    26  C   -0.38738
    27  C   -0.43917
    28  C   -0.36101
    29  C   -0.56734
    30  C    0.63036
    31  O   -0.64498
    32  N   -0.76105
    33  H    0.20964
    34  H    0.23541
    35  H    0.19329
    36  H    0.22203
    37  H    0.21813
    38  H    0.21652
    39  H    0.21720
    40  H    0.19443
    41  H    0.19462
    42  H    0.20199
    43  H    0.20152
    44  H    0.19520
    45  H    0.21013
    46  H    0.21613
    47  H    0.18260
    48  H    0.22074
    49  H    0.43025
    50  H    0.19654
    51  H    0.19176
    52  H    0.22870
    53  H    0.19205
    54  H    0.21793
    55  H    0.21355
    56  H    0.22236
    57  H    0.20076
    58  H    0.19640
    59  H    0.18664
    60  H    0.21400
    61  H    0.19561
    62  H    0.21086
    63  H    0.36754
    64  H    0.39056

06U
51
     1  N   -0.57031
     2  C    0.58148
     3  N   -0.56300
     4  C    0.29892
     5  C   -0.25774
     6  C    0.44998
     7  C   -0.21999
     8  N   -0.74882
     9  C   -0.40223
    10  N   -0.74972
    11  C   -0.03992
    12  C    0.00301
    13  C   -0.27617
    14  C   -0.54294
    15  C    0.02545
    16  C   -0.24964
    17  C    0.32614
    18  C   -0.28443
    19  C   -0.01914
    20  C   -0.21681
    21  C   -0.01764
    22  C   -0.21688
    23  C    0.04880
    24  N   -0.44001
    25  C    0.04894
    26  C   -0.55812
    27  O   -0.51256
    28  C   -0.21956
    29  H    0.19772
    30  H    0.38292
    31  H    0.38446
    32  H    0.20781
    33  H    0.21426
    34  H    0.38531
    35  H    0.38900
    36  H    0.22237
    37  H    0.19900
    38  H    0.19927
    39  H    0.20269
    40  H    0.22529
    41  H    0.20798
    42  H    0.19972
    43  H    0.20235
    44  H    0.18934
    45  H    0.18858
    46  H    0.19387
    47  H    0.19875
    48  H    0.19505
    49  H    0.16868
    50  H    0.19859
    51  H    0.16988

06Z
34
     1  F   -0.34315
     2  N   -0.55341
     3  C    0.39531
     4  N   -0.73493
     5  C   -0.33320
     6  C    0.44442
     7  C   -0.10351
     8  C   -0.16068
     9  C   -0.19713
    10  C   -0.18440
    11  C   -0.19869
    12  C   -0.19606
    13  O   -0.60955
    14  S    0.32516
    15  C    0.27978
    16  N   -0.56854
    17  C    0.15942
    18  C   -0.28890
    19  C    0.40675
    20  C   -0.27287
    21  C   -0.17750
    22  C   -0.21738
    23  H    0.38055
    24  H    0.41398
    25  H    0.22242
    26  H    0.20461
    27  H    0.20255
    28  H    0.20293
    29  H    0.20963
    30  H    0.39926
    31  H    0.21893
    32  H    0.22018
    33  H    0.20952
    34  H    0.24450

073
71
     1  O   -0.58454
     2  C    0.75620
     3  O   -0.53848
     4  C   -0.21374
     5  C   -0.13985
     6  C   -0.13831
     7  C   -0.19718
     8  C   -0.14555
     9  C   -0.21917
    10  C   -0.02219
    11  C    0.17121
    12  N   -0.24763
    13  N   -0.03486
    14  N   -0.21928
    15  C    0.06557
    16  C   -0.16902
    17  C    0.11777
    18  C   -0.23807
    19  C   -0.17740
    20  C   -0.21320
    21  C   -0.43048
    22  C    0.00429
    23  C   -0.20984
    24  C   -0.19366
    25  C   -0.16559
    26  C    0.48359
    27  F   -0.34596
    28  P    2.05783
    29  O   -0.90537
    30  O   -0.99152
    31  O   -0.93296
    32  F   -0.34549
    33  C   -0.16114
    34  C   -0.19221
    35  C   -0.41747
    36  C   -0.16299
    37  C   -0.20566
    38  C   -0.06021
    39  C   -0.19095
    40  C   -0.18795
    41  C   -0.20091
    42  C   -0.19021
    43  C   -0.19202
    44  H    0.19118
    45  H    0.18706
    46  H    0.18741
    47  H    0.23489
    48  H    0.21973
    49  H    0.22602
    50  H    0.21253
    51  H    0.22041
    52  H    0.21155
    53  H    0.20970
    54  H    0.21041
    55  H    0.23920
    56  H    0.21783
    57  H    0.21991
    58  H    0.22794
    59  H    0.48000
    60  H    0.50037
    61  H    0.23333
    62  H    0.22045
    63  H    0.23101
    64  H    0.23496
    65  H    0.19849
    66  H    0.20012
    67  H    0.19688
    68  H    0.20367
    69  H    0.20335
    70  H    0.20455
    71  H    0.20165

077
38
     1  C   -0.18890
     2  C   -0.19008
     3  C   -0.18991
     4  C   -0.20518
     5  C   -0.18884
     6  C   -0.03934
     7  C   -0.05111
     8  O   -0.73289
     9  C   -0.17479
    10  C   -0.20178
    11  C   -0.39192
    12  C    0.14915
    13  C   -0.00924
    14  C   -0.17483
    15  C   -0.20210
    16  C   -0.39189
    17  C   -0.50109
    18  C    0.77724
    19  O   -0.56554
    20  O   -0.68954
    21  H    0.20140
    22  H    0.19642
    23  H    0.20118
    24  H    0.19651
    25  H    0.20146
    26  H    0.19702
    27  H    0.19700
    28  H    0.43881
    29  H    0.20348
    30  H    0.20003
    31  H    0.20006
    32  H    0.18617
    33  H    0.19692
    34  H    0.19919
    35  H    0.21543
    36  H    0.22792
    37  H    0.21704
    38  H    0.48654

07H
54
     1  C   -0.11502
     2  C   -0.17715
     3  C   -0.21733
     4  C   -0.18582
     5  C   -0.23545
     6  C    0.31166
     7  O   -0.52963
     8  C   -0.04777
     9  C    0.00311
    10  C   -0.21006
    11  C   -0.20948
    12  N   -0.51481
    13  C   -0.20176
    14  C   -0.18330
    15  N   -0.45328
    16  C   -0.19235
    17  C   -0.18550
    18  C    0.62770
    19  O   -0.62444
    20  C   -0.09730
    21  C   -0.21531
    22  C   -0.18713
    23  C   -0.16702
    24  C   -0.05607
    25  C   -0.15694
    26  C    0.13754
    27  N   -0.34237
    28  N   -0.27193
    29  C   -0.02892
    30  C   -0.30738
    31  H    0.20270
    32  H    0.20277
    33  H    0.20407
    34  H    0.21743
    35  H    0.19403
    36  H    0.17793
    37  H    0.20883
    38  H    0.17027
    39  H    0.19919
    40  H    0.21426
    41  H    0.16312
    42  H    0.19265
    43  H    0.23928
    44  H    0.18772
    45  H    0.22674
    46  H    0.16361
    47  H    0.19823
    48  H    0.21376
    49  H    0.20744
    50  H    0.20784
    51  H    0.21150
    52  H    0.40504
    53  H    0.21290
    54  H    0.21217

07M
35
     1  C   -0.01552
     2  C   -0.50030
     3  C   -0.02624
     4  O   -0.56767
     5  C   -0.05207
     6  C   -0.42897
     7  C    0.06384
     8  C   -0.10487
     9  C    0.10670
    10  N   -0.50102
    11  C    0.55462
    12  C   -0.22233
    13  C    0.26926
    14  N   -0.29158
    15  O   -0.68635
    16  S    0.25449
    17  C    0.07609
    18  N   -0.39156
    19  C    0.04576
    20  C   -0.19819
    21  C   -0.17232
    22  C    0.26277
    23  N   -0.26631
    24  H    0.24722
    25  H    0.23172
    26  H    0.15744
    27  H    0.19774
    28  H    0.21531
    29  H    0.17921
    30  H    0.22433
    31  H    0.22996
    32  H    0.19879
    33  H    0.21411
    34  H    0.21851
    35  H    0.47743

07R
37
     1  O   -0.64840
     2  C    0.75913
     3  N   -0.60372
     4  C   -0.18692
     5  C   -0.03643
     6  C   -0.24170
     7  C    0.30494
     8  O   -0.70708
     9  C   -0.23696
    10  C   -0.17944
    11  C   -0.21592
    12  N   -0.59526
    13  C    0.25513
    14  N   -0.50512
    15  C    0.09161
    16  C   -0.02092
    17  C   -0.22144
    18  C    0.04308
    19  N   -0.44301
    20  C    0.04412
    21  C   -0.21383
    22  C   -0.38216
    23  S    0.40195
    24  H    0.37967
    25  H    0.20562
    26  H    0.20630
    27  H    0.21641
    28  H    0.46560
    29  H    0.21568
    30  H    0.20680
    31  H    0.20706
    32  H    0.40502
    33  H    0.19870
    34  H    0.18742
    35  H    0.18729
    36  H    0.22370
    37  H    0.23309

07Z
36
     1  C    0.17067
     2  N   -0.56233
     3  C    0.28163
     4  N   -0.54957
     5  C    0.39628
     6  C   -0.33175
     7  S    0.32170
     8  N   -0.73042
     9  C    0.43987
    10  C   -0.12892
    11  C   -0.17494
    12  C   -0.22667
    13  C    0.05126
    14  N   -0.43162
    15  C    0.08067
    16  O   -0.60287
    17  C   -0.21174
    18  C   -0.14273
    19  C   -0.16444
    20  C   -0.15182
    21  C   -0.22944
    22  C    0.75784
    23  O   -0.58793
    24  O   -0.69329
    25  H    0.40005
    26  H    0.38291
    27  H    0.41512
    28  H    0.21436
    29  H    0.20726
    30  H    0.18976
    31  H    0.20961
    32  H    0.24744
    33  H    0.23183
    34  H    0.22661
    35  H    0.20478
    36  H    0.49083

085
45
     1  C   -0.23667
     2  C    0.24638
     3  O   -0.52729
     4  C    0.28073
     5  O   -0.52538
     6  C    0.24996
     7  C   -0.23947
     8  C   -0.15679
     9  C   -0.06647
    10  C    0.16600
    11  N   -0.51126
    12  C    0.35714
    13  C   -0.05728
    14  C   -0.19585
    15  C   -0.14987
    16  C   -0.17186
    17  C   -0.17352
    18  C   -0.12463
    19  C    0.61955
    20  O   -0.61100
    21  N   -0.76071
    22  N   -0.48452
    23  C    0.09574
    24  C    0.17317
    25  C   -0.20475
    26  C   -0.17102
    27  C   -0.23561
    28  C    0.04559
    29  N   -0.44771
    30  H    0.21395
    31  H    0.15219
    32  H    0.21855
    33  H    0.21778
    34  H    0.40827
    35  H    0.19000
    36  H    0.23393
    37  H    0.23068
    38  H    0.18607
    39  H    0.36715
    40  H    0.39124
    41  H    0.22370
    42  H    0.20715
    43  H    0.20493
    44  H    0.18771
    45  H    0.18412

08C
31
     1  O   -0.60391
     2  C    0.61764
     3  N   -0.55937
     4  C    0.44701
     5  C   -0.11136
     6  C   -0.13930
     7  C   -0.23005
     8  C    0.32038
     9  O   -0.50546
    10  C   -0.28622
    11  C   -0.16584
    12  N   -0.51224
    13  C    0.15704
    14  C   -0.14793
    15  C   -0.18594
    16  C   -0.17556
    17  C   -0.20422
    18  C   -0.15275
    19  C   -0.22103
    20  H    0.40360
    21  H    0.23925
    22  H    0.18397
    23  H    0.22268
    24  H    0.21402
    25  H    0.17084
    26  H    0.17084
    27  H    0.19937
    28  H    0.21622
    29  H    0.22806
    30  H    0.20476
    31  H    0.20549

08H
35
     1  C   -0.09190
     2  C   -0.19056
     3  C   -0.03378
     4  Cl    0.01176
     5  C   -0.19763
     6  C   -0.18448
     7  C    0.16658
     8  N   -0.40378
     9  C    0.34878
    10  C   -0.60398
    11  N   -0.28516
    12  N   -0.27981
    13  C    0.33992
    14  C   -0.24406
    15  N   -0.41311
    16  C    0.24115
    17  C   -0.07506
    18  C   -0.15853
    19  C   -0.19395
    20  C   -0.18479
    21  C   -0.19728
    22  C   -0.19485
    23  H    0.24236
    24  H    0.22622
    25  H    0.21261
    26  H    0.22058
    27  H    0.23805
    28  H    0.19384
    29  H    0.20123
    30  H    0.23499
    31  H    0.22832
    32  H    0.20612
    33  H    0.20417
    34  H    0.20560
    35  H    0.21043

08P
19
     1  O   -0.64901
     2  C    0.70533
     3  O   -0.56241
     4  C    0.54914
     5  O   -0.55757
     6  N   -0.57572
     7  C   -0.12402
     8  C    0.77268
     9  O   -0.55936
    10  O   -0.68815
    11  C   -0.47761
    12  S   -0.05612
    13  H    0.49460
    14  H    0.40573
    15  H    0.26098
    16  H    0.49580
    17  H    0.22890
    18  H    0.20229
    19  H    0.13453

08W
43
     1  O   -0.62770
     2  C    0.60766
     3  N   -0.57644
     4  C   -0.36601
     5  C    0.01972
     6  N   -0.47194
     7  C    0.18626
     8  C   -0.01553
     9  N   -0.39565
    10  C    0.16191
    11  C   -0.12921
    12  C   -0.13038
    13  C    0.61547
    14  O   -0.51823
    15  N   -0.27872
    16  N   -0.65748
    17  S    2.09996
    18  O   -0.87356
    19  C   -0.76339
    20  O   -0.88175
    21  C    0.74249
    22  O   -0.61067
    23  N   -0.55751
    24  C    0.18981
    25  C   -0.19935
    26  C   -0.11204
    27  C    1.06949
    28  F   -0.35345
    29  F   -0.34509
    30  F   -0.34190
    31  H    0.39169
    32  H    0.19776
    33  H    0.18937
    34  H    0.19770
    35  H    0.20929
    36  H    0.25557
    37  H    0.25900
    38  H    0.41722
    39  H    0.25995
    40  H    0.24322
    41  H    0.23246
    42  H    0.42247
    43  H    0.23753

091
26
     1  C   -0.16436
     2  C   -0.03002
     3  C    0.66651
     4  C   -0.38386
     5  C   -0.16750
     6  C    0.16123
     7  C   -0.20713
     8  N   -0.57414
     9  O   -0.60559
    10  C   -0.18370
    11  N   -0.65181
    12  C   -0.23232
    13  C   -0.20743
    14  C   -0.19087
    15  H    0.20884
    16  H    0.20635
    17  H    0.19145
    18  H    0.20694
    19  H    0.20666
    20  H    0.40305
    21  H    0.19880
    22  H    0.17929
    23  H    0.35466
    24  H    0.20389
    25  H    0.20502
    26  H    0.20605

095
43
     1  C   -0.20684
     2  C   -0.18813
     3  C   -0.20446
     4  C   -0.23179
     5  C   -0.03606
     6  C    0.16190
     7  C    0.66817
     8  C    0.78593
     9  C   -0.43093
    10  C   -0.42025
    11  C   -0.36908
    12  C   -0.16736
    13  C   -0.03160
    14  C   -0.03127
    15  C   -0.10060
    16  C    0.11668
    17  C   -0.16197
    18  N   -0.57299
    19  N   -0.65102
    20  O   -0.59663
    21  O   -0.59468
    22  O   -0.58020
    23  O   -0.54931
    24  H    0.20635
    25  H    0.20706
    26  H    0.20754
    27  H    0.20501
    28  H    0.21682
    29  H    0.20480
    30  H    0.20639
    31  H    0.20720
    32  H    0.21707
    33  H    0.21748
    34  H    0.19215
    35  H    0.20991
    36  H    0.19516
    37  H    0.15729
    38  H    0.15513
    39  H    0.19521
    40  H    0.21060
    41  H    0.20403
    42  H    0.40437
    43  H    0.37290

099
49
     1  C   -0.21352
     2  C   -0.17541
     3  C   -0.24209
     4  C   -0.25250
     5  C   -0.25084
     6  C   -0.40854
     7  C    0.30600
     8  C   -0.03392
     9  C    0.66624
    10  C   -0.25849
    11  C   -0.19504
    12  C   -0.19359
    13  C   -0.18297
    14  C   -0.43433
    15  C   -0.47347
    16  C   -0.00108
    17  C   -0.02388
    18  C    0.59920
    19  C    0.15974
    20  C   -0.04922
    21  N   -0.29678
    22  N   -0.60918
    23  O   -0.71117
    24  O   -0.75106
    25  O   -0.52074
    26  O   -0.58318
    27  O   -0.62160
    28  H    0.19691
    29  H    0.23669
    30  H    0.20545
    31  H    0.21015
    32  H    0.21220
    33  H    0.24627
    34  H    0.22582
    35  H    0.22365
    36  H    0.19881
    37  H    0.20445
    38  H    0.20033
    39  H    0.20258
    40  H    0.20684
    41  H    0.23275
    42  H    0.21178
    43  H    0.17925
    44  H    0.23231
    45  H    0.36226
    46  H    0.38580
    47  H    0.46260
    48  H    0.45492
    49  H    0.45957

09E
49
     1  C   -0.03602
     2  C   -0.16025
     3  C   -0.20600
     4  C   -0.37156
     5  C   -0.20557
     6  C   -0.23050
     7  C   -0.10129
     8  C   -0.18687
     9  C    0.77977
    10  N   -0.64785
    11  O   -0.58641
    12  C   -0.16388
    13  C    0.66332
    14  O   -0.59758
    15  N   -0.57248
    16  C    0.16241
    17  C    0.10011
    18  C   -0.40696
    19  O   -0.54394
    20  C   -0.55737
    21  S    1.98258
    22  C   -0.24195
    23  C   -0.04333
    24  C   -0.19610
    25  C   -0.08570
    26  C   -0.20743
    27  C   -0.15894
    28  Br    0.10023
    29  O   -0.91154
    30  O   -0.90771
    31  H    0.20705
    32  H    0.21471
    33  H    0.21784
    34  H    0.20744
    35  H    0.20597
    36  H    0.21575
    37  H    0.20821
    38  H    0.37866
    39  H    0.19382
    40  H    0.21359
    41  H    0.40552
    42  H    0.22868
    43  H    0.22872
    44  H    0.22951
    45  H    0.23529
    46  H    0.25344
    47  H    0.22858
    48  H    0.22755
    49  H    0.23847

09J
54
     1  C   -0.40407
     2  C   -0.40067
     3  C   -0.02450
     4  N   -0.59854
     5  C    0.62856
     6  O   -0.62439
     7  C   -0.11668
     8  C   -0.12056
     9  C   -0.16563
    10  C   -0.20219
    11  C    0.02293
    12  C   -0.59326
    13  C   -0.06311
    14  C   -0.05739
    15  C   -0.16737
    16  C    0.58399
    17  O   -0.59996
    18  N   -0.22448
    19  C   -0.18902
    20  C   -0.57843
    21  N   -0.17096
    22  C    0.27774
    23  N   -0.25308
    24  N   -0.24103
    25  C    0.29127
    26  C   -0.16436
    27  C   -0.00009
    28  Cl    0.04355
    29  C   -0.22595
    30  C   -0.15922
    31  C   -0.25622
    32  C    0.42165
    33  F   -0.33411
    34  H    0.20801
    35  H    0.19757
    36  H    0.20028
    37  H    0.20644
    38  H    0.24422
    39  H    0.37451
    40  H    0.23700
    41  H    0.18300
    42  H    0.20497
    43  H    0.21720
    44  H    0.20995
    45  H    0.20666
    46  H    0.24218
    47  H    0.19996
    48  H    0.24412
    49  H    0.20537
    50  H    0.21434
    51  H    0.19274
    52  H    0.22774
    53  H    0.21902
    54  H    0.23028

09N
137
     1  C   -0.56690
     2  C   -0.36204
     3  C   -0.37248
     4  C   -0.36780
     5  C   -0.36723
     6  C   -0.36708
     7  C   -0.36708
     8  C   -0.36708
     9  C   -0.36706
    10  C   -0.36708
    11  C   -0.36656
    12  C   -0.36674
    13  C   -0.37115
    14  C   -0.40277
    15  C    0.12517
    16  O   -0.73764
    17  C    0.10891
    18  O   -0.73958
    19  C   -0.05597
    20  C   -0.04593
    21  O   -0.62050
    22  C    0.40949
    23  O   -0.58960
    24  C    0.08271
    25  C   -0.02493
    26  O   -0.73165
    27  C    0.10150
    28  O   -0.75575
    29  C    0.10265
    30  O   -0.76317
    31  C    0.07947
    32  O   -0.75054
    33  N   -0.59689
    34  C    0.66428
    35  O   -0.63435
    36  C   -0.45919
    37  C   -0.36417
    38  C   -0.37019
    39  C   -0.36591
    40  C   -0.36706
    41  C   -0.36697
    42  C   -0.36787
    43  C   -0.36012
    44  C   -0.40340
    45  C   -0.18074
    46  C   -0.17794
    47  C   -0.43847
    48  C   -0.17717
    49  C   -0.18161
    50  C   -0.40278
    51  C   -0.36051
    52  C   -0.37350
    53  C   -0.36195
    54  C   -0.56704
    55  H    0.18720
    56  H    0.18719
    57  H    0.19235
    58  H    0.18316
    59  H    0.18331
    60  H    0.18373
    61  H    0.18378
    62  H    0.18392
    63  H    0.18409
    64  H    0.18376
    65  H    0.18382
    66  H    0.18358
    67  H    0.18377
    68  H    0.18372
    69  H    0.18377
    70  H    0.18350
    71  H    0.18374
    72  H    0.18387
    73  H    0.18392
    74  H    0.18346
    75  H    0.18382
    76  H    0.18472
    77  H    0.18487
    78  H    0.18356
    79  H    0.18335
    80  H    0.18301
    81  H    0.19850
    82  H    0.18223
    83  H    0.21055
    84  H    0.18151
    85  H    0.43676
    86  H    0.19810
    87  H    0.44701
    88  H    0.22440
    89  H    0.17489
    90  H    0.20769
    91  H    0.17107
    92  H    0.19978
    93  H    0.15727
    94  H    0.18792
    95  H    0.44912
    96  H    0.18385
    97  H    0.46993
    98  H    0.19153
    99  H    0.47152
   100  H    0.20009
   101  H    0.45735
   102  H    0.37155
   103  H    0.20740
   104  H    0.20149
   105  H    0.20430
   106  H    0.20159
   107  H    0.18093
   108  H    0.18005
   109  H    0.18525
   110  H    0.18635
   111  H    0.18330
   112  H    0.18253
   113  H    0.18485
   114  H    0.18512
   115  H    0.18328
   116  H    0.18375
   117  H    0.18410
   118  H    0.18873
   119  H    0.18553
   120  H    0.19589
   121  H    0.19112
   122  H    0.19390
   123  H    0.19934
   124  H    0.19981
   125  H    0.19379
   126  H    0.19082
   127  H    0.19611
   128  H    0.18555
   129  H    0.18876
   130  H    0.18501
   131  H    0.18453
   132  H    0.18371
   133  H    0.18383
   134  H    0.18388
   135  H    0.18753
   136  H    0.18735
   137  H    0.19290

09R
28
     1  C    0.02406
     2  C    0.14357
     3  C   -0.22247
     4  C   -0.22266
     5  C    0.08377
     6  N   -0.42881
     7  Br    0.07186
     8  N   -0.49311
     9  C   -0.20814
    10  C   -0.18084
    11  N   -0.66081
    12  C   -0.18561
    13  C   -0.38998
    14  C   -0.19068
    15  H    0.19915
    16  H    0.21889
    17  H    0.22010
    18  H    0.16492
    19  H    0.20136
    20  H    0.19305
    21  H    0.19554
    22  H    0.33370
    23  H    0.20679
    24  H    0.16265
    25  H    0.18667
    26  H    0.18907
    27  H    0.19043
    28  H    0.19752

09V
13
     1  O   -0.73227
     2  C   -0.02220
     3  C   -0.22510
     4  C   -0.40042
     5  C   -0.39101
     6  H    0.44541
     7  H    0.15316
     8  H    0.15241
     9  H    0.22183
    10  H    0.20450
    11  H    0.19671
    12  H    0.19542
    13  H    0.20155

0A1
27
     1  N   -0.82802
     2  C   -0.09438
     3  C   -0.40373
     4  C   -0.05062
     5  C   -0.20922
     6  C   -0.22776
     7  C    0.30016
     8  O   -0.51412
     9  C   -0.21976
    10  C   -0.27969
    11  C   -0.18811
    12  C    0.78009
    13  O   -0.57859
    14  O   -0.69004
    15  H    0.35256
    16  H    0.35776
    17  H    0.21879
    18  H    0.20305
    19  H    0.20899
    20  H    0.48799
    21  H    0.20602
    22  H    0.20467
    23  H    0.21908
    24  H    0.21051
    25  H    0.19653
    26  H    0.16897
    27  H    0.16888

0A7
21
     1  O   -0.59349
     2  C   -0.15984
     3  C   -0.20190
     4  C    0.04674
     5  C   -0.15177
     6  C   -0.14588
     7  C   -0.20617
     8  C    0.77458
     9  O   -0.60305
    10  C   -0.50140
    11  C    0.80346
    12  O   -0.68535
    13  O   -0.68562
    14  H    0.20527
    15  H    0.20708
    16  H    0.20638
    17  H    0.22067
    18  H    0.26973
    19  H    0.22349
    20  H    0.49156
    21  H    0.48550

0AD
46
     1  P    2.33653
     2  O   -0.93312
     3  O   -1.01511
     4  O   -0.80278
     5  C   -0.03715
     6  C    0.09947
     7  O   -0.57715
     8  C    0.12001
     9  O   -0.74349
    10  C   -0.43999
    11  C    0.32010
    12  N   -0.40745
    13  C    0.19117
    14  N   -0.43588
    15  C   -0.01359
    16  C    0.57269
    17  O   -0.59068
    18  N   -0.57102
    19  C    0.61883
    20  N   -0.59348
    21  C   -0.17039
    22  C   -0.37927
    23  N   -0.60061
    24  C    0.34006
    25  C   -0.56748
    26  O   -0.93966
    27  H    0.48725
    28  H    0.20488
    29  H    0.19335
    30  H    0.19604
    31  H    0.17722
    32  H    0.19627
    33  H    0.45887
    34  H    0.21876
    35  H    0.22032
    36  H    0.21928
    37  H    0.40375
    38  H    0.37770
    39  H    0.19321
    40  H    0.19583
    41  H    0.18949
    42  H    0.18853
    43  H    0.19218
    44  H    0.19353
    45  H    0.20231
    46  H    0.51067

0AI
32
     1  O   -0.53817
     2  C    0.74475
     3  O   -0.57550
     4  C    0.41930
     5  C   -0.00288
     6  O   -0.60791
     7  C   -0.21483
     8  C   -0.08262
     9  N   -0.59908
    10  C    0.65303
    11  O   -0.62952
    12  C   -0.65052
    13  C    0.11921
    14  O   -0.72641
    15  C    0.10087
    16  O   -0.72986
    17  H    0.20342
    18  H    0.27198
    19  H    0.18475
    20  H    0.38305
    21  H    0.18220
    22  H    0.45059
    23  H    0.21617
    24  H    0.45733
    25  H    0.21824
    26  H    0.23064
    27  H    0.19690
    28  H    0.18657
    29  H    0.17286
    30  H    0.16542
    31  O   -0.69465
    32  H    0.49468

0AP
39
     1  P    2.33654
     2  O   -1.01239
     3  O   -0.94428
     4  O   -0.80803
     5  C   -0.04716
     6  C    0.09853
     7  O   -0.55673
     8  C    0.11304
     9  O   -0.82404
    10  P    2.34293
    11  O   -1.01906
    12  O   -0.94424
    13  O   -0.92676
    14  C   -0.43159
    15  C    0.31778
    16  N   -0.42563
    17  C    0.70590
    18  O   -0.62341
    19  N   -0.53096
    20  C    0.42027
    21  N   -0.73029
    22  C   -0.34616
    23  C    0.09069
    24  O   -0.93068
    25  H    0.22444
    26  H    0.20805
    27  H    0.18773
    28  H    0.23769
    29  H    0.18359
    30  H    0.22920
    31  H    0.21495
    32  H    0.39579
    33  H    0.37421
    34  H    0.50818
    35  H    0.51232
    36  H    0.48826
    37  H    0.21479
    38  H    0.21167
    39  H    0.48486

0B3
37
     1  O   -0.59498
     2  C    0.66851
     3  N   -0.46974
     4  C   -0.35847
     5  C    0.59383
     6  N   -0.77145
     7  N   -0.60748
     8  C   -0.47633
     9  C    0.15577
    10  C   -0.58991
    11  C   -0.36777
    12  C   -0.39903
    13  C   -0.00352
    14  C   -0.21483
    15  C   -0.19022
    16  C   -0.21533
    17  C   -0.19012
    18  C   -0.21277
    19  H    0.19966
    20  H    0.17076
    21  H    0.23175
    22  H    0.36778
    23  H    0.39883
    24  H    0.23321
    25  H    0.22636
    26  H    0.19678
    27  H    0.20946
    28  H    0.19795
    29  H    0.19447
    30  H    0.20155
    31  H    0.22486
    32  H    0.19380
    33  H    0.19809
    34  H    0.19902
    35  H    0.19941
    36  H    0.19892
    37  H    0.20117

0BI
87
     1  N   -0.63033
     2  C   -0.01930
     3  C   -0.42610
     4  C    0.00289
     5  C   -0.27027
     6  C    0.31483
     7  C   -0.24195
     8  C   -0.16992
     9  C   -0.22770
    10  O   -0.55991
    11  C   -0.02355
    12  C   -0.40068
    13  C   -0.39165
    14  C   -0.17767
    15  N   -0.61627
    16  C    0.18269
    17  C   -0.26304
    18  C   -0.08472
    19  C   -0.18727
    20  C   -0.01110
    21  C   -0.22034
    22  C   -0.04494
    23  O   -0.55999
    24  C   -0.21024
    25  C    0.65023
    26  O   -0.60757
    27  C    0.11253
    28  O   -0.74372
    29  C   -0.21266
    30  N   -0.66219
    31  C    0.14162
    32  C   -0.41451
    33  C   -0.38102
    34  C   -0.02445
    35  C   -0.22806
    36  C   -0.00658
    37  C   -0.22929
    38  C   -0.17534
    39  C   -0.21666
    40  C   -0.20152
    41  C   -0.56524
    42  C   -0.56500
    43  H    0.38146
    44  H    0.20178
    45  H    0.20667
    46  H    0.21513
    47  H    0.18496
    48  H    0.21674
    49  H    0.20557
    50  H    0.20422
    51  H    0.17942
    52  H    0.16805
    53  H    0.19386
    54  H    0.19928
    55  H    0.19928
    56  H    0.19460
    57  H    0.18295
    58  H    0.19965
    59  H    0.38094
    60  H    0.18789
    61  H    0.23037
    62  H    0.20135
    63  H    0.15713
    64  H    0.16530
    65  H    0.15165
    66  H    0.15541
    67  H    0.18753
    68  H    0.26965
    69  H    0.43724
    70  H    0.20096
    71  H    0.14437
    72  H    0.36075
    73  H    0.20304
    74  H    0.20393
    75  H    0.20525
    76  H    0.20915
    77  H    0.19790
    78  H    0.19807
    79  H    0.19962
    80  H    0.22565
    81  H    0.19409
    82  H    0.19108
    83  H    0.19236
    84  H    0.19989
    85  H    0.19823
    86  H    0.19257
    87  H    0.19096

0BU
92
     1  O   -0.64352
     2  O   -0.59592
     3  O   -0.60950
     4  O   -0.86663
     5  O   -0.90013
     6  O   -0.88513
     7  O   -0.89918
     8  O   -0.87885
     9  O   -0.89605
    10  O   -0.87881
    11  O   -0.87064
    12  O   -0.87809
    13  O   -0.90526
    14  O   -0.87534
    15  O   -0.85648
    16  O   -0.88520
    17  O   -0.86685
    18  O   -0.87067
    19  O   -0.89537
    20  O   -0.85728
    21  O   -0.90395
    22  C   -0.19282
    23  C   -0.19482
    24  C   -0.20995
    25  C   -0.17691
    26  C   -0.19727
    27  C   -0.18468
    28  C   -0.14599
    29  C   -0.14630
    30  C   -0.15422
    31  C   -0.15536
    32  C   -0.15791
    33  C   -0.18424
    34  C   -0.15798
    35  C   -0.15800
    36  C   -0.11176
    37  C   -0.11103
    38  N   -0.59633
    39  N   -0.59524
    40  N   -0.63330
    41  N   -0.62781
    42  C    0.76452
    43  C    0.66565
    44  C    0.66629
    45  C    0.15305
    46  C    0.15061
    47  C   -0.10273
    48  C   -0.10618
    49  C   -0.24833
    50  C   -0.24835
    51  C    0.21643
    52  C    0.21142
    53  C   -0.22437
    54  C   -0.22291
    55  C   -0.21662
    56  C   -0.21594
    57  C   -0.04615
    58  C   -0.04794
    59  C   -0.05375
    60  C   -0.05264
    61  S    2.21018
    62  S    2.21000
    63  S    2.20639
    64  S    2.20603
    65  S    2.21415
    66  S    2.21416
    67  H    0.51467
    68  H    0.52009
    69  H    0.52510
    70  H    0.51469
    71  H    0.52029
    72  H    0.52384
    73  H    0.20699
    74  H    0.20712
    75  H    0.20216
    76  H    0.24447
    77  H    0.20246
    78  H    0.19578
    79  H    0.24329
    80  H    0.24639
    81  H    0.23890
    82  H    0.23848
    83  H    0.26489
    84  H    0.22664
    85  H    0.26812
    86  H    0.26805
    87  H    0.28464
    88  H    0.28436
    89  H    0.38187
    90  H    0.38289
    91  H    0.40079
    92  H    0.40084

0BY
37
     1  N   -0.56968
     2  N   -0.57068
     3  N   -0.54140
     4  N   -0.56107
     5  C   -0.14996
     6  C   -0.16778
     7  C   -0.15493
     8  C   -0.23065
     9  C    0.17695
    10  C   -0.19933
    11  C    0.75770
    12  C    0.59198
    13  C    0.41889
    14  C   -0.32448
    15  C    0.09494
    16  C    0.12373
    17  C   -0.20616
    18  C   -0.19205
    19  C   -0.20401
    20  C   -0.21777
    21  C   -0.05287
    22  O   -0.59317
    23  O   -0.69394
    24  Cl   -0.01814
    25  H    0.40182
    26  H    0.40324
    27  H    0.22926
    28  H    0.22355
    29  H    0.20480
    30  H    0.23885
    31  H    0.21018
    32  H    0.19788
    33  H    0.25801
    34  H    0.20278
    35  H    0.20613
    36  H    0.21846
    37  H    0.48894

0C1
54
     1  C   -0.18745
     2  C   -0.25341
     3  C   -0.24279
     4  C   -0.22893
     5  C   -0.24775
     6  C   -0.10131
     7  C    0.01244
     8  C   -0.08951
     9  C   -0.08157
    10  C    0.17541
    11  C    0.32806
    12  C    0.41707
    13  C    0.38865
    14  C    0.07312
    15  C   -0.29123
    16  C   -0.11549
    17  C    0.05598
    18  C   -0.09075
    19  C    0.57074
    20  C    0.60297
    21  C   -0.41753
    22  C   -0.01697
    23  C   -0.76356
    24  C   -0.18617
    25  N   -0.37842
    26  N   -0.51296
    27  N   -0.83861
    28  O   -0.63633
    29  O   -0.57369
    30  O   -0.85029
    31  O   -0.90452
    32  O   -0.52350
    33  F   -0.33104
    34  F   -0.34780
    35  S    2.11457
    36  H    0.20565
    37  H    0.22920
    38  H    0.22978
    39  H    0.22853
    40  H    0.21647
    41  H    0.21216
    42  H    0.20596
    43  H    0.20058
    44  H    0.21154
    45  H    0.20251
    46  H    0.17329
    47  H    0.18829
    48  H    0.25939
    49  H    0.23064
    50  H    0.24668
    51  H    0.23221
    52  H    0.19198
    53  H    0.40130
    54  H    0.40639

0C5
38
     1  O   -0.59211
     2  C    0.75842
     3  C   -0.16495
     4  C   -0.14735
     5  C   -0.22479
     6  C   -0.15712
     7  C   -0.19337
     8  C    0.17703
     9  N   -0.57641
    10  C    0.58862
    11  N   -0.56570
    12  C    0.41513
    13  N   -0.56477
    14  C    0.19740
    15  C   -0.20598
    16  C   -0.17222
    17  C   -0.21334
    18  C   -0.14878
    19  C   -0.19003
    20  C    0.26736
    21  N   -0.30718
    22  C   -0.32555
    23  C    0.09562
    24  N   -0.53378
    25  O   -0.69264
    26  H    0.23048
    27  H    0.20822
    28  H    0.22397
    29  H    0.22734
    30  H    0.40233
    31  H    0.40329
    32  H    0.24966
    33  H    0.20590
    34  H    0.20869
    35  H    0.21716
    36  H    0.21135
    37  H    0.19848
    38  H    0.48961

0C9
40
     1  N   -0.56974
     2  N   -0.54149
     3  N   -0.55052
     4  N   -0.59475
     5  C   -0.15134
     6  C   -0.17215
     7  C   -0.15665
     8  C   -0.23322
     9  C    0.18058
    10  C   -0.19991
    11  C    0.75777
    12  C    0.58065
    13  C    0.43686
    14  C   -0.35370
    15  C    0.09589
    16  C    0.17737
    17  C   -0.19722
    18  C   -0.16674
    19  C   -0.19836
    20  C   -0.15257
    21  C   -0.15393
    22  C    0.75557
    23  O   -0.69047
    24  O   -0.56704
    25  O   -0.59631
    26  O   -0.69516
    27  H    0.40189
    28  H    0.40417
    29  H    0.22744
    30  H    0.22159
    31  H    0.20327
    32  H    0.24143
    33  H    0.21546
    34  H    0.19303
    35  H    0.22036
    36  H    0.20901
    37  H    0.20983
    38  H    0.22801
    39  H    0.49375
    40  H    0.48734

0CG
18
     1  O   -0.98842
     2  P    2.35743
     3  O   -0.94236
     4  O   -0.90282
     5  O   -1.06271
     6  P    2.38196
     7  O   -0.99442
     8  O   -0.90378
     9  O   -0.79653
    10  C   -0.09220
    11  C   -0.02387
    12  C   -0.18136
    13  H    0.51449
    14  H    0.49181
    15  H    0.49219
    16  H    0.22351
    17  H    0.20251
    18  H    0.22455

0CM
21
     1  O   -0.94011
     2  P    2.34686
     3  O   -0.96505
     4  O   -0.91362
     5  O   -1.06020
     6  P    2.37092
     7  O   -0.97298
     8  O   -0.91642
     9  O   -0.79504
    10  C   -0.08256
    11  C   -0.05352
    12  C    0.04166
    13  C   -0.63676
    14  H    0.51386
    15  H    0.48502
    16  H    0.48550
    17  H    0.22086
    18  H    0.19493
    19  H    0.22621
    20  H    0.22348
    21  H    0.22698

0CR
177
     1  N   -1.03905
     2  N   -0.27539
     3  N   -0.07495
     4  C   -0.40040
     5  C   -0.02194
     6  C   -0.21764
     7  C    0.26215
     8  C    0.27604
     9  C   -0.27635
    10  C    0.00089
    11  C   -0.39984
    12  C   -0.02261
    13  C   -0.21610
    14  C    0.26462
    15  C    0.27579
    16  C   -0.27606
    17  C    0.00065
    18  C   -0.40017
    19  C   -0.02209
    20  C   -0.21927
    21  C    0.26362
    22  C    0.27801
    23  C   -0.27708
    24  C    0.00043
    25  C   -0.39923
    26  C    0.00055
    27  C   -0.28024
    28  C    0.27761
    29  C    0.25958
    30  C   -0.22121
    31  C   -0.02625
    32  C   -0.39951
    33  C    0.00158
    34  C   -0.27893
    35  C    0.27527
    36  C    0.25869
    37  C   -0.21954
    38  C   -0.02541
    39  C   -0.39912
    40  C    0.00105
    41  C   -0.27959
    42  C    0.27522
    43  C    0.25879
    44  C   -0.22027
    45  C   -0.02560
    46  C   -0.05304
    47  C   -0.05463
    48  C   -0.22345
    49  C   -0.04654
    50  C   -0.22369
    51  C   -0.05427
    52  C   -0.05657
    53  C   -0.22160
    54  C   -0.06266
    55  O   -0.56057
    56  O   -0.53311
    57  O   -0.51989
    58  O   -0.56012
    59  O   -0.53331
    60  O   -0.51961
    61  O   -0.55885
    62  O   -0.53180
    63  O   -0.51790
    64  O   -0.55905
    65  O   -0.56189
    66  O   -0.56077
    67  C   -0.27007
    68  C   -0.16252
    69  C   -0.20407
    70  C    0.00410
    71  C   -0.20306
    72  C   -0.16965
    73  C   -0.40248
    74  C   -0.15733
    75  O   -0.90055
    76  O   -0.90923
    77  S    2.12711
    78  C   -0.04948
    79  C    0.06867
    80  C   -0.07762
    81  N   -0.17049
    82  C   -0.05682
    83  C    0.06728
    84  C   -0.07406
    85  N   -0.27847
    86  N   -0.07597
    87  N   -0.17086
    88  C   -0.16741
    89  C   -0.48191
    90  C    0.78135
    91  O   -0.68047
    92  O   -0.58538
    93  C    0.78112
    94  O   -0.68040
    95  O   -0.58552
    96  C   -0.16730
    97  C   -0.48243
    98  N   -0.27821
    99  N   -0.07522
   100  N   -0.17069
   101  C   -0.05690
   102  C    0.06720
   103  C   -0.07616
   104  H    0.40547
   105  H    0.39102
   106  H    0.21739
   107  H    0.19596
   108  H    0.21353
   109  H    0.21146
   110  H    0.19574
   111  H    0.21724
   112  H    0.21354
   113  H    0.21132
   114  H    0.19566
   115  H    0.21742
   116  H    0.21365
   117  H    0.21107
   118  H    0.19502
   119  H    0.21492
   120  H    0.20975
   121  H    0.20830
   122  H    0.21497
   123  H    0.19533
   124  H    0.20972
   125  H    0.20825
   126  H    0.21472
   127  H    0.19541
   128  H    0.20932
   129  H    0.20856
   130  H    0.16745
   131  H    0.16760
   132  H    0.17073
   133  H    0.20804
   134  H    0.16661
   135  H    0.16822
   136  H    0.21024
   137  H    0.16552
   138  H    0.16939
   139  H    0.21320
   140  H    0.16689
   141  H    0.18868
   142  H    0.19454
   143  H    0.20646
   144  H    0.16622
   145  H    0.17096
   146  H    0.16680
   147  H    0.24034
   148  H    0.21293
   149  H    0.21486
   150  H    0.23914
   151  H    0.22996
   152  H    0.20915
   153  H    0.21240
   154  H    0.20994
   155  H    0.16712
   156  H    0.19440
   157  H    0.23502
   158  H    0.18868
   159  H    0.19479
   160  H    0.23410
   161  H    0.22285
   162  H    0.22500
   163  H    0.22785
   164  H    0.24851
   165  H    0.49169
   166  H    0.49166
   167  H    0.22432
   168  H    0.22302
   169  H    0.24900
   170  H    0.22806
   171  H    0.18767
   172  H    0.19453
   173  H    0.23566
   174  H    0.19599
   175  H    0.21509
   176  H    0.19356
   177  H    0.22090

0CX
63
     1  O   -0.54339
     2  C    0.53695
     3  C   -0.29885
     4  C   -0.55575
     5  C    0.15743
     6  O   -0.75339
     7  C   -0.41550
     8  C   -0.39674
     9  C   -0.38514
    10  C    0.12597
    11  C   -0.38704
    12  C   -0.56469
    13  O   -0.59296
    14  C   -0.11269
    15  C   -0.11358
    16  C   -0.23114
    17  C   -0.19495
    18  C   -0.40709
    19  C    0.15733
    20  C   -0.40963
    21  O   -0.74495
    22  C   -0.24171
    23  C   -0.17755
    24  C   -0.18155
    25  C   -0.23026
    26  C   -0.21617
    27  C   -0.45863
    28  C    0.80207
    29  O   -0.58758
    30  H    0.24459
    31  H    0.17829
    32  H    0.20309
    33  H    0.21952
    34  H    0.16551
    35  H    0.45152
    36  H    0.21855
    37  H    0.18739
    38  H    0.20460
    39  H    0.20733
    40  H    0.18936
    41  H    0.20606
    42  H    0.20399
    43  H    0.19097
    44  H    0.19641
    45  H    0.20557
    46  H    0.19405
    47  H    0.18695
    48  H    0.20397
    49  H    0.21267
    50  H    0.20266
    51  H    0.21622
    52  H    0.20092
    53  H    0.15993
    54  H    0.20536
    55  H    0.19450
    56  H    0.44632
    57  H    0.21371
    58  H    0.20089
    59  H    0.19422
    60  H    0.21457
    61  H    0.23578
    62  H    0.24711
    63  H    0.21860

0D3
43
     1  C    0.66505
     2  O   -0.63574
     3  C   -0.28467
     4  C   -0.40434
     5  C   -0.02502
     6  C   -0.21667
     7  C   -0.20135
     8  C   -0.20925
     9  C   -0.20080
    10  C   -0.18133
    11  C   -0.46059
    12  S   -0.07229
    13  N   -0.60262
    14  C   -0.08632
    15  C    0.64830
    16  O   -0.63864
    17  C   -0.57183
    18  N   -0.59611
    19  C   -0.26813
    20  C    0.63955
    21  O   -0.61695
    22  N   -0.76276
    23  H    0.23003
    24  H    0.22263
    25  H    0.21507
    26  H    0.19849
    27  H    0.19753
    28  H    0.19660
    29  H    0.19756
    30  H    0.23039
    31  H    0.19687
    32  H    0.20518
    33  H    0.13225
    34  H    0.39908
    35  H    0.23903
    36  H    0.19343
    37  H    0.21985
    38  H    0.19650
    39  H    0.40468
    40  H    0.21794
    41  H    0.21968
    42  H    0.37458
    43  H    0.39515

0DB
67
     1  C   -0.31336
     2  C   -0.37536
     3  C   -0.39665
     4  C   -0.00340
     5  C   -0.21159
     6  C   -0.21590
     7  C   -0.19217
     8  C   -0.19305
     9  C   -0.21695
    10  C    0.79919
    11  O   -0.61142
    12  O   -0.68125
    13  C   -0.36311
    14  C   -0.10910
    15  C   -0.37802
    16  C   -0.40140
    17  C   -0.38389
    18  C   -0.36691
    19  C    0.68245
    20  O   -0.64081
    21  N   -0.61290
    22  C   -0.09836
    23  C    0.78126
    24  O   -0.58299
    25  C   -0.40034
    26  C   -0.08629
    27  C   -0.01123
    28  C   -0.07963
    29  N   -0.52310
    30  C    0.15157
    31  C   -0.20538
    32  C   -0.22312
    33  C   -0.23045
    34  C   -0.20143
    35  O   -0.69030
    36  H    0.26542
    37  H    0.21028
    38  H    0.20341
    39  H    0.20806
    40  H    0.19949
    41  H    0.20669
    42  H    0.20539
    43  H    0.19815
    44  H    0.19714
    45  H    0.19733
    46  H    0.47962
    47  H    0.21508
    48  H    0.20321
    49  H    0.20892
    50  H    0.20682
    51  H    0.21496
    52  H    0.21232
    53  H    0.21117
    54  H    0.19371
    55  H    0.20850
    56  H    0.15939
    57  H    0.39026
    58  H    0.25178
    59  H    0.20393
    60  H    0.22850
    61  H    0.21153
    62  H    0.39736
    63  H    0.18740
    64  H    0.20376
    65  H    0.20788
    66  H    0.20632
    67  H    0.49161

0DI
48
     1  C   -0.19053
     2  F   -0.33910
     3  N   -0.45555
     4  O   -0.62140
     5  Cl    0.00205
     6  C   -0.18919
     7  F   -0.32908
     8  N   -0.46750
     9  O   -0.59202
    10  C   -0.18411
    11  N   -0.82035
    12  C   -0.19093
    13  C    0.65336
    14  C   -0.08250
    15  C   -0.41062
    16  C   -0.00571
    17  C   -0.23780
    18  C   -0.01986
    19  C   -0.22863
    20  C   -0.17174
    21  C   -0.22541
    22  C    0.62475
    23  C   -0.14760
    24  C    0.41936
    25  C   -0.23915
    26  C   -0.23990
    27  C    0.39518
    28  C   -0.26110
    29  H    0.19035
    30  H    0.22360
    31  H    0.24343
    32  H    0.19049
    33  H    0.20465
    34  H    0.19813
    35  H    0.35269
    36  H    0.35489
    37  H    0.24494
    38  H    0.18811
    39  H    0.20468
    40  H    0.19734
    41  H    0.21465
    42  H    0.21254
    43  H    0.22043
    44  H    0.21146
    45  H    0.20888
    46  H    0.23100
    47  H    0.22915
    48  H    0.23365

0DQ
19
     1  N   -0.75925
     2  C    0.02907
     3  C    0.00776
     4  N   -0.18556
     5  N   -0.33495
     6  S    0.45508
     7  C   -0.04458
     8  C   -0.17538
     9  C   -0.18651
    10  C   -0.20019
    11  C   -0.19061
    12  C   -0.22830
    13  H    0.39571
    14  H    0.22185
    15  H    0.20575
    16  H    0.20356
    17  H    0.20347
    18  H    0.19667
    19  H    0.38640

0DV
76
     1  C   -0.56006
     2  C   -0.22568
     3  C   -0.55914
     4  C    0.00714
     5  C   -0.01328
     6  C   -0.41422
     7  C   -0.34167
     8  C   -0.07946
     9  C   -0.57898
    10  C   -0.19371
    11  C    0.02313
    12  C   -0.23432
    13  C   -0.00708
    14  O   -0.74402
    15  C   -0.37088
    16  C   -0.36328
    17  C   -0.25419
    18  C   -0.22757
    19  C   -0.58520
    20  C    0.12445
    21  O   -0.74940
    22  C    0.05113
    23  O   -0.58441
    24  C    0.39943
    25  O   -0.59499
    26  C    0.07296
    27  C   -0.02613
    28  O   -0.74077
    29  C    0.10737
    30  O   -0.74795
    31  C    0.10152
    32  O   -0.73792
    33  C    0.08420
    34  O   -0.75148
    35  H    0.17572
    36  H    0.19420
    37  H    0.19606
    38  H    0.21543
    39  H    0.20125
    40  H    0.18990
    41  H    0.18238
    42  H    0.20180
    43  H    0.19801
    44  H    0.19287
    45  H    0.19746
    46  H    0.23204
    47  H    0.19146
    48  H    0.18876
    49  H    0.18271
    50  H    0.21102
    51  H    0.15441
    52  H    0.15594
    53  H    0.44491
    54  H    0.18960
    55  H    0.20063
    56  H    0.18762
    57  H    0.19276
    58  H    0.20970
    59  H    0.19981
    60  H    0.19927
    61  H    0.22903
    62  H    0.19662
    63  H    0.16858
    64  H    0.46441
    65  H    0.21874
    66  H    0.17084
    67  H    0.22437
    68  H    0.16173
    69  H    0.18627
    70  H    0.45129
    71  H    0.18877
    72  H    0.45511
    73  H    0.17509
    74  H    0.47495
    75  H    0.20039
    76  H    0.46256

0E1
30
     1  C   -0.21317
     2  C    0.27345
     3  N   -0.28966
     4  C   -0.11793
     5  C   -0.08702
     6  C    0.24170
     7  N   -0.45403
     8  C    0.53949
     9  O   -0.68929
    10  C   -0.03841
    11  O   -0.58655
    12  C    0.12647
    13  C   -0.19731
    14  C   -0.57910
    15  C   -0.57655
    16  C   -0.43463
    17  H    0.22070
    18  H    0.17453
    19  H    0.20229
    20  H    0.16523
    21  H    0.20222
    22  H    0.19549
    23  H    0.19112
    24  H    0.20547
    25  H    0.21475
    26  H    0.19515
    27  H    0.18561
    28  H    0.22492
    29  H    0.22771
    30  H    0.47737

0EC
40
     1  C    0.58461
     2  N   -0.53061
     3  C    0.18806
     4  C   -0.15953
     5  C    0.44986
     6  N   -0.74930
     7  N   -0.57824
     8  C   -0.27739
     9  C    0.30064
    10  O   -0.49548
    11  C    0.27333
    12  O   -0.49941
    13  C   -0.26355
    14  N   -0.47274
    15  C   -0.20856
    16  C   -0.18657
    17  N   -0.66425
    18  C   -0.18621
    19  C   -0.20828
    20  C   -0.21942
    21  C   -0.21803
    22  H    0.22885
    23  H    0.19503
    24  H    0.33459
    25  H    0.16953
    26  H    0.21433
    27  H    0.19105
    28  H    0.18924
    29  H    0.37133
    30  H    0.19176
    31  H    0.38975
    32  H    0.19217
    33  H    0.22367
    34  H    0.15651
    35  H    0.17321
    36  H    0.19710
    37  H    0.17226
    38  H    0.19928
    39  H    0.16589
    40  H    0.16555

0EN
63
     1  O   -0.59429
     2  C    0.61589
     3  C    0.20288
     4  C   -0.22464
     5  C   -0.28994
     6  C    0.11208
     7  O   -0.45636
     8  N   -0.45203
     9  C    0.13593
    10  C   -0.18786
    11  C   -0.20087
    12  C   -0.01362
    13  C   -0.02648
    14  C   -0.56931
    15  C   -0.58777
    16  C   -0.56889
    17  C   -0.20748
    18  C   -0.17293
    19  C   -0.11277
    20  C    0.66688
    21  N   -0.62632
    22  C    0.18039
    23  C   -0.59964
    24  C   -0.58422
    25  C   -0.59937
    26  O   -0.63503
    27  C   -0.06039
    28  C   -0.18857
    29  C   -0.22573
    30  C    0.03849
    31  N   -0.42798
    32  C    0.05368
    33  H    0.24101
    34  H    0.22164
    35  H    0.20340
    36  H    0.20987
    37  H    0.20293
    38  H    0.20580
    39  H    0.19344
    40  H    0.19341
    41  H    0.20013
    42  H    0.20111
    43  H    0.20022
    44  H    0.19423
    45  H    0.19465
    46  H    0.20237
    47  H    0.21250
    48  H    0.22708
    49  H    0.24362
    50  H    0.38433
    51  H    0.19468
    52  H    0.19603
    53  H    0.23654
    54  H    0.19379
    55  H    0.21234
    56  H    0.19767
    57  H    0.23854
    58  H    0.19642
    59  H    0.18855
    60  H    0.20702
    61  H    0.20759
    62  H    0.19004
    63  H    0.21532

0EY
38
     1  C    0.57149
     2  C   -0.32818
     3  C    0.07091
     4  C   -0.20097
     5  C    0.06199
     6  C   -0.05810
     7  N   -0.42101
     8  N   -0.56920
     9  O   -0.64176
    10  C    0.75706
    11  O   -0.58548
    12  N   -0.26408
    13  N   -0.07180
    14  N   -0.19636
    15  C    0.28320
    16  O   -0.55846
    17  C    0.07205
    18  C   -0.02975
    19  O   -0.72555
    20  C    0.09151
    21  O   -0.72819
    22  C    0.09075
    23  O   -0.73944
    24  H    0.24015
    25  H    0.22251
    26  H    0.21882
    27  H    0.24297
    28  H    0.23980
    29  H    0.42668
    30  H    0.23577
    31  H    0.24035
    32  H    0.16181
    33  H    0.17038
    34  H    0.44881
    35  H    0.17755
    36  H    0.44689
    37  H    0.19140
    38  H    0.45546

0F4
57
     1  F   -0.35333
     2  C    1.06871
     3  F   -0.36197
     4  F   -0.35800
     5  C   -0.14644
     6  C   -0.18622
     7  C   -0.18308
     8  C   -0.18038
     9  C    0.15948
    10  N   -0.59954
    11  C    0.76524
    12  O   -0.65119
    13  N   -0.59797
    14  C    0.15891
    15  C   -0.25121
    16  C   -0.18173
    17  C   -0.25178
    18  C    0.16706
    19  N   -0.58913
    20  C    0.16997
    21  C   -0.24659
    22  C   -0.17329
    23  C   -0.08870
    24  C    0.18087
    25  N   -0.56305
    26  C    0.59938
    27  O   -0.63666
    28  C   -0.15780
    29  C   -0.11385
    30  C    0.08460
    31  C   -0.22011
    32  C   -0.29388
    33  C    0.00616
    34  N   -0.47283
    35  C   -0.27725
    36  C   -0.23513
    37  C   -0.20474
    38  H    0.22093
    39  H    0.21128
    40  H    0.24124
    41  H    0.38355
    42  H    0.38230
    43  H    0.19929
    44  H    0.20464
    45  H    0.22051
    46  H    0.38673
    47  H    0.20305
    48  H    0.20365
    49  H    0.40489
    50  H    0.21353
    51  H    0.21170
    52  H    0.21136
    53  H    0.20601
    54  H    0.22456
    55  H    0.24110
    56  H    0.21973
    57  H    0.42540

0FG
56
     1  N   -0.82577
     2  C   -0.08093
     3  C   -0.40655
     4  C   -0.18374
     5  C   -0.58221
     6  C   -0.57004
     7  C    0.66158
     8  O   -0.62306
     9  N   -0.61768
    10  C   -0.08386
    11  C    0.65277
    12  O   -0.62896
    13  C   -0.39089
    14  C   -0.00445
    15  C   -0.21375
    16  C   -0.19620
    17  C   -0.19107
    18  C   -0.18161
    19  C   -0.20289
    20  C   -0.05466
    21  C   -0.18948
    22  C   -0.25166
    23  C    0.39989
    24  C   -0.25073
    25  C   -0.18876
    26  C   -0.19157
    27  N   -0.60077
    28  F   -0.34112
    29  H    0.34137
    30  H    0.35789
    31  H    0.20183
    32  H    0.18652
    33  H    0.20358
    34  H    0.18183
    35  H    0.20053
    36  H    0.19116
    37  H    0.19179
    38  H    0.19476
    39  H    0.19588
    40  H    0.19046
    41  H    0.40018
    42  H    0.24038
    43  H    0.20805
    44  H    0.19505
    45  H    0.20200
    46  H    0.19163
    47  H    0.19674
    48  H    0.19923
    49  H    0.19895
    50  H    0.21148
    51  H    0.22342
    52  H    0.22367
    53  H    0.21266
    54  H    0.20648
    55  H    0.20522
    56  H    0.38545

0FN
18
     1  O   -0.48463
     2  C    0.54223
     3  C   -0.09946
     4  C   -0.15269
     5  C   -0.16558
     6  C   -0.16515
     7  C   -0.15322
     8  C   -0.09968
     9  C    0.54280
    10  O   -0.48416
    11  C   -0.45975
    12  C    0.29346
    13  N   -0.28259
    14  H    0.22579
    15  H    0.21546
    16  H    0.21548
    17  H    0.22589
    18  H    0.28581

0FR
25
     1  C   -0.23265
     2  C   -0.19931
     3  C   -0.21293
     4  C   -0.17787
     5  C   -0.06234
     6  C    0.14341
     7  N   -0.50963
     8  C    0.03808
     9  C   -0.17590
    10  C    0.45412
    11  O   -0.55719
    12  C    0.20255
    13  O   -0.44745
    14  C    0.11936
    15  C   -0.29447
    16  C   -0.22644
    17  H    0.20026
    18  H    0.20237
    19  H    0.20279
    20  H    0.23156
    21  H    0.39779
    22  H    0.23706
    23  H    0.20530
    24  H    0.22234
    25  H    0.23920

0FV
39
     1  C   -0.08724
     2  O   -0.80724
     3  C    0.36434
     4  F   -0.35252
     5  C   -0.01812
     6  C   -0.60276
     7  C   -0.40257
     8  C   -0.39401
     9  C   -0.21228
    10  C    0.02452
    11  C   -0.61403
    12  C   -0.59438
    13  P    2.38060
    14  O   -0.99819
    15  O   -0.90604
    16  O   -1.06106
    17  P    2.35763
    18  O   -0.94242
    19  O   -0.90309
    20  O   -0.99242
    21  H    0.19427
    22  H    0.21345
    23  H    0.21452
    24  H    0.21384
    25  H    0.19695
    26  H    0.19977
    27  H    0.21667
    28  H    0.20381
    29  H    0.19675
    30  H    0.18722
    31  H    0.20792
    32  H    0.20342
    33  H    0.20853
    34  H    0.20582
    35  H    0.20376
    36  H    0.19641
    37  H    0.49117
    38  H    0.51424
    39  H    0.49275

0G4
42
     1  F   -0.34618
     2  C    0.26105
     3  C    0.37192
     4  N   -0.72608
     5  N   -0.52043
     6  C    0.69941
     7  O   -0.62385
     8  C    0.02040
     9  N   -0.41731
    10  C    0.30961
    11  O   -0.60256
    12  C   -0.49615
    13  S    0.15043
    14  C    0.00852
    15  C   -0.05062
    16  O   -0.80035
    17  P    2.37214
    18  O   -0.96839
    19  O   -0.91734
    20  O   -1.05995
    21  P    2.27085
    22  O   -0.89581
    23  O   -0.90908
    24  N   -1.19302
    25  P    2.23478
    26  O   -0.94801
    27  O   -0.95151
    28  O   -0.91284
    29  H    0.38399
    30  H    0.39821
    31  H    0.25020
    32  H    0.19959
    33  H    0.21848
    34  H    0.25294
    35  H    0.19771
    36  H    0.22036
    37  H    0.19506
    38  H    0.48174
    39  H    0.46529
    40  H    0.39336
    41  H    0.51500
    42  H    0.46841

0GD
47
     1  C   -0.58765
     2  C    0.03915
     3  C   -0.27408
     4  C   -0.29937
     5  C    0.40331
     6  N   -0.76581
     7  N   -0.52353
     8  C    0.21885
     9  C   -0.06218
    10  C   -0.16260
    11  C   -0.20952
    12  C   -0.17374
    13  C   -0.19118
    14  C   -0.01573
    15  C   -0.19263
    16  N   -0.65262
    17  C   -0.16463
    18  C   -0.39383
    19  C    0.00039
    20  C   -0.27466
    21  C    0.41026
    22  F   -0.34523
    23  C   -0.27389
    24  C   -0.17496
    25  C   -0.22374
    26  H    0.21334
    27  H    0.20472
    28  H    0.20620
    29  H    0.19806
    30  H    0.19739
    31  H    0.36999
    32  H    0.38293
    33  H    0.22596
    34  H    0.19633
    35  H    0.19832
    36  H    0.20306
    37  H    0.19172
    38  H    0.16049
    39  H    0.34106
    40  H    0.18650
    41  H    0.15684
    42  H    0.19590
    43  H    0.21285
    44  H    0.21715
    45  H    0.20508
    46  H    0.21924
    47  H    0.20651

0GO
88
     1  N   -0.52085
     2  C    0.08653
     3  C   -0.38289
     4  C   -0.37966
     5  C   -0.18974
     6  C   -0.40218
     7  C   -0.16331
     8  N   -0.45742
     9  C    0.66713
    10  O   -0.62206
    11  C   -0.07242
    12  C    0.65207
    13  N   -0.63103
    14  O   -0.60230
    15  C   -0.19431
    16  C   -0.36156
    17  C   -0.57073
    18  C   -0.57822
    19  C   -0.02990
    20  C    0.13623
    21  C   -0.20863
    22  N   -0.63862
    23  C   -0.19226
    24  C   -0.41879
    25  C    0.00277
    26  C   -0.19482
    27  C   -0.18135
    28  C   -0.20699
    29  C   -0.18847
    30  C   -0.21373
    31  O   -0.74374
    32  C   -0.00725
    33  C   -0.20259
    34  C   -0.17767
    35  C   -0.22095
    36  C   -0.00566
    37  C   -0.22405
    38  C   -0.20294
    39  C   -0.56520
    40  C   -0.56500
    41  H    0.18912
    42  H    0.22978
    43  H    0.19790
    44  H    0.21328
    45  H    0.19748
    46  H    0.15794
    47  H    0.21309
    48  H    0.21871
    49  H    0.19197
    50  H    0.17115
    51  H    0.21210
    52  H    0.38911
    53  H    0.18679
    54  H    0.15073
    55  H    0.18953
    56  H    0.19812
    57  H    0.18592
    58  H    0.18710
    59  H    0.19824
    60  H    0.18601
    61  H    0.20231
    62  H    0.23933
    63  H    0.23277
    64  H    0.19690
    65  H    0.16393
    66  H    0.18366
    67  H    0.34157
    68  H    0.15863
    69  H    0.19067
    70  H    0.19410
    71  H    0.20447
    72  H    0.19507
    73  H    0.19923
    74  H    0.19736
    75  H    0.19402
    76  H    0.19578
    77  H    0.45253
    78  H    0.20293
    79  H    0.20092
    80  H    0.20039
    81  H    0.19819
    82  H    0.19525
    83  H    0.19959
    84  H    0.19055
    85  H    0.19403
    86  H    0.19973
    87  H    0.19392
    88  H    0.19068

0G
38
     1  O   -0.93950
     2  P    2.33841
     3  O   -1.01793
     4  O   -0.93354
     5  O   -0.80218
     6  C   -0.03597
     7  C    0.09502
     8  O   -0.58190
     9  C    0.08843
    10  O   -0.71950
    11  C    0.09113
    12  O   -0.71223
    13  C    0.29870
    14  N   -0.40698
    15  C    0.18736
    16  N   -0.43479
    17  C    0.57210
    18  O   -0.59057
    19  C   -0.01441
    20  N   -0.57283
    21  C    0.60829
    22  N   -0.75529
    23  N   -0.57371
    24  C    0.34540
    25  H    0.51107
    26  H    0.49035
    27  H    0.21348
    28  H    0.18209
    29  H    0.21396
    30  H    0.17350
    31  H    0.44482
    32  H    0.18357
    33  H    0.44280
    34  H    0.21785
    35  H    0.21343
    36  H    0.40465
    37  H    0.37242
    38  H    0.40250

0GT
69
     1  F   -0.37975
     2  C    0.61810
     3  F   -0.38094
     4  C   -0.46064
     5  C   -0.10331
     6  C    0.00401
     7  N   -0.52183
     8  C    0.14748
     9  C   -0.07201
    10  C   -0.23318
    11  C   -0.03266
    12  C   -0.20825
    13  C   -0.21004
    14  C   -0.39171
    15  C   -0.23291
    16  C    0.13774
    17  C   -0.05733
    18  C   -0.58859
    19  S    1.97616
    20  C   -0.57227
    21  O   -0.92239
    22  O   -0.92556
    23  N   -0.67204
    24  C   -0.19001
    25  C   -0.01543
    26  C   -0.22388
    27  C   -0.01180
    28  C   -0.21837
    29  C   -0.17323
    30  C   -0.20443
    31  C   -0.02664
    32  C   -0.56823
    33  C   -0.58737
    34  C   -0.56828
    35  O   -0.75293
    36  H    0.15108
    37  H    0.22139
    38  H    0.22316
    39  H    0.21463
    40  H    0.39759
    41  H    0.19924
    42  H    0.20813
    43  H    0.20419
    44  H    0.24120
    45  H    0.19475
    46  H    0.23055
    47  H    0.15741
    48  H    0.22619
    49  H    0.24596
    50  H    0.22387
    51  H    0.22596
    52  H    0.26659
    53  H    0.34685
    54  H    0.16418
    55  H    0.20288
    56  H    0.19861
    57  H    0.21059
    58  H    0.20255
    59  H    0.20430
    60  H    0.20164
    61  H    0.19673
    62  H    0.19423
    63  H    0.19926
    64  H    0.20292
    65  H    0.20016
    66  H    0.19205
    67  H    0.19759
    68  H    0.20017
    69  H    0.47593

0GY
20
     1  C    0.72671
     2  C   -0.21271
     3  C   -0.06283
     4  C   -0.19333
     5  C    0.22102
     6  O   -0.70242
     7  C    0.70918
     8  O   -0.56840
     9  O   -0.67214
    10  C    0.75307
    11  O   -0.66939
    12  O   -0.56749
    13  O   -0.67324
    14  O   -0.55965
    15  H    0.24235
    16  H    0.26315
    17  H    0.49923
    18  H    0.48329
    19  H    0.49247
    20  H    0.49113

0H5
32
     1  C    0.14684
     2  C   -0.22228
     3  C   -0.22048
     4  C    0.26151
     5  C   -0.33735
     6  C   -0.34911
     7  C    0.31027
     8  C   -0.26581
     9  C   -0.15137
    10  C   -0.11569
    11  N   -0.48126
    12  N   -0.54683
    13  C    0.43718
    14  O   -0.51214
    15  N   -0.54958
    16  C    0.30705
    17  N   -0.33243
    18  N   -0.19892
    19  C   -0.02625
    20  H    0.20255
    21  H    0.16996
    22  H    0.19887
    23  H    0.17001
    24  H    0.18318
    25  H    0.26976
    26  H    0.19293
    27  H    0.19906
    28  H    0.21459
    29  H    0.21435
    30  H    0.22231
    31  H    0.39942
    32  H    0.20963

0H9
31
     1  C   -0.21963
     2  C   -0.19259
     3  C   -0.17604
     4  C   -0.28462
     5  C   -0.22825
     6  C   -0.20320
     7  C   -0.19020
     8  C   -0.54376
     9  C   -0.05346
    10  C    0.30297
    11  N   -0.65084
    12  O   -0.89981
    13  O   -0.87938
    14  O   -0.89730
    15  O   -0.51336
    16  S    2.17157
    17  H    0.16896
    18  H    0.19649
    19  H    0.16857
    20  H    0.20020
    21  H    0.20768
    22  H    0.20959
    23  H    0.21872
    24  H    0.17908
    25  H    0.20860
    26  H    0.19647
    27  H    0.16397
    28  H    0.23462
    29  H    0.25093
    30  H    0.34250
    31  H    0.51151

0HN
18
     1  O   -0.58753
     2  C    0.75842
     3  O   -0.69134
     4  C   -0.15792
     5  C   -0.20015
     6  C    0.24335
     7  O   -0.52132
     8  C    0.27965
     9  O   -0.51769
    10  C    0.26970
    11  C   -0.24484
    12  C   -0.16227
    13  H    0.49196
    14  H    0.24607
    15  H    0.15509
    16  H    0.22195
    17  H    0.22934
    18  H    0.18753

0HX
41
     1  C   -0.38201
     2  C   -0.57128
     3  C    0.42798
     4  C   -0.07180
     5  C    0.18768
     6  C    0.73632
     7  C   -0.21236
     8  C    0.10426
     9  C    0.65193
    10  C   -0.65431
    11  N   -0.62226
    12  C    0.12250
    13  C   -0.57064
    14  C   -0.38546
    15  O   -0.59004
    16  O   -0.54489
    17  O   -0.66714
    18  O   -0.57961
    19  O   -0.70918
    20  O   -0.59183
    21  H    0.19314
    22  H    0.19773
    23  H    0.19079
    24  H    0.19216
    25  H    0.21052
    26  H    0.16176
    27  H    0.26018
    28  H    0.23605
    29  H    0.17575
    30  H    0.23191
    31  H    0.20600
    32  H    0.20917
    33  H    0.37571
    34  H    0.17881
    35  H    0.19065
    36  H    0.20357
    37  H    0.17040
    38  H    0.19739
    39  H    0.19950
    40  H    0.49143
    41  H    0.44952

0IU
98
     1  C   -0.36853
     2  C   -0.36637
     3  C    0.63579
     4  O   -0.63066
     5  N   -0.43879
     6  N   -0.45046
     7  C    0.67741
     8  O   -0.64057
     9  C   -0.27902
    10  C   -0.01555
    11  C   -0.56266
    12  C   -0.02854
    13  C   -0.20857
    14  C   -0.21330
    15  C   -0.19072
    16  C   -0.18901
    17  C   -0.21000
    18  C    0.65914
    19  O   -0.61145
    20  C   -0.27242
    21  C   -0.48024
    22  C   -0.38163
    23  C    0.12900
    24  C   -0.38461
    25  S    0.28349
    26  C    0.25578
    27  N   -0.51311
    28  N   -0.77527
    29  C    0.12195
    30  C   -0.04669
    31  C   -0.38734
    32  C   -0.20171
    33  C   -0.37864
    34  C   -0.37164
    35  C   -0.37551
    36  C   -0.36994
    37  C   -0.39154
    38  N   -0.64962
    39  O   -0.75000
    40  C    0.11711
    41  C   -0.41496
    42  C   -0.18418
    43  C   -0.57116
    44  C   -0.58100
    45  O   -0.72936
    46  H    0.18999
    47  H    0.22554
    48  H    0.18916
    49  H    0.18737
    50  H    0.19769
    51  H    0.20159
    52  H    0.22942
    53  H    0.22591
    54  H    0.20456
    55  H    0.22032
    56  H    0.17537
    57  H    0.22223
    58  H    0.20224
    59  H    0.20914
    60  H    0.20068
    61  H    0.20132
    62  H    0.20073
    63  H    0.25766
    64  H    0.21303
    65  H    0.24774
    66  H    0.20205
    67  H    0.19167
    68  H    0.24113
    69  H    0.37657
    70  H    0.39321
    71  H    0.18517
    72  H    0.24633
    73  H    0.20075
    74  H    0.19990
    75  H    0.19560
    76  H    0.19441
    77  H    0.18541
    78  H    0.18495
    79  H    0.19399
    80  H    0.19449
    81  H    0.18268
    82  H    0.18619
    83  H    0.19448
    84  H    0.18346
    85  H    0.20161
    86  H    0.37997
    87  H    0.44574
    88  H    0.18862
    89  H    0.18442
    90  H    0.21103
    91  H    0.20359
    92  H    0.18765
    93  H    0.19228
    94  H    0.19209
    95  H    0.19690
    96  H    0.18697
    97  H    0.19125
    98  H    0.43880

0J3
54
     1  C   -0.20482
     2  C   -0.18820
     3  N   -0.50285
     4  C   -0.36443
     5  C   -0.19296
     6  C   -0.18383
     7  N   -0.47838
     8  C    0.14523
     9  C   -0.18954
    10  C   -0.08441
    11  C    0.01560
    12  N   -0.40449
    13  C    0.15270
    14  C   -0.17980
    15  C   -0.13570
    16  C    1.07121
    17  F   -0.35728
    18  F   -0.36276
    19  F   -0.35529
    20  C   -0.26733
    21  C    0.20663
    22  N   -0.59143
    23  C   -0.19742
    24  C   -0.02768
    25  C   -0.18670
    26  C   -0.17022
    27  C   -0.18240
    28  C   -0.18118
    29  C    0.07022
    30  N    0.46904
    31  O   -0.35990
    32  O   -0.36296
    33  H    0.20680
    34  H    0.18066
    35  H    0.20158
    36  H    0.16405
    37  H    0.15568
    38  H    0.19394
    39  H    0.19439
    40  H    0.20150
    41  H    0.16239
    42  H    0.18157
    43  H    0.19662
    44  H    0.19476
    45  H    0.19966
    46  H    0.23443
    47  H    0.22290
    48  H    0.37950
    49  H    0.19602
    50  H    0.19887
    51  H    0.24338
    52  H    0.21530
    53  H    0.21633
    54  H    0.24101

0J7
39
     1  O   -0.59626
     2  C    0.63313
     3  N   -0.58462
     4  C    0.15630
     5  C   -0.16054
     6  C   -0.20708
     7  C   -0.18822
     8  C   -0.19594
     9  C   -0.08462
    10  C    0.33687
    11  N   -0.37613
    12  N   -0.08270
    13  N   -0.03717
    14  N   -0.30490
    15  C   -0.11914
    16  C   -0.17130
    17  C   -0.19687
    18  C   -0.14836
    19  C   -0.07544
    20  C   -0.12353
    21  C    0.39859
    22  N   -0.46081
    23  C    0.07959
    24  C   -0.26428
    25  C    0.07648
    26  N   -0.47004
    27  H    0.38763
    28  H    0.27352
    29  H    0.20553
    30  H    0.20907
    31  H    0.18803
    32  H    0.41570
    33  H    0.18079
    34  H    0.20636
    35  H    0.23212
    36  H    0.25946
    37  H    0.19923
    38  H    0.21301
    39  H    0.19656

0JB
34
     1  O   -0.63123
     2  C    0.63944
     3  C   -0.13874
     4  C    0.15268
     5  N   -0.52141
     6  C    0.22641
     7  N   -0.48333
     8  C    0.10073
     9  C   -0.15865
    10  C   -0.21617
    11  C   -0.17939
    12  N   -0.58105
    13  C    0.15485
    14  C   -0.16203
    15  C   -0.20600
    16  C   -0.18678
    17  C   -0.19514
    18  C   -0.08437
    19  C    0.33705
    20  N   -0.37540
    21  N   -0.08101
    22  N   -0.03706
    23  N   -0.30789
    24  H    0.43317
    25  H    0.20696
    26  H    0.21847
    27  H    0.20853
    28  H    0.18419
    29  H    0.39008
    30  H    0.27093
    31  H    0.20658
    32  H    0.21026
    33  H    0.18892
    34  H    0.41640

0JG
50
     1  N   -0.75155
     2  C    0.41296
     3  C   -0.15813
     4  C    0.38447
     5  N   -0.38803
     6  C   -0.04663
     7  C   -0.13196
     8  C   -0.04543
     9  O   -0.71998
    10  C    0.19420
    11  C   -0.39698
    12  C   -0.37178
    13  C    0.79369
    14  O   -0.51950
    15  C   -0.21934
    16  O   -0.57820
    17  C    0.27453
    18  N   -0.27998
    19  C   -0.09848
    20  C   -0.07860
    21  C   -0.18239
    22  C   -0.20094
    23  C   -0.00878
    24  C   -0.58570
    25  C   -0.20560
    26  C   -0.20491
    27  N   -0.51849
    28  C    0.25534
    29  N   -0.53314
    30  H    0.38608
    31  H    0.38562
    32  H    0.19120
    33  H    0.22370
    34  H    0.16643
    35  H    0.15503
    36  H    0.44492
    37  H    0.22811
    38  H    0.24499
    39  H    0.26853
    40  H    0.18933
    41  H    0.18674
    42  H    0.19549
    43  H    0.21182
    44  H    0.20460
    45  H    0.21040
    46  H    0.20431
    47  H    0.20458
    48  H    0.20490
    49  H    0.21652
    50  H    0.18602

0JL
55
     1  C   -0.59165
     2  C    0.19356
     3  C   -0.33221
     4  N   -0.57556
     5  S    0.61090
     6  C    0.00542
     7  N   -0.39172
     8  C    0.57825
     9  C    0.04838
    10  O   -0.62112
    11  C    0.02274
    12  C   -0.23060
    13  C    0.10355
    14  N   -0.25363
    15  N   -0.03374
    16  N   -0.14474
    17  C   -0.02907
    18  C   -0.56907
    19  C   -0.03185
    20  C   -0.18234
    21  C   -0.06088
    22  C   -0.19328
    23  C   -0.21583
    24  C   -0.15120
    25  C    0.13278
    26  N   -0.41287
    27  C   -0.01565
    28  C    0.27220
    29  O   -0.51786
    30  C   -0.05895
    31  C   -0.04132
    32  O   -0.56269
    33  C   -0.20881
    34  H    0.21450
    35  H    0.22387
    36  H    0.20181
    37  H    0.21451
    38  H    0.21834
    39  H    0.23343
    40  H    0.25636
    41  H    0.21095
    42  H    0.21397
    43  H    0.20407
    44  H    0.20906
    45  H    0.22373
    46  H    0.23168
    47  H    0.21945
    48  H    0.19291
    49  H    0.18387
    50  H    0.17629
    51  H    0.16378
    52  H    0.16796
    53  H    0.15181
    54  H    0.15659
    55  H    0.18991

0JP
37
     1  C   -0.27087
     2  C   -0.28172
     3  C   -0.06970
     4  C    0.18920
     5  C   -0.13988
     6  C   -0.08553
     7  C   -0.01664
     8  C    0.28358
     9  C    0.28610
    10  C    0.06067
    11  C    0.14430
    12  C   -0.18295
    13  C   -0.39530
    14  C   -0.15795
    15  C   -0.22088
    16  C   -0.21793
    17  N   -0.45013
    18  N   -0.46902
    19  N   -0.37369
    20  O   -0.50295
    21  O   -0.49819
    22  S    0.37548
    23  H    0.23745
    24  H    0.21146
    25  H    0.22484
    26  H    0.20233
    27  H    0.22033
    28  H    0.20882
    29  H    0.21187
    30  H    0.20504
    31  H    0.19532
    32  H    0.18071
    33  H    0.16785
    34  H    0.19658
    35  H    0.19782
    36  H    0.16640
    37  H    0.16714

0JV
87
     1  O   -0.50557
     2  C   -0.22118
     3  C    0.32536
     4  C   -0.28443
     5  C   -0.16349
     6  C   -0.28771
     7  C   -0.17711
     8  C   -0.23222
     9  S    2.17017
    10  O   -0.92423
    11  O   -0.91923
    12  N   -0.70257
    13  C   -0.19998
    14  C   -0.19276
    15  C   -0.57507
    16  C   -0.58838
    17  C   -0.21608
    18  C    0.13047
    19  O   -0.75349
    20  C   -0.02954
    21  N   -0.63259
    22  C    0.88473
    23  O   -0.66159
    24  O   -0.56640
    25  C    0.13420
    26  C   -0.42656
    27  C    0.12075
    28  O   -0.58667
    29  C   -0.04654
    30  C   -0.03419
    31  C   -0.24045
    32  C   -0.40500
    33  N   -0.63453
    34  C    0.87517
    35  O   -0.66172
    36  O   -0.54721
    37  C   -0.20991
    38  C   -0.42059
    39  C   -0.21358
    40  C   -0.18663
    41  C   -0.20610
    42  C   -0.18299
    43  C   -0.19791
    44  C   -0.00004
    45  H    0.17084
    46  H    0.17313
    47  H    0.20052
    48  H    0.21788
    49  H    0.23817
    50  H    0.23054
    51  H    0.22672
    52  H    0.21406
    53  H    0.23108
    54  H    0.17879
    55  H    0.19424
    56  H    0.19835
    57  H    0.19362
    58  H    0.18998
    59  H    0.20451
    60  H    0.19829
    61  H    0.19616
    62  H    0.21731
    63  H    0.22888
    64  H    0.45010
    65  H    0.23201
    66  H    0.40051
    67  H    0.21112
    68  H    0.21230
    69  H    0.23335
    70  H    0.17409
    71  H    0.17104
    72  H    0.19291
    73  H    0.23403
    74  H    0.22083
    75  H    0.21045
    76  H    0.21253
    77  H    0.39310
    78  H    0.18438
    79  H    0.18508
    80  H    0.18754
    81  H    0.19564
    82  H    0.19886
    83  H    0.20191
    84  H    0.19851
    85  H    0.19880
    86  H    0.19877
    87  H    0.19245

0K1
61
     1  C   -0.04697
     2  C   -0.19132
     3  C   -0.19067
     4  C   -0.02519
     5  C   -0.17875
     6  C   -0.19590
     7  C    0.37613
     8  C    0.05612
     9  N   -0.42873
    10  C    0.06704
    11  C    0.12527
    12  N   -0.73623
    13  C   -0.14589
    14  C   -0.01973
    15  C   -0.02411
    16  C   -0.02651
    17  C   -0.20661
    18  C   -0.20997
    19  C    0.32917
    20  C   -0.19672
    21  C   -0.42163
    22  O   -0.65886
    23  C    0.62652
    24  N   -0.59635
    25  C   -0.38751
    26  O   -0.75730
    27  C   -0.42647
    28  C   -0.40828
    29  C   -0.38471
    30  N   -0.45531
    31  N   -0.27530
    32  N   -0.19152
    33  C   -0.35029
    34  H    0.19030
    35  H    0.21854
    36  H    0.20301
    37  H    0.19320
    38  H    0.19106
    39  H    0.37724
    40  H    0.41632
    41  H    0.21231
    42  H    0.20993
    43  H    0.22682
    44  H    0.21422
    45  H    0.22353
    46  H    0.20630
    47  H    0.19259
    48  H    0.20549
    49  H    0.40010
    50  H    0.20046
    51  H    0.19814
    52  H    0.44650
    53  H    0.19514
    54  H    0.21241
    55  H    0.19316
    56  H    0.21352
    57  H    0.20028
    58  H    0.20036
    59  H    0.19689
    60  H    0.20020
    61  H    0.21856

0K6
63
     1  O   -0.60284
     2  C    0.59856
     3  N   -0.76760
     4  C    0.07116
     5  N   -0.39006
     6  C   -0.01790
     7  C   -0.40349
     8  C   -0.37718
     9  C   -0.37608
    10  C   -0.41331
    11  C   -0.19655
    12  C   -0.17037
    13  C    0.40352
    14  N   -0.56849
    15  C    0.12181
    16  N   -0.53520
    17  C    0.58201
    18  N   -0.55879
    19  C    0.08840
    20  C   -0.05785
    21  N   -0.33426
    22  C   -0.36762
    23  C   -0.28515
    24  C    0.06789
    25  C    0.61125
    26  O   -0.65064
    27  N   -0.44961
    28  C   -0.18993
    29  C   -0.19943
    30  N   -0.50468
    31  C   -0.36398
    32  C   -0.19340
    33  C   -0.18256
    34  H    0.37514
    35  H    0.39230
    36  H    0.18651
    37  H    0.18796
    38  H    0.22047
    39  H    0.20112
    40  H    0.19566
    41  H    0.18235
    42  H    0.20255
    43  H    0.26465
    44  H    0.20126
    45  H    0.23834
    46  H    0.19232
    47  H    0.39740
    48  H    0.20447
    49  H    0.18819
    50  H    0.19172
    51  H    0.24809
    52  H    0.24368
    53  H    0.23681
    54  H    0.18872
    55  H    0.15695
    56  H    0.19561
    57  H    0.19134
    58  H    0.19211
    59  H    0.15470
    60  H    0.15892
    61  H    0.19849
    62  H    0.19130
    63  H    0.23328

0KC
38
     1  C   -0.39073
     2  C   -0.38532
     3  C   -0.38265
     4  C   -0.38902
     5  C   -0.01440
     6  N   -0.61936
     7  C    0.62625
     8  O   -0.56649
     9  C   -0.12241
    10  O   -0.47056
    11  C    0.33201
    12  C   -0.28255
    13  C   -0.15861
    14  C   -0.22676
    15  C   -0.16828
    16  C   -0.40375
    17  P    2.13730
    18  O   -0.96575
    19  O   -0.98491
    20  O   -0.93158
    21  H    0.18721
    22  H    0.21729
    23  H    0.19524
    24  H    0.19680
    25  H    0.19471
    26  H    0.19689
    27  H    0.20406
    28  H    0.18175
    29  H    0.22608
    30  H    0.37091
    31  H    0.18402
    32  H    0.18745
    33  H    0.21355
    34  H    0.20700
    35  H    0.20790
    36  H    0.21772
    37  H    0.50257
    38  H    0.47643

0KG
41
     1  C   -0.39104
     2  C   -0.37240
     3  C   -0.37706
     4  C   -0.37686
     5  C   -0.39063
     6  C   -0.01548
     7  N   -0.61992
     8  C    0.62707
     9  O   -0.56806
    10  C   -0.12234
    11  O   -0.47070
    12  C    0.33184
    13  C   -0.28251
    14  C   -0.15878
    15  C   -0.22604
    16  C   -0.16885
    17  C   -0.40334
    18  P    2.13782
    19  O   -0.93187
    20  O   -0.96585
    21  O   -0.98524
    22  H    0.20094
    23  H    0.18192
    24  H    0.19794
    25  H    0.18985
    26  H    0.18237
    27  H    0.19711
    28  H    0.19950
    29  H    0.19054
    30  H    0.18069
    31  H    0.22071
    32  H    0.22070
    33  H    0.37119
    34  H    0.18400
    35  H    0.18750
    36  H    0.21373
    37  H    0.20700
    38  H    0.20774
    39  H    0.21763
    40  H    0.47648
    41  H    0.50272

0KL
56
     1  O   -0.94063
     2  P    2.34501
     3  O   -0.91172
     4  O   -0.96283
     5  O   -1.06299
     6  P    2.39299
     7  O   -0.88312
     8  O   -0.94498
     9  O   -1.06349
    10  P    2.38259
    11  O   -0.99062
    12  O   -0.90286
    13  O   -0.80595
    14  C   -0.03792
    15  C    0.09177
    16  C    0.12334
    17  O   -0.74592
    18  C   -0.43882
    19  O   -0.56357
    20  C    0.31658
    21  N   -0.43624
    22  C    0.75109
    23  O   -0.61099
    24  N   -0.56824
    25  C    0.08780
    26  C   -0.20825
    27  C    0.60825
    28  O   -0.57122
    29  C   -0.05280
    30  C    0.06282
    31  C   -0.44570
    32  C   -0.36084
    33  C   -0.16862
    34  N   -0.83117
    35  H    0.51524
    36  H    0.48626
    37  H    0.48943
    38  H    0.49133
    39  H    0.21859
    40  H    0.19027
    41  H    0.19720
    42  H    0.18313
    43  H    0.45734
    44  H    0.23115
    45  H    0.21013
    46  H    0.18822
    47  H    0.43079
    48  H    0.22100
    49  H    0.21569
    50  H    0.21382
    51  H    0.19210
    52  H    0.21002
    53  H    0.17908
    54  H    0.14869
    55  H    0.34061
    56  H    0.33713

0KP
44
     1  O   -0.59679
     2  C    0.68415
     3  C    0.05716
     4  N   -0.62391
     5  C    0.59001
     6  N   -0.44042
     7  N   -0.73829
     8  C   -0.36878
     9  C   -0.02931
    10  C   -0.19786
    11  C   -0.18776
    12  C   -0.19886
    13  C   -0.18484
    14  C   -0.20625
    15  C   -0.01519
    16  C   -0.19727
    17  C   -0.17299
    18  C   -0.18706
    19  C   -0.03512
    20  C   -0.18968
    21  C    0.03283
    22  N   -0.42653
    23  C    0.05514
    24  C   -0.06638
    25  C   -0.16679
    26  C   -0.21700
    27  H    0.33066
    28  H    0.20313
    29  H    0.20042
    30  H    0.22588
    31  H    0.19854
    32  H    0.20455
    33  H    0.20313
    34  H    0.20432
    35  H    0.22988
    36  H    0.22812
    37  H    0.20569
    38  H    0.19705
    39  H    0.20003
    40  H    0.18869
    41  H    0.18238
    42  H    0.20364
    43  H    0.20681
    44  H    0.41490

0KT
55
     1  C   -0.09690
     2  C   -0.17200
     3  C   -0.19057
     4  C   -0.22774
     5  C   -0.20416
     6  C    0.16490
     7  N   -0.65134
     8  S    2.15961
     9  O   -0.90343
    10  O   -0.89744
    11  C   -0.25806
    12  C   -0.19033
    13  C   -0.18407
    14  C   -0.18966
    15  C   -0.18739
    16  C   -0.17045
    17  C   -0.36547
    18  C    0.17189
    19  C    0.11456
    20  C    1.09178
    21  F   -0.34888
    22  F   -0.34412
    23  F   -0.35828
    24  O   -0.73378
    25  C   -0.27213
    26  N   -0.37595
    27  C   -0.05347
    28  C   -0.27114
    29  C   -0.18832
    30  C   -0.03885
    31  O   -0.57745
    32  C   -0.20838
    33  H    0.22998
    34  H    0.22000
    35  H    0.21247
    36  H    0.21384
    37  H    0.23212
    38  H    0.22672
    39  H    0.21287
    40  H    0.21353
    41  H    0.21016
    42  H    0.20102
    43  H    0.21171
    44  H    0.20485
    45  H    0.46671
    46  H    0.22820
    47  H    0.20719
    48  H    0.21259
    49  H    0.21301
    50  H    0.20654
    51  H    0.16077
    52  H    0.16801
    53  H    0.15784
    54  H    0.15785
    55  H    0.18905

0KX
45
     1  P    2.34551
     2  O   -0.91638
     3  O   -0.96927
     4  O   -0.93940
     5  P    2.28847
     6  O   -0.88340
     7  O   -0.95916
     8  O   -1.06387
     9  P    2.29069
    10  O   -1.02277
    11  O   -0.87889
    12  N   -1.23295
    13  O   -0.80265
    14  C   -0.04143
    15  C    0.09268
    16  O   -0.56649
    17  C    0.12447
    18  O   -0.74390
    19  C   -0.44066
    20  C    0.31404
    21  N   -0.42392
    22  C    0.70517
    23  N   -0.53558
    24  C    0.42037
    25  C   -0.34572
    26  C    0.09289
    27  O   -0.62458
    28  N   -0.72988
    29  H    0.48426
    30  H    0.51397
    31  H    0.48011
    32  H    0.49937
    33  H    0.41389
    34  H    0.18141
    35  H    0.20989
    36  H    0.20354
    37  H    0.17862
    38  H    0.45554
    39  H    0.23875
    40  H    0.20593
    41  H    0.18209
    42  H    0.21563
    43  H    0.21353
    44  H    0.39499
    45  H    0.37509

0L3
90
     1  O   -0.96269
     2  P    2.34516
     3  O   -0.93969
     4  O   -0.91179
     5  O   -1.06259
     6  P    2.39377
     7  O   -0.88407
     8  O   -0.94510
     9  O   -1.06285
    10  P    2.38411
    11  O   -0.99458
    12  O   -0.90273
    13  O   -0.80451
    14  C   -0.03756
    15  C    0.09485
    16  C    0.11910
    17  O   -0.74272
    18  C   -0.43750
    19  O   -0.58523
    20  C    0.32211
    21  N   -0.39405
    22  C    0.37393
    23  N   -0.53249
    24  C    0.25792
    25  N   -0.53058
    26  C    0.41510
    27  N   -0.74522
    28  C   -0.14771
    29  C    0.02713
    30  C   -0.15931
    31  C   -0.04939
    32  C    0.01573
    33  C   -0.44008
    34  C   -0.36443
    35  C   -0.17740
    36  N   -0.60762
    37  C    0.65731
    38  O   -0.62343
    39  C   -0.46172
    40  C   -0.36374
    41  C   -0.37028
    42  C   -0.36647
    43  C   -0.36759
    44  C   -0.36545
    45  C   -0.37461
    46  C   -0.38424
    47  C   -0.01072
    48  O   -0.73668
    49  H    0.51537
    50  H    0.48677
    51  H    0.48966
    52  H    0.49306
    53  H    0.20608
    54  H    0.19376
    55  H    0.20469
    56  H    0.17282
    57  H    0.45872
    58  H    0.21430
    59  H    0.22809
    60  H    0.20035
    61  H    0.18752
    62  H    0.38639
    63  H    0.38723
    64  H    0.23720
    65  H    0.21709
    66  H    0.22006
    67  H    0.19679
    68  H    0.19513
    69  H    0.19267
    70  H    0.19388
    71  H    0.37464
    72  H    0.20618
    73  H    0.20512
    74  H    0.20143
    75  H    0.20202
    76  H    0.18163
    77  H    0.18093
    78  H    0.18632
    79  H    0.18680
    80  H    0.18375
    81  H    0.18334
    82  H    0.18633
    83  H    0.18660
    84  H    0.18393
    85  H    0.18357
    86  H    0.19484
    87  H    0.19503
    88  H    0.14871
    89  H    0.14854
    90  H    0.44327

0L7
61
     1  O   -0.60753
     2  C    0.57875
     3  N   -0.57275
     4  C    0.60695
     5  N   -0.75884
     6  N   -0.59115
     7  C   -0.17552
     8  C    0.36546
     9  C   -0.12252
    10  C   -0.03642
    11  C    0.04040
    12  C   -0.44168
    13  C   -0.36090
    14  C   -0.16840
    15  N   -0.83205
    16  C   -0.00932
    17  N   -0.39063
    18  C    0.32357
    19  C   -0.44051
    20  C    0.12066
    21  O   -0.74384
    22  O   -0.58123
    23  C    0.09927
    24  C   -0.03935
    25  O   -0.80566
    26  P    2.38327
    27  O   -0.90279
    28  O   -0.99207
    29  O   -1.06318
    30  P    2.39328
    31  O   -0.94545
    32  O   -0.88282
    33  O   -1.06287
    34  P    2.34456
    35  O   -0.96280
    36  O   -0.91150
    37  O   -0.94010
    38  H    0.40297
    39  H    0.37260
    40  H    0.39896
    41  H    0.21229
    42  H    0.21459
    43  H    0.20507
    44  H    0.18592
    45  H    0.14872
    46  H    0.17916
    47  H    0.33560
    48  H    0.33893
    49  H    0.23303
    50  H    0.19605
    51  H    0.21896
    52  H    0.22042
    53  H    0.17725
    54  H    0.45931
    55  H    0.19762
    56  H    0.19646
    57  H    0.20813
    58  H    0.49213
    59  H    0.48994
    60  H    0.48673
    61  H    0.51487

0LB
56
     1  N   -0.29571
     2  C    0.28289
     3  C    0.03918
     4  C   -0.36772
     5  C   -0.36417
     6  N   -0.60402
     7  C    0.67948
     8  O   -0.60869
     9  C   -0.28265
    10  C   -0.37016
    11  C   -0.28270
    12  C   -0.37090
    13  C   -0.37227
    14  C   -0.37153
    15  C    0.68146
    16  O   -0.65279
    17  N   -0.45690
    18  C   -0.16795
    19  C   -0.20702
    20  N   -0.48697
    21  C   -0.18821
    22  C   -0.18364
    23  C    0.15830
    24  C   -0.21442
    25  C   -0.24655
    26  C    0.37545
    27  F   -0.35008
    28  C   -0.24196
    29  C   -0.24790
    30  H    0.22556
    31  H    0.20894
    32  H    0.21409
    33  H    0.22005
    34  H    0.38737
    35  H    0.23883
    36  H    0.19417
    37  H    0.18701
    38  H    0.20809
    39  H    0.20339
    40  H    0.20118
    41  H    0.20139
    42  H    0.18414
    43  H    0.19913
    44  H    0.18890
    45  H    0.19761
    46  H    0.18898
    47  H    0.18823
    48  H    0.20205
    49  H    0.19180
    50  H    0.20181
    51  H    0.18584
    52  H    0.24020
    53  H    0.21022
    54  H    0.21898
    55  H    0.21716
    56  H    0.21302

0LH
24
     1  C   -0.01480
     2  C   -0.27739
     3  C   -0.07882
     4  C   -0.18648
     5  C   -0.22411
     6  C   -0.20423
     7  C   -0.24004
     8  C    0.14511
     9  N   -0.38781
    10  C   -0.17557
    11  C   -0.17170
    12  N   -0.83916
    13  H    0.20923
    14  H    0.21360
    15  H    0.20187
    16  H    0.19981
    17  H    0.20064
    18  H    0.19790
    19  H    0.20844
    20  H    0.18899
    21  H    0.16261
    22  H    0.18867
    23  H    0.33595
    24  H    0.34727

0LL
39
     1  C    0.57332
     2  C    0.14846
     3  C   -0.09381
     4  C    0.38383
     5  C   -0.24576
     6  C   -0.19914
     7  C   -0.19173
     8  C   -0.03247
     9  C   -0.00749
    10  C   -0.20491
    11  C   -0.19013
    12  C   -0.04779
    13  C    0.00773
    14  C   -0.40927
    15  N   -0.83406
    16  N   -0.57156
    17  C    0.56876
    18  N   -0.56448
    19  O   -0.59833
    20  O   -0.61802
    21  C   -0.21379
    22  C   -0.20556
    23  Cl    0.01603
    24  F   -0.33127
    25  H    0.26533
    26  H    0.20276
    27  H    0.22100
    28  H    0.20110
    29  H    0.20210
    30  H    0.23341
    31  H    0.16965
    32  H    0.21302
    33  H    0.20660
    34  H    0.34690
    35  H    0.34577
    36  H    0.40011
    37  H    0.41274
    38  H    0.21451
    39  H    0.22641

0LP
54
     1  C   -0.65458
     2  C    0.65130
     3  O   -0.59744
     4  N   -0.61211
     5  C   -0.05602
     6  C    0.11438
     7  O   -0.71316
     8  C    0.10286
     9  C    0.10322
    10  O   -0.72749
    11  C    0.09778
    12  O   -0.72538
    13  C   -0.04179
    14  O   -0.72854
    15  O   -0.54019
    16  C    0.20837
    17  C    0.74442
    18  O   -0.67151
    19  O   -0.54556
    20  C   -0.05298
    21  C   -0.42537
    22  C   -0.14838
    23  C   -0.20715
    24  C   -0.05741
    25  C   -0.18947
    26  C   -0.18911
    27  C   -0.20442
    28  C   -0.19234
    29  C   -0.19331
    30  H    0.23090
    31  H    0.20469
    32  H    0.20948
    33  H    0.36786
    34  H    0.24765
    35  H    0.17873
    36  H    0.44881
    37  H    0.18969
    38  H    0.21305
    39  H    0.42567
    40  H    0.22655
    41  H    0.42740
    42  H    0.16412
    43  H    0.15939
    44  H    0.44931
    45  H    0.49047
    46  H    0.19744
    47  H    0.22146
    48  H    0.20059
    49  H    0.19149
    50  H    0.19957
    51  H    0.20312
    52  H    0.20140
    53  H    0.20204
    54  H    0.20050

0LT
71
     1  C    0.63404
     2  N   -0.46362
     3  C   -0.19190
     4  C   -0.10932
     5  C   -0.21595
     6  C   -0.24590
     7  C    0.27938
     8  N   -0.67479
     9  C   -0.20286
    10  O   -0.63846
    11  C    0.28573
    12  C   -0.22216
    13  C   -0.39778
    14  C   -0.00098
    15  C   -0.27829
    16  C   -0.20347
    17  C   -0.18610
    18  O   -0.51366
    19  C   -0.00889
    20  O   -0.49797
    21  C   -0.38788
    22  O   -0.56569
    23  C   -0.04379
    24  C   -0.03089
    25  C   -0.58882
    26  C   -0.58811
    27  C   -0.21233
    28  C   -0.22086
    29  C   -0.21828
    30  C   -0.20885
    31  C   -0.18972
    32  C   -0.18806
    33  C   -0.21106
    34  H    0.18917
    35  H    0.22905
    36  H    0.20703
    37  H    0.22886
    38  H    0.34479
    39  H    0.19973
    40  H    0.20761
    41  H    0.21376
    42  H    0.19675
    43  H    0.22969
    44  H    0.21409
    45  H    0.20165
    46  H    0.18829
    47  H    0.16350
    48  H    0.19548
    49  H    0.20993
    50  H    0.20891
    51  H    0.16714
    52  H    0.17204
    53  H    0.15285
    54  H    0.15404
    55  H    0.19774
    56  H    0.20141
    57  H    0.19784
    58  H    0.20555
    59  H    0.20286
    60  H    0.19233
    61  H    0.19811
    62  H    0.20604
    63  H    0.16913
    64  H    0.16693
    65  H    0.19821
    66  H    0.18762
    67  H    0.15341
    68  H    0.15374
    69  H    0.20011
    70  H    0.20110
    71  H    0.20079

0LX
57
     1  O   -0.60440
     2  C    0.59887
     3  N   -0.30355
     4  O   -0.52313
     5  C   -0.28104
     6  C   -0.35901
     7  C   -0.38555
     8  C   -0.37041
     9  C   -0.17256
    10  N   -0.65060
    11  C   -0.19165
    12  C   -0.03096
    13  C   -0.18035
    14  C   -0.25340
    15  C    0.39470
    16  C   -0.25384
    17  C   -0.20087
    18  F   -0.34450
    19  C   -0.38351
    20  C    0.11356
    21  O   -0.59269
    22  C   -0.20140
    23  C   -0.04334
    24  C   -0.19027
    25  C   -0.25548
    26  C    0.39294
    27  C   -0.25527
    28  C   -0.18421
    29  F   -0.34690
    30  H    0.36747
    31  H    0.46132
    32  H    0.20098
    33  H    0.20620
    34  H    0.19974
    35  H    0.17822
    36  H    0.19306
    37  H    0.18818
    38  H    0.19975
    39  H    0.17990
    40  H    0.15102
    41  H    0.34122
    42  H    0.19146
    43  H    0.15961
    44  H    0.20952
    45  H    0.22009
    46  H    0.21967
    47  H    0.20506
    48  H    0.20807
    49  H    0.22919
    50  H    0.18850
    51  H    0.13776
    52  H    0.18733
    53  H    0.16371
    54  H    0.21356
    55  H    0.21924
    56  H    0.21804
    57  H    0.22095

0M2
42
     1  C   -0.01196
     2  C   -0.02682
     3  C   -0.07426
     4  C   -0.22715
     5  C   -0.07250
     6  C   -0.19676
     7  C    0.17748
     8  C   -0.17811
     9  N   -0.50081
    10  C    0.17938
    11  C   -0.18141
    12  N   -0.67449
    13  C   -0.20665
    14  C   -0.20629
    15  C   -0.21302
    16  C   -0.20631
    17  C   -0.20532
    18  C   -0.19576
    19  C    0.15129
    20  C   -0.19646
    21  C   -0.60019
    22  O   -0.76273
    23  H    0.24882
    24  H    0.19852
    25  H    0.19965
    26  H    0.18755
    27  H    0.20788
    28  H    0.19918
    29  H    0.38129
    30  H    0.20546
    31  H    0.20046
    32  H    0.19933
    33  H    0.17426
    34  H    0.20606
    35  H    0.20048
    36  H    0.20017
    37  H    0.17169
    38  H    0.20067
    39  H    0.19025
    40  H    0.19965
    41  H    0.20112
    42  H    0.45635

0M6
51
     1  C   -0.19424
     2  C   -0.20028
     3  C   -0.19885
     4  C   -0.20306
     5  C   -0.21726
     6  C    0.14224
     7  N   -0.58668
     8  C    0.31436
     9  S   -0.31661
    10  N   -0.58105
    11  C   -0.10116
    12  C   -0.39367
    13  C   -0.20415
    14  C   -0.58630
    15  C   -0.56747
    16  C    0.65666
    17  O   -0.65055
    18  N   -0.61748
    19  C   -0.03509
    20  C   -0.02202
    21  O   -0.75233
    22  C   -0.40558
    23  C   -0.01220
    24  O   -0.73531
    25  H    0.23189
    26  H    0.20356
    27  H    0.20042
    28  H    0.20214
    29  H    0.20124
    30  H    0.38702
    31  H    0.39903
    32  H    0.24929
    33  H    0.22783
    34  H    0.19765
    35  H    0.20168
    36  H    0.19863
    37  H    0.18045
    38  H    0.21010
    39  H    0.19275
    40  H    0.19583
    41  H    0.19162
    42  H    0.39583
    43  H    0.22218
    44  H    0.17811
    45  H    0.16087
    46  H    0.45673
    47  H    0.21871
    48  H    0.21097
    49  H    0.15201
    50  H    0.15361
    51  H    0.44793

0MA
80
     1  O   -0.75153
     2  C    0.11533
     3  C   -0.03216
     4  C   -0.56923
     5  C   -0.58142
     6  C   -0.23962
     7  C   -0.37295
     8  C   -0.38129
     9  C   -0.02099
    10  C   -0.58278
    11  C   -0.06445
    12  C   -0.56533
    13  C   -0.38663
    14  C   -0.36444
    15  C   -0.15701
    16  C    0.80673
    17  O   -0.58359
    18  O   -0.69487
    19  C   -0.18025
    20  C   -0.17860
    21  C   -0.04508
    22  C   -0.57026
    23  C   -0.56381
    24  C   -0.38336
    25  C   -0.22950
    26  C    0.00202
    27  C   -0.16355
    28  C   -0.41625
    29  C   -0.22147
    30  C   -0.00762
    31  C   -0.58467
    32  C   -0.40344
    33  C    0.13047
    34  O   -0.74443
    35  H    0.43963
    36  H    0.17931
    37  H    0.18895
    38  H    0.19274
    39  H    0.21344
    40  H    0.22000
    41  H    0.19669
    42  H    0.18979
    43  H    0.20014
    44  H    0.19426
    45  H    0.20376
    46  H    0.20099
    47  H    0.19508
    48  H    0.19048
    49  H    0.19253
    50  H    0.22116
    51  H    0.20210
    52  H    0.19603
    53  H    0.19444
    54  H    0.19940
    55  H    0.20791
    56  H    0.21690
    57  H    0.20209
    58  H    0.48825
    59  H    0.20966
    60  H    0.19876
    61  H    0.19741
    62  H    0.19523
    63  H    0.20026
    64  H    0.19727
    65  H    0.19651
    66  H    0.19398
    67  H    0.21137
    68  H    0.19218
    69  H    0.23302
    70  H    0.18928
    71  H    0.20689
    72  H    0.21114
    73  H    0.20821
    74  H    0.20412
    75  H    0.19358
    76  H    0.19542
    77  H    0.21414
    78  H    0.20340
    79  H    0.17540
    80  H    0.43269

0ME
46
     1  C   -0.07133
     2  C    0.29450
     3  O   -0.49579
     4  C   -0.24525
     5  C   -0.20664
     6  C   -0.18956
     7  C   -0.21442
     8  C   -0.18639
     9  C   -0.07022
    10  C    0.29370
    11  C   -0.21732
    12  C   -0.18957
    13  C   -0.20652
    14  C   -0.18739
    15  C   -0.16155
    16  N   -0.61253
    17  C    0.65843
    18  O   -0.62126
    19  C   -0.30211
    20  C   -0.37821
    21  C   -0.39267
    22  C   -0.18251
    23  N   -0.65952
    24  C   -0.17750
    25  H    0.21261
    26  H    0.20629
    27  H    0.20760
    28  H    0.21951
    29  H    0.18085
    30  H    0.21890
    31  H    0.20659
    32  H    0.20454
    33  H    0.20418
    34  H    0.19941
    35  H    0.21032
    36  H    0.37378
    37  H    0.20127
    38  H    0.21174
    39  H    0.20407
    40  H    0.17868
    41  H    0.19805
    42  H    0.19056
    43  H    0.18258
    44  H    0.33518
    45  H    0.19456
    46  H    0.18038

0MK
20
     1  C    0.40876
     2  C    0.08812
     3  C    0.10717
     4  C    0.09677
     5  C   -0.06703
     6  O   -0.74233
     7  O   -0.73291
     8  O   -0.74807
     9  O   -0.75316
    10  O   -0.60239
    11  H    0.16800
    12  H    0.18782
    13  H    0.19393
    14  H    0.17510
    15  H    0.18283
    16  H    0.18038
    17  H    0.46661
    18  H    0.46442
    19  H    0.46813
    20  H    0.45784

0MP
73
     1  C   -0.40789
     2  C   -0.37786
     3  C   -0.38134
     4  C    0.30595
     5  C   -0.43777
     6  O   -0.54052
     7  C    0.48949
     8  N   -0.44844
     9  C    0.03845
    10  C   -0.05832
    11  C   -0.40927
    12  C    0.00506
    13  C   -0.57561
    14  C   -0.59016
    15  C   -0.58978
    16  C   -0.16171
    17  C   -0.11882
    18  C   -0.02274
    19  N   -0.66787
    20  C   -0.20730
    21  C    0.12340
    22  O   -0.74450
    23  C   -0.02992
    24  N   -0.61924
    25  C    0.64410
    26  C   -0.64490
    27  O   -0.63613
    28  C   -0.42168
    29  C   -0.02287
    30  C   -0.20158
    31  C   -0.25373
    32  C    0.38984
    33  F   -0.34598
    34  C   -0.25437
    35  C   -0.19866
    36  H    0.18412
    37  H    0.22103
    38  H    0.20119
    39  H    0.18925
    40  H    0.22026
    41  H    0.19012
    42  H    0.20842
    43  H    0.20789
    44  H    0.19094
    45  H    0.20258
    46  H    0.20094
    47  H    0.19283
    48  H    0.19624
    49  H    0.19471
    50  H    0.20699
    51  H    0.19866
    52  H    0.19212
    53  H    0.19515
    54  H    0.19873
    55  H    0.20787
    56  H    0.23301
    57  H    0.20091
    58  H    0.35807
    59  H    0.14159
    60  H    0.19713
    61  H    0.24233
    62  H    0.44057
    63  H    0.19691
    64  H    0.38914
    65  H    0.19136
    66  H    0.23170
    67  H    0.22798
    68  H    0.24706
    69  H    0.22298
    70  H    0.20449
    71  H    0.21893
    72  H    0.21865
    73  H    0.20980

0MT
49
     1  C   -0.23577
     2  C   -0.13958
     3  C   -0.16353
     4  C    0.75813
     5  O   -0.69069
     6  O   -0.58913
     7  C   -0.14120
     8  C   -0.22871
     9  C    0.16736
    10  N   -0.41167
    11  C    0.60436
    12  O   -0.59893
    13  C    0.06180
    14  N   -0.27820
    15  N   -0.22946
    16  C    0.11649
    17  C   -0.06004
    18  C   -0.19604
    19  C   -0.19645
    20  C   -0.19300
    21  C   -0.19113
    22  C   -0.17376
    23  C   -0.06172
    24  C   -0.04122
    25  C    0.00130
    26  C   -0.19041
    27  C   -0.16250
    28  C    0.06380
    29  N    0.46912
    30  O   -0.35973
    31  O   -0.36282
    32  C   -0.17003
    33  C   -0.22611
    34  H    0.21234
    35  H    0.23348
    36  H    0.49146
    37  H    0.22722
    38  H    0.26405
    39  H    0.41138
    40  H    0.20884
    41  H    0.20449
    42  H    0.20462
    43  H    0.20601
    44  H    0.21643
    45  H    0.23170
    46  H    0.22460
    47  H    0.24383
    48  H    0.24301
    49  H    0.22601

0MY
42
     1  O   -0.91103
     2  S    2.14651
     3  O   -0.90536
     4  C   -0.24617
     5  C   -0.20335
     6  C   -0.03041
     7  Cl    0.01551
     8  C   -0.19856
     9  C   -0.17957
    10  C   -0.18421
    11  N   -0.86009
    12  C    0.08879
    13  C   -0.18354
    14  C   -0.19348
    15  C   -0.16741
    16  C   -0.18981
    17  C   -0.01934
    18  C   -0.07177
    19  C   -0.15898
    20  C   -0.13056
    21  C    0.35465
    22  N   -0.78318
    23  N   -0.32601
    24  C    0.15084
    25  N   -0.36613
    26  C   -0.22204
    27  C   -0.17422
    28  H    0.25468
    29  H    0.22332
    30  H    0.21689
    31  H    0.23543
    32  H    0.41770
    33  H    0.21043
    34  H    0.19993
    35  H    0.23055
    36  H    0.19864
    37  H    0.19459
    38  H    0.37661
    39  H    0.38607
    40  H    0.39872
    41  H    0.20524
    42  H    0.20011

0N2
61
     1  O   -0.59423
     2  C    0.57676
     3  C   -0.12906
     4  C   -0.59517
     5  C    0.06178
     6  N   -0.56191
     7  C    0.75555
     8  O   -0.62878
     9  N   -0.43739
    10  C    0.32010
    11  O   -0.56669
    12  C   -0.44292
    13  C    0.12425
    14  O   -0.74848
    15  C    0.09795
    16  C   -0.03937
    17  O   -0.80578
    18  P    2.38379
    19  O   -0.90661
    20  O   -0.99434
    21  O   -1.06279
    22  P    2.38972
    23  O   -1.00332
    24  O   -0.90071
    25  O   -0.80654
    26  C    0.43699
    27  C   -0.42229
    28  C   -0.02577
    29  N   -0.84145
    30  C    0.10673
    31  O   -0.75190
    32  C    0.11549
    33  O   -0.60515
    34  C   -0.61623
    35  H    0.24169
    36  H    0.20483
    37  H    0.20685
    38  H    0.21103
    39  H    0.42872
    40  H    0.18852
    41  H    0.21178
    42  H    0.22043
    43  H    0.20316
    44  H    0.45687
    45  H    0.18949
    46  H    0.19283
    47  H    0.21754
    48  H    0.48943
    49  H    0.49570
    50  H    0.18058
    51  H    0.22418
    52  H    0.21386
    53  H    0.17656
    54  H    0.34190
    55  H    0.36204
    56  H    0.18801
    57  H    0.45489
    58  H    0.19173
    59  H    0.21566
    60  H    0.22015
    61  H    0.18937

0N8
53
     1  Cl   -0.00871
     2  C   -0.03767
     3  C   -0.21292
     4  C   -0.19647
     5  C   -0.20864
     6  C   -0.19318
     7  C   -0.01520
     8  C   -0.38963
     9  C   -0.08472
    10  C   -0.39830
    11  C   -0.20107
    12  C    0.47010
    13  O   -0.51551
    14  C   -0.31128
    15  C    0.28178
    16  O   -0.60970
    17  C    0.70759
    18  O   -0.69367
    19  O   -0.55412
    20  C   -0.37876
    21  C   -0.18026
    22  N   -0.51058
    23  C   -0.19573
    24  C   -0.01600
    25  C   -0.19490
    26  C   -0.19384
    27  C   -0.20589
    28  C   -0.19358
    29  C   -0.21829
    30  H    0.21724
    31  H    0.21204
    32  H    0.21552
    33  H    0.20880
    34  H    0.21315
    35  H    0.20495
    36  H    0.22861
    37  H    0.20229
    38  H    0.19008
    39  H    0.20984
    40  H    0.24035
    41  H    0.48043
    42  H    0.50413
    43  H    0.21114
    44  H    0.19563
    45  H    0.19753
    46  H    0.15679
    47  H    0.19667
    48  H    0.16292
    49  H    0.20176
    50  H    0.20018
    51  H    0.20037
    52  H    0.20123
    53  H    0.20748

0NH
42
     1  C   -0.58024
     2  C    0.18159
     3  C   -0.41127
     4  C   -0.18081
     5  N   -0.72264
     6  C   -0.18364
     7  C   -0.41058
     8  S    2.13419
     9  O   -0.90535
    10  O   -0.90340
    11  C   -0.77115
    12  N   -0.42162
    13  C    0.19761
    14  N   -0.46636
    15  C    0.06226
    16  C    0.14436
    17  C   -0.13817
    18  C   -0.31399
    19  C   -0.00358
    20  N   -0.51967
    21  C    0.34599
    22  N   -0.46947
    23  C    0.06678
    24  H    0.21461
    25  H    0.20740
    26  H    0.20179
    27  H    0.22497
    28  H    0.19902
    29  H    0.20052
    30  H    0.23020
    31  H    0.19812
    32  H    0.23219
    33  H    0.21281
    34  H    0.21046
    35  H    0.23089
    36  H    0.24083
    37  H    0.23197
    38  H    0.20673
    39  H    0.21070
    40  H    0.21223
    41  H    0.40586
    42  H    0.19785

0NM
4
     1  N   -0.37502
     2  C    0.53030
     3  O   -0.65284
     4  H    0.49756

0NS
41
     1  C   -0.21816
     2  O   -0.50641
     3  C    0.32339
     4  C   -0.28379
     5  C   -0.15305
     6  C   -0.22052
     7  C   -0.16073
     8  C   -0.29745
     9  S    2.15370
    10  O   -0.89199
    11  O   -0.92076
    12  N   -0.83230
    13  C    0.11029
    14  C   -0.20377
    15  C   -0.05723
    16  C   -0.18462
    17  N   -0.44988
    18  C   -0.35954
    19  C    0.75258
    20  O   -0.66175
    21  N   -0.58227
    22  C    0.15634
    23  C   -0.21334
    24  C   -0.20867
    25  H    0.16816
    26  H    0.17627
    27  H    0.20245
    28  H    0.21752
    29  H    0.20933
    30  H    0.21202
    31  H    0.24329
    32  H    0.41932
    33  H    0.20950
    34  H    0.18870
    35  H    0.19020
    36  H    0.18768
    37  H    0.23063
    38  H    0.18570
    39  H    0.40613
    40  H    0.20608
    41  H    0.25694

0NW
73
     1  C   -0.17988
     2  C   -0.18198
     3  C   -0.07004
     4  C   -0.39719
     5  C   -0.09884
     6  C    0.65483
     7  C   -0.18011
     8  C   -0.38189
     9  C   -0.20598
    10  C   -0.39212
    11  C   -0.17603
    12  C   -0.18962
    13  C   -0.16860
    14  C   -0.03913
    15  C   -0.16428
    16  C   -0.07166
    17  C   -0.01178
    18  C    0.41988
    19  N   -0.70235
    20  N   -0.76367
    21  C   -0.16279
    22  C   -0.00398
    23  N   -0.86229
    24  S    2.15921
    25  C   -0.24705
    26  C   -0.16537
    27  C   -0.21464
    28  C   -0.02199
    29  Cl    0.01420
    30  C   -0.23777
    31  Cl    0.03066
    32  C   -0.19605
    33  O   -0.91031
    34  O   -0.90541
    35  N   -0.45820
    36  C   -0.38281
    37  C   -0.16565
    38  N   -0.83270
    39  O   -0.63157
    40  C   -0.20515
    41  H    0.19783
    42  H    0.18302
    43  H    0.21816
    44  H    0.20569
    45  H    0.21367
    46  H    0.23907
    47  H    0.18263
    48  H    0.20371
    49  H    0.19878
    50  H    0.18913
    51  H    0.20052
    52  H    0.19737
    53  H    0.18836
    54  H    0.19821
    55  H    0.21213
    56  H    0.21386
    57  H    0.24924
    58  H    0.32094
    59  H    0.36484
    60  H    0.38958
    61  H    0.20093
    62  H    0.43176
    63  H    0.22101
    64  H    0.22370
    65  H    0.23656
    66  H    0.23263
    67  H    0.18900
    68  H    0.20254
    69  H    0.17716
    70  H    0.15219
    71  H    0.34067
    72  H    0.33645
    73  H    0.18877

0O1
64
     1  C   -0.17204
     2  N   -0.66817
     3  C   -0.16272
     4  C   -0.39825
     5  C   -0.04335
     6  C    0.14786
     7  N   -0.58006
     8  C    0.60052
     9  N   -0.58438
    10  C    0.61994
    11  C   -0.16192
    12  C   -0.16415
    13  C    0.11664
    14  C    0.14258
    15  N   -0.57661
    16  C    0.57622
    17  N   -0.54469
    18  N   -0.60983
    19  C   -0.17240
    20  O   -0.60661
    21  C   -0.20682
    22  N   -0.76297
    23  C   -0.39607
    24  C   -0.02184
    25  C   -0.18723
    26  C   -0.21059
    27  C   -0.20464
    28  C   -0.21024
    29  C   -0.18697
    30  C   -0.38706
    31  C   -0.37887
    32  C   -0.37991
    33  C   -0.37908
    34  H    0.15495
    35  H    0.17982
    36  H    0.33641
    37  H    0.17503
    38  H    0.16704
    39  H    0.22122
    40  H    0.18825
    41  H    0.39955
    42  H    0.23557
    43  H    0.40653
    44  H    0.40015
    45  H    0.18160
    46  H    0.18115
    47  H    0.18899
    48  H    0.39772
    49  H    0.36841
    50  H    0.20591
    51  H    0.20593
    52  H    0.20381
    53  H    0.20241
    54  H    0.20389
    55  H    0.20252
    56  H    0.20392
    57  H    0.19380
    58  H    0.19345
    59  H    0.18946
    60  H    0.20301
    61  H    0.19618
    62  H    0.18587
    63  H    0.19623
    64  H    0.18494

0O5
53
     1  O   -0.61993
     2  C    0.62597
     3  N   -0.59480
     4  C   -0.17514
     5  C   -0.19070
     6  N   -0.51320
     7  C   -0.21330
     8  C   -0.03350
     9  O   -0.57967
    10  C   -0.03264
    11  C   -0.22252
    12  C   -0.10946
    13  C   -0.17764
    14  C   -0.16634
    15  C   -0.15624
    16  C   -0.20399
    17  C   -0.03959
    18  C    0.24125
    19  N   -0.46940
    20  C    0.21254
    21  C   -0.59088
    22  C   -0.08910
    23  C   -0.17622
    24  C   -0.19819
    25  C   -0.18095
    26  C   -0.18166
    27  C   -0.03029
    28  C   -0.21352
    29  H    0.37226
    30  H    0.19272
    31  H    0.20738
    32  H    0.19369
    33  H    0.15686
    34  H    0.19781
    35  H    0.16282
    36  H    0.16402
    37  H    0.18924
    38  H    0.16489
    39  H    0.19038
    40  H    0.16367
    41  H    0.20093
    42  H    0.18476
    43  H    0.21915
    44  H    0.23288
    45  H    0.21704
    46  H    0.21097
    47  H    0.19843
    48  H    0.21650
    49  H    0.22199
    50  H    0.20468
    51  H    0.20455
    52  H    0.20571
    53  H    0.20577

0OE
61
     1  N   -0.33292
     2  N   -0.26623
     3  C   -0.02393
     4  C   -0.17941
     5  C    0.18853
     6  C   -0.05558
     7  C   -0.21393
     8  C   -0.02658
     9  C   -0.21377
    10  C   -0.17402
    11  C   -0.16623
    12  C    0.38943
    13  N   -0.38979
    14  C    0.13228
    15  C    0.11811
    16  N   -0.47830
    17  C   -0.22421
    18  C   -0.18539
    19  C   -0.06034
    20  C   -0.16672
    21  C   -0.01046
    22  C   -0.19613
    23  C   -0.14173
    24  C   -0.16069
    25  C   -0.14770
    26  C   -0.19238
    27  C    0.75816
    28  O   -0.69234
    29  O   -0.58951
    30  Cl    0.00336
    31  C   -0.17641
    32  C   -0.38021
    33  C   -0.16904
    34  N   -0.38217
    35  C    0.16378
    36  N   -0.47487
    37  C   -0.07442
    38  C   -0.08958
    39  H    0.41114
    40  H    0.21456
    41  H    0.21802
    42  H    0.22024
    43  H    0.21396
    44  H    0.21192
    45  H    0.20026
    46  H    0.20179
    47  H    0.20981
    48  H    0.20006
    49  H    0.22925
    50  H    0.22403
    51  H    0.20264
    52  H    0.49028
    53  H    0.20168
    54  H    0.20333
    55  H    0.20759
    56  H    0.20736
    57  H    0.20006
    58  H    0.20209
    59  H    0.20038
    60  H    0.20271
    61  H    0.20819

0OJ
49
     1  O   -0.93859
     2  P    2.34428
     3  O   -0.91312
     4  O   -0.96003
     5  O   -1.06063
     6  P    2.38271
     7  O   -0.92230
     8  O   -0.89591
     9  O   -1.05851
    10  P    2.37354
    11  O   -0.97106
    12  O   -0.91502
    13  O   -0.79728
    14  C   -0.01673
    15  C   -0.24555
    16  C   -0.22647
    17  C   -0.37489
    18  C    0.15901
    19  O   -0.73565
    20  C   -0.42169
    21  C    0.16749
    22  N   -0.40393
    23  C    0.21527
    24  N   -0.48074
    25  C    0.00906
    26  C    0.35079
    27  N   -0.52731
    28  C    0.25990
    29  N   -0.52917
    30  C    0.41152
    31  N   -0.73697
    32  H    0.51503
    33  H    0.48497
    34  H    0.48275
    35  H    0.48397
    36  H    0.17703
    37  H    0.19629
    38  H    0.22511
    39  H    0.21894
    40  H    0.21013
    41  H    0.22178
    42  H    0.17220
    43  H    0.45416
    44  H    0.23011
    45  H    0.21579
    46  H    0.20608
    47  H    0.18884
    48  H    0.38649
    49  H    0.38830

0ON
25
     1  C   -0.19577
     2  C   -0.19162
     3  C   -0.20678
     4  C   -0.19560
     5  C   -0.22224
     6  C    0.14368
     7  N   -0.57796
     8  C    0.62382
     9  O   -0.60331
    10  C   -0.14099
    11  C   -0.13485
    12  C   -0.22300
    13  C    0.05279
    14  N   -0.43154
    15  C    0.06054
    16  H    0.23576
    17  H    0.20469
    18  H    0.20163
    19  H    0.20362
    20  H    0.20105
    21  H    0.38503
    22  H    0.23619
    23  H    0.21200
    24  H    0.19217
    25  H    0.17070

0OR
43
     1  O   -0.90219
     2  P    2.35675
     3  O   -0.98704
     4  O   -0.94360
     5  O   -1.06528
     6  P    2.38752
     7  O   -0.99299
     8  O   -0.90067
     9  O   -0.81666
    10  C   -0.04217
    11  C   -0.04461
    12  C   -0.60573
    13  C   -0.58302
    14  C    0.06202
    15  O   -0.72323
    16  C    0.61537
    17  O   -0.60267
    18  N   -0.61962
    19  C   -0.17338
    20  C   -0.48286
    21  C    0.64588
    22  O   -0.60010
    23  N   -0.76806
    24  H    0.49143
    25  H    0.51470
    26  H    0.48972
    27  H    0.19444
    28  H    0.19156
    29  H    0.22419
    30  H    0.19607
    31  H    0.19447
    32  H    0.21151
    33  H    0.21731
    34  H    0.19819
    35  H    0.20871
    36  H    0.46191
    37  H    0.38101
    38  H    0.21814
    39  H    0.20970
    40  H    0.20745
    41  H    0.21305
    42  H    0.37014
    43  H    0.39266

0OW
45
     1  N   -0.75587
     2  C    0.61220
     3  C   -0.28138
     4  C    0.43786
     5  C    0.11806
     6  C   -0.40382
     7  C   -0.38070
     8  C   -0.38241
     9  C   -0.39998
    10  O   -0.58258
    11  N   -0.74983
    12  N   -0.60103
    13  C    0.71946
    14  O   -0.51583
    15  N   -0.57804
    16  C    0.56963
    17  O   -0.50620
    18  C    0.10168
    19  C   -0.40438
    20  C   -0.38055
    21  C   -0.41552
    22  C    0.13209
    23  O   -0.73093
    24  H    0.37596
    25  H    0.38713
    26  H    0.20877
    27  H    0.20712
    28  H    0.20113
    29  H    0.18706
    30  H    0.20096
    31  H    0.19471
    32  H    0.19370
    33  H    0.21119
    34  H    0.19555
    35  H    0.38585
    36  H    0.38825
    37  H    0.22045
    38  H    0.20433
    39  H    0.21064
    40  H    0.20253
    41  H    0.19037
    42  H    0.20397
    43  H    0.19662
    44  H    0.16485
    45  H    0.44689

0P4
41
     1  C   -0.21946
     2  C   -0.01121
     3  Cl    0.01214
     4  C   -0.25264
     5  C   -0.01162
     6  Cl    0.01051
     7  C   -0.23983
     8  C    0.00873
     9  C   -0.19172
    10  N   -0.64815
    11  C   -0.17498
    12  C   -0.38104
    13  C   -0.18244
    14  N   -0.60997
    15  C    0.57258
    16  N   -0.57196
    17  C    0.11339
    18  C   -0.23446
    19  C   -0.21980
    20  C   -0.21306
    21  C   -0.20661
    22  C    0.11521
    23  N   -0.54836
    24  H    0.22342
    25  H    0.23388
    26  H    0.21827
    27  H    0.19767
    28  H    0.16550
    29  H    0.34295
    30  H    0.18603
    31  H    0.15502
    32  H    0.19251
    33  H    0.20923
    34  H    0.17612
    35  H    0.17539
    36  H    0.39998
    37  H    0.39987
    38  H    0.19725
    39  H    0.20084
    40  H    0.20063
    41  H    0.21016

0PA
21
     1  O   -0.59203
     2  C    0.78759
     3  O   -0.68610
     4  C   -0.47605
     5  C   -0.19973
     6  C   -0.38747
     7  C   -0.38150
     8  C   -0.37739
     9  C   -0.39287
    10  H    0.48463
    11  H    0.22144
    12  H    0.22549
    13  H    0.21049
    14  H    0.18814
    15  H    0.19819
    16  H    0.19009
    17  H    0.19453
    18  H    0.19709
    19  H    0.18847
    20  H    0.22693
    21  H    0.18004

0PJ
66
     1  C    0.87924
     2  O   -0.67205
     3  O   -0.54653
     4  C   -0.04581
     5  C   -0.04685
     6  C   -0.18926
     7  C   -0.19162
     8  C   -0.19566
     9  C   -0.19284
    10  C   -0.19103
    11  N   -0.60889
    12  C   -0.50096
    13  P    2.07557
    14  O   -1.05680
    15  O   -0.95244
    16  N   -0.94212
    17  C   -0.10535
    18  C    0.67230
    19  O   -0.66235
    20  C   -0.37985
    21  C   -0.18699
    22  C   -0.57091
    23  C   -0.58783
    24  N   -0.59619
    25  C   -0.11206
    26  C    0.78075
    27  O   -0.57756
    28  C   -0.39164
    29  C   -0.18549
    30  C   -0.57149
    31  C   -0.57966
    32  O   -0.69001
    33  H    0.19466
    34  H    0.19221
    35  H    0.20629
    36  H    0.20415
    37  H    0.20335
    38  H    0.20343
    39  H    0.20350
    40  H    0.40642
    41  H    0.24194
    42  H    0.24310
    43  H    0.49756
    44  H    0.39314
    45  H    0.24037
    46  H    0.20899
    47  H    0.18767
    48  H    0.21602
    49  H    0.18485
    50  H    0.19649
    51  H    0.19233
    52  H    0.21304
    53  H    0.20294
    54  H    0.17566
    55  H    0.38752
    56  H    0.24856
    57  H    0.19472
    58  H    0.22067
    59  H    0.19512
    60  H    0.19272
    61  H    0.19115
    62  H    0.20116
    63  H    0.19360
    64  H    0.20592
    65  H    0.19109
    66  H    0.49205

0PQ
66
     1  N   -0.82854
     2  C   -0.29939
     3  P    1.94265
     4  O   -1.03561
     5  O   -0.95080
     6  C   -0.40867
     7  C   -0.04053
     8  C   -0.21417
     9  C   -0.15862
    10  C   -0.20610
    11  C   -0.18403
    12  C   -0.20095
    13  C   -0.70809
    14  C   -0.27946
    15  C   -0.41358
    16  C   -0.02731
    17  C   -0.20852
    18  C   -0.20591
    19  C   -0.19116
    20  C   -0.18958
    21  C   -0.20345
    22  C    0.67604
    23  O   -0.64037
    24  N   -0.59230
    25  C   -0.10420
    26  C    0.77369
    27  O   -0.56798
    28  C   -0.39408
    29  C   -0.01786
    30  C   -0.21171
    31  C   -0.20624
    32  C   -0.19231
    33  C   -0.18517
    34  C   -0.20491
    35  O   -0.68858
    36  H    0.34955
    37  H    0.33143
    38  H    0.23529
    39  H    0.47584
    40  H    0.22502
    41  H    0.20284
    42  H    0.19281
    43  H    0.21257
    44  H    0.19603
    45  H    0.19907
    46  H    0.19683
    47  H    0.22056
    48  H    0.24671
    49  H    0.23965
    50  H    0.22730
    51  H    0.21519
    52  H    0.20585
    53  H    0.22296
    54  H    0.19942
    55  H    0.19612
    56  H    0.19740
    57  H    0.38976
    58  H    0.25215
    59  H    0.20645
    60  H    0.22395
    61  H    0.19757
    62  H    0.20477
    63  H    0.20524
    64  H    0.20462
    65  H    0.20399
    66  H    0.49084

0Q1
42
     1  C   -0.61770
     2  C    0.29206
     3  O   -0.23429
     4  N   -0.12755
     5  C    0.14110
     6  C   -0.60118
     7  C   -0.16283
     8  C   -0.05101
     9  C   -0.16967
    10  C   -0.03159
    11  C   -0.18305
    12  C   -0.19972
    13  C   -0.01304
    14  C   -0.39949
    15  C   -0.38209
    16  C    0.28161
    17  O   -0.74157
    18  C   -0.04442
    19  C   -0.20320
    20  C   -0.18657
    21  C   -0.20441
    22  C   -0.18451
    23  C   -0.21091
    24  H    0.22101
    25  H    0.21616
    26  H    0.22234
    27  H    0.21400
    28  H    0.21255
    29  H    0.21987
    30  H    0.22161
    31  H    0.20746
    32  H    0.20443
    33  H    0.21041
    34  H    0.20896
    35  H    0.21176
    36  H    0.20456
    37  H    0.44944
    38  H    0.18549
    39  H    0.20313
    40  H    0.20315
    41  H    0.20298
    42  H    0.21472

0QE
5
     1  C   -0.53607
     2  Cl   -0.06673
     3  H    0.20097
     4  H    0.20090
     5  H    0.20093

0QJ
73
     1  C    0.25731
     2  C    0.35149
     3  C    0.00690
     4  C    0.40855
     5  C    0.22113
     6  C   -0.56892
     7  C   -0.02421
     8  C   -0.56875
     9  C   -0.58771
    10  C   -0.03771
    11  C   -0.20937
    12  C   -0.18472
    13  C   -0.20531
    14  C   -0.21604
    15  C    0.14467
    16  N   -0.60750
    17  C    0.76090
    18  O   -0.66270
    19  N   -0.61709
    20  C   -0.16759
    21  C   -0.38746
    22  C   -0.18696
    23  N   -0.48958
    24  C   -0.36949
    25  C   -0.20110
    26  C    0.10891
    27  O   -0.58253
    28  C    0.08986
    29  O   -0.72631
    30  C    0.09352
    31  O   -0.71455
    32  C    0.30021
    33  N   -0.40866
    34  N   -0.48681
    35  N   -0.51011
    36  N   -0.53128
    37  N   -0.74105
    38  H    0.18806
    39  H    0.21937
    40  H    0.20172
    41  H    0.19275
    42  H    0.19394
    43  H    0.19327
    44  H    0.19936
    45  H    0.19387
    46  H    0.20076
    47  H    0.19873
    48  H    0.19973
    49  H    0.20910
    50  H    0.23642
    51  H    0.20032
    52  H    0.19747
    53  H    0.37743
    54  H    0.36681
    55  H    0.19225
    56  H    0.19500
    57  H    0.20500
    58  H    0.18789
    59  H    0.15691
    60  H    0.19388
    61  H    0.15402
    62  H    0.19502
    63  H    0.19377
    64  H    0.19901
    65  H    0.17117
    66  H    0.20419
    67  H    0.16920
    68  H    0.44904
    69  H    0.18111
    70  H    0.44332
    71  H    0.21823
    72  H    0.38678
    73  H    0.38514

0QR
28
     1  C   -0.15324
     2  C   -0.26210
     3  C    0.42302
     4  F   -0.33644
     5  C   -0.26084
     6  C   -0.16769
     7  C   -0.26917
     8  S    2.14927
     9  O   -0.87908
    10  O   -0.91493
    11  N   -0.80390
    12  C    0.38801
    13  N   -0.54430
    14  C   -0.30550
    15  C   -0.13973
    16  C   -0.30448
    17  C    0.40246
    18  N   -0.76013
    19  H    0.25283
    20  H    0.22466
    21  H    0.22808
    22  H    0.23737
    23  H    0.42005
    24  H    0.20425
    25  H    0.21070
    26  H    0.20325
    27  H    0.38271
    28  H    0.37487

0QY
48
     1  O   -0.61074
     2  C    0.65599
     3  C   -0.09757
     4  N   -0.65152
     5  C   -0.18581
     6  C   -0.40079
     7  C   -0.39728
     8  N   -0.59103
     9  C    0.12946
    10  C   -0.22585
    11  C   -0.22479
    12  C   -0.18682
    13  C    0.11618
    14  C    0.11338
    15  N   -0.54591
    16  C    0.43036
    17  C   -0.43443
    18  C   -0.06775
    19  C   -0.02273
    20  N   -0.52707
    21  C    0.14951
    22  C   -0.23729
    23  C   -0.20077
    24  C   -0.22291
    25  C   -0.17412
    26  C   -0.07338
    27  N   -0.50248
    28  H    0.19373
    29  H    0.36485
    30  H    0.17711
    31  H    0.19628
    32  H    0.19458
    33  H    0.19446
    34  H    0.20048
    35  H    0.19476
    36  H    0.38566
    37  H    0.20186
    38  H    0.20097
    39  H    0.24534
    40  H    0.39864
    41  H    0.23080
    42  H    0.20337
    43  H    0.20186
    44  H    0.39298
    45  H    0.19779
    46  H    0.19965
    47  H    0.20066
    48  H    0.21034

0R3
61
     1  C   -0.24306
     2  C   -0.01781
     3  Cl    0.00069
     4  C   -0.22797
     5  C   -0.16756
     6  C   -0.20160
     7  C    0.00111
     8  C   -0.22446
     9  C   -0.37296
    10  C   -0.08660
    11  C   -0.48127
    12  C    0.77157
    13  O   -0.54390
    14  O   -0.69237
    15  C   -0.57704
    16  C    0.62805
    17  O   -0.60357
    18  N   -0.48252
    19  C   -0.04227
    20  C   -0.39939
    21  C   -0.56467
    22  C    0.14357
    23  O   -0.75683
    24  C   -0.58903
    25  C   -0.00909
    26  C   -0.03965
    27  C   -0.17992
    28  C   -0.21007
    29  C   -0.03223
    30  Cl    0.00199
    31  C   -0.21200
    32  C   -0.20706
    33  H    0.21481
    34  H    0.22005
    35  H    0.21076
    36  H    0.20648
    37  H    0.21133
    38  H    0.21170
    39  H    0.20240
    40  H    0.22051
    41  H    0.23454
    42  H    0.48725
    43  H    0.19783
    44  H    0.25475
    45  H    0.18887
    46  H    0.22156
    47  H    0.23797
    48  H    0.19704
    49  H    0.20229
    50  H    0.19401
    51  H    0.17642
    52  H    0.19684
    53  H    0.44606
    54  H    0.19486
    55  H    0.20446
    56  H    0.21047
    57  H    0.19523
    58  H    0.21826
    59  H    0.22190
    60  H    0.22043
    61  H    0.21884

0R7
57
     1  O   -0.80495
     2  P    2.38488
     3  O   -1.06230
     4  P    2.39298
     5  O   -1.06247
     6  P    2.34520
     7  O   -0.91158
     8  O   -0.93998
     9  O   -0.96276
    10  O   -0.88334
    11  O   -0.94462
    12  O   -0.90304
    13  O   -0.99691
    14  C    0.31032
    15  N   -0.42406
    16  C    0.11200
    17  C   -0.22976
    18  C   -0.02537
    19  C    0.01736
    20  N   -0.53725
    21  C    0.45606
    22  C    0.70247
    23  O   -0.62290
    24  N   -0.72973
    25  O   -0.59080
    26  C    0.11469
    27  C   -0.41447
    28  C   -0.40261
    29  C   -0.03667
    30  C   -0.10956
    31  C   -0.16354
    32  C   -0.15859
    33  C   -0.11264
    34  C   -0.16368
    35  C   -0.16978
    36  C   -0.01924
    37  C   -0.19166
    38  H    0.48690
    39  H    0.51572
    40  H    0.49041
    41  H    0.49232
    42  H    0.22763
    43  H    0.22690
    44  H    0.38676
    45  H    0.39526
    46  H    0.18731
    47  H    0.20056
    48  H    0.21926
    49  H    0.21218
    50  H    0.22835
    51  H    0.19924
    52  H    0.18743
    53  H    0.22062
    54  H    0.21933
    55  H    0.21440
    56  H    0.20604
    57  H    0.22171

0RD
55
     1  Cl    0.00920
     2  C   -0.05455
     3  C   -0.19318
     4  C   -0.17829
     5  C   -0.26484
     6  C    0.32204
     7  O   -0.50689
     8  C   -0.22075
     9  C   -0.28520
    10  S    2.18045
    11  O   -0.88037
    12  O   -0.90844
    13  N   -0.66113
    14  C   -0.16028
    15  C   -0.40168
    16  C   -0.03068
    17  C    0.17445
    18  C   -0.00878
    19  C   -0.58417
    20  C   -0.20859
    21  C   -0.11478
    22  C   -0.18843
    23  C    0.63201
    24  O   -0.60555
    25  N   -0.58296
    26  C    0.17474
    27  C   -0.22657
    28  C   -0.15366
    29  C   -0.20095
    30  C   -0.14578
    31  C   -0.16394
    32  C    0.75834
    33  O   -0.58943
    34  O   -0.69311
    35  H    0.25777
    36  H    0.22477
    37  H    0.22600
    38  H    0.16831
    39  H    0.17819
    40  H    0.21548
    41  H    0.21038
    42  H    0.19216
    43  H    0.21601
    44  H    0.21333
    45  H    0.20853
    46  H    0.20564
    47  H    0.20307
    48  H    0.17914
    49  H    0.28741
    50  H    0.38904
    51  H    0.20485
    52  H    0.22484
    53  H    0.23547
    54  H    0.23137
    55  H    0.48998

0RM
49
     1  O   -0.59843
     2  C    0.65235
     3  N   -0.57405
     4  C   -0.13923
     5  C   -0.11541
     6  S    0.14475
     7  C   -0.12460
     8  C   -0.61532
     9  C   -0.58385
    10  C   -0.13131
    11  C    0.78387
    12  O   -0.58076
    13  O   -0.69419
    14  N   -0.64133
    15  C    0.77369
    16  O   -0.56496
    17  O   -0.67724
    18  C   -0.18493
    19  C    0.34281
    20  O   -0.50530
    21  C   -0.21631
    22  C   -0.31200
    23  C   -0.15654
    24  C   -0.31367
    25  C    0.33965
    26  O   -0.51422
    27  C   -0.21668
    28  H    0.39856
    29  H    0.25417
    30  H    0.22450
    31  H    0.21531
    32  H    0.21392
    33  H    0.21243
    34  H    0.20603
    35  H    0.20469
    36  H    0.21060
    37  H    0.23423
    38  H    0.49027
    39  H    0.36748
    40  H    0.49093
    41  H    0.16971
    42  H    0.20035
    43  H    0.16847
    44  H    0.21103
    45  H    0.20331
    46  H    0.20972
    47  H    0.16987
    48  H    0.19556
    49  H    0.17206

0RQ
91
     1  O   -0.80254
     2  O   -1.01876
     3  O   -0.93933
     4  O   -0.93293
     5  O   -0.58848
     6  O   -0.80368
     7  O   -0.91415
     8  O   -0.96596
     9  O   -1.06071
    10  O   -0.97063
    11  O   -0.91332
    12  O   -0.81443
    13  C   -0.60585
    14  C   -0.58304
    15  C   -0.04183
    16  C    0.06188
    17  C   -0.04505
    18  C    0.28893
    19  C    0.10201
    20  C    0.09882
    21  C   -0.04245
    22  P    2.34741
    23  P    2.37334
    24  P    2.37780
    25  C   -0.38443
    26  C   -0.17524
    27  C   -0.17273
    28  C   -0.47487
    29  C    0.65305
    30  C    0.61590
    31  C    0.09690
    32  O   -0.72287
    33  O   -0.60412
    34  O   -0.61383
    35  N   -0.61984
    36  N   -0.60317
    37  O   -0.74157
    38  C    0.26342
    39  C    0.41278
    40  C    0.00958
    41  C    0.33921
    42  C    0.22312
    43  N   -0.73271
    44  N   -0.52372
    45  N   -0.54254
    46  N   -0.41559
    47  N   -0.47901
    48  C   -0.47489
    49  C    0.57182
    50  O   -0.53911
    51  C   -0.66484
    52  H    0.51293
    53  H    0.49751
    54  H    0.48436
    55  H    0.48359
    56  H    0.19279
    57  H    0.22417
    58  H    0.19619
    59  H    0.19706
    60  H    0.21551
    61  H    0.21845
    62  H    0.19616
    63  H    0.18908
    64  H    0.20861
    65  H    0.21831
    66  H    0.19033
    67  H    0.21173
    68  H    0.17912
    69  H    0.22875
    70  H    0.20253
    71  H    0.20395
    72  H    0.19271
    73  H    0.20777
    74  H    0.21725
    75  H    0.20543
    76  H    0.21234
    77  H    0.22630
    78  H    0.46199
    79  H    0.38121
    80  H    0.47752
    81  H    0.19342
    82  H    0.21870
    83  H    0.38890
    84  H    0.38928
    85  H    0.21808
    86  H    0.21821
    87  H    0.22749
    88  H    0.22787
    89  H    0.20616
    90  H    0.19426
    91  H    0.37622

0RU
32
     1  N   -0.51600
     2  C    0.07704
     3  C   -0.28216
     4  C    0.07965
     5  N   -0.46522
     6  C    0.25004
     7  S    0.34769
     8  C   -0.54022
     9  C    0.47428
    10  N   -0.54427
    11  C    0.16474
    12  C   -0.03445
    13  C   -0.58981
    14  C   -0.18128
    15  C   -0.19458
    16  C   -0.15344
    17  C   -0.13335
    18  C    0.58611
    19  O   -0.54984
    20  N   -0.53268
    21  H    0.19516
    22  H    0.21292
    23  H    0.19953
    24  H    0.23417
    25  H    0.23462
    26  H    0.39778
    27  H    0.21413
    28  H    0.21972
    29  H    0.18275
    30  H    0.20550
    31  H    0.20745
    32  H    0.23402

0RY
27
     1  O   -0.53652
     2  C    0.71866
     3  O   -0.68358
     4  C   -0.22286
     5  C   -0.20386
     6  C    0.59417
     7  O   -0.55823
     8  N   -0.57179
     9  C    0.14690
    10  C   -0.15430
    11  C   -0.20511
    12  C   -0.19428
    13  C   -0.18917
    14  C   -0.11759
    15  C    0.62252
    16  O   -0.60201
    17  N   -0.76201
    18  H    0.48961
    19  H    0.21900
    20  H    0.20400
    21  H    0.38544
    22  H    0.27301
    23  H    0.20298
    24  H    0.20532
    25  H    0.18266
    26  H    0.36636
    27  H    0.39068

0S2
58
     1  C   -0.58725
     2  C    0.01040
     3  C    0.68864
     4  C   -0.60759
     5  C   -0.29224
     6  C   -0.36649
     7  C   -0.38118
     8  C   -0.19171
     9  C   -0.38138
    10  C   -0.35474
    11  C   -0.07659
    12  C   -0.23164
    13  C   -0.17929
    14  S    0.44701
    15  C   -0.28247
    16  C    0.18069
    17  N   -0.47876
    18  C    0.71079
    19  O   -0.58878
    20  O   -0.67558
    21  O   -0.63588
    22  C   -0.56833
    23  C    0.08322
    24  C   -0.09283
    25  C   -0.55752
    26  C   -0.55771
    27  C   -0.55736
    28  H    0.19716
    29  H    0.18385
    30  H    0.22803
    31  H    0.19734
    32  H    0.23347
    33  H    0.23050
    34  H    0.18578
    35  H    0.20584
    36  H    0.20972
    37  H    0.20079
    38  H    0.19729
    39  H    0.18208
    40  H    0.19024
    41  H    0.19539
    42  H    0.18376
    43  H    0.18843
    44  H    0.20287
    45  H    0.23863
    46  H    0.49156
    47  H    0.18811
    48  H    0.19207
    49  H    0.19308
    50  H    0.19827
    51  H    0.20180
    52  H    0.20260
    53  H    0.20247
    54  H    0.20251
    55  H    0.19839
    56  H    0.20251
    57  H    0.20176
    58  H    0.19827

0S6
47
     1  Cl    0.00140
     2  C   -0.02567
     3  C   -0.22457
     4  C   -0.18264
     5  C   -0.21920
     6  C   -0.14971
     7  C   -0.07167
     8  C    0.22856
     9  C   -0.14902
    10  C   -0.05524
    11  C   -0.59152
    12  C   -0.13494
    13  C   -0.59578
    14  S    0.38851
    15  C    0.02595
    16  N   -0.41251
    17  C    0.35347
    18  C   -0.61766
    19  N   -0.28379
    20  N   -0.27324
    21  C    0.34156
    22  N   -0.39858
    23  C   -0.07446
    24  C   -0.48291
    25  C    0.78040
    26  O   -0.58271
    27  O   -0.53071
    28  C   -0.22145
    29  H    0.21903
    30  H    0.21743
    31  H    0.22154
    32  H    0.24125
    33  H    0.22158
    34  H    0.20501
    35  H    0.22328
    36  H    0.21649
    37  H    0.21640
    38  H    0.21848
    39  H    0.22090
    40  H    0.23725
    41  H    0.20981
    42  H    0.25305
    43  H    0.23364
    44  H    0.23896
    45  H    0.19065
    46  H    0.18822
    47  H    0.18515

0SA
78
     1  C   -0.56707
     2  C   -0.36218
     3  C   -0.37261
     4  C   -0.36797
     5  C   -0.36741
     6  C   -0.36703
     7  C   -0.36736
     8  C   -0.36686
     9  C   -0.36778
    10  C   -0.37991
    11  C   -0.46617
    12  S    0.13930
    13  C   -0.00788
    14  C    0.08424
    15  O   -0.76175
    16  C    0.11197
    17  O   -0.76402
    18  O   -0.59312
    19  C    0.10030
    20  C   -0.02791
    21  O   -0.73497
    22  C    0.07793
    23  O   -0.61546
    24  C    0.38955
    25  O   -0.59839
    26  C    0.08878
    27  C   -0.02643
    28  O   -0.73775
    29  C    0.10318
    30  O   -0.75447
    31  C    0.10058
    32  O   -0.76317
    33  C    0.08417
    34  O   -0.74823
    35  H    0.19253
    36  H    0.18727
    37  H    0.18734
    38  H    0.18337
    39  H    0.18338
    40  H    0.18402
    41  H    0.18384
    42  H    0.18421
    43  H    0.18430
    44  H    0.18432
    45  H    0.18401
    46  H    0.18410
    47  H    0.18439
    48  H    0.18530
    49  H    0.18448
    50  H    0.18529
    51  H    0.18628
    52  H    0.19002
    53  H    0.18689
    54  H    0.19255
    55  H    0.19783
    56  H    0.21753
    57  H    0.19528
    58  H    0.18024
    59  H    0.19132
    60  H    0.47199
    61  H    0.18603
    62  H    0.47385
    63  H    0.18448
    64  H    0.17286
    65  H    0.18391
    66  H    0.45034
    67  H    0.21253
    68  H    0.22029
    69  H    0.19234
    70  H    0.18432
    71  H    0.16246
    72  H    0.44943
    73  H    0.17650
    74  H    0.47064
    75  H    0.19947
    76  H    0.47118
    77  H    0.18548
    78  H    0.45770

0SE
66
     1  C   -0.59094
     2  C    0.33183
     3  C   -0.61187
     4  C   -0.24383
     5  C   -0.39276
     6  C   -0.17515
     7  N   -0.50280
     8  C   -0.18990
     9  C   -0.38882
    10  C   -0.20665
    11  C    0.22991
    12  C   -0.23031
    13  C   -0.14188
    14  C    0.14468
    15  C    0.10028
    16  N   -0.45184
    17  C    0.46835
    18  N   -0.54692
    19  C    0.41778
    20  N   -0.50302
    21  C   -0.17329
    22  C    0.10994
    23  N   -0.50911
    24  C    0.55932
    25  N   -0.50791
    26  C    0.11724
    27  N   -0.74079
    28  N   -0.45475
    29  C   -0.21971
    30  C   -0.03590
    31  O   -0.58168
    32  C   -0.03467
    33  C   -0.23288
    34  O   -0.75806
    35  H    0.19806
    36  H    0.20953
    37  H    0.20584
    38  H    0.19890
    39  H    0.19131
    40  H    0.21108
    41  H    0.20735
    42  H    0.18847
    43  H    0.20273
    44  H    0.15536
    45  H    0.19703
    46  H    0.15415
    47  H    0.20298
    48  H    0.20147
    49  H    0.20401
    50  H    0.16148
    51  H    0.21729
    52  H    0.21556
    53  H    0.22478
    54  H    0.21478
    55  H    0.21875
    56  H    0.38606
    57  H    0.38608
    58  H    0.19107
    59  H    0.21916
    60  H    0.19295
    61  H    0.16127
    62  H    0.19233
    63  H    0.16399
    64  H    0.25072
    65  H    0.17383
    66  H    0.44774

0SJ
40
     1  O   -0.64362
     2  C    0.55665
     3  C   -0.26420
     4  C   -0.13978
     5  C   -0.29287
     6  C    0.24312
     7  N   -0.39403
     8  C   -0.18720
     9  C   -0.21440
    10  C   -0.19438
    11  C   -0.38561
    12  C   -0.23434
    13  C   -0.17684
    14  N   -0.46489
    15  C    0.63322
    16  O   -0.60825
    17  C   -0.11005
    18  C   -0.20149
    19  C   -0.22247
    20  C   -0.02408
    21  Cl    0.00445
    22  C   -0.21178
    23  C   -0.14291
    24  H    0.22453
    25  H    0.20583
    26  H    0.21126
    27  H    0.23528
    28  H    0.20442
    29  H    0.21999
    30  H    0.23058
    31  H    0.18552
    32  H    0.20230
    33  H    0.20566
    34  H    0.22846
    35  H    0.19028
    36  H    0.24424
    37  H    0.21348
    38  H    0.21974
    39  H    0.22439
    40  H    0.22979

0SQ
40
     1  O   -0.65026
     2  C    0.75521
     3  N   -0.78038
     4  N   -0.60723
     5  C    0.34087
     6  C   -0.34421
     7  C    0.17188
     8  C   -0.03803
     9  C   -0.56862
    10  C   -0.56624
    11  C   -0.57268
    12  N   -0.32096
    13  N   -0.21920
    14  C    0.14343
    15  C   -0.23839
    16  C   -0.19822
    17  C   -0.01552
    18  C   -0.58498
    19  C   -0.19319
    20  C   -0.17993
    21  H    0.39844
    22  H    0.36251
    23  H    0.39252
    24  H    0.26994
    25  H    0.20008
    26  H    0.19483
    27  H    0.19990
    28  H    0.20075
    29  H    0.19302
    30  H    0.19935
    31  H    0.20052
    32  H    0.18852
    33  H    0.20895
    34  H    0.20027
    35  H    0.20330
    36  H    0.20833
    37  H    0.20534
    38  H    0.20331
    39  H    0.20579
    40  H    0.23098

0SU
47
     1  O   -0.66186
     2  C    0.76440
     3  N   -0.61297
     4  C   -0.18766
     5  C   -0.02936
     6  O   -0.74000
     7  N   -0.60366
     8  C    0.34326
     9  C   -0.34674
    10  C    0.17158
    11  C   -0.03733
    12  C   -0.56870
    13  C   -0.56632
    14  C   -0.57283
    15  N   -0.32360
    16  N   -0.21984
    17  C    0.14389
    18  C   -0.18076
    19  C   -0.23758
    20  C   -0.19876
    21  C   -0.01648
    22  C   -0.58467
    23  C   -0.19425
    24  H    0.37232
    25  H    0.20877
    26  H    0.20201
    27  H    0.16902
    28  H    0.15285
    29  H    0.45129
    30  H    0.39271
    31  H    0.26947
    32  H    0.20012
    33  H    0.19415
    34  H    0.19955
    35  H    0.20075
    36  H    0.19229
    37  H    0.19955
    38  H    0.20041
    39  H    0.18800
    40  H    0.20906
    41  H    0.23053
    42  H    0.20285
    43  H    0.20353
    44  H    0.20772
    45  H    0.20489
    46  H    0.20316
    47  H    0.20523

0SY
27
     1  C   -0.21395
     2  C   -0.19263
     3  C    0.62501
     4  O   -0.60887
     5  N   -0.61165
     6  C   -0.16299
     7  C   -0.41757
     8  C    0.20518
     9  N   -0.49994
    10  C    0.11884
    11  C   -0.03207
    12  C   -0.23969
    13  C    0.04999
    14  N   -0.44788
    15  C    0.04917
    16  C   -0.21957
    17  H    0.23074
    18  H    0.39272
    19  H    0.18061
    20  H    0.21068
    21  H    0.39931
    22  H    0.18713
    23  H    0.18773
    24  H    0.19071
    25  H    0.21013
    26  H    0.19826
    27  H    0.21060

0T2
64
     1  C   -0.35399
     2  N   -0.44399
     3  C    0.15620
     4  C   -0.17573
     5  C   -0.25183
     6  C    0.37704
     7  F   -0.35269
     8  C    0.09450
     9  N   -0.56994
    10  C    0.62598
    11  O   -0.59720
    12  C   -0.13039
    13  C   -0.18449
    14  C   -0.17626
    15  C   -0.25400
    16  C    0.27453
    17  O   -0.52085
    18  C    0.19780
    19  C   -0.55758
    20  C   -0.58843
    21  C    0.23453
    22  N   -0.28281
    23  C   -0.02587
    24  Cl    0.06863
    25  C   -0.20102
    26  C    0.39585
    27  C   -0.28071
    28  C   -0.13639
    29  C    0.04458
    30  N   -0.48782
    31  C    0.24915
    32  N   -0.58100
    33  C    0.64404
    34  O   -0.60051
    35  C   -0.30794
    36  C   -0.37045
    37  C   -0.37111
    38  S    0.37789
    39  C    0.03873
    40  N   -0.50381
    41  H    0.18917
    42  H    0.20825
    43  H    0.18917
    44  H    0.21885
    45  H    0.22274
    46  H    0.39338
    47  H    0.19381
    48  H    0.21375
    49  H    0.22442
    50  H    0.22222
    51  H    0.21642
    52  H    0.21396
    53  H    0.21623
    54  H    0.22280
    55  H    0.21491
    56  H    0.25790
    57  H    0.20861
    58  H    0.21771
    59  H    0.41166
    60  H    0.21685
    61  H    0.20552
    62  H    0.23149
    63  H    0.21206
    64  H    0.20544

0T6
40
     1  C   -0.59736
     2  C    0.16785
     3  C    0.23306
     4  N   -0.20237
     5  N   -0.18739
     6  C    0.02326
     7  C    0.18718
     8  N   -0.35462
     9  C    0.35161
    10  N   -0.45056
    11  C   -0.11371
    12  C   -0.16008
    13  C   -0.19603
    14  C   -0.17597
    15  C   -0.21811
    16  C   -0.00909
    17  Cl    0.01867
    18  C   -0.28633
    19  C    0.35425
    20  C   -0.38815
    21  C    0.36936
    22  O   -0.47969
    23  C   -0.21905
    24  O   -0.50176
    25  C   -0.22045
    26  H    0.21126
    27  H    0.21669
    28  H    0.22000
    29  H    0.21861
    30  H    0.20969
    31  H    0.21054
    32  H    0.22167
    33  H    0.23707
    34  H    0.22534
    35  H    0.16908
    36  H    0.16849
    37  H    0.20398
    38  H    0.17041
    39  H    0.17122
    40  H    0.20142

0TA
41
     1  N   -0.73898
     2  N   -0.39758
     3  C   -0.02235
     4  C   -0.39193
     5  C   -0.37958
     6  C   -0.38228
     7  C   -0.39519
     8  C   -0.08124
     9  C   -0.15803
    10  C   -0.02451
    11  O   -0.63095
    12  C    0.59909
    13  N   -0.34249
    14  N   -0.27564
    15  C   -0.00495
    16  C   -0.13595
    17  C   -0.19743
    18  C    0.30274
    19  C   -0.60495
    20  C    0.44633
    21  N   -0.55951
    22  C    0.58186
    23  N   -0.53976
    24  H    0.38594
    25  H    0.38747
    26  H    0.24438
    27  H    0.21318
    28  H    0.19250
    29  H    0.20568
    30  H    0.18061
    31  H    0.24234
    32  H    0.18200
    33  H    0.19657
    34  H    0.20146
    35  H    0.21399
    36  H    0.40119
    37  H    0.21868
    38  H    0.21313
    39  H    0.22327
    40  H    0.22857
    41  H    0.20232

0TM
47
     1  C   -0.22136
     2  O   -0.49695
     3  C    0.28775
     4  C   -0.25266
     5  C    0.30047
     6  O   -0.49281
     7  C   -0.21968
     8  C   -0.29946
     9  C   -0.00587
    10  Cl    0.01284
    11  C   -0.10364
    12  C    0.25690
    13  N   -0.47003
    14  C   -0.11930
    15  C   -0.21165
    16  C    0.27844
    17  N   -0.31007
    18  C    0.04796
    19  N   -0.51242
    20  C    0.38663
    21  N   -0.54385
    22  C    0.26635
    23  S    0.33078
    24  C   -0.57771
    25  C    0.63730
    26  O   -0.61592
    27  N   -0.44110
    28  C   -0.36404
    29  C   -0.36773
    30  H    0.19727
    31  H    0.16394
    32  H    0.18007
    33  H    0.22634
    34  H    0.17094
    35  H    0.17055
    36  H    0.19911
    37  H    0.22938
    38  H    0.22682
    39  H    0.41052
    40  H    0.23146
    41  H    0.23051
    42  H    0.18897
    43  H    0.18625
    44  H    0.22679
    45  H    0.18855
    46  H    0.20459
    47  H    0.18875

0TR
15
     1  C    0.32111
     2  O   -0.54846
     3  C    0.34903
     4  O   -0.61583
     5  C   -0.27177
     6  C   -0.16079
     7  C   -0.17316
     8  C   -0.18584
     9  C   -0.20833
    10  H    0.22355
    11  H    0.46648
    12  H    0.20227
    13  H    0.20367
    14  H    0.19370
    15  H    0.20438

0TX
48
     1  Cl   -0.00154
     2  N   -0.47523
     3  C    0.07840
     4  C   -0.31824
     5  C    0.23344
     6  C   -0.11626
     7  C   -0.16434
     8  C   -0.22457
     9  C   -0.02907
    10  C   -0.19544
    11  C    0.17425
    12  N   -0.60525
    13  C    0.00099
    14  C   -0.38556
    15  C   -0.37384
    16  C   -0.18326
    17  N   -0.51919
    18  C   -0.18030
    19  C   -0.57061
    20  C   -0.18032
    21  C   -0.56665
    22  C   -0.57832
    23  H    0.18798
    24  H    0.20655
    25  H    0.18857
    26  H    0.21757
    27  H    0.23412
    28  H    0.37803
    29  H    0.19354
    30  H    0.20305
    31  H    0.18642
    32  H    0.18764
    33  H    0.20257
    34  H    0.19185
    35  H    0.15276
    36  H    0.15660
    37  H    0.18858
    38  H    0.19553
    39  H    0.20340
    40  H    0.18525
    41  H    0.15349
    42  H    0.18724
    43  H    0.19554
    44  H    0.20128
    45  H    0.18612
    46  H    0.19544
    47  H    0.20540
    48  H    0.19639

0U3
72
     1  C   -0.26969
     2  C    0.29274
     3  C   -0.02608
     4  C   -0.20807
     5  C   -0.03859
     6  C   -0.20675
     7  C   -0.06589
     8  C   -0.03546
     9  C   -0.35857
    10  C   -0.37374
    11  C   -0.58200
    12  C   -0.58425
    13  C   -0.22874
    14  C   -0.03787
    15  C    0.30057
    16  C   -0.58668
    17  C   -0.27447
    18  C   -0.21028
    19  O   -0.50635
    20  O   -0.51719
    21  C   -0.12108
    22  C    0.58088
    23  N   -0.30492
    24  O   -0.55104
    25  C   -0.03280
    26  C   -0.58321
    27  C   -0.59362
    28  C   -0.57874
    29  C   -0.07375
    30  O   -0.53092
    31  C    0.12581
    32  O   -0.73691
    33  C   -0.58886
    34  H    0.20014
    35  H    0.20567
    36  H    0.22560
    37  H    0.19045
    38  H    0.20174
    39  H    0.19308
    40  H    0.20207
    41  H    0.20770
    42  H    0.19988
    43  H    0.19449
    44  H    0.20141
    45  H    0.19871
    46  H    0.20120
    47  H    0.23048
    48  H    0.20950
    49  H    0.21945
    50  H    0.19633
    51  H    0.20331
    52  H    0.20976
    53  H    0.46127
    54  H    0.18683
    55  H    0.18731
    56  H    0.35789
    57  H    0.20025
    58  H    0.20388
    59  H    0.18896
    60  H    0.19262
    61  H    0.21024
    62  H    0.18572
    63  H    0.21257
    64  H    0.19391
    65  H    0.19711
    66  H    0.17152
    67  H    0.18118
    68  H    0.20262
    69  H    0.44689
    70  H    0.20981
    71  H    0.19732
    72  H    0.22767

0U8
42
     1  O   -0.71387
     2  C   -0.03528
     3  C    0.55590
     4  O   -0.58007
     5  C   -0.07546
     6  C    0.09336
     7  O   -0.58586
     8  C    0.55679
     9  C   -0.07378
    10  O   -0.72776
    11  O   -0.59295
    12  C   -0.05004
    13  C    0.08836
    14  O   -0.54525
    15  C    0.08228
    16  O   -0.74494
    17  C    0.05851
    18  O   -0.73595
    19  C    0.08368
    20  O   -0.73665
    21  C    0.08045
    22  O   -0.73323
    23  H    0.44503
    24  H    0.15672
    25  H    0.16559
    26  H    0.20056
    27  H    0.19233
    28  H    0.23173
    29  H    0.17607
    30  H    0.17780
    31  H    0.45507
    32  H    0.19139
    33  H    0.17437
    34  H    0.19695
    35  H    0.20281
    36  H    0.45038
    37  H    0.19057
    38  H    0.45101
    39  H    0.21385
    40  H    0.44367
    41  H    0.17516
    42  H    0.44069

0UJ
46
     1  C   -0.26590
     2  C   -0.40403
     3  C    0.38047
     4  C   -0.43095
     5  C   -0.01294
     6  C   -0.24572
     7  C   -0.18463
     8  N   -0.87983
     9  C   -0.77669
    10  S    2.11834
    11  N   -0.40013
    12  C   -0.38162
    13  C   -0.38908
    14  C    0.15258
    15  C   -0.13652
    16  C   -0.28805
    17  C   -0.01300
    18  N   -0.52199
    19  C    0.34427
    20  N   -0.46935
    21  C    0.06425
    22  C    0.06443
    23  N   -0.46473
    24  O   -0.89855
    25  O   -0.88869
    26  H    0.25390
    27  H    0.21734
    28  H    0.22328
    29  H    0.20096
    30  H    0.20752
    31  H    0.20693
    32  H    0.20752
    33  H    0.24065
    34  H    0.21889
    35  H    0.41714
    36  H    0.23738
    37  H    0.24778
    38  H    0.23220
    39  H    0.19880
    40  H    0.19946
    41  H    0.20032
    42  H    0.19562
    43  H    0.20925
    44  H    0.21050
    45  H    0.40495
    46  H    0.19766

0UN
62
     1  C   -0.18198
     2  C   -0.19274
     3  N   -0.50312
     4  C   -0.36392
     5  C   -0.18804
     6  C   -0.20162
     7  N   -0.48336
     8  C    0.17771
     9  C   -0.32093
    10  C    0.30461
    11  O   -0.52857
    12  C   -0.21593
    13  C   -0.27856
    14  C   -0.16340
    15  C    0.08583
    16  N   -0.55702
    17  C    0.57792
    18  N   -0.53031
    19  N   -0.52686
    20  C    0.07639
    21  C   -0.15565
    22  Cl    0.01052
    23  C    0.51268
    24  O   -0.49188
    25  C    0.29454
    26  C   -0.20739
    27  C   -0.22733
    28  C   -0.18725
    29  C   -0.22636
    30  C    0.15198
    31  N   -0.57700
    32  C    0.60230
    33  O   -0.60989
    34  C   -0.29056
    35  C   -0.27008
    36  H    0.17727
    37  H    0.19673
    38  H    0.16118
    39  H    0.19718
    40  H    0.19167
    41  H    0.19232
    42  H    0.15434
    43  H    0.16247
    44  H    0.19764
    45  H    0.20670
    46  H    0.17783
    47  H    0.21263
    48  H    0.16806
    49  H    0.17329
    50  H    0.19319
    51  H    0.20969
    52  H    0.24483
    53  H    0.40838
    54  H    0.20825
    55  H    0.24942
    56  H    0.21585
    57  H    0.20641
    58  H    0.20174
    59  H    0.38759
    60  H    0.19092
    61  H    0.18737
    62  H    0.21230

0UU
69
     1  C   -0.22046
     2  O   -0.53537
     3  C    0.78945
     4  O   -0.58848
     5  C   -0.28759
     6  C   -0.40886
     7  C   -0.38911
     8  C   -0.38018
     9  C   -0.37106
    10  C   -0.00210
    11  N   -0.42878
    12  C    0.12309
    13  C   -0.23866
    14  C   -0.01723
    15  C   -0.19322
    16  N   -0.50724
    17  C   -0.18491
    18  C   -0.37696
    19  C   -0.37658
    20  C   -0.37533
    21  C   -0.20023
    22  C   -0.22988
    23  C   -0.18095
    24  C    0.11578
    25  N   -0.46908
    26  C    0.55391
    27  N   -0.59884
    28  C    0.61575
    29  O   -0.53121
    30  C   -0.11500
    31  C   -0.19018
    32  C   -0.19718
    33  C   -0.18347
    34  C   -0.19296
    35  C   -0.15473
    36  H    0.18595
    37  H    0.18844
    38  H    0.18943
    39  H    0.21392
    40  H    0.24294
    41  H    0.21826
    42  H    0.20893
    43  H    0.20917
    44  H    0.21536
    45  H    0.20860
    46  H    0.20707
    47  H    0.17193
    48  H    0.19935
    49  H    0.20197
    50  H    0.16403
    51  H    0.19756
    52  H    0.15126
    53  H    0.19193
    54  H    0.19446
    55  H    0.19397
    56  H    0.18337
    57  H    0.19494
    58  H    0.19550
    59  H    0.19551
    60  H    0.21361
    61  H    0.14932
    62  H    0.20611
    63  H    0.21461
    64  H    0.39014
    65  H    0.17933
    66  H    0.20447
    67  H    0.20493
    68  H    0.20758
    69  H    0.23389

0V4
79
     1  C    0.40401
     2  O   -0.59990
     3  C    0.08352
     4  O   -0.74608
     5  C    0.09735
     6  O   -0.76068
     7  C    0.10537
     8  O   -0.75077
     9  C    0.08195
    10  O   -0.59748
    11  C   -0.03319
    12  O   -0.73671
    13  O   -0.57330
    14  C   -0.22800
    15  C   -0.27823
    16  C    0.02720
    17  C   -0.21266
    18  C   -0.07137
    19  C   -0.02901
    20  C    0.06542
    21  C    0.12559
    22  C   -0.34142
    23  C   -0.41238
    24  C    0.02154
    25  C   -0.36208
    26  C   -0.36701
    27  C   -0.23024
    28  C   -0.02988
    29  C   -0.59167
    30  O   -0.74262
    31  C   -0.21902
    32  C   -0.56348
    33  C   -0.53956
    34  C   -0.57397
    35  C   -0.20689
    36  H    0.17189
    37  H    0.19156
    38  H    0.46221
    39  H    0.20833
    40  H    0.47562
    41  H    0.17593
    42  H    0.47254
    43  H    0.21067
    44  H    0.19018
    45  H    0.16598
    46  H    0.45087
    47  H    0.19461
    48  H    0.24938
    49  H    0.18591
    50  H    0.20659
    51  H    0.16232
    52  H    0.19779
    53  H    0.18606
    54  H    0.19898
    55  H    0.20347
    56  H    0.19157
    57  H    0.18346
    58  H    0.19168
    59  H    0.19721
    60  H    0.22030
    61  H    0.15732
    62  H    0.15617
    63  H    0.20300
    64  H    0.22692
    65  H    0.19961
    66  H    0.46214
    67  H    0.20899
    68  H    0.19264
    69  H    0.19373
    70  H    0.18343
    71  H    0.19938
    72  H    0.18883
    73  H    0.17155
    74  H    0.18943
    75  H    0.19246
    76  H    0.22572
    77  H    0.18294
    78  H    0.15308
    79  H    0.15317

0V8
27
     1  C   -0.17481
     2  C   -0.22373
     3  C   -0.19229
     4  C   -0.23696
     5  C   -0.20294
     6  C   -0.54458
     7  C   -0.19140
     8  C   -0.10020
     9  C   -0.01099
    10  N   -0.64993
    11  O   -0.87903
    12  O   -0.89854
    13  O   -0.89649
    14  S    2.17162
    15  Br    0.07677
    16  H    0.20991
    17  H    0.21861
    18  H    0.20894
    19  H    0.21496
    20  H    0.20913
    21  H    0.18063
    22  H    0.25125
    23  H    0.23568
    24  H    0.16788
    25  H    0.20013
    26  H    0.34418
    27  H    0.51221

0VD
46
     1  C   -0.07921
     2  N   -0.51705
     3  C    0.17532
     4  N   -0.49976
     5  C   -0.27895
     6  C   -0.17980
     7  C   -0.39957
     8  C   -0.09055
     9  C    0.55810
    10  C   -0.03009
    11  C   -0.22702
    12  C   -0.18365
    13  C   -0.49095
    14  C    0.30008
    15  C   -0.19253
    16  C   -0.19819
    17  C   -0.19288
    18  C   -0.19084
    19  C   -0.19125
    20  C   -0.03564
    21  C   -0.05874
    22  N   -0.82636
    23  C    0.12314
    24  O   -0.54405
    25  O   -0.52439
    26  H    0.20753
    27  H    0.39840
    28  H    0.19785
    29  H    0.20831
    30  H    0.19817
    31  H    0.20140
    32  H    0.20853
    33  H    0.22306
    34  H    0.21595
    35  H    0.19964
    36  H    0.22540
    37  H    0.22268
    38  H    0.20299
    39  H    0.20251
    40  H    0.20278
    41  H    0.20477
    42  H    0.20390
    43  H    0.17648
    44  H    0.17830
    45  H    0.34845
    46  H    0.34772

0VH
51
     1  C   -0.29526
     2  C   -0.14476
     3  C   -0.28003
     4  C    0.23225
     5  N   -0.51263
     6  C    0.42081
     7  N   -0.60646
     8  C   -0.38896
     9  C    0.19804
    10  C   -0.26309
    11  C    0.37074
    12  N   -0.26995
    13  N   -0.21328
    14  C    0.03079
    15  C    0.60374
    16  O   -0.60234
    17  N   -0.75237
    18  N   -0.58763
    19  C   -0.02667
    20  C   -0.00688
    21  C   -0.38752
    22  C   -0.37585
    23  C   -0.37949
    24  C   -0.38897
    25  N   -0.83955
    26  C   -0.56262
    27  H    0.20707
    28  H    0.20328
    29  H    0.20165
    30  H    0.40493
    31  H    0.20802
    32  H    0.19003
    33  H    0.22225
    34  H    0.38836
    35  H    0.38674
    36  H    0.39998
    37  H    0.19574
    38  H    0.17379
    39  H    0.20207
    40  H    0.18588
    41  H    0.18563
    42  H    0.20211
    43  H    0.20325
    44  H    0.19553
    45  H    0.20476
    46  H    0.19509
    47  H    0.34546
    48  H    0.34314
    49  H    0.18663
    50  H    0.20755
    51  H    0.18901

0VN
40
     1  C   -0.17564
     2  C   -0.18614
     3  C    0.11755
     4  C    0.13908
     5  C   -0.20087
     6  C   -0.17014
     7  N   -0.55555
     8  C    0.58527
     9  N   -0.55223
    10  N   -0.58211
    11  C    0.27964
    12  N   -0.31668
    13  C   -0.03412
    14  C   -0.20518
    15  C   -0.19078
    16  C    0.14093
    17  C   -0.21678
    18  C   -0.20212
    19  C   -0.02520
    20  C   -0.56849
    21  C   -0.56895
    22  C   -0.58746
    23  H    0.21434
    24  H    0.21976
    25  H    0.21753
    26  H    0.40213
    27  H    0.38918
    28  H    0.21075
    29  H    0.24347
    30  H    0.19770
    31  H    0.20258
    32  H    0.19357
    33  H    0.19478
    34  H    0.19982
    35  H    0.20152
    36  H    0.19447
    37  H    0.19382
    38  H    0.19893
    39  H    0.20127
    40  H    0.20036

0VR
41
     1  P    2.33805
     2  O   -1.01820
     3  O   -0.94012
     4  O   -0.93413
     5  O   -0.80320
     6  C   -0.04944
     7  C    0.10623
     8  O   -0.70686
     9  C    0.09038
    10  O   -0.74219
    11  C    0.11782
    12  O   -0.71428
    13  C   -0.21542
    14  N   -0.58534
    15  C   -0.20513
    16  C    0.21620
    17  C   -0.27423
    18  C   -0.15034
    19  C   -0.25180
    20  C   -0.13639
    21  C    0.76849
    22  O   -0.68928
    23  O   -0.62676
    24  H    0.51016
    25  H    0.48757
    26  H    0.16681
    27  H    0.21623
    28  H    0.20044
    29  H    0.43156
    30  H    0.17601
    31  H    0.45529
    32  H    0.19064
    33  H    0.43882
    34  H    0.17197
    35  H    0.20464
    36  H    0.42768
    37  H    0.21042
    38  H    0.20315
    39  H    0.20318
    40  H    0.22186
    41  H    0.48949

0VV
25
     1  C   -0.21140
     2  C   -0.18567
     3  C   -0.22293
     4  C   -0.17857
     5  C    0.64628
     6  C    0.15428
     7  C   -0.06655
     8  C   -0.18301
     9  N   -0.57874
    10  N   -0.67876
    11  N   -0.75272
    12  S    2.22226
    13  N   -1.02522
    14  O   -0.88885
    15  O   -0.90952
    16  H    0.20479
    17  H    0.20627
    18  H    0.20380
    19  H    0.19900
    20  H    0.20913
    21  H    0.20539
    22  H    0.40852
    23  H    0.40070
    24  H    0.40431
    25  H    0.41720

0VZ
26
     1  C    0.33056
     2  C    0.76035
     3  C   -0.03525
     4  C   -0.58414
     5  S    0.26130
     6  N   -0.77227
     7  N   -0.57147
     8  C   -0.10425
     9  C   -0.47560
    10  S    2.21769
    11  N   -1.02216
    12  O   -0.88868
    13  O   -0.88354
    14  O   -0.56456
    15  O   -0.54672
    16  H    0.18626
    17  H    0.18729
    18  H    0.20897
    19  H    0.20224
    20  H    0.20248
    21  H    0.41537
    22  H    0.22401
    23  H    0.22657
    24  H    0.22266
    25  H    0.40521
    26  H    0.39769

0W3
122
     1  O   -0.63163
     2  O   -0.60916
     3  C    0.10676
     4  O   -0.75509
     5  C    0.29556
     6  O   -0.71345
     7  C    0.29234
     8  O   -0.72636
     9  C    0.13882
    10  O   -0.50749
    11  C   -0.39362
    12  O   -0.50572
    13  C   -0.40127
    14  O   -0.58807
    15  C   -0.40292
    16  O   -0.68720
    17  C   -0.39981
    18  C   -0.59998
    19  C    0.13280
    20  C   -0.42353
    21  C   -0.60744
    22  C    0.14896
    23  C   -0.60441
    24  C   -0.25674
    25  C    0.14858
    26  C   -0.58370
    27  C   -0.24569
    28  C   -0.20196
    29  C   -0.56449
    30  C   -0.17816
    31  C   -0.40797
    32  C   -0.18876
    33  C   -0.28257
    34  C    0.56420
    35  C    0.57178
    36  C   -0.38703
    37  C   -0.28080
    38  C   -0.57700
    39  C   -0.38294
    40  C   -0.19206
    41  C   -0.57750
    42  C   -0.55582
    43  C   -0.39193
    44  C   -0.56713
    45  C   -0.19132
    46  C   -0.57361
    47  C   -0.37202
    48  C   -0.58412
    49  C   -0.47523
    50  C    0.78536
    51  H    0.17567
    52  H    0.45309
    53  H    0.42933
    54  H    0.43469
    55  H    0.16617
    56  H    0.22169
    57  H    0.19339
    58  H    0.19846
    59  H    0.21035
    60  H    0.21442
    61  H    0.20032
    62  H    0.48539
    63  H    0.19249
    64  H    0.20914
    65  H    0.19440
    66  H    0.21498
    67  H    0.19952
    68  H    0.16951
    69  H    0.21773
    70  H    0.18937
    71  H    0.19933
    72  H    0.21807
    73  H    0.19741
    74  H    0.18302
    75  H    0.18626
    76  H    0.21652
    77  H    0.19937
    78  H    0.19316
    79  H    0.18808
    80  H    0.18921
    81  H    0.22759
    82  H    0.19219
    83  H    0.19622
    84  H    0.18390
    85  H    0.19370
    86  H    0.19220
    87  H    0.20875
    88  H    0.18999
    89  H    0.20072
    90  H    0.19254
    91  H    0.20345
    92  H    0.20352
    93  H    0.19471
    94  H    0.21807
    95  H    0.19992
    96  H    0.24015
    97  H    0.24019
    98  H    0.21388
    99  H    0.19775
   100  H    0.18933
   101  H    0.18640
   102  H    0.19791
   103  H    0.19087
   104  H    0.20357
   105  H    0.18858
   106  H    0.20459
   107  H    0.19614
   108  H    0.18616
   109  H    0.20563
   110  H    0.20278
   111  H    0.19380
   112  H    0.19127
   113  H    0.19259
   114  H    0.20148
   115  H    0.19309
   116  H    0.20714
   117  H    0.20200
   118  H    0.19689
   119  H    0.19433
   120  H    0.19237
   121  H    0.22113
   122  H    0.22253

0WB
32
     1  C   -0.30327
     2  C    0.26509
     3  C    0.27644
     4  C   -0.26705
     5  O   -0.71259
     6  C   -0.20787
     7  C    0.40949
     8  F   -0.34038
     9  C    0.12826
    10  N   -0.58067
    11  N   -0.51269
    12  C    0.10810
    13  C   -0.37687
    14  S    0.31102
    15  C   -0.04168
    16  C   -0.13682
    17  C   -0.15553
    18  C   -0.15644
    19  C   -0.18962
    20  C   -0.16783
    21  C    0.28021
    22  N   -0.30108
    23  H    0.23753
    24  H    0.22381
    25  H    0.46768
    26  H    0.22253
    27  H    0.42210
    28  H    0.23360
    29  H    0.23780
    30  H    0.21593
    31  H    0.21088
    32  H    0.19991

0WF
53
     1  C   -0.57015
     2  C   -0.05491
     3  C    0.47581
     4  N   -0.56491
     5  C    0.60300
     6  O   -0.60741
     7  C   -0.22465
     8  C    0.01042
     9  N   -0.27894
    10  N   -0.20023
    11  C    0.36090
    12  N   -0.52669
    13  C   -0.01573
    14  C   -0.39157
    15  C   -0.38000
    16  C   -0.37890
    17  C   -0.38908
    18  N   -0.48717
    19  C   -0.20397
    20  C    0.11704
    21  C   -0.20335
    22  O   -0.53827
    23  C    0.30532
    24  C   -0.24167
    25  C   -0.18120
    26  C   -0.23010
    27  C   -0.17795
    28  C   -0.28613
    29  H    0.21502
    30  H    0.21163
    31  H    0.18900
    32  H    0.18254
    33  H    0.40913
    34  H    0.22707
    35  H    0.22388
    36  H    0.19561
    37  H    0.21930
    38  H    0.19763
    39  H    0.19830
    40  H    0.18469
    41  H    0.20407
    42  H    0.21730
    43  H    0.20009
    44  H    0.20690
    45  H    0.18342
    46  H    0.19199
    47  H    0.18459
    48  H    0.19314
    49  H    0.21592
    50  H    0.20433
    51  H    0.20207
    52  H    0.20233
    53  H    0.20054

0WL
50
     1  C   -0.26850
     2  C    0.07472
     3  C    0.07610
     4  C    0.00964
     5  C   -0.22626
     6  C    0.36196
     7  C    0.41937
     8  C    0.60292
     9  C    0.47679
    10  C   -0.38058
    11  C   -0.38314
    12  C   -0.38613
    13  C   -0.39271
    14  C   -0.18562
    15  C   -0.17752
    16  C   -0.24457
    17  C   -0.01394
    18  C   -0.57283
    19  C   -0.05819
    20  N   -0.46406
    21  N   -0.48857
    22  N   -0.27989
    23  N   -0.52022
    24  N   -0.19980
    25  N   -0.56554
    26  N   -0.48279
    27  O   -0.61106
    28  H    0.21268
    29  H    0.19670
    30  H    0.19600
    31  H    0.22589
    32  H    0.18660
    33  H    0.20258
    34  H    0.19621
    35  H    0.19525
    36  H    0.20032
    37  H    0.21321
    38  H    0.22049
    39  H    0.19858
    40  H    0.19390
    41  H    0.18117
    42  H    0.19302
    43  H    0.20005
    44  H    0.23513
    45  H    0.22556
    46  H    0.21485
    47  H    0.21002
    48  H    0.18885
    49  H    0.18549
    50  H    0.40787

0WP
56
     1  C    0.62603
     2  C   -0.21472
     3  O   -0.57642
     4  C    0.40625
     5  C    0.08566
     6  C   -0.18153
     7  C   -0.25122
     8  C    0.42048
     9  F   -0.33498
    10  F   -0.34363
    11  N   -0.56859
    12  N   -0.57143
    13  C    0.63513
    14  C   -0.10380
    15  O   -0.61183
    16  C   -0.17925
    17  C   -0.17848
    18  C   -0.19123
    19  C   -0.01133
    20  C   -0.15569
    21  C   -0.14272
    22  C   -0.54683
    23  C   -0.56517
    24  C    0.06665
    25  C   -0.12872
    26  C   -0.19244
    27  C    0.32725
    28  N   -0.44078
    29  C    0.06403
    30  C    0.48816
    31  N   -0.35415
    32  N   -0.31085
    33  C    0.29037
    34  N   -0.31072
    35  O   -0.49701
    36  C   -0.22445
    37  H    0.26691
    38  H    0.22897
    39  H    0.39638
    40  H    0.39263
    41  H    0.18814
    42  H    0.20946
    43  H    0.21431
    44  H    0.23799
    45  H    0.20809
    46  H    0.20964
    47  H    0.20683
    48  H    0.20988
    49  H    0.21570
    50  H    0.20511
    51  H    0.25097
    52  H    0.18549
    53  H    0.40729
    54  H    0.20855
    55  H    0.16694
    56  H    0.16870

0WU
25
     1  C   -0.41750
     2  C   -0.22112
     3  C   -0.45782
     4  C   -0.59294
     5  C    0.02025
     6  C   -0.38544
     7  C   -0.61412
     8  C   -0.10120
     9  C    0.51933
    10  O   -0.53606
    11  C   -0.10718
    12  H    0.21360
    13  H    0.20965
    14  H    0.20967
    15  H    0.21279
    16  H    0.22652
    17  H    0.20811
    18  H    0.22556
    19  H    0.20000
    20  H    0.18351
    21  H    0.18502
    22  H    0.19403
    23  H    0.21555
    24  H    0.21703
    25  H    0.19276

0X1
59
     1  C   -0.23239
     2  C    0.28747
     3  C   -0.19613
     4  C    0.04652
     5  C   -0.04155
     6  C   -0.05460
     7  C   -0.06825
     8  C    0.14319
     9  C   -0.22116
    10  C    0.26953
    11  C    0.19655
    12  C    0.34170
    13  C   -0.21615
    14  C   -0.26275
    15  C    0.16212
    16  C   -0.60665
    17  C   -0.04171
    18  N   -0.43605
    19  N   -0.58899
    20  N   -0.39492
    21  O   -0.93123
    22  O   -1.01348
    23  O   -0.94082
    24  O   -0.70960
    25  C    0.70679
    26  O   -0.81020
    27  P    2.34161
    28  O   -0.51235
    29  C    0.29425
    30  C   -0.23972
    31  C   -0.18441
    32  C   -0.22600
    33  C   -0.18056
    34  C   -0.27891
    35  N   -0.39064
    36  O   -0.64019
    37  N   -0.31185
    38  H    0.22337
    39  H    0.25721
    40  H    0.21764
    41  H    0.22267
    42  H    0.21888
    43  H    0.18867
    44  H    0.21947
    45  H    0.20921
    46  H    0.22385
    47  H    0.21765
    48  H    0.21596
    49  H    0.18812
    50  H    0.39561
    51  H    0.47150
    52  H    0.21689
    53  H    0.20429
    54  H    0.20167
    55  H    0.20440
    56  H    0.22325
    57  H    0.41959
    58  H    0.48854
    59  H    0.51305

0X6
37
     1  C    0.37192
     2  C   -0.17604
     3  C   -0.27672
     4  C    0.16895
     5  C   -0.00674
     6  C    0.62347
     7  C   -0.13886
     8  C   -0.17611
     9  C   -0.12748
    10  N   -0.42859
    11  C   -0.24663
    12  C    0.06612
    13  N   -0.57371
    14  O   -0.55573
    15  C   -0.00519
    16  Cl    0.04461
    17  C    0.27104
    18  N   -0.26940
    19  Cl    0.04358
    20  N   -0.58748
    21  C    0.63046
    22  O   -0.54870
    23  C   -0.30776
    24  C   -0.37260
    25  C   -0.37456
    26  H    0.23873
    27  H    0.19976
    28  H    0.23902
    29  H    0.24375
    30  H    0.19424
    31  H    0.39610
    32  H    0.38760
    33  H    0.20814
    34  H    0.20159
    35  H    0.23086
    36  H    0.21113
    37  H    0.20122

0XC
22
     1  O   -0.65743
     2  C    0.72807
     3  O   -0.56611
     4  C    0.19188
     5  N   -0.53669
     6  C   -0.43551
     7  C   -0.39690
     8  C   -0.37509
     9  C   -0.16424
    10  N   -0.83323
    11  H    0.48741
    12  H    0.33394
    13  H    0.22485
    14  H    0.22312
    15  H    0.18914
    16  H    0.19120
    17  H    0.20271
    18  H    0.18443
    19  H    0.15063
    20  H    0.18085
    21  H    0.33575
    22  H    0.34122

0XG
46
     1  C   -0.36006
     2  C   -0.36031
     3  O   -0.63003
     4  C   -0.15282
     5  C   -0.19405
     6  C    0.16689
     7  C   -0.22686
     8  C   -0.19316
     9  C    0.57994
    10  C    0.11250
    11  C   -0.18807
    12  N   -0.55939
    13  C   -0.21415
    14  C   -0.16239
    15  C   -0.22421
    16  C   -0.32130
    17  O   -0.58492
    18  N   -0.43172
    19  C    0.61857
    20  C   -0.13324
    21  N   -0.56606
    22  N   -0.52422
    23  C    0.56080
    24  O   -0.50583
    25  C   -0.19797
    26  S    0.42581
    27  C    0.76359
    28  O   -0.69190
    29  H    0.18782
    30  H    0.18492
    31  H    0.22235
    32  H    0.20095
    33  H    0.17811
    34  H    0.20615
    35  H    0.22917
    36  H    0.23376
    37  H    0.19775
    38  H    0.20271
    39  H    0.20770
    40  H    0.18429
    41  H    0.19096
    42  H    0.18243
    43  H    0.24421
    44  H    0.24886
    45  H    0.40151
    46  H    0.49088

0XN
27
     1  N   -0.81834
     2  C   -0.03828
     3  C   -0.01685
     4  C   -0.03538
     5  C   -0.19976
     6  C   -0.24792
     7  C    0.39346
     8  C   -0.24764
     9  C   -0.19537
    10  C   -0.18998
    11  C   -0.24894
    12  C    0.39443
    13  C   -0.24750
    14  C   -0.19065
    15  F   -0.34402
    16  F   -0.34414
    17  H    0.35114
    18  H    0.20679
    19  H    0.19487
    20  H    0.22059
    21  H    0.22069
    22  H    0.20551
    23  H    0.20569
    24  H    0.22067
    25  H    0.22054
    26  H    0.19548
    27  H    0.33491

0XT
25
     1  C    0.16659
     2  C    0.36239
     3  C   -0.60065
     4  C    0.01139
     5  C    0.57727
     6  C    0.44357
     7  N   -0.47973
     8  N   -0.74207
     9  N   -0.57117
    10  N   -0.54489
    11  C    0.49954
    12  O   -0.51071
    13  C   -0.21635
    14  N   -0.42369
    15  N   -0.72966
    16  H    0.21322
    17  H    0.21409
    18  H    0.21986
    19  H    0.38762
    20  H    0.38265
    21  H    0.18581
    22  H    0.18729
    23  H    0.18730
    24  H    0.38659
    25  H    0.39374

0XX
144
     1  C   -0.26560
     2  C   -0.17072
     3  C   -0.18095
     4  C   -0.00846
     5  C   -0.16281
     6  C   -0.18010
     7  C   -0.04577
     8  C   -0.18154
     9  C   -0.19768
    10  C   -0.19099
    11  C   -0.17677
    12  N   -0.41102
    13  O   -0.55418
    14  C    0.58414
    15  N   -0.30422
    16  O   -0.51831
    17  C   -0.10959
    18  N   -0.40879
    19  S    2.14851
    20  O   -0.91330
    21  C   -0.25351
    22  C   -0.16226
    23  C   -0.17794
    24  C   -0.01242
    25  C   -0.04962
    26  C   -0.18207
    27  C   -0.18803
    28  C   -0.19431
    29  C   -0.18747
    30  C   -0.18046
    31  C   -0.18140
    32  C   -0.17557
    33  O   -0.91236
    34  O   -0.37993
    35  C    0.12645
    36  C   -0.60233
    37  C   -0.58589
    38  C   -0.39679
    39  C   -0.18192
    40  N   -0.61053
    41  C    0.65575
    42  O   -0.61470
    43  C   -0.46192
    44  C   -0.37919
    45  C   -0.17357
    46  N   -0.59155
    47  C    0.62502
    48  O   -0.61390
    49  C   -0.10995
    50  C   -0.12101
    51  C   -0.16948
    52  C   -0.19504
    53  C   -0.17065
    54  C   -0.11035
    55  C    0.62566
    56  O   -0.61373
    57  N   -0.59258
    58  C   -0.17365
    59  C   -0.37899
    60  C   -0.46185
    61  C    0.66007
    62  O   -0.62638
    63  N   -0.60374
    64  C   -0.18357
    65  C   -0.39453
    66  C   -0.11156
    67  C    0.60685
    68  O   -0.59968
    69  N   -0.29292
    70  O   -0.51709
    71  O   -0.41375
    72  C    0.12212
    73  C   -0.60115
    74  C   -0.59268
    75  S    2.14939
    76  O   -0.91432
    77  O   -0.90296
    78  C   -0.18900
    79  H    0.23688
    80  H    0.20546
    81  H    0.20670
    82  H    0.22589
    83  H    0.19807
    84  H    0.20242
    85  H    0.20249
    86  H    0.19944
    87  H    0.35938
    88  H    0.46119
    89  H    0.24837
    90  H    0.23551
    91  H    0.20643
    92  H    0.19688
    93  H    0.20414
    94  H    0.20394
    95  H    0.20490
    96  H    0.19865
    97  H    0.20463
    98  H    0.22557
    99  H    0.18002
   100  H    0.19593
   101  H    0.23915
   102  H    0.19563
   103  H    0.18534
   104  H    0.20269
   105  H    0.21059
   106  H    0.20730
   107  H    0.19377
   108  H    0.20815
   109  H    0.20345
   110  H    0.37413
   111  H    0.21061
   112  H    0.20929
   113  H    0.20566
   114  H    0.20681
   115  H    0.19291
   116  H    0.19208
   117  H    0.37388
   118  H    0.25867
   119  H    0.18799
   120  H    0.20629
   121  H    0.18722
   122  H    0.37391
   123  H    0.19351
   124  H    0.19211
   125  H    0.20378
   126  H    0.20763
   127  H    0.21286
   128  H    0.20967
   129  H    0.37606
   130  H    0.18858
   131  H    0.21720
   132  H    0.22351
   133  H    0.18717
   134  H    0.25161
   135  H    0.36298
   136  H    0.46376
   137  H    0.24102
   138  H    0.22497
   139  H    0.18540
   140  H    0.19737
   141  H    0.20370
   142  H    0.20640
   143  H    0.18531
   144  H    0.20410

0Y2
66
     1  C   -0.08564
     2  C   -0.18627
     3  C   -0.20601
     4  C   -0.19418
     5  C   -0.20670
     6  C   -0.15414
     7  S    0.32897
     8  C   -0.33177
     9  C   -0.05340
    10  C   -0.39322
    11  C   -0.17372
    12  N   -0.50587
    13  C   -0.18612
    14  C   -0.37505
    15  C   -0.10554
    16  C    0.76343
    17  O   -0.59038
    18  O   -0.69122
    19  N   -0.82904
    20  C   -0.20281
    21  C    0.10992
    22  O   -0.58091
    23  C    0.09285
    24  O   -0.72247
    25  C    0.09206
    26  O   -0.71047
    27  C    0.29785
    28  N   -0.40879
    29  C    0.22131
    30  N   -0.48577
    31  C    0.00710
    32  C    0.34962
    33  N   -0.51256
    34  C    0.25774
    35  N   -0.53023
    36  C    0.40893
    37  N   -0.74054
    38  H    0.20540
    39  H    0.20421
    40  H    0.20589
    41  H    0.21005
    42  H    0.23306
    43  H    0.21576
    44  H    0.20167
    45  H    0.16437
    46  H    0.19421
    47  H    0.21645
    48  H    0.15465
    49  H    0.19798
    50  H    0.21048
    51  H    0.21233
    52  H    0.48687
    53  H    0.35192
    54  H    0.35815
    55  H    0.19802
    56  H    0.18103
    57  H    0.19852
    58  H    0.17041
    59  H    0.44226
    60  H    0.17821
    61  H    0.44153
    62  H    0.21963
    63  H    0.21884
    64  H    0.18862
    65  H    0.38717
    66  H    0.38533

0Y7
55
     1  Cl   -0.00088
     2  C   -0.03392
     3  C   -0.21037
     4  C   -0.20354
     5  C   -0.20967
     6  C   -0.17590
     7  C   -0.03874
     8  C   -0.01353
     9  N   -0.46997
    10  C   -0.02630
    11  C   -0.02311
    12  O   -0.75689
    13  C    0.64200
    14  O   -0.61698
    15  C   -0.26390
    16  C   -0.47364
    17  C    0.76225
    18  O   -0.69331
    19  O   -0.53989
    20  C   -0.36756
    21  C   -0.22692
    22  C    0.00182
    23  C   -0.21854
    24  C   -0.17136
    25  C   -0.22909
    26  C   -0.01799
    27  Cl   -0.00038
    28  C   -0.22507
    29  C   -0.39240
    30  C   -0.57605
    31  H    0.22024
    32  H    0.21178
    33  H    0.21968
    34  H    0.21883
    35  H    0.21781
    36  H    0.22196
    37  H    0.16260
    38  H    0.18207
    39  H    0.45124
    40  H    0.24653
    41  H    0.21841
    42  H    0.23035
    43  H    0.48700
    44  H    0.20408
    45  H    0.20623
    46  H    0.20882
    47  H    0.20726
    48  H    0.20945
    49  H    0.21875
    50  H    0.21822
    51  H    0.23954
    52  H    0.18844
    53  H    0.18176
    54  H    0.19945
    55  H    0.19931

0YG
29
     1  C    0.77739
     2  O   -0.59512
     3  C    0.60185
     4  N   -0.81070
     5  O   -0.62191
     6  N   -0.59204
     7  O   -0.70819
     8  C    0.29226
     9  C    0.09897
    10  C   -0.27382
    11  C   -0.20901
    12  C   -0.17724
    13  C   -0.22344
    14  C   -0.23158
    15  C   -0.23155
    16  C   -0.07750
    17  O   -0.67727
    18  H    0.36727
    19  H    0.38976
    20  H    0.39140
    21  H    0.46057
    22  H    0.23318
    23  H    0.23380
    24  H    0.23439
    25  H    0.20697
    26  H    0.22496
    27  H    0.21282
    28  H    0.20997
    29  H    0.49381

0YO
45
     1  C    0.38451
     2  C   -0.00829
     3  C    0.24543
     4  C   -0.11529
     5  C   -0.08628
     6  C    0.15160
     7  C   -0.17031
     8  C   -0.19407
     9  C   -0.19761
    10  C   -0.17177
    11  C    0.09788
    12  C   -0.19142
    13  C    0.20625
    14  C   -0.16260
    15  C   -0.41725
    16  C   -0.22002
    17  C   -0.19852
    18  C    0.62484
    19  O   -0.60672
    20  N   -0.61278
    21  N   -0.49071
    22  C    0.17947
    23  N   -0.45770
    24  N   -0.46733
    25  C   -0.10781
    26  N   -0.42987
    27  C    0.08106
    28  O   -0.52687
    29  H    0.19904
    30  H    0.23035
    31  H    0.21827
    32  H    0.20384
    33  H    0.20274
    34  H    0.20273
    35  H    0.24267
    36  H    0.19716
    37  H    0.21052
    38  H    0.20966
    39  H    0.17643
    40  H    0.19896
    41  H    0.17233
    42  H    0.41049
    43  H    0.21512
    44  H    0.17986
    45  H    0.39199

0YS
53
     1  O   -0.57289
     2  C    0.77959
     3  O   -0.68695
     4  C   -0.11018
     5  N   -0.59486
     6  C    0.63672
     7  C   -0.09715
     8  C   -0.20269
     9  C   -0.04875
    10  Cl    0.02340
    11  C    0.25844
    12  O   -0.68782
    13  C   -0.04778
    14  Cl    0.02985
    15  C   -0.17468
    16  O   -0.61037
    17  C   -0.38908
    18  C   -0.00923
    19  C   -0.37322
    20  C   -0.37855
    21  N   -0.67982
    22  C    0.03964
    23  C    0.78985
    24  O   -0.67504
    25  O   -0.57679
    26  C    0.13065
    27  O   -0.71883
    28  C   -0.13989
    29  N   -0.85349
    30  C    0.77656
    31  O   -0.67754
    32  O   -0.59002
    33  H    0.49289
    34  H    0.24528
    35  H    0.38013
    36  H    0.20273
    37  H    0.47616
    38  H    0.25304
    39  H    0.19556
    40  H    0.24050
    41  H    0.16762
    42  H    0.20889
    43  H    0.20383
    44  H    0.23998
    45  H    0.20553
    46  H    0.32910
    47  H    0.48664
    48  H    0.22032
    49  H    0.44486
    50  H    0.21205
    51  H    0.37507
    52  H    0.36066
    53  H    0.49008

0YX
56
     1  O   -0.94119
     2  P    2.17272
     3  O   -0.95112
     4  O   -1.02524
     5  C   -0.38456
     6  C   -0.19127
     7  C   -0.12440
     8  Br    0.08640
     9  C   -0.18505
    10  C   -0.26000
    11  C    0.32094
    12  O   -0.54735
    13  C   -0.05694
    14  C   -0.04057
    15  C   -0.23029
    16  C   -0.22473
    17  C   -0.16849
    18  C   -0.27956
    19  C    0.31916
    20  O   -0.52471
    21  C   -0.03911
    22  C   -0.37628
    23  C   -0.37508
    24  C   -0.36561
    25  C   -0.36815
    26  C   -0.37288
    27  C   -0.36224
    28  C   -0.56687
    29  H    0.49964
    30  H    0.52530
    31  H    0.21082
    32  H    0.22421
    33  H    0.22312
    34  H    0.18673
    35  H    0.18492
    36  H    0.22168
    37  H    0.20570
    38  H    0.20748
    39  H    0.21506
    40  H    0.16742
    41  H    0.17011
    42  H    0.19979
    43  H    0.19726
    44  H    0.18571
    45  H    0.18717
    46  H    0.18791
    47  H    0.18668
    48  H    0.18455
    49  H    0.18529
    50  H    0.18528
    51  H    0.18451
    52  H    0.18343
    53  H    0.18387
    54  H    0.18797
    55  H    0.18749
    56  H    0.19334

0Z2
51
     1  C    0.53668
     2  C    1.00388
     3  O   -0.57579
     4  F   -0.32971
     5  F   -0.34552
     6  F   -0.34948
     7  N   -0.57580
     8  C   -0.09146
     9  C    0.65702
    10  O   -0.64024
    11  C   -0.38633
    12  C   -0.18433
    13  C   -0.56982
    14  C   -0.58668
    15  N   -0.60388
    16  C   -0.08648
    17  C    0.65505
    18  O   -0.61537
    19  C   -0.57135
    20  N   -0.59017
    21  C    0.15610
    22  C   -0.19119
    23  C   -0.16571
    24  C   -0.15644
    25  C   -0.16911
    26  C   -0.21227
    27  C    1.06784
    28  F   -0.35426
    29  F   -0.35967
    30  F   -0.35818
    31  H    0.41263
    32  H    0.23949
    33  H    0.20397
    34  H    0.19681
    35  H    0.19880
    36  H    0.18800
    37  H    0.20030
    38  H    0.19146
    39  H    0.21373
    40  H    0.20680
    41  H    0.17749
    42  H    0.40505
    43  H    0.23913
    44  H    0.20329
    45  H    0.18780
    46  H    0.22539
    47  H    0.39392
    48  H    0.24843
    49  H    0.22576
    50  H    0.22510
    51  H    0.20933

0ZC
56
     1  N   -0.59032
     2  C   -0.09360
     3  C   -0.38685
     4  C   -0.19505
     5  C   -0.58937
     6  C   -0.56829
     7  C    0.66303
     8  O   -0.62718
     9  C    0.59316
    10  O   -0.62743
    11  C    0.19327
    12  O   -0.43512
    13  C   -0.23181
    14  C   -0.29809
    15  C    0.12081
    16  N   -0.44813
    17  C   -0.08524
    18  C   -0.39612
    19  C   -0.07917
    20  C   -0.07921
    21  C    0.15619
    22  C   -0.18807
    23  C    0.15825
    24  N   -0.53377
    25  C   -0.23064
    26  C   -0.21918
    27  C   -0.20273
    28  C   -0.19918
    29  C    0.78722
    30  O   -0.68495
    31  O   -0.57391
    32  H    0.41257
    33  H    0.23860
    34  H    0.18438
    35  H    0.22165
    36  H    0.19803
    37  H    0.20121
    38  H    0.21529
    39  H    0.18233
    40  H    0.19165
    41  H    0.19753
    42  H    0.18808
    43  H    0.23859
    44  H    0.22199
    45  H    0.20649
    46  H    0.21912
    47  H    0.24028
    48  H    0.21302
    49  H    0.20773
    50  H    0.39566
    51  H    0.20407
    52  H    0.20074
    53  H    0.20181
    54  H    0.20077
    55  H    0.21830
    56  H    0.49164

0ZN
68
     1  C   -0.11282
     2  C   -0.36940
     3  C   -0.39560
     4  C   -0.00988
     5  C   -0.21162
     6  C   -0.21129
     7  C   -0.18945
     8  C   -0.18895
     9  C   -0.21100
    10  C    0.77034
    11  O   -0.55710
    12  O   -0.69910
    13  N   -0.63577
    14  C   -0.08618
    15  C    0.66299
    16  O   -0.61578
    17  C   -0.38261
    18  C   -0.20331
    19  C   -0.59850
    20  C   -0.56674
    21  N   -0.61329
    22  C   -0.09713
    23  C    0.77950
    24  O   -0.57616
    25  C   -0.40102
    26  C   -0.08629
    27  C   -0.01313
    28  C   -0.08037
    29  N   -0.52279
    30  C    0.15134
    31  C   -0.20850
    32  C   -0.22308
    33  C   -0.22114
    34  C   -0.20326
    35  O   -0.69181
    36  H    0.19906
    37  H    0.20711
    38  H    0.21037
    39  H    0.20375
    40  H    0.19840
    41  H    0.20033
    42  H    0.20264
    43  H    0.20099
    44  H    0.20162
    45  H    0.20126
    46  H    0.48542
    47  H    0.36187
    48  H    0.17907
    49  H    0.19304
    50  H    0.22315
    51  H    0.20786
    52  H    0.18602
    53  H    0.19853
    54  H    0.19652
    55  H    0.20296
    56  H    0.19179
    57  H    0.18608
    58  H    0.39400
    59  H    0.24829
    60  H    0.20405
    61  H    0.22875
    62  H    0.21110
    63  H    0.39742
    64  H    0.19072
    65  H    0.20444
    66  H    0.20605
    67  H    0.20491
    68  H    0.49133

0ZT
100
     1  O   -0.66593
     2  C    0.89175
     3  O   -0.58117
     4  C    0.31974
     5  C   -0.62085
     6  C   -0.58490
     7  C   -0.63054
     8  N   -0.63930
     9  C   -0.02803
    10  C    0.13646
    11  O   -0.73731
    12  C   -0.40159
    13  C    0.00311
    14  C   -0.22085
    15  C   -0.20184
    16  C   -0.19372
    17  C   -0.18223
    18  C   -0.21398
    19  C   -0.21207
    20  N   -0.66365
    21  C   -0.07791
    22  C    0.65115
    23  O   -0.63434
    24  C   -0.39184
    25  C   -0.02124
    26  C   -0.21334
    27  C   -0.18003
    28  C   -0.19423
    29  C   -0.19596
    30  C   -0.20570
    31  N   -0.61196
    32  C   -0.09238
    33  C    0.67204
    34  O   -0.63639
    35  C   -0.36879
    36  C   -0.47435
    37  C    0.78376
    38  O   -0.59264
    39  O   -0.68666
    40  N   -0.59325
    41  C   -0.09118
    42  C    0.63847
    43  O   -0.59731
    44  C   -0.39516
    45  C   -0.01853
    46  C   -0.21035
    47  C   -0.21063
    48  C   -0.18475
    49  C   -0.18335
    50  C   -0.20291
    51  N   -0.77041
    52  H    0.19356
    53  H    0.20077
    54  H    0.24232
    55  H    0.20260
    56  H    0.20713
    57  H    0.20182
    58  H    0.25631
    59  H    0.20113
    60  H    0.19167
    61  H    0.37131
    62  H    0.22932
    63  H    0.21340
    64  H    0.43688
    65  H    0.21471
    66  H    0.20697
    67  H    0.19995
    68  H    0.19460
    69  H    0.20235
    70  H    0.19825
    71  H    0.19889
    72  H    0.15519
    73  H    0.19277
    74  H    0.38213
    75  H    0.18382
    76  H    0.20331
    77  H    0.20696
    78  H    0.20882
    79  H    0.19794
    80  H    0.19852
    81  H    0.19784
    82  H    0.19762
    83  H    0.40502
    84  H    0.23574
    85  H    0.22038
    86  H    0.20176
    87  H    0.23809
    88  H    0.23288
    89  H    0.48355
    90  H    0.38394
    91  H    0.24057
    92  H    0.20872
    93  H    0.20657
    94  H    0.19245
    95  H    0.19861
    96  H    0.20628
    97  H    0.20495
    98  H    0.20586
    99  H    0.36883
   100  H    0.39402

103
35
     1  P    2.31025
     2  O   -1.02296
     3  O   -0.91744
     4  O   -0.91381
     5  C   -0.59199
     6  C    0.11028
     7  O   -0.58007
     8  C    0.06908
     9  O   -0.77638
    10  C   -0.42363
    11  C    0.31802
    12  N   -0.42618
    13  C    0.21888
    14  N   -0.48179
    15  C    0.01062
    16  C    0.41122
    17  N   -0.73647
    18  N   -0.52828
    19  C    0.25876
    20  N   -0.53113
    21  C    0.34336
    22  H    0.50161
    23  H    0.48146
    24  H    0.21317
    25  H    0.23214
    26  H    0.18418
    27  H    0.20525
    28  H    0.21691
    29  H    0.22654
    30  H    0.22216
    31  H    0.21790
    32  H    0.21423
    33  H    0.38636
    34  H    0.38879
    35  H    0.18895

108
32
     1  C   -0.08993
     2  C   -0.14754
     3  C   -0.04028
     4  C    0.29377
     5  C   -0.22279
     6  C   -0.18574
     7  C   -0.20306
     8  C    0.42802
     9  O   -0.70511
    10  N   -0.78174
    11  N   -0.71698
    12  N   -0.64989
    13  C   -0.10755
    14  C   -0.56751
    15  C    0.77998
    16  O   -0.57802
    17  O   -0.69531
    18  H    0.23958
    19  H    0.21391
    20  H    0.18533
    21  H    0.19588
    22  H    0.15708
    23  H    0.46035
    24  H    0.37563
    25  H    0.36760
    26  H    0.31992
    27  H    0.38228
    28  H    0.18778
    29  H    0.20881
    30  H    0.20350
    31  H    0.19996
    32  H    0.49207

10E
28
     1  O   -0.96526
     2  P    2.34616
     3  O   -0.91349
     4  O   -0.94008
     5  O   -1.06115
     6  P    2.37156
     7  O   -0.97516
     8  O   -0.91687
     9  O   -0.80470
    10  C   -0.05311
    11  C   -0.22736
    12  C    0.03765
    13  C   -0.61171
    14  C   -0.19547
    15  N   -0.82603
    16  H    0.48482
    17  H    0.51320
    18  H    0.48446
    19  H    0.20417
    20  H    0.17997
    21  H    0.19827
    22  H    0.22888
    23  H    0.19665
    24  H    0.20949
    25  H    0.19016
    26  H    0.15984
    27  H    0.34119
    28  H    0.34390

10J
54
     1  C    0.12543
     2  C   -0.28799
     3  N   -0.45108
     4  C    0.59345
     5  C    0.65424
     6  N   -0.66813
     7  N   -0.45310
     8  C   -0.16656
     9  C   -0.16578
    10  C    0.63280
    11  C   -0.15955
    12  C   -0.24109
    13  C   -0.09284
    14  S    0.36272
    15  C   -0.32404
    16  C   -0.15179
    17  C   -0.11381
    18  C   -0.02737
    19  N   -0.29840
    20  C    0.27813
    21  N   -0.69003
    22  C   -0.14387
    23  O   -0.59115
    24  C   -0.15910
    25  O   -0.60694
    26  C   -0.16451
    27  C   -0.16956
    28  C   -0.18281
    29  C   -0.35658
    30  C   -0.19549
    31  C   -0.18528
    32  C   -0.19671
    33  C   -0.18575
    34  H    0.24699
    35  H    0.20754
    36  H    0.22026
    37  H    0.20865
    38  H    0.19493
    39  H    0.23599
    40  H    0.23056
    41  H    0.32742
    42  H    0.20914
    43  H    0.21720
    44  H    0.22116
    45  H    0.20885
    46  H    0.21255
    47  H    0.18847
    48  H    0.21408
    49  H    0.21540
    50  H    0.20693
    51  H    0.19556
    52  H    0.20599
    53  H    0.20482
    54  H    0.41004

10N
51
     1  N   -0.46535
     2  C    0.08807
     3  C   -0.24322
     4  C    0.24065
     5  N   -0.65500
     6  C   -0.20159
     7  C   -0.01745
     8  C   -0.18198
     9  C   -0.20655
    10  C    0.03463
    11  N   -0.44533
    12  C    0.35185
    13  N   -0.71336
    14  S    2.12825
    15  O   -0.90430
    16  O   -0.90717
    17  C   -0.76354
    18  C   -0.35583
    19  C   -0.10735
    20  C    0.37835
    21  N   -0.52142
    22  C    0.17752
    23  C   -0.24734
    24  C   -0.06500
    25  C   -0.19352
    26  C   -0.18797
    27  C   -0.19714
    28  C   -0.18721
    29  C   -0.17431
    30  C    0.26262
    31  N   -0.31293
    32  H    0.19903
    33  H    0.36432
    34  H    0.19041
    35  H    0.23753
    36  H    0.22397
    37  H    0.20987
    38  H    0.19146
    39  H    0.23387
    40  H    0.23646
    41  H    0.25064
    42  H    0.19240
    43  H    0.20451
    44  H    0.20637
    45  H    0.40640
    46  H    0.22962
    47  H    0.18955
    48  H    0.20538
    49  H    0.20471
    50  H    0.20704
    51  H    0.20942

10U
56
     1  C    0.66140
     2  O   -0.59711
     3  C   -0.26506
     4  N   -0.64454
     5  C   -0.01414
     6  C   -0.39545
     7  C   -0.37788
     8  C   -0.37776
     9  C   -0.39191
    10  N   -0.46192
    11  C   -0.08621
    12  C    0.64641
    13  O   -0.59665
    14  C   -0.38550
    15  C   -0.37452
    16  C   -0.18130
    17  N   -0.60754
    18  C   -0.19256
    19  C   -0.02975
    20  C   -0.19903
    21  C   -0.14395
    22  C   -0.09249
    23  C    0.42578
    24  N   -0.71170
    25  N   -0.78189
    26  C   -0.18080
    27  C   -0.20245
    28  H    0.20839
    29  H    0.16740
    30  H    0.35190
    31  H    0.15647
    32  H    0.21301
    33  H    0.19059
    34  H    0.19879
    35  H    0.18277
    36  H    0.19300
    37  H    0.19414
    38  H    0.19247
    39  H    0.20001
    40  H    0.21676
    41  H    0.20828
    42  H    0.20187
    43  H    0.19682
    44  H    0.20703
    45  H    0.19724
    46  H    0.18374
    47  H    0.38003
    48  H    0.20176
    49  H    0.21001
    50  H    0.21081
    51  H    0.24036
    52  H    0.32045
    53  H    0.36792
    54  H    0.37630
    55  H    0.18483
    56  H    0.20537

10Y
51
     1  O   -0.58692
     2  C    0.78259
     3  O   -0.68738
     4  C   -0.47200
     5  C   -0.36556
     6  C   -0.37154
     7  C   -0.36643
     8  C   -0.36814
     9  C   -0.35969
    10  C   -0.40354
    11  C   -0.17575
    12  C   -0.18584
    13  C   -0.45879
    14  C    0.10098
    15  O   -0.54348
    16  C    0.10575
    17  C   -0.45666
    18  C   -0.18570
    19  C   -0.17705
    20  C   -0.39485
    21  C   -0.55970
    22  H    0.48469
    23  H    0.21974
    24  H    0.21985
    25  H    0.20105
    26  H    0.20123
    27  H    0.18352
    28  H    0.18358
    29  H    0.18725
    30  H    0.18742
    31  H    0.18375
    32  H    0.18456
    33  H    0.18623
    34  H    0.19008
    35  H    0.18435
    36  H    0.19724
    37  H    0.19329
    38  H    0.19724
    39  H    0.22141
    40  H    0.19853
    41  H    0.18488
    42  H    0.18060
    43  H    0.21273
    44  H    0.20490
    45  H    0.19128
    46  H    0.19258
    47  H    0.20077
    48  H    0.18263
    49  H    0.19116
    50  H    0.18931
    51  H    0.19385

112
54
     1  N   -0.76134
     2  C    0.63083
     3  O   -0.58647
     4  C   -0.57279
     5  P    1.90991
     6  S    0.00805
     7  O   -0.86864
     8  O   -0.97794
     9  P    2.25943
    10  O   -0.92553
    11  O   -0.84161
    12  O   -0.99066
    13  P    2.28883
    14  O   -0.95554
    15  O   -0.88549
    16  O   -0.98082
    17  O   -0.75989
    18  C   -0.08308
    19  C    0.09841
    20  O   -0.57941
    21  C    0.08032
    22  O   -0.70918
    23  C    0.08714
    24  O   -0.69893
    25  C    0.29877
    26  N   -0.41061
    27  C    0.22073
    28  N   -0.48085
    29  C    0.00762
    30  C    0.40955
    31  N   -0.73940
    32  N   -0.52969
    33  C    0.25865
    34  N   -0.51484
    35  C    0.35186
    36  H    0.39857
    37  H    0.37534
    38  H    0.23083
    39  H    0.24192
    40  H    0.48434
    41  H    0.47212
    42  H    0.46896
    43  H    0.21770
    44  H    0.19575
    45  H    0.21075
    46  H    0.17190
    47  H    0.44406
    48  H    0.18656
    49  H    0.43728
    50  H    0.22159
    51  H    0.22281
    52  H    0.38571
    53  H    0.38789
    54  H    0.18850

116
69
     1  C   -0.21731
     2  O   -0.56360
     3  C   -0.07000
     4  C   -0.21329
     5  C   -0.56589
     6  C   -0.56754
     7  C    0.00149
     8  C   -0.03415
     9  C    0.23068
    10  N   -0.48779
    11  C    0.24032
    12  C   -0.05773
    13  C   -0.25870
    14  C   -0.18706
    15  C   -0.06511
    16  C   -0.19207
    17  C   -0.25578
    18  C    0.40020
    19  F   -0.34320
    20  O   -0.55628
    21  O   -0.69751
    22  O   -0.68881
    23  C    0.77552
    24  C   -0.50150
    25  C    0.14277
    26  C   -0.43622
    27  C    0.14528
    28  C   -0.39608
    29  C   -0.40780
    30  C   -0.21693
    31  C   -0.56592
    32  C   -0.56680
    33  O   -0.70951
    34  H    0.18717
    35  H    0.15794
    36  H    0.15903
    37  H    0.18131
    38  H    0.17065
    39  H    0.19754
    40  H    0.19862
    41  H    0.20680
    42  H    0.18945
    43  H    0.19000
    44  H    0.19257
    45  H    0.20625
    46  H    0.22189
    47  H    0.23428
    48  H    0.21987
    49  H    0.22401
    50  H    0.49018
    51  H    0.41566
    52  H    0.21351
    53  H    0.22667
    54  H    0.20233
    55  H    0.17600
    56  H    0.20821
    57  H    0.18953
    58  H    0.18481
    59  H    0.20391
    60  H    0.21566
    61  H    0.21968
    62  H    0.19289
    63  H    0.19158
    64  H    0.19415
    65  H    0.20922
    66  H    0.21081
    67  H    0.18879
    68  H    0.19066
    69  H    0.42471

11C
22
     1  C    0.76341
     2  N   -0.82386
     3  O   -0.59465
     4  C   -0.10103
     5  C   -0.37897
     6  O   -0.68736
     7  O   -0.58361
     8  C   -0.36939
     9  C   -0.47324
    10  C    0.78300
    11  O   -0.68849
    12  H    0.35429
    13  H    0.35187
    14  H    0.21575
    15  H    0.20169
    16  H    0.19193
    17  H    0.48540
    18  H    0.22785
    19  H    0.20164
    20  H    0.21807
    21  H    0.22002
    22  H    0.48568

11G
39
     1  O   -0.59289
     2  C    0.65229
     3  N   -0.41991
     4  C   -0.35853
     5  C    0.08295
     6  C   -0.08912
     7  C   -0.39067
     8  C   -0.57043
     9  N   -0.45998
    10  C   -0.02134
    11  C   -0.40545
    12  C   -0.37186
    13  C   -0.38222
    14  C   -0.37729
    15  C    0.37756
    16  N   -0.50156
    17  C    0.24462
    18  N   -0.46826
    19  C    0.02858
    20  H    0.19321
    21  H    0.20727
    22  H    0.21451
    23  H    0.23771
    24  H    0.19676
    25  H    0.20330
    26  H    0.19658
    27  H    0.20284
    28  H    0.19863
    29  H    0.19097
    30  H    0.20198
    31  H    0.19943
    32  H    0.20080
    33  H    0.18778
    34  H    0.18841
    35  H    0.19778
    36  H    0.20742
    37  H    0.21786
    38  H    0.18827
    39  H    0.19199

11N
50
     1  C   -0.19483
     2  C   -0.03507
     3  C   -0.20401
     4  C   -0.07269
     5  C   -0.02705
     6  C   -0.38840
     7  C   -0.18353
     8  C   -0.18223
     9  C    0.60756
    10  C   -0.10754
    11  C   -0.17811
    12  C   -0.19344
    13  C   -0.17837
    14  C   -0.23566
    15  C    0.30255
    16  C   -0.06232
    17  O   -0.53328
    18  C   -0.16215
    19  N   -0.45371
    20  C   -0.38078
    21  N   -0.82524
    22  O   -0.64122
    23  C   -0.27385
    24  C   -0.07133
    25  C   -0.19337
    26  C   -0.19225
    27  H    0.20803
    28  H    0.20275
    29  H    0.17670
    30  H    0.18692
    31  H    0.20626
    32  H    0.21060
    33  H    0.24464
    34  H    0.17794
    35  H    0.15936
    36  H    0.18907
    37  H    0.22891
    38  H    0.20690
    39  H    0.20311
    40  H    0.19294
    41  H    0.21322
    42  H    0.20102
    43  H    0.17756
    44  H    0.20928
    45  H    0.20384
    46  H    0.33952
    47  H    0.33788
    48  H    0.17579
    49  H    0.20481
    50  H    0.20327

11U
59
     1  C    0.66178
     2  O   -0.59790
     3  C   -0.26358
     4  N   -0.64812
     5  C   -0.01044
     6  C   -0.40331
     7  C   -0.37435
     8  C   -0.37625
     9  C   -0.37640
    10  C   -0.38003
    11  N   -0.46183
    12  C   -0.08631
    13  C    0.64628
    14  O   -0.59698
    15  C   -0.38514
    16  C   -0.37443
    17  C   -0.18136
    18  N   -0.60733
    19  C   -0.19244
    20  C   -0.03016
    21  C   -0.19992
    22  C   -0.17961
    23  C   -0.09253
    24  C    0.42605
    25  N   -0.71290
    26  N   -0.78151
    27  C   -0.14515
    28  C   -0.20073
    29  H    0.20688
    30  H    0.16626
    31  H    0.35173
    32  H    0.18342
    33  H    0.19193
    34  H    0.18560
    35  H    0.19395
    36  H    0.18333
    37  H    0.18387
    38  H    0.19406
    39  H    0.19630
    40  H    0.18213
    41  H    0.18638
    42  H    0.20929
    43  H    0.21586
    44  H    0.20833
    45  H    0.20272
    46  H    0.19663
    47  H    0.20729
    48  H    0.19711
    49  H    0.18375
    50  H    0.37985
    51  H    0.20333
    52  H    0.20838
    53  H    0.20928
    54  H    0.18568
    55  H    0.32050
    56  H    0.36823
    57  H    0.37629
    58  H    0.23944
    59  H    0.20679

11Y
44
     1  O   -0.56461
     2  C    0.75400
     3  O   -0.68645
     4  C   -0.16511
     5  C   -0.17325
     6  C   -0.00763
     7  Cl    0.05455
     8  C   -0.20887
     9  C   -0.19581
    10  C    0.14166
    11  N   -0.41233
    12  C   -0.04819
    13  C   -0.15992
    14  S    0.40190
    15  C   -0.35407
    16  C   -0.16005
    17  Br    0.09083
    18  C   -0.28724
    19  C    0.58060
    20  O   -0.60189
    21  C    0.29665
    22  O   -0.64366
    23  C   -0.11668
    24  C    0.49222
    25  O   -0.49227
    26  C   -0.12503
    27  C   -0.14778
    28  C   -0.19408
    29  C   -0.16967
    30  C   -0.19998
    31  C   -0.18033
    32  H    0.49314
    33  H    0.28234
    34  H    0.22734
    35  H    0.22041
    36  H    0.23519
    37  H    0.24769
    38  H    0.23352
    39  H    0.48673
    40  H    0.23001
    41  H    0.20951
    42  H    0.20706
    43  H    0.20773
    44  H    0.20180

127
46
     1  P    2.30260
     2  O   -1.01303
     3  O   -0.91760
     4  O   -0.91782
     5  O   -0.76272
     6  C   -0.08331
     7  C    0.08490
     8  O   -0.56400
     9  C    0.08793
    10  O   -0.71681
    11  C    0.07888
    12  O   -0.56453
    13  C    0.30086
    14  N   -0.43362
    15  C    0.75740
    16  O   -0.62712
    17  N   -0.56158
    18  C    0.57766
    19  O   -0.59526
    20  C   -0.12959
    21  C   -0.59485
    22  C    0.07128
    23  C   -0.05377
    24  C   -0.04972
    25  O   -0.42406
    26  N   -0.51073
    27  H    0.49956
    28  H    0.47695
    29  H    0.17840
    30  H    0.23114
    31  H    0.18765
    32  H    0.18427
    33  H    0.44181
    34  H    0.21747
    35  H    0.20744
    36  H    0.42805
    37  H    0.23999
    38  H    0.20676
    39  H    0.20652
    40  H    0.21645
    41  H    0.16478
    42  H    0.18194
    43  H    0.15465
    44  H    0.18788
    45  H    0.33928
    46  H    0.30761

12B
20
     1  C   -0.06058
     2  C    0.18201
     3  C   -0.22992
     4  C   -0.18600
     5  C   -0.19056
     6  C   -0.05642
     7  C   -0.14605
     8  C   -0.20302
     9  C   -0.14365
    10  C   -0.09896
    11  C    0.61433
    12  O   -0.56631
    13  N   -0.57519
    14  H    0.20688
    15  H    0.20647
    16  H    0.20602
    17  H    0.20788
    18  H    0.20779
    19  H    0.21679
    20  H    0.40851

12F
120
     1  C   -0.04394
     2  O   -0.57153
     3  C   -0.19733
     4  C   -0.19466
     5  C   -0.19451
     6  C   -0.19006
     7  C   -0.18584
     8  C   -0.04502
     9  C    0.30279
    10  C    0.09249
    11  O   -0.71406
    12  C    0.08695
    13  O   -0.72611
    14  C    0.09556
    15  O   -0.58301
    16  C   -0.03782
    17  O   -0.80426
    18  C   -0.19293
    19  C   -0.04475
    20  C   -0.18271
    21  C    0.23090
    22  C   -0.25250
    23  C    0.38166
    24  C    0.34881
    25  C    0.25752
    26  C    0.40875
    27  C    0.00786
    28  C    0.22008
    29  C   -0.05114
    30  C    0.10809
    31  C    0.08764
    32  C    0.11423
    33  C   -0.22264
    34  C    0.51162
    35  C    0.69435
    36  C    0.64985
    37  C    0.00201
    38  C    0.12359
    39  C    0.14252
    40  C   -0.22504
    41  C   -0.21441
    42  C   -0.00619
    43  C   -0.59273
    44  C   -0.22715
    45  C   -0.44630
    46  C    0.32117
    47  C   -0.59241
    48  C   -0.02158
    49  F   -0.34103
    50  N   -0.41167
    51  N   -0.51037
    52  N   -0.52988
    53  N   -0.73973
    54  N   -0.48408
    55  N   -0.38107
    56  N   -0.58358
    57  N   -0.59762
    58  N   -0.46002
    59  O   -0.90569
    60  O   -0.99695
    61  O   -1.06082
    62  O   -0.99801
    63  O   -0.90473
    64  O   -0.80493
    65  O   -0.70625
    66  O   -0.74292
    67  O   -0.72468
    68  O   -0.56665
    69  O   -0.50941
    70  O   -0.70441
    71  P    2.38563
    72  P    2.38562
    73  H    0.19922
    74  H    0.20246
    75  H    0.20436
    76  H    0.20570
    77  H    0.20990
    78  H    0.18761
    79  H    0.17393
    80  H    0.21808
    81  H    0.18650
    82  H    0.44790
    83  H    0.17164
    84  H    0.45519
    85  H    0.21581
    86  H    0.18934
    87  H    0.20367
    88  H    0.19661
    89  H    0.21614
    90  H    0.22263
    91  H    0.18846
    92  H    0.22325
    93  H    0.19617
    94  H    0.19255
    95  H    0.19025
    96  H    0.18678
    97  H    0.18859
    98  H    0.24819
    99  H    0.22459
   100  H    0.19465
   101  H    0.20706
   102  H    0.21397
   103  H    0.20490
   104  H    0.20693
   105  H    0.23646
   106  H    0.20364
   107  H    0.27038
   108  H    0.20707
   109  H    0.20984
   110  H    0.20348
   111  H    0.38758
   112  H    0.38588
   113  H    0.42782
   114  H    0.44301
   115  H    0.45066
   116  H    0.45669
   117  H    0.49252
   118  H    0.49049
   119  H    0.45367
   120  H    0.17326

12M
22
     1  C   -0.55666
     2  C   -0.38922
     3  C   -0.01979
     4  C   -0.20860
     5  C   -0.19627
     6  C   -0.20161
     7  C   -0.19124
     8  C   -0.05095
     9  C   -0.03959
    10  O   -0.72202
    11  H    0.19299
    12  H    0.18549
    13  H    0.19706
    14  H    0.19132
    15  H    0.20137
    16  H    0.19831
    17  H    0.19876
    18  H    0.19987
    19  H    0.22943
    20  H    0.16780
    21  H    0.16791
    22  H    0.44564

12R
27
     1  C    0.41022
     2  C   -0.24835
     3  C   -0.22129
     4  C    0.36073
     5  C   -0.01501
     6  C    0.16197
     7  N   -0.52132
     8  N   -0.56386
     9  C    0.27626
    10  N   -0.35205
    11  N   -0.24305
    12  N   -0.38006
    13  N   -0.40437
    14  C   -0.17431
    15  C   -0.24490
    16  C   -0.17051
    17  C   -0.27338
    18  H    0.20344
    19  H    0.20617
    20  H    0.19116
    21  H    0.41228
    22  H    0.39168
    23  H    0.41231
    24  H    0.20438
    25  H    0.20221
    26  H    0.20314
    27  H    0.17653

12V
66
     1  N   -0.44120
     2  C    0.75666
     3  O   -0.61744
     4  N   -0.56769
     5  C    0.57128
     6  O   -0.57943
     7  C   -0.32607
     8  C    0.07247
     9  P    2.38303
    10  P    2.39044
    11  C    0.00151
    12  O   -0.83682
    13  O   -0.99169
    14  C    0.29450
    15  O   -0.99559
    16  C   -0.06711
    17  N   -0.59946
    18  O   -0.73079
    19  O   -0.90516
    20  C    0.08720
    21  O   -0.89684
    22  C    0.11383
    23  O   -0.74387
    24  O   -1.06580
    25  C    0.09103
    26  O   -0.72484
    27  C    0.09957
    28  O   -0.75769
    29  C    0.09285
    30  O   -0.56249
    31  C   -0.35344
    32  S    0.18649
    33  C   -0.03847
    34  O   -0.80672
    35  C   -0.03110
    36  O   -0.74037
    37  C    0.65938
    38  O   -0.63027
    39  C   -0.64499
    40  H    0.24115
    41  H    0.21847
    42  H    0.25661
    43  H    0.20768
    44  H    0.25658
    45  H    0.38848
    46  H    0.44657
    47  H    0.48888
    48  H    0.20515
    49  H    0.49319
    50  H    0.18246
    51  H    0.47248
    52  H    0.18395
    53  H    0.44403
    54  H    0.20663
    55  H    0.46220
    56  H    0.20087
    57  H    0.21720
    58  H    0.19069
    59  H    0.21790
    60  H    0.18030
    61  H    0.15778
    62  H    0.46007
    63  H    0.18687
    64  H    0.23212
    65  H    0.22729
    66  H    0.42952

134
52
     1  C   -0.15713
     2  C    0.43621
     3  F   -0.31314
     4  C   -0.29020
     5  C    0.16921
     6  C   -0.08335
     7  C   -0.16494
     8  C    0.41820
     9  N   -0.78920
    10  N   -0.68424
    11  N   -0.51850
    12  C   -0.26025
    13  C    0.16717
    14  C   -0.08400
    15  C   -0.20111
    16  C   -0.18050
    17  C   -0.29189
    18  C    0.27457
    19  C    0.26307
    20  O   -0.68032
    21  O   -0.52359
    22  C   -0.20745
    23  C   -0.38089
    24  C   -0.37148
    25  C   -0.37710
    26  C   -0.41327
    27  C    0.11158
    28  C   -0.57235
    29  H    0.22071
    30  H    0.19104
    31  H    0.36449
    32  H    0.37474
    33  H    0.31483
    34  H    0.38918
    35  H    0.21999
    36  H    0.21203
    37  H    0.20592
    38  H    0.21266
    39  H    0.44581
    40  H    0.20194
    41  H    0.20319
    42  H    0.18586
    43  H    0.18826
    44  H    0.19751
    45  H    0.20409
    46  H    0.18155
    47  H    0.20974
    48  H    0.21130
    49  H    0.17867
    50  H    0.19675
    51  H    0.20817
    52  H    0.18646

139
67
     1  P    2.29190
     2  O   -0.94787
     3  O   -0.89470
     4  O   -0.76575
     5  P    2.29898
     6  O   -0.95791
     7  O   -0.89470
     8  O   -0.99445
     9  N   -0.41036
    10  C    0.34916
    11  N   -0.51253
    12  C    0.26009
    13  N   -0.52781
    14  C    0.40952
    15  N   -0.73871
    16  C    0.00711
    17  N   -0.48328
    18  C    0.21797
    19  C   -0.08155
    20  C    0.09691
    21  O   -0.58725
    22  C    0.29938
    23  C    0.08451
    24  O   -0.68804
    25  C    0.08279
    26  O   -0.69948
    27  O   -0.71983
    28  C   -0.04600
    29  C    0.08983
    30  O   -0.55656
    31  C    0.31606
    32  C   -0.43303
    33  C    0.07907
    34  O   -0.78468
    35  N   -0.44317
    36  C    0.06760
    37  C    0.75348
    38  O   -0.60935
    39  N   -0.56893
    40  C    0.57168
    41  O   -0.58170
    42  C   -0.32673
    43  H    0.47675
    44  H    0.47644
    45  H    0.19033
    46  H    0.38645
    47  H    0.38721
    48  H    0.21545
    49  H    0.23428
    50  H    0.18932
    51  H    0.21483
    52  H    0.22176
    53  H    0.18142
    54  H    0.43121
    55  H    0.17414
    56  H    0.43421
    57  H    0.44380
    58  H    0.20091
    59  H    0.17713
    60  H    0.19636
    61  H    0.18708
    62  H    0.23559
    63  H    0.21339
    64  H    0.22673
    65  H    0.21455
    66  H    0.42863
    67  H    0.24033

13E
41
     1  N   -0.83269
     2  C    0.00282
     3  C   -0.41520
     4  C   -0.01561
     5  C   -0.22844
     6  C   -0.20986
     7  C   -0.18945
     8  C   -0.18751
     9  C   -0.20874
    10  C   -0.18936
    11  N   -0.65173
    12  C   -0.10869
    13  C   -0.38237
    14  C   -0.48041
    15  S    0.14134
    16  C   -0.68880
    17  C    0.77199
    18  O   -0.59723
    19  O   -0.68630
    20  H    0.33297
    21  H    0.35326
    22  H    0.19418
    23  H    0.19502
    24  H    0.20277
    25  H    0.20076
    26  H    0.20246
    27  H    0.20200
    28  H    0.20231
    29  H    0.20228
    30  H    0.17596
    31  H    0.17648
    32  H    0.36480
    33  H    0.21885
    34  H    0.20766
    35  H    0.21406
    36  H    0.18408
    37  H    0.22545
    38  H    0.22195
    39  H    0.19456
    40  H    0.19715
    41  H    0.48721

13K
53
     1  N   -0.74197
     2  C    0.55806
     3  N   -0.50260
     4  C    0.11566
     5  N   -0.50398
     6  C    0.10293
     7  C   -0.16414
     8  C    0.23254
     9  C   -0.32108
    10  N   -0.54360
    11  C    0.60572
    12  N   -0.47052
    13  C   -0.21942
    14  C   -0.03547
    15  O   -0.58355
    16  C   -0.03622
    17  C   -0.21712
    18  N   -0.57397
    19  C    0.42675
    20  N   -0.57311
    21  C    0.14327
    22  C   -0.20741
    23  C   -0.27526
    24  C   -0.30211
    25  C    0.27875
    26  O   -0.50228
    27  C   -0.21760
    28  C    0.26409
    29  O   -0.50476
    30  C   -0.21724
    31  H    0.38581
    32  H    0.38705
    33  H    0.21989
    34  H    0.18806
    35  H    0.19726
    36  H    0.18157
    37  H    0.22425
    38  H    0.18987
    39  H    0.16193
    40  H    0.19085
    41  H    0.16449
    42  H    0.22553
    43  H    0.17146
    44  H    0.38815
    45  H    0.22716
    46  H    0.21333
    47  H    0.21113
    48  H    0.16455
    49  H    0.16728
    50  H    0.19685
    51  H    0.16670
    52  H    0.16703
    53  H    0.19543

13P
17
     1  P    2.30383
     2  O   -1.01974
     3  O   -0.91445
     4  O   -0.91709
     5  O   -0.74708
     6  C   -0.15954
     7  C    0.50459
     8  O   -0.45669
     9  C   -0.12198
    10  O   -0.68891
    11  H    0.50004
    12  H    0.47958
    13  H    0.20015
    14  H    0.23180
    15  H    0.17802
    16  H    0.18295
    17  H    0.44453

13T
92
     1  O   -0.55111
     2  O   -0.58979
     3  O   -0.72332
     4  O   -0.59972
     5  O   -0.53682
     6  O   -0.72935
     7  O   -0.56007
     8  O   -0.53977
     9  O   -0.71712
    10  C    0.79465
    11  C    0.03323
    12  C    0.13034
    13  C   -0.31959
    14  C    0.60334
    15  C   -0.29401
    16  C    0.12169
    17  C    0.00453
    18  C   -0.20334
    19  C   -0.31965
    20  C    0.60162
    21  C   -0.49506
    22  C   -0.38210
    23  C   -0.28579
    24  C    0.56499
    25  C   -0.34192
    26  C    0.11892
    27  C    0.23405
    28  C    0.07644
    29  C   -0.28231
    30  C   -0.20246
    31  C   -0.16551
    32  C   -0.61020
    33  C   -0.57821
    34  C   -0.58192
    35  C   -0.62631
    36  C   -0.56644
    37  C   -0.56265
    38  C   -0.04390
    39  C   -0.63036
    40  C   -0.56526
    41  C   -0.20255
    42  O   -0.54593
    43  H    0.46648
    44  H    0.44633
    45  H    0.44332
    46  H    0.21203
    47  H    0.19917
    48  H    0.21659
    49  H    0.19615
    50  H    0.19848
    51  H    0.19966
    52  H    0.22633
    53  H    0.23992
    54  H    0.21377
    55  H    0.20664
    56  H    0.22654
    57  H    0.20162
    58  H    0.22722
    59  H    0.21688
    60  H    0.19696
    61  H    0.21642
    62  H    0.18759
    63  H    0.19311
    64  H    0.19800
    65  H    0.20764
    66  H    0.21220
    67  H    0.18556
    68  H    0.20123
    69  H    0.23411
    70  H    0.20467
    71  H    0.18970
    72  H    0.23589
    73  H    0.21238
    74  H    0.22193
    75  H    0.21277
    76  H    0.19787
    77  H    0.19356
    78  H    0.20977
    79  H    0.21486
    80  H    0.21340
    81  H    0.18373
    82  H    0.20733
    83  H    0.20994
    84  H    0.23012
    85  H    0.20262
    86  H    0.22969
    87  H    0.20441
    88  H    0.20375
    89  H    0.20161
    90  H    0.20032
    91  H    0.17699
    92  H    0.14147

13X
15
     1  O   -0.70668
     2  C    0.31045
     3  C   -0.29061
     4  C    0.31063
     5  O   -0.70791
     6  C   -0.29027
     7  C    0.31061
     8  O   -0.70666
     9  C   -0.29058
    10  H    0.46405
    11  H    0.22246
    12  H    0.46549
    13  H    0.22268
    14  H    0.46394
    15  H    0.22239

141
15
     1  O   -0.59434
     2  C    0.60877
     3  C   -0.23771
     4  C    0.06712
     5  N   -0.34389
     6  N   -0.37105
     7  C    0.41269
     8  N   -0.57856
     9  O   -0.58518
    10  C    0.70419
    11  N   -0.58096
    12  H    0.24433
    13  H    0.41269
    14  H    0.42257
    15  H    0.41934

146
106
     1  C    0.76311
     2  C   -0.19133
     3  C   -0.02492
     4  C    0.10987
     5  C    0.07205
     6  C   -0.02691
     7  C   -0.19624
     8  C   -0.02359
     9  C   -0.15423
    10  C   -0.11658
    11  C   -0.18288
    12  C   -0.18837
    13  C   -0.18908
    14  C    0.63626
    15  C    0.55196
    16  C   -0.22826
    17  C   -0.20693
    18  C   -0.21474
    19  C   -0.19687
    20  C    0.10699
    21  C    0.12215
    22  C   -0.43212
    23  C   -0.01353
    24  C   -0.20438
    25  C   -0.18488
    26  C   -0.20836
    27  C   -0.18779
    28  C   -0.22008
    29  C   -0.41954
    30  C   -0.02151
    31  C   -0.22032
    32  C   -0.18768
    33  C   -0.20541
    34  C   -0.18654
    35  C   -0.21298
    36  C   -0.02475
    37  C   -0.13084
    38  C   -0.13190
    39  C   -0.18509
    40  C   -0.19425
    41  C   -0.17962
    42  C    0.63849
    43  C    0.55306
    44  C   -0.19637
    45  C   -0.21517
    46  C   -0.20789
    47  C   -0.22933
    48  C    0.12138
    49  C    0.10698
    50  N   -0.46571
    51  N   -0.48269
    52  N   -0.56907
    53  N   -0.54410
    54  N   -0.52297
    55  N   -0.57031
    56  N   -0.52280
    57  N   -0.54544
    58  O   -0.70166
    59  O   -0.72836
    60  O   -0.72743
    61  O   -0.63264
    62  O   -0.64523
    63  H    0.19820
    64  H    0.23842
    65  H    0.24313
    66  H    0.20095
    67  H    0.20414
    68  H    0.23525
    69  H    0.23799
    70  H    0.20823
    71  H    0.26157
    72  H    0.18510
    73  H    0.20817
    74  H    0.20502
    75  H    0.20344
    76  H    0.20268
    77  H    0.20232
    78  H    0.21041
    79  H    0.21315
    80  H    0.21112
    81  H    0.21021
    82  H    0.20321
    83  H    0.20306
    84  H    0.20292
    85  H    0.20026
    86  H    0.22639
    87  H    0.21651
    88  H    0.21535
    89  H    0.20315
    90  H    0.20381
    91  H    0.20444
    92  H    0.20209
    93  H    0.22976
    94  H    0.18283
    95  H    0.20823
    96  H    0.23613
    97  H    0.21082
    98  H    0.20234
    99  H    0.20236
   100  H    0.20218
   101  H    0.40955
   102  H    0.44339
   103  H    0.41101
   104  H    0.44194
   105  H    0.43511
   106  H    0.44104

14B
23
     1  C   -0.58055
     2  C   -0.58500
     3  N   -0.75819
     4  O   -0.68914
     5  O   -0.63260
     6  C   -0.17542
     7  C   -0.16078
     8  C    0.76980
     9  C   -0.04522
    10  C   -0.04671
    11  C    0.20196
    12  C   -0.19255
    13  H    0.20340
    14  H    0.19848
    15  H    0.20210
    16  H    0.21006
    17  H    0.18628
    18  H    0.21019
    19  H    0.36379
    20  H    0.41362
    21  H    0.48839
    22  H    0.19916
    23  H    0.21894

14H
69
     1  O   -0.63120
     2  C    0.66163
     3  N   -0.61918
     4  C   -0.03776
     5  C   -0.02254
     6  O   -0.75225
     7  C   -0.41199
     8  C    0.13216
     9  C   -0.03237
    10  C   -0.20659
    11  C   -0.18530
    12  C   -0.20708
    13  C   -0.18509
    14  C   -0.21070
    15  O   -0.73741
    16  C   -0.46022
    17  C   -0.36361
    18  C   -0.37021
    19  C   -0.36627
    20  C   -0.36709
    21  C   -0.36704
    22  C   -0.36718
    23  C   -0.36712
    24  C   -0.36729
    25  C   -0.36771
    26  C   -0.37255
    27  C   -0.36200
    28  C   -0.56710
    29  H    0.37868
    30  H    0.24146
    31  H    0.15517
    32  H    0.17744
    33  H    0.45294
    34  H    0.19919
    35  H    0.21990
    36  H    0.19599
    37  H    0.19844
    38  H    0.20261
    39  H    0.20299
    40  H    0.20274
    41  H    0.18387
    42  H    0.44575
    43  H    0.20569
    44  H    0.20656
    45  H    0.20029
    46  H    0.20260
    47  H    0.18145
    48  H    0.18065
    49  H    0.18552
    50  H    0.18622
    51  H    0.18331
    52  H    0.18289
    53  H    0.18403
    54  H    0.18435
    55  H    0.18349
    56  H    0.18328
    57  H    0.18383
    58  H    0.18397
    59  H    0.18365
    60  H    0.18348
    61  H    0.18402
    62  H    0.18413
    63  H    0.18367
    64  H    0.18362
    65  H    0.18327
    66  H    0.18333
    67  H    0.18719
    68  H    0.18714
    69  H    0.19226

14L
45
     1  C   -0.43618
     2  C    0.14343
     3  O   -0.74270
     4  C    0.11646
     5  O   -0.74100
     6  C    0.09794
     7  O   -0.75234
     8  C   -0.02827
     9  C   -0.17268
    10  C   -0.04289
    11  C   -0.01386
    12  C   -0.17233
    13  C   -0.17263
    14  C   -0.04794
    15  C   -0.02367
    16  C   -0.17529
    17  C   -0.19016
    18  C   -0.18186
    19  C   -0.01731
    20  C   -0.02228
    21  C   -0.18096
    22  C   -0.18834
    23  C   -0.19521
    24  C   -0.19577
    25  C   -0.03659
    26  C   -0.00924
    27  C    0.00053
    28  H    0.20701
    29  H    0.21945
    30  H    0.18584
    31  H    0.45364
    32  H    0.18581
    33  H    0.45912
    34  H    0.20548
    35  H    0.45379
    36  H    0.18543
    37  H    0.20203
    38  H    0.20391
    39  H    0.20243
    40  H    0.20294
    41  H    0.19826
    42  H    0.19992
    43  H    0.20239
    44  H    0.20157
    45  H    0.21213

14Q
52
     1  C   -0.55736
     2  C   -0.40344
     3  C    0.30055
     4  N   -0.56234
     5  C    0.58121
     6  N   -0.74946
     7  N   -0.57136
     8  C    0.44883
     9  N   -0.75128
    10  C   -0.25837
    11  C   -0.04589
    12  C    0.00818
    13  C   -0.44948
    14  C    0.02920
    15  C   -0.22427
    16  C   -0.30350
    17  C    0.32803
    18  O   -0.51345
    19  C   -0.21949
    20  C   -0.23680
    21  C   -0.01112
    22  C   -0.04525
    23  C   -0.22791
    24  C    0.25551
    25  O   -0.52524
    26  C    0.28046
    27  O   -0.52454
    28  C    0.24516
    29  C   -0.23148
    30  C   -0.18972
    31  H    0.19811
    32  H    0.19644
    33  H    0.19504
    34  H    0.21351
    35  H    0.21151
    36  H    0.38476
    37  H    0.38255
    38  H    0.38564
    39  H    0.38505
    40  H    0.22363
    41  H    0.22133
    42  H    0.19743
    43  H    0.20991
    44  H    0.19613
    45  H    0.16836
    46  H    0.17113
    47  H    0.21167
    48  H    0.21462
    49  H    0.15173
    50  H    0.18455
    51  H    0.21781
    52  H    0.20369

14U
58
     1  C   -0.56707
     2  C   -0.55729
     3  O   -0.54113
     4  O   -0.49436
     5  C    0.77288
     6  C   -0.36213
     7  C   -0.37254
     8  C   -0.36773
     9  C   -0.36719
    10  C   -0.36707
    11  C   -0.36714
    12  C   -0.36709
    13  C   -0.36701
    14  C   -0.36693
    15  C   -0.36715
    16  C   -0.36648
    17  C   -0.36944
    18  C   -0.36649
    19  C   -0.46907
    20  C    0.56145
    21  C   -0.37988
    22  H    0.18719
    23  H    0.19238
    24  H    0.18719
    25  H    0.20645
    26  H    0.19966
    27  H    0.21764
    28  O   -0.69563
    29  H    0.18334
    30  H    0.18330
    31  H    0.18367
    32  H    0.18367
    33  H    0.18412
    34  H    0.18403
    35  H    0.18368
    36  H    0.18361
    37  H    0.18385
    38  H    0.18376
    39  H    0.18346
    40  H    0.18351
    41  H    0.18401
    42  H    0.18386
    43  H    0.18336
    44  H    0.18342
    45  H    0.18452
    46  H    0.18423
    47  H    0.18319
    48  H    0.18334
    49  H    0.18659
    50  H    0.18601
    51  H    0.18136
    52  H    0.18196
    53  H    0.20224
    54  H    0.20028
    55  H    0.21084
    56  H    0.21161
    57  H    0.23051
    58  H    0.48869

14Z
33
     1  C   -0.57480
     2  C   -0.18518
     3  N   -0.86437
     4  S    2.14993
     5  O   -0.91913
     6  O   -0.91263
     7  C   -0.27321
     8  C   -0.17078
     9  C   -0.05829
    10  C   -0.18710
    11  N   -0.44709
    12  C   -0.36006
    13  C    0.75221
    14  O   -0.65137
    15  N   -0.57735
    16  C    0.18322
    17  C   -0.22173
    18  C   -0.17467
    19  H    0.20938
    20  H    0.20368
    21  H    0.19201
    22  H    0.20465
    23  H    0.17607
    24  H    0.40683
    25  H    0.23818
    26  H    0.19397
    27  H    0.19815
    28  H    0.19035
    29  H    0.23141
    30  H    0.18874
    31  H    0.40901
    32  H    0.21220
    33  H    0.23779

154
58
     1  N   -0.54525
     2  C   -0.09224
     3  C    0.77247
     4  O   -0.54528
     5  O   -0.68780
     6  C    0.66784
     7  O   -0.49807
     8  C   -0.12603
     9  C   -0.16464
    10  C   -0.22315
    11  C   -0.01667
    12  C   -0.24325
    13  C    0.00111
    14  Cl    0.01148
    15  Cl    0.03086
    16  C   -0.41430
    17  C   -0.02241
    18  C   -0.23889
    19  C   -0.18695
    20  C   -0.19851
    21  C   -0.18426
    22  C   -0.20780
    23  C   -0.21645
    24  C   -0.12721
    25  C   -0.24757
    26  C   -0.22365
    27  C   -0.18423
    28  S    0.31299
    29  C    0.27618
    30  C   -0.25896
    31  C   -0.09826
    32  C   -0.18958
    33  C   -0.20883
    34  C   -0.20015
    35  C   -0.23435
    36  C    0.29391
    37  O   -0.45174
    38  H    0.24611
    39  H    0.50295
    40  H    0.20642
    41  H    0.22179
    42  H    0.23562
    43  H    0.22813
    44  H    0.21988
    45  H    0.21257
    46  H    0.20699
    47  H    0.20646
    48  H    0.20613
    49  H    0.20562
    50  H    0.22638
    51  H    0.23666
    52  H    0.22520
    53  H    0.22427
    54  H    0.22710
    55  H    0.20535
    56  H    0.20418
    57  H    0.20646
    58  H    0.21539

158
24
     1  O   -0.60762
     2  C    0.65352
     3  C   -0.55983
     4  S   -0.01112
     5  N   -0.59160
     6  C   -0.10756
     7  C    0.56321
     8  O   -0.52697
     9  C   -0.66678
    10  C   -0.47769
    11  C    0.77900
    12  O   -0.56994
    13  O   -0.68926
    14  H    0.21875
    15  H    0.21846
    16  H    0.10590
    17  H    0.38000
    18  H    0.25324
    19  H    0.22927
    20  H    0.23170
    21  H    0.21146
    22  H    0.23059
    23  H    0.23758
    24  H    0.49569

15C
34
     1  C    0.03421
     2  C   -0.18618
     3  C   -0.16251
     4  C   -0.17156
     5  C   -0.07869
     6  C   -0.10517
     7  C    0.64642
     8  C    0.64330
     9  N   -0.42762
    10  C   -0.59628
    11  O   -0.55429
    12  O   -0.54149
    13  C    0.15216
    14  C   -0.21991
    15  C   -0.14023
    16  C   -0.13986
    17  C   -0.15773
    18  C   -0.22365
    19  C    0.53045
    20  C   -0.65088
    21  O   -0.54359
    22  H    0.21182
    23  H    0.21219
    24  H    0.22283
    25  H    0.21866
    26  H    0.23222
    27  H    0.20313
    28  H    0.25863
    29  H    0.22973
    30  H    0.20026
    31  H    0.25692
    32  H    0.19027
    33  H    0.22773
    34  H    0.22874

15I
40
     1  C    0.21995
     2  N   -0.48564
     3  N   -0.53316
     4  C    0.34009
     5  N   -0.50742
     6  C    0.26143
     7  C    0.02317
     8  C    0.42300
     9  N   -0.52748
    10  N   -0.45754
    11  C   -0.18464
    12  C   -0.40597
    13  C   -0.02851
    14  C   -0.38734
    15  C   -0.19314
    16  C   -0.20480
    17  N   -0.67080
    18  C   -0.18079
    19  C   -0.37850
    20  C   -0.38530
    21  H    0.20666
    22  H    0.41134
    23  H    0.18882
    24  H    0.17992
    25  H    0.22100
    26  H    0.23669
    27  H    0.16201
    28  H    0.22413
    29  H    0.19830
    30  H    0.19938
    31  H    0.20700
    32  H    0.16054
    33  H    0.19533
    34  H    0.20007
    35  H    0.18910
    36  H    0.34692
    37  H    0.14844
    38  H    0.19248
    39  H    0.19833
    40  H    0.19693

15N
21
     1  O   -0.69093
     2  C    0.75270
     3  O   -0.53632
     4  C    0.01230
     5  O   -0.51907
     6  C    0.23228
     7  C   -0.22007
     8  C   -0.20918
     9  C   -0.20853
    10  C   -0.22319
    11  C    0.23138
    12  O   -0.52641
    13  C   -0.05168
    14  H    0.49675
    15  H    0.21308
    16  H    0.22189
    17  H    0.20495
    18  H    0.20440
    19  H    0.21884
    20  H    0.21093
    21  H    0.18587

15S
64
     1  O   -0.61179
     2  C    0.62443
     3  N   -0.59850
     4  C   -0.18060
     5  C   -0.03620
     6  C   -0.01035
     7  C   -0.12144
     8  C   -0.15861
     9  C   -0.19368
    10  C   -0.17486
    11  C   -0.01042
    12  C   -0.39155
    13  C   -0.19135
    14  N   -0.49317
    15  C   -0.27084
    16  C    0.65641
    17  O   -0.63017
    18  N   -0.59941
    19  C   -0.09704
    20  C   -0.57698
    21  C    0.65216
    22  O   -0.64123
    23  N   -0.45593
    24  C   -0.21248
    25  C   -0.19202
    26  C   -0.17578
    27  C   -0.40522
    28  C   -0.01241
    29  C   -0.05647
    30  C   -0.18745
    31  C   -0.25321
    32  C    0.39701
    33  F   -0.34350
    34  C   -0.25219
    35  C   -0.18185
    36  H    0.39436
    37  H    0.19771
    38  H    0.19108
    39  H    0.17962
    40  H    0.22768
    41  H    0.20401
    42  H    0.20092
    43  H    0.20702
    44  H    0.21527
    45  H    0.14709
    46  H    0.23288
    47  H    0.21100
    48  H    0.18262
    49  H    0.39997
    50  H    0.23588
    51  H    0.19503
    52  H    0.22305
    53  H    0.19946
    54  H    0.21354
    55  H    0.19872
    56  H    0.20775
    57  H    0.18729
    58  H    0.23933
    59  H    0.21381
    60  H    0.21375
    61  H    0.21300
    62  H    0.22182
    63  H    0.22228
    64  H    0.21072

15W
32
     1  C   -0.22064
     2  O   -0.50635
     3  C    0.31901
     4  C   -0.28542
     5  C   -0.15310
     6  C   -0.22925
     7  C   -0.15284
     8  C   -0.11528
     9  C    0.37334
    10  O   -0.47579
    11  C    0.32461
    12  C   -0.26916
    13  C    0.31874
    14  O   -0.70309
    15  C   -0.24121
    16  C   -0.14270
    17  C   -0.15919
    18  C    0.43835
    19  O   -0.57740
    20  C   -0.31707
    21  H    0.17136
    22  H    0.19882
    23  H    0.17087
    24  H    0.21305
    25  H    0.22091
    26  H    0.22366
    27  H    0.20678
    28  H    0.22885
    29  H    0.46712
    30  H    0.21762
    31  H    0.23394
    32  H    0.22147

161
52
     1  C   -0.66567
     2  C    0.56021
     3  O   -0.52175
     4  C   -0.10627
     5  C   -0.47870
     6  C    0.77861
     7  O   -0.68993
     8  O   -0.56810
     9  N   -0.58126
    10  C    0.64229
    11  O   -0.62341
    12  C   -0.10544
    13  C   -0.14653
    14  C   -0.20096
    15  C   -0.16627
    16  C   -0.19212
    17  C   -0.02618
    18  C   -0.20775
    19  N   -0.85451
    20  S    2.14779
    21  O   -0.90963
    22  O   -0.91145
    23  C   -0.27355
    24  C   -0.14234
    25  C   -0.14983
    26  C   -0.22876
    27  C    0.35286
    28  O   -0.66518
    29  C   -0.18208
    30  C    0.75153
    31  O   -0.69676
    32  O   -0.55600
    33  H    0.23936
    34  H    0.19706
    35  H    0.22959
    36  H    0.25658
    37  H    0.22917
    38  H    0.23730
    39  H    0.49586
    40  H    0.37574
    41  H    0.23384
    42  H    0.20836
    43  H    0.18745
    44  H    0.21312
    45  H    0.21650
    46  H    0.18779
    47  H    0.41622
    48  H    0.25718
    49  H    0.23995
    50  H    0.22815
    51  H    0.46914
    52  H    0.49875

165
74
     1  C   -0.57862
     2  S    2.13094
     3  C   -0.06553
     4  C   -0.18867
     5  C   -0.18813
     6  C   -0.19173
     7  C   -0.18863
     8  C   -0.18467
     9  O   -0.91105
    10  O   -0.87395
    11  N   -0.85553
    12  C   -0.09698
    13  C    0.65340
    14  O   -0.57365
    15  C   -0.38418
    16  C   -0.20484
    17  C   -0.37920
    18  C   -0.38830
    19  C   -0.37160
    20  C   -0.37189
    21  C   -0.37490
    22  N   -0.46718
    23  C   -0.08322
    24  C    0.64220
    25  O   -0.57233
    26  C   -0.38309
    27  C   -0.37551
    28  C   -0.18867
    29  N   -0.59905
    30  C    0.14283
    31  C   -0.20794
    32  C   -0.17259
    33  S    0.26766
    34  C    0.28259
    35  N   -0.76479
    36  N   -0.51663
    37  C    0.10869
    38  C   -0.18458
    39  C   -0.22194
    40  H    0.23153
    41  H    0.24163
    42  H    0.21293
    43  H    0.20556
    44  H    0.20356
    45  H    0.20508
    46  H    0.20769
    47  H    0.40920
    48  H    0.21138
    49  H    0.20572
    50  H    0.20305
    51  H    0.18407
    52  H    0.18206
    53  H    0.19757
    54  H    0.19746
    55  H    0.18444
    56  H    0.20108
    57  H    0.19805
    58  H    0.18660
    59  H    0.19847
    60  H    0.18426
    61  H    0.18806
    62  H    0.21984
    63  H    0.21047
    64  H    0.20086
    65  H    0.20555
    66  H    0.20658
    67  H    0.17540
    68  H    0.20079
    69  H    0.38443
    70  H    0.24251
    71  H    0.37998
    72  H    0.39652
    73  H    0.21558
    74  H    0.20326

169
63
     1  C   -0.58448
     2  C    0.18479
     3  C   -0.60131
     4  C   -0.59938
     5  N   -0.48127
     6  C   -0.16960
     7  C   -0.18373
     8  C   -0.18609
     9  C   -0.16814
    10  C    0.76994
    11  O   -0.68203
    12  N   -0.47841
    13  C   -0.29152
    14  C    0.40472
    15  N   -0.63100
    16  C   -0.10380
    17  O   -0.49977
    18  C   -0.37971
    19  C   -0.38756
    20  C   -0.16036
    21  N   -0.62590
    22  C    0.58891
    23  N   -0.80563
    24  N   -0.80590
    25  C    0.77819
    26  O   -0.69565
    27  O   -0.57069
    28  C    0.77267
    29  O   -0.69455
    30  N   -0.65171
    31  H    0.21171
    32  H    0.19476
    33  H    0.19445
    34  H    0.18850
    35  H    0.19124
    36  H    0.24350
    37  H    0.18955
    38  H    0.23577
    39  H    0.19390
    40  H    0.19054
    41  H    0.17967
    42  H    0.24276
    43  H    0.18504
    44  H    0.24407
    45  H    0.18338
    46  H    0.17851
    47  H    0.19570
    48  H    0.21899
    49  H    0.13608
    50  H    0.37916
    51  H    0.26530
    52  H    0.22104
    53  H    0.20212
    54  H    0.18890
    55  H    0.19162
    56  H    0.19698
    57  H    0.19643
    58  H    0.36904
    59  H    0.37926
    60  H    0.36167
    61  H    0.32127
    62  H    0.49635
    63  H    0.37175

16E
66
     1  O   -0.62249
     2  C    0.67163
     3  N   -0.60942
     4  C   -0.11347
     5  C   -0.37772
     6  C   -0.47359
     7  C    0.78259
     8  O   -0.58491
     9  C    0.77872
    10  O   -0.57211
    11  O   -0.68967
    12  C   -0.46119
    13  C   -0.36328
    14  C   -0.37064
    15  C   -0.36630
    16  C   -0.36703
    17  C   -0.36700
    18  C   -0.36704
    19  C   -0.36732
    20  C   -0.36704
    21  C   -0.36706
    22  C   -0.36649
    23  C   -0.37130
    24  C   -0.36545
    25  C   -0.47198
    26  C    0.78268
    27  O   -0.58765
    28  O   -0.68746
    29  O   -0.68455
    30  H    0.38014
    31  H    0.21269
    32  H    0.20426
    33  H    0.24597
    34  H    0.20630
    35  H    0.23378
    36  H    0.22838
    37  H    0.22421
    38  H    0.48827
    39  H    0.49183
    40  H    0.20018
    41  H    0.20437
    42  H    0.18250
    43  H    0.18063
    44  H    0.18554
    45  H    0.18662
    46  H    0.18366
    47  H    0.18303
    48  H    0.18400
    49  H    0.18446
    50  H    0.18380
    51  H    0.18347
    52  H    0.18382
    53  H    0.18404
    54  H    0.18426
    55  H    0.18411
    56  H    0.18382
    57  H    0.18399
    58  H    0.18623
    59  H    0.18615
    60  H    0.18325
    61  H    0.18341
    62  H    0.20074
    63  H    0.20076
    64  H    0.21972
    65  H    0.21974
    66  H    0.48440

16I
38
     1  O   -0.59730
     2  C    0.60335
     3  C   -0.25380
     4  C   -0.19138
     5  C   -0.25379
     6  N   -0.57775
     7  C    0.16308
     8  C   -0.21474
     9  C   -0.14754
    10  C   -0.18876
    11  C   -0.17855
    12  C   -0.09408
    13  C    0.44592
    14  N   -0.55803
    15  C    0.61723
    16  O   -0.60210
    17  C   -0.34389
    18  N   -0.51000
    19  C    0.15649
    20  C   -0.14685
    21  C   -0.18528
    22  C   -0.17633
    23  C   -0.20356
    24  C   -0.15212
    25  S    0.36177
    26  H    0.39196
    27  H    0.24352
    28  H    0.22313
    29  H    0.23650
    30  H    0.20687
    31  H    0.24161
    32  H    0.23783
    33  H    0.18582
    34  H    0.40584
    35  H    0.21597
    36  H    0.22833
    37  H    0.20486
    38  H    0.20577

16M
19
     1  C   -0.57218
     2  C   -0.49124
     3  S    0.22560
     4  C   -0.15106
     5  C   -0.21856
     6  C   -0.24178
     7  C   -0.18264
     8  C   -0.21702
     9  C   -0.18494
    10  H    0.20236
    11  H    0.20240
    12  H    0.20575
    13  H    0.20055
    14  H    0.20073
    15  H    0.20967
    16  H    0.20346
    17  H    0.20252
    18  H    0.20180
    19  H    0.20459

16Q
19
     1  C   -0.57704
     2  C   -0.03873
     3  O   -0.53219
     4  C    0.30568
     5  C   -0.29137
     6  C   -0.24060
     7  C   -0.18450
     8  C   -0.23073
     9  C   -0.18114
    10  H    0.20255
    11  H    0.20261
    12  H    0.20019
    13  H    0.16741
    14  H    0.16725
    15  H    0.20945
    16  H    0.21573
    17  H    0.20312
    18  H    0.20085
    19  H    0.20146

16U
48
     1  C   -0.46530
     2  C   -0.37607
     3  C   -0.18279
     4  C   -0.58018
     5  C   -0.57125
     6  C    0.67387
     7  O   -0.61375
     8  N   -0.46104
     9  C   -0.08691
    10  C    0.64834
    11  O   -0.59931
    12  C   -0.38551
    13  C   -0.37463
    14  C   -0.17879
    15  N   -0.60765
    16  C   -0.19124
    17  C   -0.02528
    18  C   -0.20330
    19  C   -0.17407
    20  C   -0.22516
    21  C   -0.02485
    22  C   -0.22850
    23  Cl   -0.00005
    24  H    0.20430
    25  H    0.21143
    26  H    0.21120
    27  H    0.20143
    28  H    0.18450
    29  H    0.19555
    30  H    0.18666
    31  H    0.19028
    32  H    0.19573
    33  H    0.19088
    34  H    0.18996
    35  H    0.21676
    36  H    0.20812
    37  H    0.20197
    38  H    0.19702
    39  H    0.20742
    40  H    0.19861
    41  H    0.18353
    42  H    0.38054
    43  H    0.20427
    44  H    0.21068
    45  H    0.21208
    46  H    0.21086
    47  H    0.21954
    48  H    0.22010

16Y
51
     1  O   -0.58712
     2  C    0.78264
     3  O   -0.68785
     4  C   -0.47217
     5  C   -0.36561
     6  C   -0.37151
     7  C   -0.36623
     8  C   -0.36728
     9  C   -0.36723
    10  C   -0.36721
    11  C   -0.36721
    12  C   -0.36689
    13  C   -0.36724
    14  C   -0.36741
    15  C   -0.36544
    16  C   -0.37482
    17  C   -0.38434
    18  C   -0.01059
    19  O   -0.73693
    20  H    0.48446
    21  H    0.21975
    22  H    0.21980
    23  H    0.20084
    24  H    0.20096
    25  H    0.18330
    26  H    0.18632
    27  H    0.18381
    28  H    0.18383
    29  H    0.18449
    30  H    0.18441
    31  H    0.18365
    32  H    0.18358
    33  H    0.18409
    34  H    0.18411
    35  H    0.18355
    36  H    0.18359
    37  H    0.18431
    38  H    0.18433
    39  H    0.18380
    40  H    0.18382
    41  H    0.18589
    42  H    0.18593
    43  H    0.18395
    44  H    0.18398
    45  H    0.19477
    46  H    0.19472
    47  H    0.14873
    48  H    0.14866
    49  H    0.44340
    50  H    0.18332
    51  H    0.18631

172
18
     1  C    0.27589
     2  C   -0.24639
     3  C    0.12339
     4  C    0.10574
     5  C   -0.22546
     6  C   -0.25545
     7  N   -0.55179
     8  C    0.56748
     9  N   -0.56756
    10  N   -0.77790
    11  O   -0.69918
    12  H    0.22094
    13  H    0.19982
    14  H    0.21131
    15  H    0.39597
    16  H    0.39850
    17  H    0.37230
    18  H    0.45238

177
68
     1  N   -0.81975
     2  C   -0.08521
     3  C   -0.21486
     4  C   -0.38710
     5  C   -0.36952
     6  C   -0.37574
     7  C   -0.36844
     8  C   -0.39798
     9  C    0.66748
    10  O   -0.61005
    11  N   -0.46102
    12  C   -0.08528
    13  C    0.64777
    14  O   -0.59416
    15  C   -0.38686
    16  C   -0.37470
    17  C   -0.18112
    18  N   -0.60100
    19  C   -0.19360
    20  C   -0.05493
    21  C    0.30400
    22  C   -0.26932
    23  C   -0.20663
    24  C   -0.04643
    25  C   -0.20471
    26  Cl   -0.00547
    27  O   -0.50292
    28  C   -0.12274
    29  C    0.62765
    30  O   -0.58283
    31  N   -0.61150
    32  C   -0.16889
    33  C   -0.58267
    34  H    0.34004
    35  H    0.35725
    36  H    0.20540
    37  H    0.18254
    38  H    0.19487
    39  H    0.18395
    40  H    0.18174
    41  H    0.21496
    42  H    0.18861
    43  H    0.19466
    44  H    0.18305
    45  H    0.18294
    46  H    0.19607
    47  H    0.19434
    48  H    0.21357
    49  H    0.21451
    50  H    0.20406
    51  H    0.19350
    52  H    0.20695
    53  H    0.19431
    54  H    0.18819
    55  H    0.37618
    56  H    0.22561
    57  H    0.20628
    58  H    0.21051
    59  H    0.21890
    60  H    0.22735
    61  H    0.18991
    62  H    0.18670
    63  H    0.37196
    64  H    0.19482
    65  H    0.19748
    66  H    0.21216
    67  H    0.19315
    68  H    0.19198

17B
38
     1  C   -0.38330
     2  C    0.07322
     3  C    0.10935
     4  C    0.11217
     5  C   -0.03231
     6  C   -0.02298
     7  O   -0.73263
     8  O   -0.74555
     9  O   -0.75765
    10  N   -0.68285
    11  O   -0.74429
    12  N   -0.83385
    13  C   -0.16286
    14  C   -0.20409
    15  C   -0.37079
    16  N   -0.48940
    17  C    0.40016
    18  H    0.18022
    19  H    0.19972
    20  H    0.14881
    21  H    0.18061
    22  H    0.19719
    23  H    0.18003
    24  H    0.18799
    25  H    0.18241
    26  H    0.45784
    27  H    0.19634
    28  H    0.45662
    29  H    0.19871
    30  H    0.47155
    31  H    0.18939
    32  H    0.15629
    33  H    0.45197
    34  H    0.33423
    35  H    0.33878
    36  H    0.16715
    37  H    0.19789
    38  H    0.39389

17F
132
     1  C   -0.03843
     2  N   -0.82457
     3  O   -1.02504
     4  P    2.36863
     5  C   -0.11753
     6  O   -0.93323
     7  C    0.77034
     8  O   -0.81944
     9  C   -0.04751
    10  O   -0.56479
    11  C    0.08455
    12  O   -0.68295
    13  C   -0.06103
    14  O   -0.79060
    15  C    0.78884
    16  O   -0.52462
    17  C   -0.46452
    18  O   -0.59847
    19  C   -0.36540
    20  O   -0.54541
    21  C   -0.37135
    22  O   -0.59926
    23  C   -0.36612
    24  C   -0.36802
    25  C    0.78441
    26  C   -0.46268
    27  C   -0.36530
    28  C   -0.37093
    29  C   -0.35985
    30  C   -0.36643
    31  C   -0.36810
    32  C   -0.40301
    33  C   -0.18315
    34  C   -0.18222
    35  C   -0.40315
    36  C   -0.35954
    37  C   -0.36804
    38  C   -0.36710
    39  C   -0.36788
    40  C   -0.37259
    41  C   -0.36199
    42  C   -0.56708
    43  C   -0.36009
    44  C   -0.40307
    45  C   -0.18441
    46  C   -0.18067
    47  C   -0.40321
    48  C   -0.35970
    49  C   -0.36791
    50  C   -0.36708
    51  C   -0.36792
    52  C   -0.37265
    53  C   -0.36211
    54  C   -0.56705
    55  H    0.17756
    56  H    0.20440
    57  H    0.35078
    58  H    0.35869
    59  H    0.23295
    60  H    0.48668
    61  H    0.20561
    62  H    0.19488
    63  H    0.23317
    64  H    0.49282
    65  H    0.20392
    66  H    0.20140
    67  H    0.22299
    68  H    0.21683
    69  H    0.19971
    70  H    0.20128
    71  H    0.18200
    72  H    0.18297
    73  H    0.18682
    74  H    0.18722
    75  H    0.18439
    76  H    0.18427
    77  H    0.22235
    78  H    0.21747
    79  H    0.19971
    80  H    0.20195
    81  H    0.18447
    82  H    0.18267
    83  H    0.18414
    84  H    0.18918
    85  H    0.18719
    86  H    0.18765
    87  H    0.18437
    88  H    0.18404
    89  H    0.18645
    90  H    0.19522
    91  H    0.18995
    92  H    0.18967
    93  H    0.19526
    94  H    0.18636
    95  H    0.18862
    96  H    0.18444
    97  H    0.18401
    98  H    0.18371
    99  H    0.18456
   100  H    0.18432
   101  H    0.18405
   102  H    0.18408
   103  H    0.18400
   104  H    0.18391
   105  H    0.18316
   106  H    0.18322
   107  H    0.18735
   108  H    0.18729
   109  H    0.19245
   110  H    0.18451
   111  H    0.18951
   112  H    0.18678
   113  H    0.19507
   114  H    0.19027
   115  H    0.19017
   116  H    0.19557
   117  H    0.18581
   118  H    0.18866
   119  H    0.18478
   120  H    0.18418
   121  H    0.18337
   122  H    0.18448
   123  H    0.18450
   124  H    0.18423
   125  H    0.18399
   126  H    0.18399
   127  H    0.18408
   128  H    0.18338
   129  H    0.18323
   130  H    0.18730
   131  H    0.18738
   132  H    0.19261

17M
43
     1  C   -0.60551
     2  C   -0.03324
     3  C   -0.37399
     4  C   -0.41093
     5  C    0.00440
     6  C   -0.05927
     7  C   -0.17843
     8  C   -0.22943
     9  C    0.28400
    10  O   -0.69902
    11  C   -0.21410
    12  C   -0.04690
    13  C   -0.17383
    14  C   -0.19303
    15  C   -0.02904
    16  C   -0.22679
    17  C   -0.38496
    18  C   -0.40919
    19  C    0.31720
    20  C   -0.60718
    21  O   -0.74728
    22  H    0.22191
    23  H    0.19752
    24  H    0.20544
    25  H    0.21096
    26  H    0.20073
    27  H    0.21535
    28  H    0.20507
    29  H    0.20810
    30  H    0.21090
    31  H    0.45374
    32  H    0.21123
    33  H    0.20123
    34  H    0.20302
    35  H    0.22244
    36  H    0.20490
    37  H    0.19698
    38  H    0.20674
    39  H    0.19739
    40  H    0.20433
    41  H    0.20727
    42  H    0.19181
    43  H    0.43945

17Q
60
     1  C   -0.37413
     2  N   -0.48760
     3  C   -0.36714
     4  C   -0.18451
     5  C   -0.37110
     6  C   -0.37708
     7  C   -0.38062
     8  C   -0.03402
     9  O   -0.61850
    10  C    0.13471
    11  C   -0.38448
    12  C   -0.39457
    13  C   -0.36721
    14  C   -0.37164
    15  C   -0.36943
    16  C   -0.39622
    17  C   -0.40119
    18  C   -0.36447
    19  C   -0.37221
    20  C   -0.36900
    21  C   -0.37074
    22  H    0.19401
    23  H    0.19125
    24  H    0.15036
    25  H    0.15069
    26  H    0.19080
    27  H    0.19105
    28  H    0.19034
    29  H    0.14896
    30  H    0.18540
    31  H    0.20026
    32  H    0.18545
    33  H    0.18705
    34  H    0.19567
    35  H    0.19832
    36  H    0.16865
    37  H    0.16556
    38  H    0.16772
    39  H    0.19762
    40  H    0.18078
    41  H    0.18449
    42  H    0.19683
    43  H    0.23232
    44  H    0.18584
    45  H    0.18961
    46  H    0.17200
    47  H    0.18398
    48  H    0.18959
    49  H    0.19095
    50  H    0.17587
    51  H    0.18135
    52  H    0.19049
    53  H    0.18762
    54  H    0.21633
    55  H    0.17504
    56  H    0.19099
    57  H    0.18985
    58  H    0.18050
    59  H    0.17645
    60  H    0.19109

17U
30
     1  N   -0.84330
     2  C   -0.02701
     3  C    0.10057
     4  O   -0.74239
     5  C   -0.00876
     6  C   -0.61594
     7  C   -0.38149
     8  C   -0.40808
     9  C   -0.18336
    10  C   -0.57173
    11  C   -0.57933
    12  H    0.35370
    13  H    0.18432
    14  H    0.19190
    15  H    0.44501
    16  H    0.21320
    17  H    0.19452
    18  H    0.21429
    19  H    0.18451
    20  H    0.18367
    21  H    0.19018
    22  H    0.20671
    23  H    0.21501
    24  H    0.19376
    25  H    0.19138
    26  H    0.18542
    27  H    0.18899
    28  H    0.19844
    29  H    0.18514
    30  H    0.34065

17Y
17
     1  O   -0.72293
     2  C    0.12980
     3  C   -0.41307
     4  C   -0.38176
     5  C   -0.41679
     6  C    0.12711
     7  O   -0.72608
     8  H    0.44425
     9  H    0.16393
    10  H    0.19170
    11  H    0.20916
    12  H    0.18603
    13  H    0.20216
    14  H    0.19536
    15  H    0.20506
    16  H    0.16179
    17  H    0.44428

183
50
     1  O   -0.70967
     2  C   -0.03582
     3  C   -0.07032
     4  O   -0.53840
     5  C    0.14366
     6  N   -0.44405
     7  C    0.75197
     8  O   -0.60804
     9  N   -0.56168
    10  C    0.58487
    11  O   -0.60406
    12  C    0.05605
    13  C   -0.12367
    14  C   -0.40481
    15  C    0.00320
    16  C   -0.22767
    17  C   -0.16372
    18  C   -0.30615
    19  C   -0.25387
    20  C    0.30235
    21  O   -0.51144
    22  C   -0.06664
    23  C   -0.03475
    24  C   -0.19420
    25  C   -0.19251
    26  C   -0.19896
    27  C   -0.19163
    28  C   -0.19219
    29  H    0.44014
    30  H    0.16587
    31  H    0.16162
    32  H    0.15807
    33  H    0.17758
    34  H    0.21893
    35  H    0.16558
    36  H    0.42802
    37  H    0.21103
    38  H    0.23625
    39  H    0.20423
    40  H    0.22716
    41  H    0.20355
    42  H    0.21250
    43  H    0.20516
    44  H    0.18061
    45  H    0.18047
    46  H    0.20291
    47  H    0.20228
    48  H    0.20291
    49  H    0.20325
    50  H    0.20403

187
54
     1  C   -0.17142
     2  C   -0.18737
     3  C   -0.14857
     4  C    0.13239
     5  C   -0.15642
     6  C   -0.09561
     7  C    0.41551
     8  N   -0.69164
     9  N   -0.76119
    10  N   -0.16662
    11  N   -0.21437
    12  N   -0.56236
    13  C    0.08292
    14  C    0.39585
    15  C   -0.26648
    16  C    0.15672
    17  N   -0.39863
    18  C   -0.20821
    19  C   -0.17631
    20  C    0.12705
    21  C    0.22020
    22  C    0.10287
    23  N   -0.46905
    24  C    0.08725
    25  C   -0.25515
    26  C    0.60881
    27  C    0.02925
    28  O   -0.59630
    29  C    1.05782
    30  F   -0.33844
    31  F   -0.34817
    32  F   -0.34720
    33  C   -0.18397
    34  C   -0.21184
    35  C   -0.19697
    36  C   -0.23399
    37  F   -0.34301
    38  H    0.19069
    39  H    0.21162
    40  H    0.22269
    41  H    0.21732
    42  H    0.32171
    43  H    0.39407
    44  H    0.36569
    45  H    0.40041
    46  H    0.24132
    47  H    0.22200
    48  H    0.25650
    49  H    0.20927
    50  H    0.22412
    51  H    0.21529
    52  H    0.20562
    53  H    0.20564
    54  H    0.20865

18C
111
     1  O   -0.62314
     2  C    0.67311
     3  N   -0.63993
     4  C   -0.07121
     5  C   -0.03748
     6  O   -0.71539
     7  C    0.10505
     8  C   -0.26868
     9  C   -0.12394
    10  C   -0.40853
    11  C   -0.36333
    12  C   -0.36856
    13  C   -0.36942
    14  C   -0.36880
    15  C   -0.36912
    16  C   -0.36875
    17  C   -0.36853
    18  C   -0.36993
    19  C   -0.36927
    20  C   -0.37435
    21  C   -0.36641
    22  C   -0.56764
    23  O   -0.73209
    24  C   -0.46381
    25  C   -0.37069
    26  C   -0.36956
    27  C   -0.36797
    28  C   -0.37005
    29  C   -0.36757
    30  C   -0.36984
    31  C   -0.36857
    32  C   -0.36851
    33  C   -0.36856
    34  C   -0.36922
    35  C   -0.36838
    36  C   -0.36772
    37  C   -0.37075
    38  C   -0.37354
    39  C   -0.36623
    40  C   -0.56771
    41  H    0.18833
    42  H    0.18815
    43  H    0.19420
    44  H    0.18560
    45  H    0.18491
    46  H    0.18596
    47  H    0.18512
    48  H    0.18611
    49  H    0.18226
    50  H    0.18448
    51  H    0.18027
    52  H    0.18336
    53  H    0.18302
    54  H    0.18554
    55  H    0.18510
    56  H    0.18516
    57  H    0.18542
    58  H    0.18456
    59  H    0.18271
    60  H    0.18481
    61  H    0.18294
    62  H    0.18479
    63  H    0.18505
    64  H    0.18554
    65  H    0.18558
    66  H    0.18476
    67  H    0.18501
    68  H    0.18505
    69  H    0.18624
    70  H    0.18106
    71  H    0.18203
    72  H    0.19922
    73  H    0.20204
    74  H    0.20822
    75  H    0.21066
    76  H    0.39857
    77  H    0.21908
    78  H    0.18040
    79  H    0.16910
    80  H    0.44303
    81  H    0.20584
    82  H    0.44670
    83  H    0.18175
    84  H    0.18971
    85  H    0.20698
    86  H    0.19633
    87  H    0.18884
    88  H    0.18899
    89  H    0.18328
    90  H    0.18330
    91  H    0.18434
    92  H    0.18598
    93  H    0.18572
    94  H    0.18652
    95  H    0.18565
    96  H    0.18594
    97  H    0.18489
    98  H    0.18296
    99  H    0.18296
   100  H    0.18476
   101  H    0.18517
   102  H    0.18467
   103  H    0.18473
   104  H    0.18482
   105  H    0.18528
   106  H    0.18424
   107  H    0.18523
   108  H    0.18494
   109  H    0.18824
   110  H    0.19419
   111  H    0.18862

18G
53
     1  N   -0.75024
     2  C    0.57969
     3  N   -0.57113
     4  C    0.44794
     5  N   -0.75120
     6  N   -0.56130
     7  C    0.29691
     8  C   -0.60396
     9  C   -0.25375
    10  C   -0.05456
    11  C    0.01438
    12  C   -0.28566
    13  C   -0.54039
    14  C   -0.02306
    15  C    0.28732
    16  O   -0.53071
    17  C   -0.21603
    18  C   -0.27319
    19  C    0.30396
    20  O   -0.52035
    21  C   -0.21747
    22  C   -0.06090
    23  C   -0.25917
    24  C   -0.03797
    25  C   -0.19814
    26  C   -0.19832
    27  C   -0.20370
    28  C   -0.19636
    29  C   -0.17272
    30  H    0.38239
    31  H    0.38435
    32  H    0.38491
    33  H    0.38624
    34  H    0.21216
    35  H    0.21985
    36  H    0.21986
    37  H    0.24968
    38  H    0.19638
    39  H    0.20004
    40  H    0.19205
    41  H    0.17126
    42  H    0.16791
    43  H    0.19486
    44  H    0.21922
    45  H    0.19584
    46  H    0.16928
    47  H    0.16820
    48  H    0.21836
    49  H    0.20333
    50  H    0.20015
    51  H    0.19955
    52  H    0.20087
    53  H    0.21335

18K
41
     1  S    0.29584
     2  C   -0.60151
     3  N   -0.52147
     4  C    0.20341
     5  N   -0.75773
     6  C    0.26010
     7  N   -0.52607
     8  C   -0.23770
     9  N   -0.57378
    10  C    0.20673
    11  N   -0.43747
    12  C   -0.30374
    13  N   -0.53961
    14  C    0.09080
    15  C    0.58161
    16  C    0.10971
    17  C   -0.19944
    18  C   -0.26146
    19  C    0.16629
    20  C   -0.36456
    21  C   -0.35472
    22  C   -0.26335
    23  C   -0.16654
    24  H    0.21280
    25  H    0.25006
    26  H    0.20600
    27  H    0.38050
    28  H    0.39725
    29  H    0.39572
    30  H    0.21036
    31  H    0.19119
    32  H    0.19956
    33  H    0.19956
    34  H    0.19623
    35  H    0.18353
    36  H    0.18448
    37  H    0.17616
    38  H    0.18982
    39  H    0.19064
    40  H    0.20527
    41  H    0.22554

18O
44
     1  C    0.26430
     2  N   -0.60196
     3  S   -0.24662
     4  C    0.08476
     5  N   -0.38651
     6  O   -0.75056
     7  C    0.10580
     8  N   -0.28288
     9  O   -0.75753
    10  C    0.10187
    11  N    0.46704
    12  O   -0.74961
    13  C    0.09372
    14  O   -0.58724
    15  C   -0.02707
    16  O   -0.72671
    17  C    0.29812
    18  O   -0.36220
    19  C    0.05646
    20  O   -0.36287
    21  C   -0.05652
    22  C   -0.16884
    23  C   -0.17548
    24  C    0.06842
    25  C   -0.17527
    26  C   -0.17902
    27  H    0.22344
    28  H    0.40261
    29  H    0.17435
    30  H    0.39477
    31  H    0.45957
    32  H    0.18964
    33  H    0.47251
    34  H    0.17808
    35  H    0.47095
    36  H    0.19435
    37  H    0.18613
    38  H    0.16053
    39  H    0.44772
    40  H    0.17394
    41  H    0.22644
    42  H    0.24249
    43  H    0.24355
    44  H    0.21534

18S
45
     1  C    0.26339
     2  N   -0.60511
     3  S   -0.27406
     4  C    0.08488
     5  N   -0.39145
     6  O   -0.75231
     7  C    0.10596
     8  N   -0.30488
     9  O   -0.75889
    10  C    0.10210
    11  O   -0.75033
    12  C    0.09382
    13  O   -0.58694
    14  C   -0.02689
    15  O   -0.72594
    16  C    0.30291
    17  C    0.06954
    18  C   -0.09774
    19  C   -0.16940
    20  C   -0.20692
    21  C    0.00675
    22  C   -0.20394
    23  C   -0.15785
    24  C   -0.58709
    25  H    0.22406
    26  H    0.40353
    27  H    0.17384
    28  H    0.39133
    29  H    0.46097
    30  H    0.18926
    31  H    0.47201
    32  H    0.17737
    33  H    0.47001
    34  H    0.19421
    35  H    0.18491
    36  H    0.15998
    37  H    0.44667
    38  H    0.16809
    39  H    0.20415
    40  H    0.20542
    41  H    0.20459
    42  H    0.21626
    43  H    0.21291
    44  H    0.20537
    45  H    0.20542

18W
53
     1  O   -0.58669
     2  C    0.78020
     3  O   -0.68551
     4  C   -0.46199
     5  C   -0.39761
     6  C   -0.01700
     7  C   -0.09484
     8  C   -0.49395
     9  C    0.77805
    10  O   -0.68794
    11  O   -0.57267
    12  C    0.21253
    13  C   -0.60679
    14  N   -0.51918
    15  C    0.10083
    16  C   -0.21010
    17  C    0.14218
    18  C    0.01079
    19  C   -0.50143
    20  C    0.78202
    21  O   -0.56838
    22  O   -0.68628
    23  N   -0.58560
    24  C    0.57345
    25  O   -0.59871
    26  C   -0.06321
    27  C   -0.40148
    28  C   -0.46383
    29  C    0.78248
    30  O   -0.68636
    31  O   -0.58655
    32  H    0.48638
    33  H    0.22775
    34  H    0.22149
    35  H    0.21775
    36  H    0.21638
    37  H    0.23410
    38  H    0.23263
    39  H    0.48870
    40  H    0.21059
    41  H    0.21632
    42  H    0.21364
    43  H    0.38984
    44  H    0.21768
    45  H    0.23542
    46  H    0.24062
    47  H    0.49107
    48  H    0.23858
    49  H    0.20892
    50  H    0.21558
    51  H    0.23690
    52  H    0.48548
    53  H    0.38774

192
17
     1  N   -0.83238
     2  O   -0.59092
     3  C    0.05850
     4  C    0.78563
     5  C   -0.37700
     6  C   -0.38196
     7  C   -0.38659
     8  O   -0.68820
     9  H    0.36034
    10  H    0.34414
    11  H    0.22931
    12  H    0.20293
    13  H    0.19894
    14  H    0.18755
    15  H    0.19165
    16  H    0.20948
    17  H    0.48858

199
55
     1  C   -0.17382
     2  C   -0.07869
     3  C    0.04568
     4  N   -0.45470
     5  C    0.35733
     6  N   -0.52525
     7  C   -0.02572
     8  C    0.07434
     9  C   -0.10932
    10  N   -0.55486
    11  C   -0.20971
    12  C    0.15979
    13  C   -0.25268
    14  C   -0.17646
    15  C   -0.06052
    16  C   -0.18302
    17  C    0.62155
    18  O   -0.62611
    19  C   -0.22219
    20  C    0.05049
    21  N   -0.43103
    22  C    0.05929
    23  C   -0.13891
    24  C   -0.13793
    25  C   -0.19266
    26  C   -0.20198
    27  N   -0.49148
    28  C   -0.19658
    29  C   -0.21124
    30  N   -0.47968
    31  C   -0.37105
    32  H    0.20291
    33  H    0.19261
    34  H    0.40519
    35  H    0.26536
    36  H    0.38644
    37  H    0.20915
    38  H    0.21437
    39  H    0.20289
    40  H    0.20758
    41  H    0.21170
    42  H    0.19197
    43  H    0.16871
    44  H    0.23525
    45  H    0.20341
    46  H    0.18003
    47  H    0.20063
    48  H    0.16550
    49  H    0.16603
    50  H    0.19913
    51  H    0.20746
    52  H    0.17821
    53  H    0.15633
    54  H    0.19336
    55  H    0.19289

19D
37
     1  C    0.75218
     2  O   -0.68050
     3  O   -0.52292
     4  C    0.45746
     5  C    0.17586
     6  C    0.09068
     7  O   -0.75707
     8  C   -0.06324
     9  N   -0.62664
    10  C    0.08807
    11  O   -0.59132
    12  C    0.05223
    13  O   -0.57795
    14  C    0.10870
    15  O   -0.73308
    16  C   -0.04358
    17  O   -0.72866
    18  C    0.65378
    19  O   -0.62395
    20  C   -0.64807
    21  F   -0.38964
    22  H    0.49834
    23  H    0.20202
    24  H    0.21123
    25  H    0.47974
    26  H    0.25154
    27  H    0.39643
    28  H    0.24508
    29  H    0.24014
    30  H    0.20874
    31  H    0.44473
    32  H    0.18473
    33  H    0.14531
    34  H    0.44797
    35  H    0.19177
    36  H    0.23106
    37  H    0.22882

19H
45
     1  O   -0.69236
     2  C    0.74041
     3  O   -0.59373
     4  C    0.03959
     5  N   -0.51091
     6  C    0.18559
     7  C   -0.25465
     8  C   -0.02270
     9  Cl    0.00345
    10  C   -0.24313
    11  C   -0.15968
    12  C   -0.10045
    13  C    0.01165
    14  C   -0.41413
    15  C   -0.36649
    16  C   -0.03907
    17  O   -0.52699
    18  C    0.32982
    19  C   -0.24853
    20  C   -0.00924
    21  C   -0.59161
    22  C   -0.06726
    23  Cl   -0.02089
    24  C   -0.00450
    25  C   -0.59194
    26  C   -0.29842
    27  H    0.49502
    28  H    0.41024
    29  H    0.22015
    30  H    0.22043
    31  H    0.21241
    32  H    0.24158
    33  H    0.19506
    34  H    0.19713
    35  H    0.20905
    36  H    0.17465
    37  H    0.16564
    38  H    0.21907
    39  H    0.21440
    40  H    0.21704
    41  H    0.20538
    42  H    0.21430
    43  H    0.20276
    44  H    0.21800
    45  H    0.21386

19M
67
     1  C    0.60988
     2  N   -0.74084
     3  O   -0.52054
     4  C    0.55579
     5  N   -0.56782
     6  C    0.07492
     7  N   -0.56672
     8  O   -0.61342
     9  C    0.36254
    10  N   -0.46303
    11  C    0.11721
    12  N   -0.35007
    13  C    0.03955
    14  C    0.60485
    15  N   -0.57189
    16  C   -0.25755
    17  C    0.65243
    18  O   -0.63413
    19  N   -0.60639
    20  C   -0.08344
    21  C    0.66790
    22  O   -0.62806
    23  C   -0.39073
    24  C   -0.00441
    25  C   -0.19887
    26  C   -0.21413
    27  C   -0.18467
    28  C   -0.18296
    29  C   -0.20644
    30  N   -0.59721
    31  C   -0.10125
    32  C    0.77743
    33  O   -0.57387
    34  C   -0.39747
    35  C   -0.01984
    36  C   -0.20757
    37  C   -0.21232
    38  C   -0.18268
    39  C   -0.18692
    40  C   -0.20172
    41  O   -0.68948
    42  H    0.40886
    43  H    0.37122
    44  H    0.40269
    45  H    0.22830
    46  H    0.41826
    47  H    0.21751
    48  H    0.22273
    49  H    0.40506
    50  H    0.23913
    51  H    0.21785
    52  H    0.19899
    53  H    0.19088
    54  H    0.20019
    55  H    0.19751
    56  H    0.20090
    57  H    0.19740
    58  H    0.38440
    59  H    0.25383
    60  H    0.20212
    61  H    0.23217
    62  H    0.20474
    63  H    0.18958
    64  H    0.20594
    65  H    0.20448
    66  H    0.20565
    67  H    0.49358

19Q
41
     1  C   -0.17337
     2  C    0.02482
     3  N   -0.51493
     4  C    0.14680
     5  C    0.31588
     6  N   -0.43171
     7  C    0.00075
     8  C    0.17596
     9  N   -0.39599
    10  C    0.62151
    11  N   -0.61876
    12  O   -0.59587
    13  C   -0.04732
    14  C   -0.58365
    15  C    0.31265
    16  C   -0.59952
    17  C   -0.59087
    18  O   -0.75166
    19  C   -0.23021
    20  C   -0.38630
    21  C   -0.38568
    22  H    0.20251
    23  H    0.40540
    24  H    0.19361
    25  H    0.34898
    26  H    0.22931
    27  H    0.19352
    28  H    0.21713
    29  H    0.20121
    30  H    0.20664
    31  H    0.20641
    32  H    0.18774
    33  H    0.20961
    34  H    0.21097
    35  H    0.20465
    36  H    0.43390
    37  H    0.23579
    38  H    0.20981
    39  H    0.20012
    40  H    0.20043
    41  H    0.20974

19U
44
     1  N   -0.81943
     2  C   -0.08739
     3  C    0.66503
     4  O   -0.60557
     5  C   -0.38091
     6  C   -0.57264
     7  N   -0.46146
     8  C   -0.08580
     9  C    0.64634
    10  O   -0.59235
    11  C   -0.38511
    12  C   -0.37419
    13  C   -0.18208
    14  N   -0.60866
    15  C   -0.19158
    16  C   -0.02414
    17  C   -0.20362
    18  C   -0.17460
    19  C   -0.22529
    20  C   -0.02479
    21  C   -0.22884
    22  Cl   -0.00034
    23  H    0.34043
    24  H    0.35450
    25  H    0.19974
    26  H    0.18079
    27  H    0.19681
    28  H    0.18816
    29  H    0.20088
    30  H    0.18436
    31  H    0.21646
    32  H    0.20288
    33  H    0.20830
    34  H    0.20787
    35  H    0.19658
    36  H    0.19536
    37  H    0.18622
    38  H    0.37988
    39  H    0.20458
    40  H    0.21138
    41  H    0.21219
    42  H    0.21074
    43  H    0.21937
    44  H    0.21998

19Z
34
     1  N   -0.55955
     2  N   -0.75201
     3  N    0.47080
     4  C   -0.14407
     5  C   -0.16547
     6  C    0.22898
     7  C   -0.25585
     8  C   -0.14785
     9  C    0.02274
    10  C    0.63269
    11  C   -0.20327
    12  C   -0.04938
    13  C   -0.18871
    14  C   -0.22707
    15  C    0.29607
    16  C   -0.22682
    17  C   -0.18937
    18  O   -0.63883
    19  O   -0.70655
    20  O   -0.38765
    21  O   -0.37730
    22  H    0.43317
    23  H    0.37286
    24  H    0.39480
    25  H    0.21964
    26  H    0.22093
    27  H    0.23966
    28  H    0.19168
    29  H    0.18914
    30  H    0.20661
    31  H    0.21487
    32  H    0.21491
    33  H    0.20661
    34  H    0.46357

1A3
37
     1  C   -0.18519
     2  C   -0.18751
     3  C   -0.18805
     4  C   -0.18757
     5  C   -0.18680
     6  C   -0.07061
     7  C   -0.57216
     8  S    2.12314
     9  O   -0.90147
    10  O   -0.89825
    11  N   -0.87574
    12  C    0.11996
    13  C   -0.18755
    14  C   -0.17702
    15  C   -0.17774
    16  C   -0.19058
    17  C   -0.05438
    18  C    0.12857
    19  C   -0.36530
    20  S    0.24561
    21  C    0.47975
    22  O   -0.56366
    23  N   -0.57246
    24  H    0.21012
    25  H    0.20743
    26  H    0.20600
    27  H    0.20738
    28  H    0.21139
    29  H    0.24854
    30  H    0.24132
    31  H    0.41886
    32  H    0.20617
    33  H    0.23814
    34  H    0.21310
    35  H    0.18899
    36  H    0.23645
    37  H    0.41111

1A7
19
     1  F   -0.34177
     2  C    0.40929
     3  C   -0.24371
     4  C   -0.18947
     5  C   -0.19183
     6  C   -0.18873
     7  C   -0.10726
     8  C    0.11393
     9  C   -0.35364
    10  S    0.23973
    11  C    0.47804
    12  O   -0.57044
    13  N   -0.57446
    14  H    0.22637
    15  H    0.21236
    16  H    0.21109
    17  H    0.19346
    18  H    0.26868
    19  H    0.40837

1AB
20
     1  O   -0.72911
     2  C    0.11271
     3  C    0.10283
     4  O   -0.72671
     5  C   -0.21506
     6  N   -0.65849
     7  C   -0.05485
     8  C   -0.02508
     9  O   -0.72614
    10  H    0.44387
    11  H    0.18889
    12  H    0.17041
    13  H    0.44021
    14  H    0.16703
    15  H    0.19281
    16  H    0.35071
    17  H    0.19617
    18  H    0.16777
    19  H    0.16038
    20  H    0.44166

1AF
69
     1  C   -0.39527
     2  C   -0.37687
     3  C   -0.37619
     4  C   -0.39578
     5  C   -0.01750
     6  N   -0.68484
     7  C    0.15171
     8  N   -0.82354
     9  C   -0.04967
    10  C   -0.18338
    11  C   -0.18912
    12  C   -0.20028
    13  C   -0.18967
    14  C   -0.04678
    15  C   -0.11716
    16  C    0.10480
    17  O   -0.43547
    18  C   -0.28259
    19  C    0.29671
    20  C   -0.08189
    21  C   -0.17516
    22  C   -0.20124
    23  C   -0.18310
    24  C   -0.18677
    25  C   -0.04435
    26  C    0.15097
    27  N   -0.82313
    28  N   -0.68509
    29  C   -0.01740
    30  C   -0.39549
    31  C   -0.37694
    32  C   -0.37628
    33  C   -0.39576
    34  H    0.19436
    35  H    0.19875
    36  H    0.19170
    37  H    0.19682
    38  H    0.20071
    39  H    0.18617
    40  H    0.20455
    41  H    0.19853
    42  H    0.15832
    43  H    0.33067
    44  H    0.19409
    45  H    0.33687
    46  H    0.33456
    47  H    0.21941
    48  H    0.20395
    49  H    0.22639
    50  H    0.20224
    51  H    0.20550
    52  H    0.22450
    53  H    0.20986
    54  H    0.22764
    55  H    0.20685
    56  H    0.22121
    57  H    0.19516
    58  H    0.33673
    59  H    0.33488
    60  H    0.33083
    61  H    0.15868
    62  H    0.19892
    63  H    0.19454
    64  H    0.19703
    65  H    0.19175
    66  H    0.18634
    67  H    0.20095
    68  H    0.19881
    69  H    0.20424

1AK
53
     1  Cl    0.02015
     2  C   -0.21030
     3  C   -0.17366
     4  C   -0.19048
     5  C   -0.16658
     6  C    0.10761
     7  C   -0.01272
     8  N   -0.37852
     9  C    0.32911
    10  N   -0.26031
    11  N   -0.26932
    12  C    0.33075
    13  C   -0.18497
    14  C   -0.21229
    15  C    0.44785
    16  N   -0.28334
    17  N   -0.27497
    18  C    0.46623
    19  C   -0.08573
    20  C   -0.16289
    21  C   -0.15056
    22  C   -0.14702
    23  C   -0.15063
    24  C   -0.17503
    25  C    0.27327
    26  N   -0.28981
    27  O   -0.44191
    28  C    0.16657
    29  C   -0.18483
    30  C   -0.15491
    31  C   -0.28757
    32  C    0.06944
    33  N   -0.44665
    34  S    1.98509
    35  O   -0.91556
    36  O   -0.91525
    37  C   -0.76620
    38  H    0.22629
    39  H    0.21385
    40  H    0.21192
    41  H    0.21978
    42  H    0.24277
    43  H    0.24634
    44  H    0.23833
    45  H    0.22296
    46  H    0.22209
    47  H    0.22533
    48  H    0.24329
    49  H    0.24301
    50  H    0.22145
    51  H    0.23511
    52  H    0.24782
    53  H    0.23560

1AP
38
     1  N   -0.57484
     2  C    0.57481
     3  C    0.36481
     4  C   -0.02021
     5  C    0.42686
     6  C    0.20518
     7  N   -0.75717
     8  N   -0.58731
     9  N   -0.41641
    10  N   -0.48091
    11  N   -0.74006
    12  P    2.30489
    13  O   -0.91788
    14  O   -1.01812
    15  O   -0.76502
    16  C   -0.08360
    17  C    0.10112
    18  O   -0.57863
    19  C    0.32001
    20  C   -0.44253
    21  C    0.11540
    22  O   -0.72801
    23  O   -0.91603
    24  H    0.21771
    25  H    0.38273
    26  H    0.38211
    27  H    0.38356
    28  H    0.38872
    29  H    0.49923
    30  H    0.21823
    31  H    0.20066
    32  H    0.19529
    33  H    0.20119
    34  H    0.22153
    35  H    0.21835
    36  H    0.17559
    37  H    0.45015
    38  H    0.47862

1AW
49
     1  C   -0.19979
     2  C   -0.19181
     3  C   -0.21005
     4  C   -0.19695
     5  C   -0.22667
     6  C    0.14495
     7  N   -0.59963
     8  C    0.76781
     9  O   -0.65128
    10  N   -0.59700
    11  C    0.34264
    12  C   -0.34358
    13  C    0.17162
    14  C   -0.03761
    15  C   -0.56866
    16  C   -0.56595
    17  C   -0.57279
    18  N   -0.31995
    19  N   -0.21778
    20  C    0.17252
    21  C   -0.25284
    22  C   -0.29770
    23  C   -0.16550
    24  C   -0.26486
    25  C    0.19230
    26  N   -0.76729
    27  H    0.24301
    28  H    0.20368
    29  H    0.20054
    30  H    0.20246
    31  H    0.19931
    32  H    0.38086
    33  H    0.39580
    34  H    0.26868
    35  H    0.19993
    36  H    0.19489
    37  H    0.20016
    38  H    0.20088
    39  H    0.19307
    40  H    0.19870
    41  H    0.20016
    42  H    0.18863
    43  H    0.20894
    44  H    0.22722
    45  H    0.19746
    46  H    0.20448
    47  H    0.20056
    48  H    0.37446
    49  H    0.37199

1B0
59
     1  O   -0.62171
     2  C    0.66592
     3  N   -0.60605
     4  C   -0.09923
     5  C    0.65323
     6  N   -0.46314
     7  C    0.14759
     8  C   -0.17996
     9  C   -0.19107
    10  C   -0.19762
    11  C   -0.19337
    12  C   -0.20396
    13  C   -0.36364
    14  O   -0.61262
    15  C   -0.40129
    16  C   -0.01006
    17  C   -0.20896
    18  C   -0.19419
    19  C   -0.20914
    20  C   -0.18100
    21  C   -0.19807
    22  C   -0.47872
    23  C   -0.07723
    24  C   -0.06464
    25  C   -0.19481
    26  C   -0.22209
    27  C   -0.21079
    28  C   -0.23300
    29  C    0.15219
    30  N   -0.53595
    31  C    0.20106
    32  C   -0.60317
    33  H    0.39247
    34  H    0.22473
    35  H    0.21404
    36  H    0.25292
    37  H    0.20496
    38  H    0.21092
    39  H    0.18406
    40  H    0.21060
    41  H    0.19877
    42  H    0.21590
    43  H    0.20619
    44  H    0.20584
    45  H    0.20347
    46  H    0.20409
    47  H    0.19831
    48  H    0.19275
    49  H    0.20025
    50  H    0.20057
    51  H    0.20149
    52  H    0.19942
    53  H    0.19784
    54  H    0.19881
    55  H    0.19689
    56  H    0.39111
    57  H    0.22374
    58  H    0.19867
    59  H    0.20668

1B4
49
     1  C   -0.04108
     2  N   -0.43345
     3  C    0.03066
     4  C    0.16156
     5  N   -0.40221
     6  C    0.31809
     7  C    0.14920
     8  C   -0.17301
     9  C    0.02622
    10  N   -0.51396
    11  C   -0.29972
    12  C    0.29011
    13  C    0.22995
    14  C    0.29320
    15  C   -0.27772
    16  O   -0.50897
    17  C   -0.21655
    18  O   -0.53605
    19  C   -0.20133
    20  O   -0.51063
    21  C   -0.21821
    22  C    0.61709
    23  N   -0.61453
    24  O   -0.60771
    25  C   -0.00076
    26  C   -0.58309
    27  C   -0.58217
    28  H    0.18867
    29  H    0.20601
    30  H    0.40567
    31  H    0.20233
    32  H    0.24560
    33  H    0.19631
    34  H    0.16865
    35  H    0.16681
    36  H    0.16280
    37  H    0.16487
    38  H    0.18393
    39  H    0.17548
    40  H    0.19270
    41  H    0.17505
    42  H    0.36613
    43  H    0.21763
    44  H    0.18473
    45  H    0.20705
    46  H    0.20005
    47  H    0.19383
    48  H    0.18453
    49  H    0.21623

1B8
50
     1  Cl   -0.00231
     2  C   -0.01414
     3  C   -0.22720
     4  C   -0.17111
     5  C   -0.22790
     6  C    0.03511
     7  C   -0.10485
     8  C   -0.42532
     9  C    0.16583
    10  C   -0.56629
    11  C   -0.58481
    12  N   -0.57564
    13  C    0.44934
    14  N   -0.61273
    15  C   -0.09925
    16  C    0.77777
    17  O   -0.69270
    18  O   -0.57020
    19  C   -0.40148
    20  C   -0.09216
    21  C   -0.28728
    22  Br    0.14279
    23  S    0.38446
    24  C   -0.32349
    25  C   -0.09276
    26  C   -0.15774
    27  C   -0.01816
    28  N   -0.33615
    29  N   -0.26446
    30  C   -0.03040
    31  H    0.21734
    32  H    0.20491
    33  H    0.21963
    34  H    0.22023
    35  H    0.20866
    36  H    0.18859
    37  H    0.20321
    38  H    0.20161
    39  H    0.20122
    40  H    0.20339
    41  H    0.19244
    42  H    0.38529
    43  H    0.25793
    44  H    0.48940
    45  H    0.21262
    46  H    0.23792
    47  H    0.23738
    48  H    0.21933
    49  H    0.40452
    50  H    0.21763

1BC
65
     1  Cl   -0.00275
     2  C   -0.01416
     3  C   -0.22855
     4  C   -0.13665
     5  C   -0.09984
     6  C    0.45380
     7  N   -0.68976
     8  C    0.19174
     9  C   -0.57912
    10  C   -0.60806
    11  C   -0.41739
    12  C    0.02365
    13  C   -0.23005
    14  N   -0.51166
    15  C   -0.06588
    16  C   -0.39356
    17  C   -0.09397
    18  C   -0.09751
    19  C   -0.35847
    20  S    0.34762
    21  C   -0.10064
    22  C   -0.44706
    23  C   -0.35225
    24  C   -0.56885
    25  C   -0.14741
    26  C   -0.03307
    27  N   -0.34212
    28  N   -0.27188
    29  C   -0.02598
    30  C    0.47101
    31  N   -0.48432
    32  C    0.62263
    33  C   -0.58174
    34  C    0.23364
    35  N   -0.51285
    36  O   -0.50595
    37  H    0.21981
    38  H    0.24068
    39  H    0.38874
    40  H    0.19862
    41  H    0.20876
    42  H    0.19687
    43  H    0.21520
    44  H    0.19847
    45  H    0.21222
    46  H    0.21038
    47  H    0.21544
    48  H    0.21641
    49  H    0.20282
    50  H    0.21409
    51  H    0.23429
    52  H    0.22998
    53  H    0.20728
    54  H    0.25478
    55  H    0.18402
    56  H    0.19050
    57  H    0.19543
    58  H    0.18979
    59  H    0.19103
    60  H    0.21335
    61  H    0.40121
    62  H    0.21835
    63  H    0.25798
    64  H    0.25657
    65  H    0.19437

1BG
83
     1  N   -0.65514
     2  C   -0.36530
     3  C   -0.08683
     4  C   -0.56727
     5  C    0.65321
     6  O   -0.63934
     7  N   -0.61106
     8  C   -0.09518
     9  C    0.67324
    10  O   -0.65470
    11  C   -0.20606
    12  C   -0.39639
    13  C   -0.36911
    14  C   -0.37559
    15  C   -0.37161
    16  C   -0.38131
    17  N   -0.44905
    18  C   -0.18965
    19  C   -0.02582
    20  C   -0.38090
    21  C   -0.37947
    22  C   -0.18206
    23  N   -0.53346
    24  C   -0.17674
    25  C   -0.08913
    26  C    0.65815
    27  O   -0.63935
    28  N   -0.60608
    29  C   -0.02817
    30  C   -0.38120
    31  C   -0.36517
    32  C   -0.39034
    33  C   -0.02886
    34  C   -0.20001
    35  C   -0.19265
    36  C   -0.19952
    37  C   -0.17669
    38  C   -0.05414
    39  H    0.36582
    40  H    0.15044
    41  H    0.19473
    42  H    0.18021
    43  H    0.17449
    44  H    0.19884
    45  H    0.21035
    46  H    0.18805
    47  H    0.40499
    48  H    0.23301
    49  H    0.20498
    50  H    0.18843
    51  H    0.21101
    52  H    0.19473
    53  H    0.18797
    54  H    0.18186
    55  H    0.19321
    56  H    0.19518
    57  H    0.18079
    58  H    0.20818
    59  H    0.19753
    60  H    0.20406
    61  H    0.22908
    62  H    0.17243
    63  H    0.20571
    64  H    0.20222
    65  H    0.19746
    66  H    0.20222
    67  H    0.16156
    68  H    0.19293
    69  H    0.17221
    70  H    0.19672
    71  H    0.25829
    72  H    0.37951
    73  H    0.23152
    74  H    0.18435
    75  H    0.20306
    76  H    0.19963
    77  H    0.19335
    78  H    0.19969
    79  H    0.20588
    80  H    0.19722
    81  H    0.19876
    82  H    0.20194
    83  H    0.22409

1BK
58
     1  N   -0.59349
     2  C    0.58076
     3  N   -0.53777
     4  C    0.09109
     5  C   -0.30635
     6  C    0.40823
     7  N   -0.53842
     8  N   -0.21546
     9  N   -0.25861
    10  C    0.02746
    11  C    0.16660
    12  C   -0.15058
    13  C    0.33010
    14  C   -0.30900
    15  C   -0.16941
    16  C   -0.23881
    17  C   -0.01467
    18  C   -0.38836
    19  C   -0.39098
    20  C    0.15076
    21  C   -0.40812
    22  C   -0.38994
    23  O   -0.74650
    24  O   -0.52407
    25  C   -0.03660
    26  C   -0.40475
    27  C   -0.56676
    28  S    1.96884
    29  C   -0.77500
    30  O   -0.91252
    31  O   -0.91269
    32  H    0.39068
    33  H    0.19678
    34  H    0.23420
    35  H    0.22660
    36  H    0.20748
    37  H    0.20560
    38  H    0.23545
    39  H    0.22035
    40  H    0.18412
    41  H    0.20691
    42  H    0.20930
    43  H    0.19981
    44  H    0.15462
    45  H    0.19212
    46  H    0.19976
    47  H    0.21718
    48  H    0.18433
    49  H    0.44632
    50  H    0.17183
    51  H    0.17192
    52  H    0.22648
    53  H    0.22636
    54  H    0.22447
    55  H    0.22443
    56  H    0.22927
    57  H    0.24938
    58  H    0.22926

1BO
15
     1  C   -0.56494
     2  C   -0.36967
     3  C   -0.39087
     4  C   -0.01712
     5  O   -0.72160
     6  H    0.19384
     7  H    0.18960
     8  H    0.18960
     9  H    0.18358
    10  H    0.18358
    11  H    0.19492
    12  H    0.19492
    13  H    0.14896
    14  H    0.14896
    15  H    0.43622

1BS
57
     1  Cl    0.00307
     2  C   -0.01323
     3  C   -0.22494
     4  C    0.03494
     5  C   -0.10579
     6  C   -0.16179
     7  C   -0.22502
     8  C   -0.42576
     9  C    0.16615
    10  N   -0.58582
    11  C    0.44830
    12  N   -0.58574
    13  C   -0.04784
    14  C   -0.39256
    15  C   -0.56598
    16  C   -0.58554
    17  C    0.49383
    18  N   -0.53674
    19  C    0.58526
    20  N   -0.53446
    21  O   -0.55262
    22  C   -0.01433
    23  C   -0.20942
    24  C   -0.18635
    25  C   -0.20270
    26  C   -0.18412
    27  C   -0.21096
    28  C   -0.17393
    29  C    0.19215
    30  C   -0.25874
    31  C    0.06146
    32  N   -0.44286
    33  C    0.09950
    34  H    0.22111
    35  H    0.20218
    36  H    0.21973
    37  H    0.22024
    38  H    0.21090
    39  H    0.39004
    40  H    0.23193
    41  H    0.21687
    42  H    0.20926
    43  H    0.19157
    44  H    0.20101
    45  H    0.19993
    46  H    0.20126
    47  H    0.20553
    48  H    0.19403
    49  H    0.39840
    50  H    0.19602
    51  H    0.20460
    52  H    0.20504
    53  H    0.20402
    54  H    0.19698
    55  H    0.20827
    56  H    0.19399
    57  H    0.21963

1BW
36
     1  C   -0.18889
     2  C   -0.04368
     3  N   -0.60736
     4  C    0.66060
     5  C   -0.46550
     6  O   -0.62897
     7  C    0.11190
     8  O   -0.73731
     9  C    0.11254
    10  O   -0.74613
    11  C   -0.05233
    12  C   -0.01954
    13  O   -0.74916
    14  N   -0.67598
    15  C   -0.35789
    16  C   -0.56949
    17  H    0.22031
    18  H    0.15102
    19  H    0.24067
    20  H    0.37812
    21  H    0.20796
    22  H    0.20446
    23  H    0.16917
    24  H    0.43860
    25  H    0.18718
    26  H    0.44256
    27  H    0.18002
    28  H    0.17987
    29  H    0.16404
    30  H    0.45301
    31  H    0.37151
    32  H    0.20017
    33  H    0.20207
    34  H    0.18495
    35  H    0.18425
    36  H    0.19725

1C4
106
     1  N   -0.52527
     2  C    0.26185
     3  N   -0.54689
     4  C    0.34062
     5  C    0.01046
     6  C    0.41239
     7  N   -0.73360
     8  N   -0.47833
     9  C    0.22700
    10  N   -0.41498
    11  C    0.28827
    12  C    0.10071
    13  O   -0.73908
    14  C    0.10006
    15  O   -0.79711
    16  P    2.34862
    17  O   -0.93248
    18  O   -1.02717
    19  O   -0.93954
    20  C    0.09758
    21  O   -0.57641
    22  C   -0.04666
    23  O   -0.80604
    24  P    2.37472
    25  O   -0.91145
    26  O   -0.97266
    27  O   -1.06137
    28  P    2.37825
    29  O   -0.97108
    30  O   -0.91239
    31  O   -0.81557
    32  C   -0.04532
    33  C   -0.04149
    34  C   -0.60435
    35  C   -0.58534
    36  C    0.06244
    37  O   -0.72545
    38  C    0.61548
    39  O   -0.60457
    40  N   -0.61610
    41  C   -0.17382
    42  C   -0.47544
    43  C    0.65432
    44  O   -0.60639
    45  N   -0.60565
    46  C   -0.18518
    47  C   -0.50599
    48  S    0.21668
    49  C   -0.11220
    50  C    0.77834
    51  O   -0.68854
    52  O   -0.57072
    53  C   -0.37812
    54  C   -0.47390
    55  C    0.78240
    56  O   -0.68392
    57  O   -0.58423
    58  C    0.65652
    59  C   -0.57007
    60  O   -0.59718
    61  N   -0.60633
    62  H    0.19163
    63  H    0.38773
    64  H    0.38981
    65  H    0.22836
    66  H    0.21401
    67  H    0.18865
    68  H    0.47660
    69  H    0.20999
    70  H    0.49637
    71  H    0.51310
    72  H    0.20954
    73  H    0.21444
    74  H    0.20833
    75  H    0.48626
    76  H    0.48484
    77  H    0.17220
    78  H    0.21270
    79  H    0.20318
    80  H    0.22806
    81  H    0.19224
    82  H    0.20047
    83  H    0.20846
    84  H    0.21068
    85  H    0.20839
    86  H    0.45887
    87  H    0.38064
    88  H    0.21558
    89  H    0.21592
    90  H    0.21077
    91  H    0.20886
    92  H    0.37444
    93  H    0.20845
    94  H    0.20950
    95  H    0.19152
    96  H    0.19185
    97  H    0.24917
    98  H    0.49380
    99  H    0.20632
   100  H    0.23633
   101  H    0.23030
   102  H    0.22236
   103  H    0.48898
   104  H    0.21166
   105  H    0.21971
   106  H    0.38057

1C8
52
     1  O   -0.59475
     2  C    0.65392
     3  N   -0.41911
     4  C   -0.37329
     5  C    0.08336
     6  C   -0.08916
     7  C   -0.39085
     8  C   -0.57037
     9  N   -0.45873
    10  C   -0.02145
    11  C   -0.40532
    12  C   -0.37170
    13  C   -0.38137
    14  C   -0.37834
    15  C    0.38510
    16  N   -0.50215
    17  C    0.56728
    18  N   -0.43343
    19  C    0.03740
    20  N   -0.37659
    21  C   -0.05433
    22  C   -0.06437
    23  N   -0.47905
    24  C    0.36594
    25  C    0.06210
    26  C   -0.33397
    27  S    0.34256
    28  C   -0.12092
    29  N   -0.43763
    30  H    0.19694
    31  H    0.23482
    32  H    0.19790
    33  H    0.23909
    34  H    0.19634
    35  H    0.20360
    36  H    0.19906
    37  H    0.19697
    38  H    0.20325
    39  H    0.18911
    40  H    0.20221
    41  H    0.19951
    42  H    0.20125
    43  H    0.18764
    44  H    0.18895
    45  H    0.19902
    46  H    0.20757
    47  H    0.21916
    48  H    0.20012
    49  H    0.21720
    50  H    0.20499
    51  H    0.25631
    52  H    0.21826

1CD
51
     1  C   -0.57116
     2  N   -0.51770
     3  C   -0.21058
     4  C    0.12164
     5  C   -0.39751
     6  C   -0.01678
     7  C    0.06011
     8  C    0.33266
     9  C    0.16831
    10  N   -0.40420
    11  C   -0.27350
    12  O   -0.54272
    13  C   -0.24989
    14  N   -0.55922
    15  C    0.18921
    16  C   -0.16203
    17  C    0.58637
    18  C   -0.11047
    19  O   -0.58257
    20  C    0.19342
    21  C   -0.13963
    22  C   -0.15482
    23  N   -0.36858
    24  C   -0.22581
    25  C    0.59702
    26  C   -0.14427
    27  N   -0.26378
    28  C   -0.18183
    29  O   -0.62404
    30  C   -0.19377
    31  H    0.21353
    32  H    0.20373
    33  H    0.18767
    34  H    0.19807
    35  H    0.16831
    36  H    0.18734
    37  H    0.20326
    38  H    0.22534
    39  H    0.17058
    40  H    0.21778
    41  H    0.20936
    42  H    0.41143
    43  H    0.21138
    44  H    0.22303
    45  H    0.40446
    46  H    0.20534
    47  H    0.22316
    48  H    0.20942
    49  H    0.20011
    50  H    0.18316
    51  H    0.18967

1CI
19
     1  C   -0.20392
     2  C   -0.20327
     3  C   -0.04403
     4  Cl    0.00253
     5  C   -0.20350
     6  C   -0.20343
     7  C    0.16305
     8  N   -0.37108
     9  C   -0.08074
    10  C   -0.06258
    11  N   -0.46368
    12  C    0.17506
    13  H    0.21446
    14  H    0.22365
    15  H    0.22309
    16  H    0.21540
    17  H    0.21138
    18  H    0.20565
    19  H    0.20195

1CN
29
     1  S    2.11207
     2  O   -0.85462
     3  O   -0.85215
     4  N   -1.03053
     5  N   -0.23769
     6  N   -0.30799
     7  S    0.34132
     8  C   -0.22566
     9  C    0.26030
    10  N   -0.81058
    11  S    2.14244
    12  O   -0.88624
    13  O   -0.85925
    14  C   -0.22857
    15  C   -0.18499
    16  C    0.36899
    17  C    0.11748
    18  C   -0.06677
    19  C   -0.29192
    20  F   -0.33815
    21  Cl    0.01457
    22  N   -0.74883
    23  H    0.40724
    24  H    0.41198
    25  H    0.43867
    26  H    0.25291
    27  H    0.27641
    28  H    0.38891
    29  H    0.39068

1CR
177
     1  C   -0.39833
     2  C   -0.01098
     3  C   -0.27150
     4  C    0.25047
     5  C    0.27364
     6  C   -0.22429
     7  C   -0.01824
     8  C   -0.39825
     9  C   -0.01116
    10  C   -0.27073
    11  C    0.25165
    12  C    0.27265
    13  C   -0.22442
    14  C   -0.01884
    15  C   -0.39866
    16  C   -0.00859
    17  C   -0.27177
    18  C    0.25281
    19  C    0.27104
    20  C   -0.22444
    21  C   -0.01988
    22  C   -0.39877
    23  C   -0.01674
    24  C   -0.22019
    25  C    0.27383
    26  C    0.25506
    27  C   -0.26902
    28  C   -0.00810
    29  C   -0.39883
    30  C   -0.01646
    31  C   -0.22185
    32  C    0.27640
    33  C    0.25259
    34  C   -0.26748
    35  C   -0.01031
    36  C   -0.39849
    37  C   -0.01570
    38  C   -0.22205
    39  C    0.27642
    40  C    0.25264
    41  C   -0.26773
    42  C   -0.01146
    43  C   -0.22236
    44  C   -0.04183
    45  C   -0.04200
    46  C   -0.03954
    47  C   -0.04049
    48  C   -0.22212
    49  C   -0.04133
    50  C   -0.22433
    51  C   -0.03880
    52  O   -0.53004
    53  O   -0.55044
    54  O   -0.54646
    55  O   -0.53158
    56  O   -0.55016
    57  O   -0.54505
    58  O   -0.52951
    59  O   -0.55300
    60  O   -0.54825
    61  O   -0.54178
    62  O   -0.54370
    63  O   -0.54348
    64  C   -0.27504
    65  C   -0.16454
    66  C   -0.20478
    67  C    0.00638
    68  C   -0.20356
    69  C   -0.16350
    70  C   -0.40312
    71  C   -0.15669
    72  N   -1.04004
    73  O   -0.90427
    74  O   -0.90440
    75  S    2.12327
    76  C   -0.05636
    77  C    0.06949
    78  C   -0.07940
    79  N   -0.27449
    80  N   -0.07573
    81  N   -0.17159
    82  C   -0.05604
    83  C    0.06837
    84  C   -0.07709
    85  N   -0.27709
    86  N   -0.07649
    87  N   -0.17167
    88  C   -0.16736
    89  C   -0.48241
    90  C    0.78152
    91  O   -0.58744
    92  O   -0.67979
    93  C    0.78156
    94  O   -0.67954
    95  O   -0.58778
    96  C   -0.16713
    97  C   -0.48244
    98  N   -0.27793
    99  N   -0.07693
   100  N   -0.17182
   101  C   -0.05611
   102  C    0.06828
   103  C   -0.07683
   104  H    0.21261
   105  H    0.19486
   106  H    0.20932
   107  H    0.21114
   108  H    0.19427
   109  H    0.21390
   110  H    0.21057
   111  H    0.21052
   112  H    0.19435
   113  H    0.21394
   114  H    0.21109
   115  H    0.20908
   116  H    0.19531
   117  H    0.21569
   118  H    0.21428
   119  H    0.21147
   120  H    0.21580
   121  H    0.19522
   122  H    0.21401
   123  H    0.21159
   124  H    0.21556
   125  H    0.19480
   126  H    0.21436
   127  H    0.21136
   128  H    0.20791
   129  H    0.17092
   130  H    0.16901
   131  H    0.19055
   132  H    0.16753
   133  H    0.19997
   134  H    0.18078
   135  H    0.19266
   136  H    0.18314
   137  H    0.19196
   138  H    0.16867
   139  H    0.16899
   140  H    0.20622
   141  H    0.16990
   142  H    0.19571
   143  H    0.18151
   144  H    0.17024
   145  H    0.16875
   146  H    0.20997
   147  H    0.18537
   148  H    0.16827
   149  H    0.24097
   150  H    0.21254
   151  H    0.21495
   152  H    0.24094
   153  H    0.23067
   154  H    0.21349
   155  H    0.21124
   156  H    0.20765
   157  H    0.39118
   158  H    0.40442
   159  H    0.19438
   160  H    0.19231
   161  H    0.23540
   162  H    0.19399
   163  H    0.19198
   164  H    0.23601
   165  H    0.22026
   166  H    0.22367
   167  H    0.23219
   168  H    0.24908
   169  H    0.49104
   170  H    0.49119
   171  H    0.22400
   172  H    0.22021
   173  H    0.24889
   174  H    0.23241
   175  H    0.19407
   176  H    0.19220
   177  H    0.23631

1CW
18
     1  O   -0.57153
     2  C    0.75210
     3  O   -0.69349
     4  C   -0.17079
     5  C   -0.19817
     6  C   -0.19341
     7  C   -0.22727
     8  C    0.28963
     9  O   -0.68959
    10  C    0.14169
    11  N   -0.77369
    12  H    0.48850
    13  H    0.22236
    14  H    0.20489
    15  H    0.20125
    16  H    0.46519
    17  H    0.38104
    18  H    0.37131

1D1
47
     1  O   -0.60137
     2  C    0.65316
     3  N   -0.41936
     4  C   -0.37809
     5  C    0.06593
     6  C    0.03710
     7  N   -0.50044
     8  C   -0.08844
     9  C   -0.39042
    10  C   -0.57039
    11  N   -0.45994
    12  C   -0.02086
    13  C   -0.40496
    14  C   -0.37152
    15  C   -0.38144
    16  C   -0.37767
    17  C    0.39380
    18  N   -0.50837
    19  C    0.38311
    20  C    0.09642
    21  C   -0.24192
    22  C   -0.28798
    23  C   -0.03225
    24  N   -0.49554
    25  H    0.24166
    26  H    0.19875
    27  H    0.19066
    28  H    0.19899
    29  H    0.23751
    30  H    0.19772
    31  H    0.20319
    32  H    0.19834
    33  H    0.19620
    34  H    0.20306
    35  H    0.19200
    36  H    0.20181
    37  H    0.19935
    38  H    0.20043
    39  H    0.18768
    40  H    0.18872
    41  H    0.19759
    42  H    0.20333
    43  H    0.22026
    44  H    0.22100
    45  H    0.20978
    46  H    0.20356
    47  H    0.40982

1D8
53
     1  F   -0.35940
     2  C    1.06891
     3  F   -0.35047
     4  F   -0.35244
     5  C   -0.14689
     6  C   -0.12352
     7  C   -0.15295
     8  C   -0.18957
     9  C   -0.16160
    10  C   -0.11357
    11  C    0.49558
    12  O   -0.48659
    13  C   -0.12405
    14  C    0.29684
    15  O   -0.64592
    16  C    0.57604
    17  O   -0.59769
    18  N   -0.41092
    19  C    0.14310
    20  C   -0.18122
    21  C   -0.13630
    22  C    0.75944
    23  O   -0.69073
    24  O   -0.57442
    25  C   -0.16906
    26  C   -0.18754
    27  C   -0.20616
    28  C   -0.02815
    29  C   -0.03549
    30  C   -0.25683
    31  C    0.27485
    32  O   -0.51899
    33  C    0.28181
    34  O   -0.51301
    35  C    0.22652
    36  C   -0.04884
    37  Cl    0.02254
    38  C   -0.21859
    39  H    0.24455
    40  H    0.23024
    41  H    0.21443
    42  H    0.20994
    43  H    0.48798
    44  H    0.28240
    45  H    0.49213
    46  H    0.22427
    47  H    0.20985
    48  H    0.21339
    49  H    0.22193
    50  H    0.22180
    51  H    0.15936
    52  H    0.18989
    53  H    0.23314

1DC
42
     1  C   -0.25325
     2  C    0.05460
     3  N   -0.43800
     4  C    0.05391
     5  C   -0.23092
     6  C    0.00327
     7  C   -0.03298
     8  C   -0.56742
     9  N   -0.61206
    10  C    0.66002
    11  O   -0.63965
    12  C   -0.45327
    13  C   -0.42091
    14  C    0.47762
    15  N   -0.53357
    16  C    0.15714
    17  C   -0.18792
    18  C   -0.17454
    19  C   -0.20250
    20  C   -0.15171
    21  C   -0.14823
    22  C    0.61546
    23  O   -0.59892
    24  N   -0.56436
    25  H    0.19588
    26  H    0.19026
    27  H    0.19136
    28  H    0.21031
    29  H    0.22932
    30  H    0.20104
    31  H    0.21650
    32  H    0.19209
    33  H    0.38121
    34  H    0.22985
    35  H    0.22818
    36  H    0.22755
    37  H    0.22833
    38  H    0.21493
    39  H    0.20550
    40  H    0.20676
    41  H    0.22901
    42  H    0.41012

1DG
89
     1  C   -0.20887
     2  C    0.04325
     3  N   -0.41447
     4  C    0.04359
     5  C   -0.17830
     6  C   -0.12532
     7  C    0.52582
     8  O   -0.50380
     9  C   -0.34402
    10  C   -0.15377
    11  C    0.09360
    12  C    0.60516
    13  O   -0.63404
    14  N   -0.75670
    15  C   -0.21398
    16  C    0.00416
    17  N   -0.43916
    18  C    0.29922
    19  O   -0.58589
    20  C    0.08156
    21  O   -0.69768
    22  C    0.08243
    23  O   -0.70123
    24  C    0.09351
    25  C   -0.08176
    26  O   -0.76452
    27  P    2.31343
    28  O   -0.87401
    29  O   -0.99437
    30  O   -0.99752
    31  P    2.31379
    32  O   -0.87095
    33  O   -0.99655
    34  O   -0.76737
    35  C   -0.08511
    36  C    0.08788
    37  O   -0.58591
    38  C    0.09861
    39  O   -0.70222
    40  C    0.06356
    41  O   -0.75357
    42  P    2.32051
    43  O   -0.91386
    44  O   -0.92625
    45  O   -1.03021
    46  C    0.29880
    47  N   -0.41133
    48  C    0.23450
    49  N   -0.47390
    50  C    0.01687
    51  C    0.33376
    52  N   -0.55977
    53  C    0.25375
    54  N   -0.52425
    55  C    0.41473
    56  N   -0.72788
    57  H    0.21145
    58  H    0.19362
    59  H    0.19562
    60  H    0.23216
    61  H    0.20356
    62  H    0.24177
    63  H    0.39269
    64  H    0.35963
    65  H    0.20884
    66  H    0.20538
    67  H    0.21199
    68  H    0.17955
    69  H    0.43343
    70  H    0.17236
    71  H    0.43348
    72  H    0.21083
    73  H    0.22980
    74  H    0.19233
    75  H    0.47920
    76  H    0.47969
    77  H    0.19892
    78  H    0.21959
    79  H    0.20454
    80  H    0.19332
    81  H    0.44919
    82  H    0.23137
    83  H    0.49997
    84  H    0.49266
    85  H    0.22129
    86  H    0.22051
    87  H    0.19704
    88  H    0.39115
    89  H    0.38914

1DK
56
     1  C   -0.59860
     2  C    0.00577
     3  C   -0.19343
     4  C   -0.00323
     5  C   -0.58531
     6  C   -0.01766
     7  C   -0.58373
     8  C   -0.20793
     9  C   -0.05642
    10  C   -0.04880
    11  C   -0.11840
    12  C    0.45081
    13  O   -0.51153
    14  C   -0.23896
    15  C   -0.18932
    16  C   -0.25359
    17  C   -0.34503
    18  S    0.37993
    19  C    0.30246
    20  O   -0.62737
    21  C    0.58409
    22  O   -0.61474
    23  N   -0.40446
    24  C    0.14236
    25  C   -0.21220
    26  C   -0.18417
    27  C   -0.21249
    28  C   -0.18061
    29  C   -0.01640
    30  C   -0.48861
    31  C    0.77995
    32  O   -0.57381
    33  O   -0.68816
    34  H    0.21464
    35  H    0.20720
    36  H    0.20777
    37  H    0.20214
    38  H    0.21067
    39  H    0.19652
    40  H    0.20577
    41  H    0.20940
    42  H    0.20224
    43  H    0.19742
    44  H    0.20940
    45  H    0.24176
    46  H    0.22079
    47  H    0.23448
    48  H    0.48341
    49  H    0.21602
    50  H    0.20138
    51  H    0.25792
    52  H    0.20247
    53  H    0.23216
    54  H    0.23056
    55  H    0.48703
    56  H    0.23843

1DO
39
     1  O   -0.72213
     2  C   -0.01634
     3  C   -0.38541
     4  C   -0.37447
     5  C   -0.36547
     6  C   -0.36763
     7  C   -0.36733
     8  C   -0.36704
     9  C   -0.36722
    10  C   -0.36792
    11  C   -0.37265
    12  C   -0.36196
    13  C   -0.56700
    14  H    0.43574
    15  H    0.14867
    16  H    0.14860
    17  H    0.19474
    18  H    0.19470
    19  H    0.18387
    20  H    0.18383
    21  H    0.18582
    22  H    0.18578
    23  H    0.18388
    24  H    0.18383
    25  H    0.18433
    26  H    0.18428
    27  H    0.18373
    28  H    0.18369
    29  H    0.18401
    30  H    0.18396
    31  H    0.18406
    32  H    0.18402
    33  H    0.18389
    34  H    0.18384
    35  H    0.18322
    36  H    0.18317
    37  H    0.18729
    38  H    0.19239
    39  H    0.18726

1DT
42
     1  C   -0.17554
     2  C    0.02713
     3  N   -0.51432
     4  C    0.15187
     5  C    0.30497
     6  N   -0.42357
     7  C   -0.01029
     8  C    0.46238
     9  N   -0.43350
    10  C    0.61567
    11  N   -0.60935
    12  O   -0.60087
    13  C   -0.01902
    14  C   -0.22624
    15  C   -0.59037
    16  C   -0.39097
    17  C   -0.40565
    18  O   -0.51299
    19  C    0.28635
    20  C   -0.20513
    21  C   -0.18594
    22  C   -0.20316
    23  C   -0.19250
    24  C   -0.22311
    25  H    0.20640
    26  H    0.40620
    27  H    0.20481
    28  H    0.36820
    29  H    0.22387
    30  H    0.20979
    31  H    0.18900
    32  H    0.19365
    33  H    0.22371
    34  H    0.20633
    35  H    0.20196
    36  H    0.20860
    37  H    0.20266
    38  H    0.21220
    39  H    0.20331
    40  H    0.20067
    41  H    0.20211
    42  H    0.21069

1DX
78
     1  F   -0.34757
     2  O   -0.58677
     3  C   -0.25300
     4  O   -0.68389
     5  C    0.38692
     6  O   -0.68652
     7  C   -0.25502
     8  O   -0.60539
     9  C   -0.26584
    10  F   -0.35451
    11  C   -0.17216
    12  C   -0.15400
    13  C    1.06767
    14  C   -0.17645
    15  F   -0.35996
    16  C   -0.17785
    17  F   -0.35921
    18  C   -0.17483
    19  C   -0.17893
    20  C   -0.18049
    21  C   -0.17684
    22  C   -0.21827
    23  C   -0.19369
    24  C   -0.14527
    25  C   -0.14435
    26  C   -0.37005
    27  C   -0.37354
    28  C   -0.47050
    29  C   -0.39467
    30  C   -0.18121
    31  C   -0.18199
    32  C   -0.05701
    33  C   -0.20574
    34  O   -0.53241
    35  C    0.78274
    36  C    0.76328
    37  C   -0.01873
    38  C   -0.04404
    39  C   -0.03196
    40  C    0.02115
    41  C   -0.15977
    42  C   -0.03431
    43  C    0.28993
    44  N   -0.50155
    45  C   -0.16402
    46  H    0.21999
    47  H    0.49088
    48  H    0.48597
    49  H    0.22014
    50  H    0.21423
    51  H    0.21592
    52  H    0.19233
    53  H    0.20519
    54  H    0.19805
    55  H    0.20900
    56  H    0.20573
    57  H    0.21106
    58  H    0.21133
    59  H    0.20788
    60  H    0.22715
    61  H    0.22446
    62  H    0.20228
    63  H    0.20241
    64  H    0.18054
    65  H    0.19834
    66  H    0.22145
    67  H    0.22016
    68  H    0.22984
    69  H    0.19229
    70  H    0.19410
    71  H    0.15949
    72  H    0.21157
    73  H    0.15797
    74  H    0.17890
    75  H    0.17938
    76  H    0.20224
    77  H    0.16767
    78  H    0.22266

1E1
25
     1  N   -0.84631
     2  C   -0.02056
     3  C   -0.40900
     4  C   -0.22501
     5  C   -0.38812
     6  C   -0.39589
     7  O   -0.72477
     8  C    0.05372
     9  O   -0.60241
    10  N   -0.77298
    11  C    0.63112
    12  H    0.33074
    13  H    0.18754
    14  H    0.20686
    15  H    0.19349
    16  H    0.19965
    17  H    0.20247
    18  H    0.20308
    19  H    0.20054
    20  H    0.19870
    21  H    0.45756
    22  H    0.20331
    23  H    0.39097
    24  H    0.36633
    25  H    0.35897

1E5
31
     1  C   -0.03818
     2  C   -0.27139
     3  C    0.42571
     4  C   -0.34514
     5  C    0.32193
     6  C   -0.21167
     7  O   -0.49714
     8  C   -0.14109
     9  C    0.75502
    10  O   -0.53973
    11  O   -0.68816
    12  C    0.21018
    13  N   -0.45107
    14  C    0.09538
    15  C   -0.18259
    16  C   -0.12022
    17  C   -0.21306
    18  C    0.75601
    19  O   -0.68783
    20  O   -0.58073
    21  F   -0.34170
    22  H    0.21373
    23  H    0.22373
    24  H    0.25315
    25  H    0.20319
    26  H    0.20342
    27  H    0.49601
    28  H    0.21300
    29  H    0.23603
    30  H    0.20915
    31  H    0.49404

1E9
103
     1  C   -0.38483
     2  C   -0.00985
     3  C   -0.19216
     4  C   -0.50229
     5  S    0.23743
     6  C   -0.15069
     7  N   -0.48895
     8  C   -0.37512
     9  C   -0.36617
    10  C   -0.21781
    11  C   -0.18097
    12  C   -0.21373
    13  C   -0.18106
    14  C   -0.24222
    15  N   -0.59356
    16  C   -0.14620
    17  C   -0.30335
    18  C   -0.13179
    19  C    0.03123
    20  C    0.20646
    21  C   -0.25230
    22  S    2.14548
    23  O   -0.86056
    24  O   -0.90553
    25  C   -0.19327
    26  C   -0.18590
    27  C   -0.03670
    28  C   -0.01616
    29  C   -0.20532
    30  C   -0.19311
    31  C   -0.02966
    32  C   -0.17384
    33  C   -0.21533
    34  C   -0.03760
    35  C   -0.21910
    36  C   -0.19395
    37  C   -0.20518
    38  N   -0.50762
    39  C   -0.19284
    40  C   -0.20358
    41  N   -0.46016
    42  C   -0.18673
    43  C   -0.18885
    44  C    0.21417
    45  C   -0.20888
    46  C   -0.14013
    47  C   -0.24459
    48  C   -0.14650
    49  C   -0.18062
    50  S    2.08936
    51  N   -0.66969
    52  C    0.42949
    53  N   -0.78773
    54  O   -0.86297
    55  O   -0.87620
    56  Cl    0.00075
    57  N    0.47245
    58  O   -0.33042
    59  O   -0.38502
    60  H    0.20831
    61  H    0.20310
    62  H    0.19559
    63  H    0.17045
    64  H    0.18580
    65  H    0.20940
    66  H    0.21936
    67  H    0.16247
    68  H    0.19500
    69  H    0.18966
    70  H    0.18855
    71  H    0.19300
    72  H    0.15178
    73  H    0.21210
    74  H    0.20638
    75  H    0.20356
    76  H    0.20411
    77  H    0.20011
    78  H    0.40979
    79  H    0.23538
    80  H    0.28784
    81  H    0.21995
    82  H    0.20533
    83  H    0.21006
    84  H    0.20440
    85  H    0.20402
    86  H    0.21355
    87  H    0.21961
    88  H    0.21959
    89  H    0.21039
    90  H    0.21376
    91  H    0.17128
    92  H    0.16723
    93  H    0.21425
    94  H    0.20602
    95  H    0.18369
    96  H    0.20744
    97  H    0.18727
    98  H    0.20913
    99  H    0.16678
   100  H    0.23489
   101  H    0.20282
   102  H    0.22499
   103  H    0.42177

1EF
58
     1  C   -0.17818
     2  C   -0.04485
     3  C   -0.17219
     4  C   -0.19826
     5  C   -0.20184
     6  C   -0.17326
     7  C   -0.05978
     8  C   -0.15990
     9  C   -0.20617
    10  C   -0.02062
    11  C   -0.41266
    12  C    0.01071
    13  C   -0.47860
    14  C    0.61259
    15  N   -0.29189
    16  O   -0.51723
    17  O   -0.60109
    18  N   -0.17656
    19  C   -0.10352
    20  N   -0.04638
    21  N   -0.26835
    22  C    0.06619
    23  C   -0.20235
    24  N   -0.58620
    25  C    0.62658
    26  O   -0.62376
    27  C   -0.12634
    28  C   -0.17034
    29  C   -0.21041
    30  C    0.00593
    31  C   -0.58678
    32  C   -0.20782
    33  C   -0.14647
    34  H    0.19880
    35  H    0.20146
    36  H    0.20081
    37  H    0.20037
    38  H    0.20092
    39  H    0.20209
    40  H    0.21168
    41  H    0.19540
    42  H    0.25293
    43  H    0.24731
    44  H    0.22701
    45  H    0.21656
    46  H    0.36454
    47  H    0.46427
    48  H    0.21970
    49  H    0.22291
    50  H    0.20344
    51  H    0.37865
    52  H    0.18450
    53  H    0.20173
    54  H    0.21230
    55  H    0.20495
    56  H    0.20318
    57  H    0.20390
    58  H    0.23036

1EJ
35
     1  C   -0.25407
     2  C    0.40973
     3  C   -0.25482
     4  C   -0.17868
     5  C   -0.10359
     6  C   -0.15170
     7  C    0.35143
     8  N   -0.41083
     9  C    0.18193
    10  N   -0.25835
    11  N   -0.27447
    12  C    0.14223
    13  C   -0.20500
    14  C   -0.13330
    15  C   -0.11969
    16  C   -0.14546
    17  C   -0.19823
    18  S    0.01077
    19  S    0.41776
    20  C   -0.27754
    21  C   -0.01554
    22  C    0.73512
    23  O   -0.68181
    24  O   -0.55146
    25  Cl    0.07079
    26  F   -0.33912
    27  H    0.22677
    28  H    0.22476
    29  H    0.21665
    30  H    0.23535
    31  H    0.22750
    32  H    0.23047
    33  H    0.23118
    34  H    0.14310
    35  H    0.49813

1EN
42
     1  C   -0.22139
     2  C    0.01135
     3  N   -0.34958
     4  C    0.25515
     5  C    0.28987
     6  C   -0.22314
     7  C    0.32589
     8  N   -0.25428
     9  N   -0.27990
    10  C   -0.11011
    11  C   -0.03404
    12  C   -0.34439
    13  C   -0.39089
    14  C   -0.17706
    15  C   -0.20840
    16  C   -0.03669
    17  C   -0.21331
    18  C   -0.19610
    19  Cl   -0.00144
    20  O   -0.48493
    21  C    0.24382
    22  C    0.37302
    23  C   -0.24933
    24  C   -0.20552
    25  C   -0.19087
    26  C   -0.24499
    27  F   -0.33484
    28  H    0.22335
    29  H    0.21925
    30  H    0.23229
    31  H    0.21407
    32  H    0.21872
    33  H    0.20939
    34  H    0.20810
    35  H    0.23058
    36  H    0.22131
    37  H    0.21782
    38  H    0.20529
    39  H    0.22376
    40  H    0.20704
    41  H    0.20612
    42  H    0.21502

1ER
34
     1  O   -0.62869
     2  C    0.55511
     3  N   -0.51643
     4  C    0.05056
     5  C   -0.29177
     6  C   -0.14463
     7  C   -0.08619
     8  C   -0.03000
     9  C   -0.17596
    10  C   -0.17998
    11  C   -0.21560
    12  C   -0.20342
    13  C   -0.02226
    14  C   -0.02455
    15  C   -0.56878
    16  C   -0.56877
    17  C   -0.58735
    18  H    0.20307
    19  H    0.21512
    20  H    0.21345
    21  H    0.20852
    22  H    0.20077
    23  H    0.20708
    24  H    0.20415
    25  H    0.19381
    26  H    0.19456
    27  H    0.19934
    28  H    0.20285
    29  H    0.19336
    30  H    0.19565
    31  H    0.19868
    32  H    0.20050
    33  H    0.20054
    34  H    0.40727

1EV
53
     1  N   -0.31037
     2  C    0.28282
     3  C   -0.14310
     4  C   -0.17829
     5  C   -0.17847
     6  C    0.00878
     7  C   -0.38593
     8  C   -0.38654
     9  C    0.24609
    10  N   -0.53363
    11  C    0.40311
    12  N   -0.76527
    13  C   -0.30242
    14  C    0.04164
    15  C   -0.29597
    16  C   -0.58807
    17  C   -0.20565
    18  C    0.00801
    19  C   -0.38550
    20  C   -0.38643
    21  C    0.24580
    22  N   -0.53360
    23  C    0.40322
    24  N   -0.76525
    25  C   -0.30269
    26  C    0.04211
    27  C   -0.58808
    28  C   -0.29591
    29  H    0.21558
    30  H    0.21556
    31  H    0.22071
    32  H    0.19942
    33  H    0.19622
    34  H    0.21285
    35  H    0.38359
    36  H    0.37018
    37  H    0.19811
    38  H    0.20226
    39  H    0.21288
    40  H    0.20668
    41  H    0.20512
    42  H    0.20289
    43  H    0.22060
    44  H    0.19935
    45  H    0.19613
    46  H    0.21276
    47  H    0.38363
    48  H    0.37012
    49  H    0.19812
    50  H    0.21283
    51  H    0.20667
    52  H    0.20508
    53  H    0.20226

1EZ
48
     1  C    0.68217
     2  C   -0.01233
     3  C   -0.19112
     4  C   -0.19107
     5  C   -0.38755
     6  C   -0.39415
     7  C   -0.41657
     8  C   -0.17738
     9  N   -1.03919
    10  S    2.13782
    11  O   -0.90741
    12  O   -0.91056
    13  C   -0.26206
    14  C   -0.18129
    15  C   -0.21422
    16  C    0.16557
    17  N   -0.58865
    18  O   -0.62713
    19  C   -0.47248
    20  C   -0.41743
    21  C   -0.38780
    22  C   -0.38762
    23  C   -0.19146
    24  C   -0.19244
    25  H    0.20295
    26  H    0.20166
    27  H    0.19357
    28  H    0.19241
    29  H    0.19333
    30  H    0.19250
    31  H    0.18478
    32  H    0.23740
    33  H    0.23514
    34  H    0.39913
    35  H    0.39843
    36  H    0.23465
    37  H    0.21010
    38  H    0.39217
    39  H    0.22082
    40  H    0.21937
    41  H    0.24092
    42  H    0.18581
    43  H    0.20048
    44  H    0.19201
    45  H    0.19185
    46  H    0.19380
    47  H    0.20132
    48  H    0.24975

1F3
126
     1  C   -0.19002
     2  C   -0.21007
     3  C   -0.18116
     4  C   -0.20785
     5  C   -0.02840
     6  C    0.14134
     7  C    0.60035
     8  C    0.79377
     9  C    0.84817
    10  C    0.64982
    11  C    0.88898
    12  C   -0.23165
    13  C   -0.40261
    14  C   -0.42733
    15  C   -0.44495
    16  C   -0.01287
    17  C   -0.00611
    18  C   -0.29888
    19  C   -0.30481
    20  C   -0.29933
    21  C   -0.24180
    22  C   -0.04171
    23  C   -0.03593
    24  C    0.12967
    25  C    0.08801
    26  C    0.11016
    27  C    0.13752
    28  C    0.09729
    29  C    0.41175
    30  C    0.29703
    31  C    0.30174
    32  C   -0.65562
    33  C   -0.56784
    34  C   -0.57277
    35  C   -0.58114
    36  C   -0.57192
    37  C   -0.57670
    38  C   -0.59720
    39  C   -0.61827
    40  C   -0.56421
    41  C   -0.37726
    42  C   -0.36670
    43  C   -0.21298
    44  C   -0.38779
    45  N   -0.64309
    46  N   -0.45379
    47  N   -0.60046
    48  N   -0.48211
    49  O   -0.58142
    50  O   -0.58268
    51  O   -0.60710
    52  O   -0.60070
    53  O   -0.64023
    54  O   -0.56290
    55  O   -0.54245
    56  O   -0.62561
    57  O   -0.74130
    58  O   -0.57534
    59  O   -0.60576
    60  O   -0.59248
    61  H    0.20245
    62  H    0.21016
    63  H    0.23460
    64  H    0.19995
    65  H    0.21133
    66  H    0.21220
    67  H    0.20907
    68  H    0.21417
    69  H    0.24306
    70  H    0.21090
    71  H    0.19782
    72  H    0.22397
    73  H    0.21741
    74  H    0.23969
    75  H    0.23657
    76  H    0.20924
    77  H    0.19799
    78  H    0.21545
    79  H    0.21378
    80  H    0.23040
    81  H    0.25798
    82  H    0.17909
    83  H    0.18405
    84  H    0.21555
    85  H    0.16058
    86  H    0.23327
    87  H    0.21063
    88  H    0.20998
    89  H    0.19953
    90  H    0.19514
    91  H    0.20778
    92  H    0.20686
    93  H    0.20912
    94  H    0.19970
    95  H    0.19890
    96  H    0.20937
    97  H    0.23598
    98  H    0.19571
    99  H    0.21879
   100  H    0.19991
   101  H    0.19398
   102  H    0.20395
   103  H    0.20157
   104  H    0.21884
   105  H    0.22971
   106  H    0.19701
   107  H    0.19590
   108  H    0.21427
   109  H    0.20890
   110  H    0.20652
   111  H    0.19309
   112  H    0.18750
   113  H    0.19629
   114  H    0.19169
   115  H    0.15135
   116  H    0.14772
   117  H    0.19370
   118  H    0.19312
   119  H    0.19260
   120  H    0.15349
   121  H    0.14927
   122  H    0.21756
   123  H    0.20044
   124  H    0.41026
   125  H    0.38515
   126  H    0.46572

1F7
87
     1  O   -1.01470
     2  P    2.34156
     3  O   -0.92965
     4  O   -0.81624
     5  C    0.35544
     6  O   -0.53443
     7  C   -0.48970
     8  C    0.15143
     9  O   -0.73409
    10  C   -0.39951
    11  C   -0.37011
    12  C   -0.36764
    13  C   -0.36662
    14  C   -0.36726
    15  C   -0.36720
    16  C   -0.36727
    17  C   -0.36779
    18  C   -0.37259
    19  C   -0.36205
    20  C   -0.56700
    21  C   -0.04127
    22  C   -0.04419
    23  C   -0.57914
    24  C   -0.60510
    25  C    0.06321
    26  O   -0.72416
    27  C    0.61873
    28  O   -0.60907
    29  N   -0.61830
    30  C   -0.17234
    31  C   -0.47488
    32  C    0.65430
    33  O   -0.60869
    34  N   -0.60543
    35  C   -0.18715
    36  C   -0.48951
    37  S    0.21933
    38  O   -0.94343
    39  H    0.48596
    40  H    0.22765
    41  H    0.21669
    42  H    0.20183
    43  H    0.43912
    44  H    0.19157
    45  H    0.18085
    46  H    0.20266
    47  H    0.18590
    48  H    0.18270
    49  H    0.18344
    50  H    0.18574
    51  H    0.18526
    52  H    0.18362
    53  H    0.18364
    54  H    0.18428
    55  H    0.18412
    56  H    0.18374
    57  H    0.18380
    58  H    0.18424
    59  H    0.18420
    60  H    0.18376
    61  H    0.18381
    62  H    0.18339
    63  H    0.18333
    64  H    0.18721
    65  H    0.18728
    66  H    0.19262
    67  H    0.19055
    68  H    0.19380
    69  H    0.21302
    70  H    0.19773
    71  H    0.21430
    72  H    0.19172
    73  H    0.19546
    74  H    0.22594
    75  H    0.20678
    76  H    0.46255
    77  H    0.38109
    78  H    0.21206
    79  H    0.21435
    80  H    0.21213
    81  H    0.20806
    82  H    0.37732
    83  H    0.20462
    84  H    0.20555
    85  H    0.21688
    86  H    0.21478
    87  H    0.51143

1FD
21
     1  F   -0.34743
     2  C    1.26686
     3  F   -0.34741
     4  F   -0.32437
     5  O   -0.53185
     6  C    0.27088
     7  C   -0.24961
     8  C   -0.19409
     9  C   -0.03284
    10  C   -0.18402
    11  N   -0.82383
    12  C   -0.17714
    13  C   -0.21863
    14  H    0.22283
    15  H    0.20521
    16  H    0.19105
    17  H    0.16053
    18  H    0.33995
    19  H    0.34012
    20  H    0.21231
    21  H    0.22150

1FK
31
     1  O   -0.59867
     2  C    0.47733
     3  C   -0.64898
     4  C    0.01030
     5  N   -0.32141
     6  C    0.05939
     7  C   -0.28154
     8  C    0.19687
     9  N   -0.75535
    10  C   -0.27587
    11  C    0.20631
    12  C   -0.15439
    13  C   -0.15390
    14  C    0.40050
    15  N   -0.49679
    16  C    0.07617
    17  C   -0.28729
    18  C    0.07577
    19  N   -0.47257
    20  H    0.22336
    21  H    0.21310
    22  H    0.21310
    23  H    0.25209
    24  H    0.21322
    25  H    0.37284
    26  H    0.37692
    27  H    0.25084
    28  H    0.23716
    29  H    0.19028
    30  H    0.20833
    31  H    0.19288

1FP
18
     1  O   -0.60576
     2  C    0.47911
     3  C   -0.18926
     4  C   -0.18852
     5  C   -0.18043
     6  C   -0.19618
     7  N   -0.66892
     8  N   -0.46371
     9  H    0.13155
    10  H    0.15694
    11  H    0.19821
    12  H    0.19951
    13  H    0.15940
    14  H    0.19068
    15  H    0.19880
    16  H    0.23636
    17  H    0.19243
    18  H    0.34980

1FT
50
     1  O   -0.94835
     2  P    2.34171
     3  O   -1.01603
     4  O   -0.93964
     5  O   -0.81284
     6  C   -0.06869
     7  C    0.10520
     8  O   -0.60233
     9  C    0.10455
    10  O   -0.74986
    11  C    0.10085
    12  O   -0.75325
    13  C    0.08278
    14  O   -0.75965
    15  C   -0.03705
    16  S    0.20576
    17  C   -0.34570
    18  C    0.11627
    19  O   -0.73868
    20  C    0.07382
    21  O   -0.76805
    22  C    0.42438
    23  O   -0.74421
    24  O   -0.59052
    25  C    0.06972
    26  C   -0.03154
    27  O   -0.72752
    28  H    0.51236
    29  H    0.49094
    30  H    0.23886
    31  H    0.16857
    32  H    0.23234
    33  H    0.19395
    34  H    0.47602
    35  H    0.18343
    36  H    0.47557
    37  H    0.19152
    38  H    0.47655
    39  H    0.17874
    40  H    0.24602
    41  H    0.15747
    42  H    0.47124
    43  H    0.20432
    44  H    0.48243
    45  H    0.12357
    46  H    0.47873
    47  H    0.22645
    48  H    0.18944
    49  H    0.16151
    50  H    0.44883

1FY
53
     1  O   -0.53337
     2  C    0.64524
     3  N   -0.59857
     4  C    0.22468
     5  N   -0.43747
     6  C   -0.04029
     7  C   -0.38915
     8  S    0.30600
     9  C   -0.07702
    10  N   -0.46661
    11  C   -0.17241
    12  C   -0.19099
    13  N   -0.72529
    14  S    2.13257
    15  O   -0.91027
    16  C   -0.76588
    17  O   -0.90442
    18  C   -0.25167
    19  C    0.66860
    20  O   -0.62565
    21  C   -0.39943
    22  C   -0.20274
    23  C   -0.39997
    24  C   -0.37304
    25  C   -0.37433
    26  C   -0.37151
    27  C   -0.37681
    28  H    0.39616
    29  H    0.21401
    30  H    0.23478
    31  H    0.21603
    32  H    0.19400
    33  H    0.20233
    34  H    0.23646
    35  H    0.19071
    36  H    0.23675
    37  H    0.24134
    38  H    0.23439
    39  H    0.26059
    40  H    0.20816
    41  H    0.26375
    42  H    0.18095
    43  H    0.17686
    44  H    0.20082
    45  H    0.19808
    46  H    0.17849
    47  H    0.20689
    48  H    0.19394
    49  H    0.18604
    50  H    0.18174
    51  H    0.19431
    52  H    0.19236
    53  H    0.18987

1G4
43
     1  O   -0.62599
     2  C    0.62621
     3  C   -0.08396
     4  C   -0.39424
     5  C   -0.02218
     6  C   -0.18291
     7  C   -0.23122
     8  C    0.28697
     9  O   -0.71035
    10  C   -0.23052
    11  C   -0.20208
    12  N   -0.66553
    13  C   -0.19015
    14  C   -0.01157
    15  N   -0.61493
    16  C   -0.40954
    17  C   -0.03767
    18  C   -0.20970
    19  C   -0.22481
    20  C    0.28915
    21  O   -0.70753
    22  C   -0.22614
    23  C   -0.20297
    24  H    0.21845
    25  H    0.19480
    26  H    0.23762
    27  H    0.19677
    28  H    0.20961
    29  H    0.46018
    30  H    0.21052
    31  H    0.20352
    32  H    0.34018
    33  H    0.20143
    34  H    0.19766
    35  H    0.19984
    36  H    0.40339
    37  H    0.19544
    38  H    0.20549
    39  H    0.21201
    40  H    0.21591
    41  H    0.46295
    42  H    0.21353
    43  H    0.20234

1GA
38
     1  C   -0.61673
     2  C    0.02367
     3  C   -0.20003
     4  C   -0.42735
     5  C   -0.01888
     6  C   -0.21753
     7  C   -0.22117
     8  C    0.16266
     9  N   -0.66818
    10  C   -0.19186
    11  C    0.00143
    12  C   -0.19554
    13  C   -0.41090
    14  C   -0.38773
    15  C   -0.61158
    16  C   -0.23427
    17  C   -0.19529
    18  H    0.20781
    19  H    0.20864
    20  H    0.20793
    21  H    0.19596
    22  H    0.20461
    23  H    0.21172
    24  H    0.20256
    25  H    0.20043
    26  H    0.37850
    27  H    0.19790
    28  H    0.17776
    29  H    0.19706
    30  H    0.20086
    31  H    0.20669
    32  H    0.19524
    33  H    0.19549
    34  H    0.20001
    35  H    0.20563
    36  H    0.20574
    37  H    0.20756
    38  H    0.20116

1GE
65
     1  C   -0.12214
     2  C   -0.17704
     3  C   -0.24469
     4  C    0.16014
     5  C   -0.05762
     6  C   -0.13005
     7  C    0.43169
     8  N   -0.73131
     9  N   -0.78551
    10  N   -0.61377
    11  C   -0.03182
    12  C   -0.18344
    13  C   -0.24707
    14  C   -0.40140
    15  C   -0.01361
    16  C   -0.00559
    17  C   -0.20093
    18  C   -0.19763
    19  C   -0.19566
    20  C   -0.20009
    21  C   -0.00417
    22  C   -0.07849
    23  C   -0.20845
    24  C    0.26289
    25  C    0.28773
    26  C   -0.28882
    27  C   -0.01124
    28  C   -0.21508
    29  C   -0.14604
    30  C   -0.15853
    31  C   -0.14830
    32  C   -0.20117
    33  C    0.75884
    34  O   -0.69078
    35  O   -0.58772
    36  O   -0.50817
    37  C   -0.21965
    38  O   -0.69702
    39  H    0.18344
    40  H    0.19930
    41  H    0.23952
    42  H    0.31804
    43  H    0.36617
    44  H    0.37432
    45  H    0.38039
    46  H    0.22550
    47  H    0.22149
    48  H    0.22659
    49  H    0.20924
    50  H    0.21021
    51  H    0.20382
    52  H    0.19891
    53  H    0.20190
    54  H    0.21120
    55  H    0.22044
    56  H    0.23558
    57  H    0.20883
    58  H    0.23076
    59  H    0.22591
    60  H    0.21619
    61  H    0.49127
    62  H    0.17950
    63  H    0.19491
    64  H    0.16702
    65  H    0.46125

1GK
39
     1  C   -0.59284
     2  C    0.00316
     3  C   -0.20710
     4  C   -0.18587
     5  C   -0.20609
     6  C   -0.17183
     7  C   -0.11691
     8  C    0.50519
     9  O   -0.52176
    10  C   -0.19346
    11  C    0.01494
    12  N   -0.49363
    13  C    0.04510
    14  C   -0.18020
    15  C    0.60348
    16  O   -0.60964
    17  N   -0.58941
    18  C   -0.22063
    19  C    0.27051
    20  C   -0.29416
    21  C   -0.29406
    22  C    0.09770
    23  O   -0.43696
    24  H    0.20776
    25  H    0.21504
    26  H    0.20872
    27  H    0.20248
    28  H    0.20197
    29  H    0.20423
    30  H    0.20999
    31  H    0.22108
    32  H    0.25284
    33  H    0.36702
    34  H    0.21899
    35  H    0.22158
    36  H    0.22278
    37  H    0.21976
    38  H    0.20643
    39  H    0.39380

1GO
26
     1  C    0.64356
     2  C   -0.14092
     3  C   -0.24808
     4  N   -1.03120
     5  S    2.11278
     6  O   -0.84547
     7  O   -0.88380
     8  C   -0.26888
     9  N   -0.17373
    10  N   -0.23618
    11  C    0.21403
    12  N   -0.59164
    13  O   -0.50765
    14  C   -0.49313
    15  C   -0.25410
    16  C   -0.34422
    17  S    0.35019
    18  S    0.36871
    19  H    0.21803
    20  H    0.39461
    21  H    0.40916
    22  H    0.40298
    23  H    0.23139
    24  H    0.22885
    25  H    0.21476
    26  H    0.22996

1GS
42
     1  C   -0.58167
     2  C   -0.19205
     3  C   -0.57659
     4  C   -0.18318
     5  N   -0.15222
     6  N   -0.29703
     7  C    0.14211
     8  C   -0.15833
     9  C    1.07088
    10  F   -0.35219
    11  F   -0.35299
    12  F   -0.36555
    13  C   -0.16394
    14  C   -0.22302
    15  C   -0.16643
    16  C   -0.11156
    17  C    0.17568
    18  C   -0.12941
    19  C   -0.16444
    20  C   -0.24403
    21  C    0.31080
    22  O   -0.70506
    23  C   -0.26910
    24  C    0.32351
    25  O   -0.70966
    26  H    0.19165
    27  H    0.19333
    28  H    0.21927
    29  H    0.21120
    30  H    0.19066
    31  H    0.19028
    32  H    0.20446
    33  H    0.21069
    34  H    0.21870
    35  H    0.22705
    36  H    0.20719
    37  H    0.20607
    38  H    0.21689
    39  H    0.21853
    40  H    0.46697
    41  H    0.22785
    42  H    0.47468

1GW
69
     1  N   -0.43170
     2  C    0.75624
     3  O   -0.61668
     4  N   -0.56587
     5  C    0.60331
     6  O   -0.57405
     7  C   -0.19462
     8  C    0.10008
     9  P    2.37596
    10  P    2.38172
    11  C    0.40798
    12  O   -0.97628
    13  O   -0.90591
    14  C    0.29468
    15  C    0.07760
    16  O   -0.74724
    17  O   -0.91394
    18  O   -0.98266
    19  C    0.08738
    20  O   -0.72969
    21  C    0.09989
    22  O   -0.76103
    23  O   -1.06112
    24  O   -0.83128
    25  C    0.09148
    26  O   -0.72005
    27  C    0.10024
    28  O   -0.75593
    29  C    0.09233
    30  O   -0.56923
    31  C    0.08381
    32  O   -0.57322
    33  C   -0.03783
    34  O   -0.80498
    35  C   -0.02598
    36  O   -0.74142
    37  O   -0.51145
    38  C   -0.18764
    39  C   -0.23070
    40  S    0.42885
    41  C    0.32107
    42  C   -0.25820
    43  C   -0.14754
    44  H    0.43170
    45  H    0.23024
    46  H    0.20617
    47  H    0.49305
    48  H    0.21108
    49  H    0.20773
    50  H    0.46489
    51  H    0.48745
    52  H    0.20276
    53  H    0.44837
    54  H    0.19767
    55  H    0.47556
    56  H    0.18264
    57  H    0.44412
    58  H    0.18807
    59  H    0.47320
    60  H    0.20993
    61  H    0.18921
    62  H    0.21308
    63  H    0.19437
    64  H    0.16212
    65  H    0.19371
    66  H    0.45366
    67  H    0.22277
    68  H    0.22734
    69  H    0.14274

1H3
39
     1  C   -0.20969
     2  C   -0.18388
     3  C   -0.00841
     4  C   -0.24554
     5  C   -0.20385
     6  C    0.31670
     7  C   -0.23375
     8  C    0.11807
     9  C   -0.03023
    10  C   -0.18490
    11  C   -0.20302
    12  C   -0.02789
    13  O   -0.72553
    14  C   -0.20517
    15  O   -0.70776
    16  C   -0.16696
    17  C    0.29250
    18  C   -0.61737
    19  O   -0.23342
    20  N   -0.12548
    21  C    0.14217
    22  C   -0.60190
    23  H    0.20656
    24  H    0.20416
    25  H    0.19473
    26  H    0.20048
    27  H    0.22000
    28  H    0.20325
    29  H    0.20383
    30  H    0.20395
    31  H    0.44751
    32  H    0.18549
    33  H    0.46544
    34  H    0.22257
    35  H    0.22024
    36  H    0.21712
    37  H    0.21301
    38  H    0.22147
    39  H    0.21549

1H7
42
     1  C   -0.12459
     2  C    0.13612
     3  C    0.09192
     4  C    0.60954
     5  C    0.26763
     6  C   -0.17632
     7  C   -0.18206
     8  N   -0.44786
     9  N   -0.56358
    10  O   -0.60704
    11  N   -0.27691
    12  C    0.13761
    13  C   -0.19037
    14  C   -0.24398
    15  C    0.38897
    16  C   -0.08922
    17  C   -0.20058
    18  C    0.09513
    19  C   -0.58142
    20  C   -0.05588
    21  O   -0.54935
    22  C    0.70925
    23  N   -0.63253
    24  N   -0.77138
    25  C    0.20086
    26  F   -0.37755
    27  F   -0.33687
    28  H    0.22633
    29  H    0.20564
    30  H    0.24623
    31  H    0.40904
    32  H    0.24320
    33  H    0.22136
    34  H    0.23849
    35  H    0.21438
    36  H    0.18836
    37  H    0.22690
    38  H    0.18291
    39  H    0.20577
    40  H    0.38216
    41  H    0.39529
    42  H    0.18439

1HC
10
     1  C   -0.27360
     2  C   -0.29816
     3  C    0.59423
     4  O   -0.61343
     5  N   -0.75559
     6  H    0.18646
     7  H    0.21147
     8  H    0.19012
     9  H    0.36933
    10  H    0.38917

1HG
45
     1  C    0.00845
     2  C    0.19252
     3  O   -0.54694
     4  C    0.70954
     5  N   -0.62225
     6  C    0.09572
     7  C   -0.09958
     8  C   -0.20832
     9  C    0.14540
    10  C   -0.18691
    11  C   -0.23818
    12  C    0.38407
    13  F   -0.35280
    14  N   -0.76996
    15  C   -0.56830
    16  N   -0.56607
    17  C    0.61320
    18  C    0.13327
    19  O   -0.60411
    20  N   -0.44840
    21  C    0.09281
    22  C   -0.17329
    23  C   -0.12333
    24  C   -0.18035
    25  C    0.26603
    26  N   -0.27226
    27  C    1.06901
    28  F   -0.33681
    29  F   -0.35001
    30  F   -0.35417
    31  F   -0.38003
    32  H    0.22932
    33  H    0.21490
    34  H    0.23610
    35  H    0.24762
    36  H    0.22542
    37  H    0.38433
    38  H    0.39899
    39  H    0.21087
    40  H    0.21270
    41  H    0.22100
    42  H    0.40989
    43  H    0.20673
    44  H    0.22750
    45  H    0.24669

1HL
45
     1  C    0.04423
     2  C   -0.43969
     3  O   -0.55610
     4  C    0.70879
     5  N   -0.62755
     6  C    0.13420
     7  C   -0.09591
     8  C   -0.21059
     9  C    0.14398
    10  C   -0.19033
    11  C   -0.23987
    12  C    0.38519
    13  F   -0.35339
    14  N   -0.77319
    15  C   -0.56372
    16  N   -0.56563
    17  C    0.61211
    18  C    0.13441
    19  O   -0.60445
    20  N   -0.44821
    21  C    0.09229
    22  C   -0.17439
    23  C   -0.12406
    24  C   -0.18049
    25  C    0.26694
    26  N   -0.27422
    27  C    1.07315
    28  F   -0.35098
    29  F   -0.35385
    30  F   -0.35253
    31  H    0.21797
    32  H    0.22509
    33  H    0.24080
    34  H    0.23429
    35  H    0.24616
    36  H    0.22358
    37  H    0.38330
    38  H    0.39789
    39  H    0.21147
    40  H    0.21154
    41  H    0.20247
    42  H    0.40944
    43  H    0.20655
    44  H    0.22715
    45  H    0.24619

1HP
30
     1  C   -0.20990
     2  C    0.10553
     3  N   -0.40930
     4  C   -0.36150
     5  C    0.57735
     6  N   -0.77367
     7  N   -0.53770
     8  C    0.32609
     9  N   -0.42752
    10  C    0.04750
    11  C   -0.08270
    12  C   -0.05052
    13  C   -0.18511
    14  C   -0.22752
    15  C    0.28913
    16  O   -0.70878
    17  C   -0.22542
    18  C   -0.18085
    19  H    0.19789
    20  H    0.19680
    21  H    0.19231
    22  H    0.20945
    23  H    0.37404
    24  H    0.40248
    25  H    0.18192
    26  H    0.19348
    27  H    0.21081
    28  H    0.46126
    29  H    0.21293
    30  H    0.20153

1HT
107
     1  C   -0.56707
     2  C   -0.36230
     3  C   -0.37261
     4  C   -0.36712
     5  C   -0.37078
     6  C   -0.36538
     7  C   -0.46381
     8  C    0.78325
     9  O   -0.59215
    10  O   -0.54898
    11  C    0.10954
    12  C   -0.33352
    13  C    0.32314
    14  O   -0.56304
    15  C    0.77549
    16  O   -0.59486
    17  C   -0.65895
    18  C   -0.57560
    19  C   -0.45009
    20  C    0.08291
    21  O   -0.56757
    22  C    0.80105
    23  O   -0.59105
    24  C   -0.47031
    25  C   -0.35898
    26  C   -0.57005
    27  C    0.25983
    28  O   -0.56727
    29  C    0.79512
    30  O   -0.58220
    31  C   -0.46389
    32  C   -0.35892
    33  C   -0.56896
    34  C    0.20199
    35  C   -0.59543
    36  O   -0.74684
    37  C    0.79156
    38  O   -0.54462
    39  O   -0.52668
    40  C    0.06931
    41  C   -0.03100
    42  C    0.01846
    43  C   -0.59947
    44  C    0.08270
    45  O   -0.54322
    46  C    0.74773
    47  O   -0.60749
    48  C   -0.11784
    49  C   -0.60555
    50  C   -0.08006
    51  C   -0.62245
    52  H    0.19335
    53  H    0.18765
    54  H    0.18733
    55  H    0.18421
    56  H    0.18384
    57  H    0.18393
    58  H    0.18708
    59  H    0.18332
    60  H    0.18470
    61  H    0.20234
    62  H    0.19764
    63  H    0.22052
    64  H    0.22221
    65  H    0.25066
    66  H    0.27791
    67  H    0.23039
    68  H    0.22641
    69  H    0.22733
    70  H    0.20632
    71  H    0.19711
    72  H    0.21588
    73  H    0.23110
    74  H    0.27264
    75  H    0.25474
    76  H    0.22347
    77  H    0.21855
    78  H    0.19977
    79  H    0.20189
    80  H    0.20045
    81  H    0.18785
    82  H    0.18727
    83  H    0.22420
    84  H    0.20378
    85  H    0.20191
    86  H    0.18715
    87  H    0.18992
    88  H    0.21804
    89  H    0.21367
    90  H    0.21015
    91  H    0.47378
    92  H    0.23425
    93  H    0.22226
    94  H    0.20739
    95  H    0.23104
    96  H    0.23281
    97  H    0.21448
    98  H    0.22080
    99  H    0.20044
   100  H    0.21639
   101  H    0.21148
   102  H    0.20974
   103  H    0.21377
   104  H    0.18452
   105  H    0.18589
   106  H    0.22889
   107  H    0.19942

1HX
34
     1  C   -0.10788
     2  C   -0.21569
     3  C   -0.17782
     4  C    0.39549
     5  C   -0.24520
     6  C   -0.01719
     7  C   -0.03819
     8  C    0.61159
     9  Cl    0.01995
    10  F   -0.35048
    11  C   -0.57148
    12  N   -0.59535
    13  O   -0.63973
    14  C    0.08427
    15  C   -0.25469
    16  C   -0.21620
    17  C    0.02798
    18  C    0.25566
    19  N   -0.29592
    20  N   -0.31400
    21  C   -0.36830
    22  H    0.22406
    23  H    0.21707
    24  H    0.22557
    25  H    0.24935
    26  H    0.20175
    27  H    0.21556
    28  H    0.19880
    29  H    0.39215
    30  H    0.21262
    31  H    0.22463
    32  H    0.20320
    33  H    0.20177
    34  H    0.24665

1IN
96
     1  C   -0.17860
     2  C   -0.10540
     3  C    0.65330
     4  O   -0.71901
     5  O   -0.63933
     6  C   -0.58457
     7  C   -0.22375
     8  C   -0.17821
     9  C   -0.22713
    10  C    0.13244
    11  C   -0.39668
    12  C   -0.26367
    13  C   -0.41534
    14  C   -0.02153
    15  C   -0.21661
    16  C   -0.18685
    17  C   -0.18575
    18  C    0.67672
    19  C   -0.03822
    20  C   -0.41982
    21  C   -0.38877
    22  C   -0.20630
    23  C    0.65940
    24  C   -0.18958
    25  C   -0.21825
    26  C    0.02640
    27  C    0.02897
    28  N   -0.45965
    29  O   -0.63515
    30  N   -0.62361
    31  C    0.17907
    32  C   -0.60003
    33  C   -0.60115
    34  N   -0.48896
    35  O   -0.74401
    36  C   -0.20102
    37  C   -0.21825
    38  O   -0.64126
    39  N   -0.61256
    40  C    0.13875
    41  C   -0.39109
    42  C   -0.56411
    43  C   -0.46175
    44  C   -0.03747
    45  N   -0.42802
    46  H    0.23466
    47  H    0.20575
    48  H    0.17753
    49  H    0.44174
    50  H    0.21241
    51  H    0.19611
    52  H    0.19880
    53  H    0.14801
    54  H    0.25767
    55  H    0.20611
    56  H    0.19417
    57  H    0.23011
    58  H    0.15111
    59  H    0.20584
    60  H    0.20613
    61  H    0.19833
    62  H    0.19870
    63  H    0.24900
    64  H    0.21056
    65  H    0.19458
    66  H    0.19529
    67  H    0.22638
    68  H    0.23770
    69  H    0.19819
    70  H    0.19976
    71  H    0.21683
    72  H    0.21659
    73  H    0.20496
    74  H    0.20632
    75  H    0.20525
    76  H    0.18749
    77  H    0.18632
    78  H    0.38489
    79  H    0.19401
    80  H    0.23704
    81  H    0.19613
    82  H    0.19128
    83  H    0.19839
    84  H    0.23342
    85  H    0.44729
    86  H    0.19483
    87  H    0.19372
    88  H    0.37810
    89  H    0.16849
    90  H    0.19770
    91  H    0.19652
    92  H    0.20042
    93  H    0.20349
    94  H    0.17424
    95  H    0.21274
    96  H    0.21535

1IS
42
     1  C   -0.20596
     2  O   -0.51804
     3  C    0.71088
     4  N   -0.55653
     5  C    0.09484
     6  C   -0.16800
     7  C   -0.24163
     8  C    0.04421
     9  N   -0.50342
    10  C    0.32987
    11  N   -0.42548
    12  C   -0.00987
    13  C   -0.39274
    14  C   -0.03804
    15  C   -0.40080
    16  N   -0.60600
    17  C    0.30084
    18  N   -0.52125
    19  C    0.11486
    20  C   -0.19299
    21  C   -0.20338
    22  C   -0.21344
    23  C   -0.21151
    24  C   -0.18964
    25  S    0.26995
    26  H    0.18631
    27  H    0.18901
    28  H    0.18614
    29  H    0.21811
    30  H    0.21027
    31  H    0.19688
    32  H    0.22247
    33  H    0.20432
    34  H    0.20329
    35  H    0.26724
    36  H    0.21286
    37  H    0.21699
    38  H    0.39470
    39  H    0.21262
    40  H    0.20257
    41  H    0.20363
    42  H    0.20580

1J2
64
     1  N   -0.54501
     2  C    0.58633
     3  N   -0.54988
     4  C    0.42348
     5  C   -0.33288
     6  C    0.09543
     7  N   -0.37523
     8  C   -0.23526
     9  C   -0.02217
    10  C   -0.07066
    11  C    0.16005
    12  C   -0.21407
    13  C   -0.19480
    14  C   -0.24091
    15  C    0.15820
    16  N   -0.53056
    17  N   -0.59065
    18  C   -0.01462
    19  C   -0.38863
    20  C   -0.39078
    21  C    0.15067
    22  C   -0.40829
    23  C   -0.38955
    24  O   -0.74644
    25  C   -0.17131
    26  C   -0.40850
    27  C   -0.36900
    28  C   -0.41094
    29  C   -0.17205
    30  S    1.97873
    31  O   -0.92208
    32  O   -0.92348
    33  C   -0.78301
    34  H    0.20996
    35  H    0.19611
    36  H    0.22791
    37  H    0.21461
    38  H    0.24135
    39  H    0.20190
    40  H    0.20189
    41  H    0.39041
    42  H    0.22051
    43  H    0.18425
    44  H    0.20775
    45  H    0.20973
    46  H    0.19988
    47  H    0.15475
    48  H    0.19207
    49  H    0.19981
    50  H    0.21658
    51  H    0.18403
    52  H    0.44626
    53  H    0.21382
    54  H    0.15821
    55  H    0.22612
    56  H    0.22359
    57  H    0.22495
    58  H    0.22859
    59  H    0.19849
    60  H    0.15730
    61  H    0.21239
    62  H    0.22790
    63  H    0.24813
    64  H    0.22862

1J6
45
     1  C   -0.58748
     2  C    0.11246
     3  O   -0.73138
     4  C    0.39136
     5  N   -0.39258
     6  C    0.14422
     7  C    0.07051
     8  N   -0.50947
     9  C    0.06118
    10  N   -0.47058
    11  C    0.34389
    12  C   -0.13430
    13  C   -0.31687
    14  C   -0.00319
    15  N   -0.52034
    16  C   -0.00229
    17  C   -0.39117
    18  C   -0.38254
    19  C   -0.18274
    20  C   -0.39023
    21  C   -0.39047
    22  C   -0.47612
    23  C    0.28920
    24  N   -0.32649
    25  H    0.20655
    26  H    0.20630
    27  H    0.19439
    28  H    0.18706
    29  H    0.46490
    30  H    0.19534
    31  H    0.20536
    32  H    0.21244
    33  H    0.20155
    34  H    0.21353
    35  H    0.21371
    36  H    0.18906
    37  H    0.20471
    38  H    0.19941
    39  H    0.18683
    40  H    0.21801
    41  H    0.21452
    42  H    0.20899
    43  H    0.23216
    44  H    0.23541
    45  H    0.40519

1JD
55
     1  C   -0.58838
     2  C   -0.05498
     3  C   -0.17793
     4  C   -0.24531
     5  C    0.35559
     6  N   -0.41435
     7  C    0.05149
     8  N   -0.59483
     9  C    0.62288
    10  O   -0.51123
    11  C    0.03329
    12  C   -0.04944
    13  O   -0.59255
    14  C    0.14437
    15  C   -0.59682
    16  C   -0.58439
    17  O   -0.48819
    18  C    0.55620
    19  C   -0.19548
    20  C    0.03901
    21  N   -0.24945
    22  N   -0.21769
    23  C    0.37625
    24  N   -0.46353
    25  C    0.26851
    26  N   -0.55968
    27  C    0.33833
    28  C   -0.06564
    29  C   -0.18598
    30  C   -0.22874
    31  C    0.04814
    32  N   -0.41400
    33  Cl    0.05691
    34  H    0.20911
    35  H    0.20189
    36  H    0.20597
    37  H    0.20664
    38  H    0.19832
    39  H    0.18771
    40  H    0.38436
    41  H    0.23333
    42  H    0.15383
    43  H    0.18494
    44  H    0.15589
    45  H    0.20512
    46  H    0.19683
    47  H    0.19409
    48  H    0.20283
    49  H    0.19618
    50  H    0.20613
    51  H    0.23467
    52  H    0.19116
    53  H    0.22810
    54  H    0.21341
    55  H    0.19712

1JH
44
     1  C   -0.16334
     2  C   -0.20412
     3  C    0.01929
     4  C   -0.20628
     5  C   -0.17102
     6  C   -0.27135
     7  S    2.14976
     8  O   -0.92182
     9  O   -0.90133
    10  N   -0.80917
    11  C    0.17205
    12  C   -0.16779
    13  C   -0.18592
    14  C    0.26807
    15  C   -0.18056
    16  C   -0.23748
    17  C    0.76573
    18  O   -0.60462
    19  O   -0.68486
    20  O   -0.51415
    21  C    0.29527
    22  C   -0.23863
    23  C   -0.18214
    24  C   -0.22492
    25  C   -0.18003
    26  C   -0.28114
    27  C   -0.58847
    28  H    0.23794
    29  H    0.21063
    30  H    0.21070
    31  H    0.23238
    32  H    0.44840
    33  H    0.24399
    34  H    0.22344
    35  H    0.26672
    36  H    0.49463
    37  H    0.21827
    38  H    0.20567
    39  H    0.20249
    40  H    0.20251
    41  H    0.21993
    42  H    0.21446
    43  H    0.20853
    44  H    0.20831

1JN
42
     1  C   -0.26811
     2  C   -0.02966
     3  C   -0.58814
     4  C   -0.19797
     5  C   -0.19284
     6  C    0.11008
     7  C    0.13154
     8  C   -0.35892
     9  C   -0.39685
    10  C   -0.23880
    11  C   -0.18441
    12  C   -0.21728
    13  O   -0.52141
    14  C    0.29803
    15  C   -0.04633
    16  N   -0.48391
    17  C    0.21497
    18  C   -0.19119
    19  C   -0.39463
    20  C   -0.03477
    21  C   -0.01658
    22  N   -0.38805
    23  H    0.20962
    24  H    0.20853
    25  H    0.22143
    26  H    0.20070
    27  H    0.20054
    28  H    0.20099
    29  H    0.19161
    30  H    0.19709
    31  H    0.20122
    32  H    0.20228
    33  H    0.19501
    34  H    0.20672
    35  H    0.20678
    36  H    0.16925
    37  H    0.17068
    38  H    0.19607
    39  H    0.19954
    40  H    0.21106
    41  H    0.20509
    42  H    0.20100

1JR
33
     1  C   -0.19586
     2  C   -0.19008
     3  C   -0.18631
     4  C   -0.21667
     5  C   -0.19201
     6  C   -0.19458
     7  C   -0.18326
     8  C    0.03324
     9  C    0.03925
    10  C   -0.06231
    11  C   -0.05438
    12  C   -0.08357
    13  C    0.10906
    14  C    0.06037
    15  C    0.59540
    16  C   -0.03970
    17  N   -0.42429
    18  N   -0.28032
    19  N   -0.22428
    20  N   -0.59876
    21  O   -0.57918
    22  H    0.20601
    23  H    0.20638
    24  H    0.20750
    25  H    0.20728
    26  H    0.20617
    27  H    0.20467
    28  H    0.20748
    29  H    0.18973
    30  H    0.20171
    31  H    0.21091
    32  H    0.40729
    33  H    0.41308

1JV
55
     1  C   -0.60195
     2  C    0.31863
     3  C   -0.61126
     4  O   -0.74908
     5  C   -0.20356
     6  N   -0.18657
     7  C   -0.00617
     8  C   -0.14874
     9  C   -0.00600
    10  N   -0.29831
    11  C   -0.01735
    12  C   -0.20020
    13  C   -0.16174
    14  C   -0.09756
    15  C    0.30910
    16  O   -0.56056
    17  C   -0.00431
    18  C   -0.45233
    19  C   -0.14574
    20  C    0.11355
    21  N   -0.46438
    22  C    0.04082
    23  S    0.40831
    24  C    0.32658
    25  N   -0.49339
    26  C    0.16192
    27  N   -0.27399
    28  N   -0.21219
    29  C   -0.27845
    30  C    1.06617
    31  F   -0.35398
    32  F   -0.35623
    33  F   -0.34967
    34  C   -0.22734
    35  H    0.18417
    36  H    0.21632
    37  H    0.20057
    38  H    0.20042
    39  H    0.25931
    40  H    0.19387
    41  H    0.44189
    42  H    0.19970
    43  H    0.21044
    44  H    0.21248
    45  H    0.21245
    46  H    0.19696
    47  H    0.21880
    48  H    0.19205
    49  H    0.17102
    50  H    0.22764
    51  H    0.22743
    52  H    0.21945
    53  H    0.27381
    54  H    0.24492
    55  H    0.21228

1K0
49
     1  O   -0.50617
     2  C   -0.22017
     3  C    0.34181
     4  C   -0.39082
     5  C    0.36705
     6  N   -0.56241
     7  C   -0.22017
     8  O   -0.47743
     9  C   -0.20391
    10  O   -0.56770
    11  N   -0.51442
    12  C    0.61157
    13  C    0.45248
    14  O   -0.73149
    15  O   -0.58336
    16  C   -0.07527
    17  C   -0.16611
    18  C   -0.02020
    19  C   -0.59767
    20  C    0.29151
    21  C   -0.04548
    22  C   -0.03142
    23  C   -0.02492
    24  C   -0.59468
    25  C   -0.19990
    26  C    0.18565
    27  C   -0.25920
    28  H    0.16905
    29  H    0.16910
    30  H    0.19802
    31  H    0.22155
    32  H    0.40310
    33  H    0.20050
    34  H    0.16587
    35  H    0.16611
    36  H    0.45013
    37  H    0.23577
    38  H    0.20706
    39  H    0.23059
    40  H    0.20636
    41  H    0.17802
    42  H    0.16948
    43  H    0.16614
    44  H    0.16244
    45  H    0.20495
    46  H    0.20544
    47  H    0.22024
    48  H    0.18180
    49  H    0.23105

1K7
35
     1  N   -0.84674
     2  C   -0.02408
     3  C   -0.40241
     4  C   -0.21599
     5  C   -0.39936
     6  C    0.00379
     7  C   -0.38085
     8  C   -0.39528
     9  C   -0.00714
    10  C   -0.21430
    11  C   -0.18839
    12  C   -0.21238
    13  C   -0.18829
    14  C   -0.21212
    15  N   -0.85016
    16  H    0.34940
    17  H    0.17787
    18  H    0.19530
    19  H    0.20514
    20  H    0.23014
    21  H    0.21124
    22  H    0.17889
    23  H    0.19067
    24  H    0.19603
    25  H    0.18724
    26  H    0.19798
    27  H    0.20045
    28  H    0.20098
    29  H    0.20102
    30  H    0.20020
    31  H    0.34573
    32  H    0.33807
    33  H    0.34021
    34  H    0.18816
    35  H    0.19900

1KJ
30
     1  O   -0.68775
     2  C    0.76259
     3  O   -0.59212
     4  C   -0.10110
     5  N   -0.82762
     6  C   -0.37717
     7  C   -0.38082
     8  C   -0.17787
     9  N   -0.63545
    10  C    0.55673
    11  N   -0.77634
    12  N   -0.32920
    13  O   -0.35457
    14  C   -0.21632
    15  H    0.48709
    16  H    0.21399
    17  H    0.35248
    18  H    0.35632
    19  H    0.19694
    20  H    0.20713
    21  H    0.18979
    22  H    0.21675
    23  H    0.18296
    24  H    0.18126
    25  H    0.36408
    26  H    0.32354
    27  H    0.35004
    28  H    0.15526
    29  H    0.15554
    30  H    0.20386

1KP
18
     1  Cl    0.03563
     2  C   -0.03672
     3  C   -0.22817
     4  C   -0.14946
     5  C   -0.09051
     6  Cl    0.01550
     7  C    0.17071
     8  C   -0.10851
     9  N   -0.56742
    10  C    0.60790
    11  O   -0.52864
    12  C    0.10362
    13  N   -0.06040
    14  O   -0.54466
    15  H    0.22820
    16  H    0.24254
    17  H    0.42254
    18  H    0.48783

1KU
65
     1  C    0.62693
     2  N   -0.73411
     3  O   -0.64022
     4  C   -0.08568
     5  C   -0.37965
     6  C   -0.21800
     7  O   -0.49962
     8  C    0.28927
     9  C   -0.32264
    10  C    0.25269
    11  O   -0.50603
    12  C   -0.21690
    13  C   -0.26088
    14  C   -0.29823
    15  C    0.29889
    16  O   -0.55122
    17  C   -0.04997
    18  C   -0.19063
    19  N   -0.45648
    20  C   -0.18199
    21  C   -0.40137
    22  C   -0.01812
    23  C   -0.38310
    24  C   -0.37280
    25  S    2.17963
    26  O   -0.91551
    27  O   -0.90884
    28  C   -0.25931
    29  C   -0.20279
    30  C   -0.18265
    31  S    0.34719
    32  C   -0.08371
    33  N   -0.43365
    34  C    0.11042
    35  C   -0.15910
    36  C   -0.19508
    37  H    0.26354
    38  H    0.18998
    39  H    0.22345
    40  H    0.19718
    41  H    0.16694
    42  H    0.16856
    43  H    0.22240
    44  H    0.19595
    45  H    0.16622
    46  H    0.16607
    47  H    0.21391
    48  H    0.21142
    49  H    0.18248
    50  H    0.17830
    51  H    0.24132
    52  H    0.19972
    53  H    0.19142
    54  H    0.21731
    55  H    0.20978
    56  H    0.20409
    57  H    0.23187
    58  H    0.20957
    59  H    0.19360
    60  H    0.20559
    61  H    0.20281
    62  H    0.24474
    63  H    0.22827
    64  H    0.22947
    65  H    0.24725

1KZ
61
     1  C   -0.21844
     2  O   -0.50052
     3  C    0.28938
     4  C   -0.31937
     5  C    0.25147
     6  O   -0.50652
     7  C   -0.21706
     8  C   -0.26169
     9  C   -0.30034
    10  C    0.30073
    11  O   -0.53269
    12  C   -0.05838
    13  C   -0.05189
    14  O   -0.52006
    15  C    0.80595
    16  O   -0.63042
    17  C   -0.08831
    18  C   -0.37807
    19  C   -0.37643
    20  C   -0.38368
    21  C   -0.17863
    22  N   -0.70776
    23  S    2.17375
    24  O   -0.90665
    25  O   -0.90781
    26  C   -0.25131
    27  C   -0.20001
    28  C   -0.17788
    29  S    0.25448
    30  C    0.48866
    31  O   -0.55395
    32  N   -0.56888
    33  C    0.15858
    34  C   -0.22078
    35  C   -0.15156
    36  H    0.16873
    37  H    0.16854
    38  H    0.19604
    39  H    0.22494
    40  H    0.16553
    41  H    0.16608
    42  H    0.19531
    43  H    0.21290
    44  H    0.20727
    45  H    0.18704
    46  H    0.18109
    47  H    0.20697
    48  H    0.19457
    49  H    0.21632
    50  H    0.21153
    51  H    0.20896
    52  H    0.20685
    53  H    0.18803
    54  H    0.19395
    55  H    0.20516
    56  H    0.22837
    57  H    0.18852
    58  H    0.23272
    59  H    0.41395
    60  H    0.21365
    61  H    0.26309

1L7
33
     1  C   -0.21454
     2  N   -0.29441
     3  C   -0.04492
     4  C   -0.19912
     5  C   -0.18815
     6  C   -0.19774
     7  C   -0.18824
     8  C   -0.20123
     9  C   -0.04621
    10  C   -0.20179
    11  C   -0.19264
    12  N   -0.57597
    13  C    0.62362
    14  C    0.24044
    15  C   -0.07472
    16  C    0.04200
    17  N   -0.41963
    18  C    0.04886
    19  C   -0.20147
    20  O   -0.61754
    21  H    0.24362
    22  H    0.21117
    23  H    0.20517
    24  H    0.20505
    25  H    0.20529
    26  H    0.20580
    27  H    0.20556
    28  H    0.20710
    29  H    0.20727
    30  H    0.39367
    31  H    0.19300
    32  H    0.19597
    33  H    0.22473

1LB
26
     1  C   -0.37739
     2  C    0.28210
     3  N   -0.30961
     4  C    0.65674
     5  N   -0.75899
     6  O   -0.59183
     7  C   -0.37009
     8  C   -0.04967
     9  C   -0.19296
    10  C   -0.21680
    11  C    0.13315
    12  N   -0.35940
    13  N   -0.24628
    14  C   -0.01199
    15  C   -0.11453
    16  C   -0.19018
    17  H    0.25204
    18  H    0.39510
    19  H    0.37758
    20  H    0.22917
    21  H    0.22234
    22  H    0.21526
    23  H    0.20751
    24  H    0.40129
    25  H    0.21455
    26  H    0.20288

1LF
52
     1  N   -0.59429
     2  C   -0.19520
     3  C   -0.00621
     4  C   -0.16822
     5  C   -0.16700
     6  C   -0.36143
     7  N   -0.57111
     8  C    0.59582
     9  N   -0.58642
    10  C    0.46777
    11  C   -0.60238
    12  N   -0.56198
    13  C    0.61188
    14  N   -0.58932
    15  N   -0.46910
    16  C   -0.20416
    17  C   -0.37975
    18  C   -0.28412
    19  C   -0.37627
    20  C    0.65481
    21  O   -0.63845
    22  C   -0.21295
    23  C   -0.19229
    24  C   -0.19254
    25  C   -0.15958
    26  C    1.06977
    27  F   -0.35446
    28  F   -0.35654
    29  F   -0.35948
    30  H    0.38420
    31  H    0.22196
    32  H    0.18829
    33  H    0.20992
    34  H    0.22746
    35  H    0.18815
    36  H    0.19599
    37  H    0.19654
    38  H    0.39162
    39  H    0.21777
    40  H    0.21781
    41  H    0.21555
    42  H    0.21096
    43  H    0.22344
    44  H    0.21546
    45  H    0.20187
    46  H    0.21628
    47  H    0.20524
    48  H    0.19345
    49  H    0.22522
    50  H    0.20989
    51  H    0.21454
    52  H    0.21158

1LL
45
     1  C    0.09551
     2  C    0.09163
     3  C   -0.02459
     4  O   -0.72538
     5  C    0.07685
     6  C    0.10901
     7  O   -0.74270
     8  O   -0.73134
     9  O   -0.73427
    10  O   -0.58796
    11  C   -0.00202
    12  S    0.14246
    13  C   -0.00196
    14  O   -0.58811
    15  C    0.09151
    16  C   -0.02481
    17  O   -0.73423
    18  C    0.09556
    19  O   -0.73132
    20  C    0.10925
    21  O   -0.74283
    22  C    0.07680
    23  O   -0.72530
    24  H    0.18177
    25  H    0.18577
    26  H    0.15905
    27  H    0.19219
    28  H    0.45712
    29  H    0.17636
    30  H    0.17821
    31  H    0.45651
    32  H    0.46928
    33  H    0.44728
    34  H    0.20056
    35  H    0.20058
    36  H    0.18572
    37  H    0.15916
    38  H    0.19216
    39  H    0.44740
    40  H    0.18172
    41  H    0.46932
    42  H    0.17828
    43  H    0.45636
    44  H    0.17622
    45  H    0.45720

1LR
30
     1  O   -0.69395
     2  C    0.31858
     3  C   -0.18523
     4  C    0.75237
     5  O   -0.69324
     6  O   -0.57347
     7  C   -0.16138
     8  C   -0.20419
     9  C   -0.17135
    10  C    0.11285
    11  N   -0.57619
    12  C    0.63145
    13  O   -0.61365
    14  C   -0.11927
    15  C   -0.15593
    16  C   -0.19493
    17  C   -0.17904
    18  C   -0.19662
    19  C   -0.18019
    20  H    0.48984
    21  H    0.22373
    22  H    0.20820
    23  H    0.25202
    24  H    0.23102
    25  H    0.20763
    26  H    0.20543
    27  H    0.20690
    28  H    0.18771
    29  H    0.47256
    30  H    0.39837

1LW
26
     1  C   -0.24772
     2  C   -0.33710
     3  S    0.33323
     4  C    0.07755
     5  C   -0.15418
     6  C    0.23113
     7  C   -0.11590
     8  C    0.23090
     9  N   -0.49845
    10  C   -0.39707
    11  C   -0.37271
    12  C   -0.36484
    13  C   -0.40088
    14  N   -0.76209
    15  H    0.20366
    16  H    0.23072
    17  H    0.20618
    18  H    0.22001
    19  H    0.19862
    20  H    0.18758
    21  H    0.19098
    22  H    0.19606
    23  H    0.20002
    24  H    0.18810
    25  H    0.37647
    26  H    0.37975

1M0
75
     1  C   -0.20456
     2  C   -0.18715
     3  C   -0.19971
     4  C   -0.18858
     5  C   -0.20047
     6  C   -0.03384
     7  C   -0.18397
     8  N   -0.38748
     9  C    0.13327
    10  C   -0.23697
    11  C   -0.20304
    12  C   -0.21640
    13  C   -0.18729
    14  C    0.11004
    15  N   -0.48918
    16  C    0.39790
    17  C   -0.09973
    18  C   -0.14345
    19  C   -0.23190
    20  C   -0.17898
    21  C   -0.28404
    22  C    0.31336
    23  O   -0.53696
    24  C   -0.05886
    25  C    0.01290
    26  C   -0.42920
    27  C   -0.21037
    28  C   -0.34954
    29  N   -0.40769
    30  C    0.11914
    31  C   -0.24346
    32  C   -0.19665
    33  C   -0.21218
    34  C   -0.18883
    35  C    0.11496
    36  N   -0.48428
    37  C    0.39441
    38  C   -0.08763
    39  C   -0.16275
    40  C   -0.19341
    41  C   -0.19055
    42  C   -0.19419
    43  C   -0.20057
    44  H    0.21393
    45  H    0.20214
    46  H    0.20261
    47  H    0.20386
    48  H    0.20183
    49  H    0.21203
    50  H    0.20353
    51  H    0.19812
    52  H    0.20283
    53  H    0.20292
    54  H    0.21191
    55  H    0.22946
    56  H    0.22062
    57  H    0.19804
    58  H    0.21652
    59  H    0.18482
    60  H    0.20236
    61  H    0.19813
    62  H    0.23681
    63  H    0.20568
    64  H    0.21322
    65  H    0.18089
    66  H    0.19016
    67  H    0.21387
    68  H    0.20503
    69  H    0.20415
    70  H    0.21327
    71  H    0.22860
    72  H    0.20681
    73  H    0.20443
    74  H    0.20567
    75  H    0.19366

1M4
36
     1  C   -0.07277
     2  C    0.31249
     3  C   -0.21090
     4  C   -0.20906
     5  C   -0.11945
     6  C   -0.19583
     7  C    0.03888
     8  C   -0.40985
     9  C    0.32133
    10  O   -0.55754
    11  C    0.66567
    12  N   -0.45677
    13  C    0.59266
    14  N   -0.59124
    15  O   -0.57819
    16  N   -0.77098
    17  C   -0.36964
    18  Br    0.06004
    19  C   -0.61598
    20  C   -0.57899
    21  H    0.22242
    22  H    0.21816
    23  H    0.21378
    24  H    0.21679
    25  H    0.22489
    26  H    0.37684
    27  H    0.40157
    28  H    0.19921
    29  H    0.18738
    30  H    0.22899
    31  H    0.20291
    32  H    0.19411
    33  H    0.24521
    34  H    0.20374
    35  H    0.20803
    36  H    0.20207

1M8
47
     1  C   -0.15467
     2  C   -0.11533
     3  C   -0.18280
     4  C   -0.20469
     5  C   -0.01509
     6  C    0.14019
     7  C   -0.59837
     8  N   -0.57947
     9  C    0.62836
    10  N   -0.60111
    11  O   -0.61971
    12  C   -0.02336
    13  C   -0.40521
    14  C   -0.40157
    15  C    0.60327
    16  C   -0.24166
    17  C   -0.18830
    18  C   -0.23462
    19  C   -0.14421
    20  S    0.35511
    21  O   -0.59101
    22  C   -0.10478
    23  C   -0.17034
    24  C   -0.19264
    25  C   -0.18114
    26  C   -0.21424
    27  C   -0.01669
    28  Cl    0.01542
    29  H    0.27454
    30  H    0.18073
    31  H    0.20242
    32  H    0.20950
    33  H    0.19776
    34  H    0.21528
    35  H    0.39166
    36  H    0.37412
    37  H    0.24436
    38  H    0.20717
    39  H    0.19695
    40  H    0.19976
    41  H    0.20584
    42  H    0.24573
    43  H    0.23342
    44  H    0.21687
    45  H    0.20930
    46  H    0.21072
    47  H    0.22250

1MC
16
     1  N   -0.53874
     2  C    0.41887
     3  N   -0.40205
     4  C   -0.37204
     5  C    0.69875
     6  O   -0.62933
     7  N   -0.73526
     8  C   -0.35158
     9  C    0.08969
    10  H    0.25048
    11  H    0.19106
    12  H    0.19112
    13  H    0.39359
    14  H    0.37331
    15  H    0.21203
    16  H    0.21012

1MG
41
     1  P    2.30389
     2  O   -1.01698
     3  O   -0.91665
     4  O   -0.91624
     5  O   -0.76300
     6  C   -0.08158
     7  C    0.09762
     8  O   -0.57254
     9  C    0.08221
    10  O   -0.70569
    11  C    0.08432
    12  O   -0.69385
    13  C    0.29745
    14  N   -0.40876
    15  C    0.18927
    16  N   -0.43457
    17  C   -0.00696
    18  C    0.57517
    19  O   -0.60659
    20  N   -0.41960
    21  C   -0.39085
    22  C    0.61545
    23  N   -0.76077
    24  N   -0.57372
    25  C    0.34483
    26  H    0.49971
    27  H    0.47860
    28  H    0.19811
    29  H    0.21749
    30  H    0.20268
    31  H    0.17590
    32  H    0.43329
    33  H    0.18524
    34  H    0.42986
    35  H    0.21617
    36  H    0.21901
    37  H    0.19170
    38  H    0.19240
    39  H    0.25700
    40  H    0.40150
    41  H    0.37943

1MM
41
     1  C   -0.16483
     2  C   -0.17454
     3  C   -0.15301
     4  C   -0.13302
     5  C   -0.21842
     6  C   -0.16176
     7  S    2.15541
     8  N   -0.80782
     9  C    0.74663
    10  N   -0.58337
    11  C    0.59938
    12  N   -0.55194
    13  C    0.46093
    14  N   -0.52034
    15  C    0.71028
    16  N   -0.54713
    17  O   -0.87343
    18  O   -0.86179
    19  O   -0.58627
    20  C    0.75856
    21  O   -0.53312
    22  C   -0.21288
    23  O   -0.59159
    24  O   -0.47233
    25  C   -0.23330
    26  C   -0.60359
    27  H    0.21542
    28  H    0.21273
    29  H    0.23182
    30  H    0.25164
    31  H    0.42550
    32  H    0.40479
    33  H    0.18148
    34  H    0.19217
    35  H    0.19447
    36  H    0.20934
    37  H    0.18769
    38  H    0.18111
    39  H    0.22227
    40  H    0.22490
    41  H    0.21798

1MR
17
     1  C   -0.35652
     2  N   -0.62332
     3  C    0.17040
     4  C   -0.24878
     5  C   -0.18347
     6  C   -0.24411
     7  C   -0.18218
     8  C   -0.26172
     9  H    0.19771
    10  H    0.17414
    11  H    0.17863
    12  H    0.37414
    13  H    0.20055
    14  H    0.20078
    15  H    0.19999
    16  H    0.20072
    17  H    0.20306

1MV
41
     1  O   -1.00761
     2  P    2.14423
     3  O   -0.92965
     4  O   -0.94583
     5  C   -0.64648
     6  P    2.12454
     7  O   -1.00421
     8  O   -0.98818
     9  O   -0.91044
    10  N   -0.60233
    11  C    0.40085
    12  N   -0.55569
    13  C    0.26083
    14  N   -0.48153
    15  C    0.07315
    16  S    0.38332
    17  C   -0.15039
    18  C   -0.24372
    19  C   -0.12221
    20  C   -0.08659
    21  C   -0.17145
    22  C   -0.19840
    23  C    0.00294
    24  C   -0.58653
    25  C   -0.19842
    26  C   -0.16428
    27  H    0.50723
    28  H    0.50646
    29  H    0.31165
    30  H    0.51678
    31  H    0.49230
    32  H    0.40694
    33  H    0.20150
    34  H    0.21340
    35  H    0.20987
    36  H    0.20642
    37  H    0.21212
    38  H    0.20583
    39  H    0.20605
    40  H    0.20684
    41  H    0.20068

1N0
40
     1  O   -0.57113
     2  C    0.66299
     3  C   -0.46281
     4  C   -0.46259
     5  C    0.66260
     6  O   -0.57161
     7  N   -0.44767
     8  C   -0.18809
     9  C   -0.37742
    10  C   -0.37174
    11  C   -0.37175
    12  C   -0.37708
    13  C   -0.18805
    14  N   -0.44782
    15  C    0.66267
    16  O   -0.57201
    17  C   -0.46266
    18  C    0.66292
    19  O   -0.57117
    20  C   -0.46284
    21  H    0.22825
    22  H    0.22818
    23  H    0.21695
    24  H    0.21701
    25  H    0.19845
    26  H    0.19854
    27  H    0.19088
    28  H    0.19086
    29  H    0.19094
    30  H    0.19087
    31  H    0.19837
    32  H    0.19844
    33  H    0.21696
    34  H    0.21703
    35  H    0.22855
    36  H    0.22860
    37  H    0.22913
    38  H    0.22914
    39  H    0.22906
    40  H    0.22904

1N4
27
     1  C   -0.56941
     2  C   -0.36651
     3  C   -0.39762
     4  C   -0.10383
     5  C   -0.02766
     6  N   -0.27319
     7  N    0.07714
     8  O   -0.52033
     9  C    0.10966
    10  C   -0.13195
    11  C    0.78364
    12  O   -0.57796
    13  O   -0.68857
    14  N   -0.81947
    15  H    0.19565
    16  H    0.18662
    17  H    0.18689
    18  H    0.18619
    19  H    0.21333
    20  H    0.19102
    21  H    0.20131
    22  H    0.21592
    23  H    0.47415
    24  H    0.23520
    25  H    0.49334
    26  H    0.35282
    27  H    0.37362

1N9
96
     1  C    0.58443
     2  N   -0.52020
     3  C    0.42261
     4  C   -0.36459
     5  C    0.09334
     6  N   -0.52693
     7  N   -0.57240
     8  C    0.15831
     9  N   -0.47646
    10  C    0.07782
    11  C    0.31248
    12  C    0.90765
    13  C   -0.16588
    14  C   -0.27939
    15  C    0.31398
    16  C   -0.26008
    17  C   -0.27230
    18  C    0.27598
    19  C    0.21500
    20  C    0.28428
    21  C   -0.24350
    22  O   -0.56074
    23  C    0.27547
    24  C   -0.01795
    25  C   -0.20267
    26  C   -0.18695
    27  C   -0.20414
    28  C   -0.02568
    29  C   -0.58622
    30  C   -0.59949
    31  O   -0.54685
    32  C   -0.20324
    33  O   -0.54854
    34  O   -0.51270
    35  O   -0.55118
    36  C   -0.20688
    37  C   -0.20562
    38  O   -0.57528
    39  C   -0.02813
    40  C   -0.39669
    41  C   -0.18092
    42  O   -0.55483
    43  C   -0.20291
    44  C   -0.19248
    45  N   -0.50438
    46  C   -0.19027
    47  C   -0.18945
    48  N   -0.51385
    49  C   -0.20074
    50  C   -0.36699
    51  H    0.23400
    52  H    0.19556
    53  H    0.39621
    54  H    0.22476
    55  H    0.20188
    56  H    0.23438
    57  H    0.21344
    58  H    0.25953
    59  H    0.20273
    60  H    0.20041
    61  H    0.20138
    62  H    0.20965
    63  H    0.20573
    64  H    0.20930
    65  H    0.21973
    66  H    0.22530
    67  H    0.20260
    68  H    0.17039
    69  H    0.16632
    70  H    0.17286
    71  H    0.16772
    72  H    0.17839
    73  H    0.18426
    74  H    0.19167
    75  H    0.16184
    76  H    0.17667
    77  H    0.18830
    78  H    0.16919
    79  H    0.20643
    80  H    0.19717
    81  H    0.15942
    82  H    0.19205
    83  H    0.15809
    84  H    0.17244
    85  H    0.18373
    86  H    0.17023
    87  H    0.19491
    88  H    0.19362
    89  H    0.16284
    90  H    0.19610
    91  H    0.16169
    92  H    0.16139
    93  H    0.20168
    94  H    0.19052
    95  H    0.15939
    96  H    0.19028

1NF
46
     1  C    0.41229
     2  F   -0.31846
     3  N   -0.45959
     4  O   -0.59990
     5  C   -0.25909
     6  F   -0.34305
     7  N   -0.19450
     8  C    0.15012
     9  F   -0.35168
    10  N   -0.25242
    11  C   -0.19088
    12  F   -0.35413
    13  C   -0.18661
    14  C   -0.08052
    15  C   -0.19821
    16  C   -0.17313
    17  C   -0.37643
    18  C   -0.45596
    19  C    0.63964
    20  C    0.03361
    21  C   -0.09983
    22  C   -0.39762
    23  C   -0.36871
    24  C   -0.36546
    25  C   -0.41339
    26  C    0.18354
    27  C    1.06142
    28  H    0.23140
    29  H    0.23064
    30  H    0.21064
    31  H    0.23472
    32  H    0.20148
    33  H    0.19194
    34  H    0.17865
    35  H    0.19922
    36  H    0.20407
    37  H    0.22345
    38  H    0.21565
    39  H    0.20446
    40  H    0.21836
    41  H    0.20186
    42  H    0.19005
    43  H    0.19349
    44  H    0.20347
    45  H    0.22061
    46  H    0.20478

1NK
72
     1  C   -0.59403
     2  C   -0.01699
     3  C   -0.57179
     4  C   -0.58439
     5  C   -0.04542
     6  C   -0.03035
     7  O   -0.75582
     8  N   -0.61244
     9  C    0.62722
    10  O   -0.62669
    11  C   -0.11625
    12  C   -0.15154
    13  C   -0.19983
    14  C    0.03111
    15  C   -0.10579
    16  C   -0.11237
    17  C    0.78531
    18  O   -0.67797
    19  O   -0.60574
    20  C   -0.03897
    21  C   -0.15552
    22  C   -0.23639
    23  C    0.50824
    24  N   -0.52461
    25  C    0.17869
    26  C    0.63151
    27  O   -0.61920
    28  N   -0.56554
    29  C    0.15195
    30  C   -0.21981
    31  C   -0.16613
    32  C   -0.12473
    33  C   -0.02974
    34  C   -0.17219
    35  C   -0.24982
    36  C    0.04284
    37  N   -0.51068
    38  C    0.42043
    39  N   -0.75915
    40  O   -0.51311
    41  C   -0.21537
    42  H    0.18586
    43  H    0.19098
    44  H    0.22982
    45  H    0.18607
    46  H    0.20480
    47  H    0.20762
    48  H    0.18730
    49  H    0.19334
    50  H    0.20564
    51  H    0.23460
    52  H    0.16917
    53  H    0.17284
    54  H    0.45833
    55  H    0.38793
    56  H    0.18895
    57  H    0.21137
    58  H    0.25139
    59  H    0.49097
    60  H    0.21902
    61  H    0.22309
    62  H    0.40616
    63  H    0.20400
    64  H    0.18668
    65  H    0.24476
    66  H    0.20597
    67  H    0.18626
    68  H    0.36724
    69  H    0.38855
    70  H    0.17622
    71  H    0.18766
    72  H    0.17850

1NO
48
     1  F   -0.37770
     2  C    0.07733
     3  C   -0.08351
     4  O   -0.51309
     5  C    0.28033
     6  C   -0.26684
     7  C    0.28279
     8  O   -0.49773
     9  C   -0.21825
    10  C   -0.27270
    11  C   -0.16674
    12  C   -0.09660
    13  C    0.09300
    14  N   -0.46249
    15  S    0.31009
    16  C   -0.14140
    17  C   -0.60907
    18  C    0.09045
    19  C   -0.49411
    20  S    0.26406
    21  C    0.29321
    22  N   -0.56026
    23  N   -0.59211
    24  C    0.41721
    25  N   -0.75688
    26  C   -0.38688
    27  C    0.41555
    28  N   -0.75521
    29  H    0.17185
    30  H    0.16400
    31  H    0.17737
    32  H    0.18270
    33  H    0.21652
    34  H    0.19737
    35  H    0.16818
    36  H    0.16992
    37  H    0.21534
    38  H    0.22906
    39  H    0.21591
    40  H    0.22710
    41  H    0.21461
    42  H    0.24010
    43  H    0.21936
    44  H    0.37339
    45  H    0.38536
    46  H    0.19854
    47  H    0.37267
    48  H    0.38821

1NS
46
     1  C   -0.77123
     2  S    2.11286
     3  N   -0.86978
     4  C   -0.18854
     5  C   -0.40038
     6  C   -0.19845
     7  C   -0.38055
     8  C   -0.19093
     9  N   -0.47213
    10  C    0.40197
    11  C   -0.21611
    12  C    0.14482
    13  C   -0.18878
    14  C   -0.21564
    15  C    0.59975
    16  N   -0.75217
    17  O   -0.58425
    18  S    0.33460
    19  N   -0.45692
    20  C    0.26175
    21  N   -0.51024
    22  C   -0.19266
    23  C   -0.38698
    24  O   -0.90022
    25  O   -0.90240
    26  H    0.23711
    27  H    0.24390
    28  H    0.23113
    29  H    0.40779
    30  H    0.16517
    31  H    0.21122
    32  H    0.21302
    33  H    0.18855
    34  H    0.20602
    35  H    0.20311
    36  H    0.20455
    37  H    0.22719
    38  H    0.18060
    39  H    0.25925
    40  H    0.37301
    41  H    0.39601
    42  H    0.19369
    43  H    0.20633
    44  H    0.16853
    45  H    0.19709
    46  H    0.20932

1NW
57
     1  C    0.42417
     2  C   -0.31086
     3  C    0.42524
     4  C   -0.31220
     5  C    0.42099
     6  C   -0.16004
     7  C   -0.19587
     8  N   -0.50088
     9  C    0.29488
    10  N   -0.39316
    11  C    0.16031
    12  C   -0.12563
    13  C   -0.18840
    14  C    0.27388
    15  C   -0.19266
    16  C   -0.22267
    17  C    0.57273
    18  O   -0.55041
    19  F   -0.34987
    20  O   -0.49085
    21  C    0.32527
    22  C   -0.24715
    23  C   -0.15706
    24  C   -0.19599
    25  C   -0.07177
    26  C   -0.14937
    27  C    1.06900
    28  F   -0.32465
    29  F   -0.34185
    30  F   -0.34269
    31  F   -0.33549
    32  F   -0.33629
    33  C    0.61875
    34  O   -0.56852
    35  N   -0.57777
    36  C    0.11513
    37  C    0.01934
    38  N   -0.43134
    39  C    0.02966
    40  C   -0.21983
    41  C   -0.17685
    42  H    0.24932
    43  H    0.24731
    44  H    0.22546
    45  H    0.22882
    46  H    0.20972
    47  H    0.25175
    48  H    0.22685
    49  H    0.22308
    50  H    0.23278
    51  H    0.21385
    52  H    0.19323
    53  H    0.38568
    54  H    0.18291
    55  H    0.18787
    56  H    0.20939
    57  H    0.25275

1O0
53
     1  C    0.42380
     2  C   -0.31107
     3  C    0.42456
     4  C   -0.31230
     5  C    0.42177
     6  C   -0.15959
     7  C   -0.19558
     8  N   -0.50232
     9  C    0.29369
    10  N   -0.39298
    11  C    0.15822
    12  C   -0.12637
    13  C   -0.18898
    14  C    0.28016
    15  C   -0.19242
    16  C   -0.22338
    17  C    0.57266
    18  O   -0.55252
    19  F   -0.35082
    20  O   -0.49496
    21  C    0.32659
    22  C   -0.26488
    23  C   -0.15595
    24  C   -0.20164
    25  C   -0.01249
    26  C   -0.16675
    27  C    1.07605
    28  F   -0.32552
    29  F   -0.34652
    30  F   -0.34441
    31  F   -0.33601
    32  F   -0.33538
    33  C    0.17450
    34  C   -0.20235
    35  N   -0.42151
    36  C    0.05677
    37  C   -0.22055
    38  C   -0.17325
    39  H    0.24865
    40  H    0.24739
    41  H    0.22524
    42  H    0.22818
    43  H    0.20836
    44  H    0.25176
    45  H    0.22616
    46  H    0.22170
    47  H    0.22826
    48  H    0.20961
    49  H    0.20317
    50  H    0.19991
    51  H    0.18914
    52  H    0.20603
    53  H    0.20816

1O5
50
     1  O   -0.90375
     2  S    2.14371
     3  O   -0.90904
     4  N   -1.03897
     5  C   -0.25663
     6  C   -0.15190
     7  C    0.01155
     8  C   -0.62780
     9  C   -0.19799
    10  C   -0.16139
    11  C   -0.05975
    12  C    0.15156
    13  N   -0.25495
    14  N   -0.35424
    15  C   -0.09332
    16  C   -0.27387
    17  C    0.30316
    18  O   -0.53459
    19  C   -0.03779
    20  C   -0.57650
    21  C    0.13167
    22  C   -0.21379
    23  C   -0.04884
    24  C   -0.14872
    25  C   -0.00730
    26  N   -0.28250
    27  N   -0.19726
    28  C   -0.34968
    29  C   -0.02542
    30  H    0.40270
    31  H    0.39939
    32  H    0.25489
    33  H    0.20561
    34  H    0.21287
    35  H    0.24826
    36  H    0.20968
    37  H    0.21224
    38  H    0.21841
    39  H    0.16937
    40  H    0.16477
    41  H    0.20415
    42  H    0.20407
    43  H    0.20080
    44  H    0.21063
    45  H    0.22002
    46  H    0.19583
[truncated: 3,936,432 more chars]
