# Supplementary material for: Optimized SQE atomic charges for peptides accessible via a web application
Source: J Cheminform. 2021 Jun 30;13:45. doi: 10.1186/s13321-021-00528-w (PMC8243439; doi:10.1186/s13321-021-00528-w)
Supplement: Supplementary file 4 — Additional file 4. QM charges.Files with QM partial atomic charges for molecules from all datasets. [file 13321_2021_528_MOESM4_ESM.zip › DTP_small.chg]

NSC_557
39
     1  C   -0.22567
     2  C   -0.23124
     3  C   -0.38259
     4  C   -0.19816
     5  C   -0.37388
     6  C   -0.37798
     7  C   -0.03404
     8  O   -0.55691
     9  C    0.77884
    10  O   -0.58335
    11  C   -0.65859
    12  C   -0.03871
    13  O   -0.55809
    14  C    0.77859
    15  O   -0.58311
    16  C   -0.65857
    17  C   -0.59062
    18  H    0.20590
    19  H    0.20916
    20  H    0.18546
    21  H    0.21423
    22  H    0.21658
    23  H    0.20002
    24  H    0.18638
    25  H    0.19704
    26  H    0.19076
    27  H    0.18686
    28  H    0.18759
    29  H    0.22922
    30  H    0.22187
    31  H    0.22120
    32  H    0.18854
    33  H    0.19040
    34  H    0.22220
    35  H    0.22127
    36  H    0.22932
    37  H    0.20515
    38  H    0.18859
    39  H    0.19634

NSC_1002
19
     1  C    0.64774
     2  O   -0.62850
     3  C   -0.65733
     4  N   -0.61633
     5  C   -0.01529
     6  N   -0.61635
     7  C    0.64776
     8  O   -0.62851
     9  C   -0.65731
    10  H    0.21223
    11  H    0.21186
    12  H    0.23134
    13  H    0.38609
    14  H    0.22057
    15  H    0.22056
    16  H    0.38608
    17  H    0.21185
    18  H    0.23132
    19  H    0.21222

NSC_1692
26
     1  C    0.08458
     2  O   -0.72110
     3  C    0.02464
     4  O   -0.70247
     5  C    0.07801
     6  O   -0.71987
     7  C    0.09348
     8  O   -0.71080
     9  C    0.61140
    10  O   -0.60366
    11  N   -0.75971
    12  C   -0.05163
    13  O   -0.71146
    14  H    0.21636
    15  H    0.41807
    16  H    0.20780
    17  H    0.44887
    18  H    0.20806
    19  H    0.42232
    20  H    0.20211
    21  H    0.43297
    22  H    0.37771
    23  H    0.38882
    24  H    0.14786
    25  H    0.17669
    26  H    0.44093

NSC_3085
33
     1  H    0.40399
     2  O   -0.65810
     3  N   -0.63857
     4  N   -0.64399
     5  H    0.40574
     6  C   -0.00321
     7  C   -0.01036
     8  C    0.73978
     9  C   -0.57889
    10  C   -0.38277
    11  C   -0.37316
    12  C   -0.36968
    13  C   -0.36629
    14  C   -0.47136
    15  C    0.78370
    16  O   -0.58502
    17  O   -0.69335
    18  H    0.18588
    19  H    0.18754
    20  H    0.19804
    21  H    0.19595
    22  H    0.20252
    23  H    0.19225
    24  H    0.19755
    25  H    0.18566
    26  H    0.18827
    27  H    0.18518
    28  H    0.18776
    29  H    0.20280
    30  H    0.20190
    31  H    0.21983
    32  H    0.22090
    33  H    0.48954

NSC_3121
29
     1  N   -0.31994
     2  N   -0.78617
     3  C    0.74911
     4  O   -0.65127
     5  N   -0.44114
     6  C    0.26646
     7  C   -0.23339
     8  C   -0.56075
     9  C   -0.56855
    10  C   -0.24891
    11  C   -0.56280
    12  C   -0.56959
    13  H    0.38833
    14  H    0.38855
    15  H    0.37599
    16  H    0.20872
    17  H    0.19934
    18  H    0.20275
    19  H    0.18171
    20  H    0.20116
    21  H    0.20690
    22  H    0.19256
    23  H    0.18500
    24  H    0.19050
    25  H    0.20143
    26  H    0.20318
    27  H    0.20453
    28  H    0.19338
    29  H    0.20290

NSC_356
30
     1  C   -0.56705
     2  C   -0.36146
     3  C   -0.37499
     4  C   -0.36830
     5  C   -0.46749
     6  C    0.55652
     7  O   -0.48791
     8  C   -0.57363
     9  C    0.54851
    10  O   -0.48675
    11  C   -0.46456
    12  C   -0.56606
    13  H    0.19396
    14  H    0.18685
    15  H    0.18685
    16  H    0.18596
    17  H    0.18596
    18  H    0.18152
    19  H    0.18152
    20  H    0.20104
    21  H    0.20105
    22  H    0.20905
    23  H    0.20905
    24  H    0.23550
    25  H    0.23551
    26  H    0.20920
    27  H    0.20920
    28  H    0.19138
    29  H    0.20479
    30  H    0.20479

NSC_2401
56
     1  C   -0.56423
     2  C   -0.37038
     3  C   -0.38873
     4  C   -0.01989
     5  O   -0.54325
     6  C    0.99178
     7  O   -0.63962
     8  O   -0.53811
     9  C   -0.03702
    10  C   -0.05415
    11  O   -0.55425
    12  C   -0.05414
    13  C   -0.03684
    14  O   -0.53122
    15  C    0.99616
    16  O   -0.64523
    17  O   -0.52834
    18  C    0.05384
    19  C   -0.58890
    20  C    0.75585
    21  O   -0.55492
    22  O   -0.55434
    23  C   -0.02969
    24  C   -0.38783
    25  C   -0.37028
    26  C   -0.56445
    27  H    0.19683
    28  H    0.19084
    29  H    0.19046
    30  H    0.18756
    31  H    0.18701
    32  H    0.19728
    33  H    0.19844
    34  H    0.18328
    35  H    0.18180
    36  H    0.19862
    37  H    0.19061
    38  H    0.17321
    39  H    0.16584
    40  H    0.16773
    41  H    0.17277
    42  H    0.19148
    43  H    0.19785
    44  H    0.22899
    45  H    0.20703
    46  H    0.21770
    47  H    0.21656
    48  H    0.18474
    49  H    0.18465
    50  H    0.19647
    51  H    0.19608
    52  H    0.18787
    53  H    0.18786
    54  H    0.19762
    55  H    0.19052
    56  H    0.19045

NSC_452
21
     1  C   -0.37695
     2  C   -0.37511
     3  C   -0.30064
     4  C   -0.37577
     5  C   -0.37738
     6  C   -0.37282
     7  C    0.79242
     8  O   -0.58608
     9  O   -0.69738
    10  H    0.20107
    11  H    0.21062
    12  H    0.18301
    13  H    0.19984
    14  H    0.21881
    15  H    0.19117
    16  H    0.21005
    17  H    0.19610
    18  H    0.18526
    19  H    0.19888
    20  H    0.18542
    21  H    0.48948

NSC_414
40
     1  N   -0.49291
     2  S    0.29689
     3  S    0.29890
     4  N   -0.49318
     5  C    0.11831
     6  C   -0.15621
     7  C    0.09068
     8  C   -0.15386
     9  C    0.11649
    10  C    0.09105
    11  C   -0.60872
    12  C   -0.58492
    13  C   -0.41935
    14  C   -0.16530
    15  N   -0.65018
    16  C   -0.16579
    17  C   -0.41916
    18  C   -0.58443
    19  C   -0.60978
    20  H    0.22160
    21  H    0.21618
    22  H    0.23328
    23  H    0.20642
    24  H    0.19577
    25  H    0.22071
    26  H    0.20921
    27  H    0.22605
    28  H    0.19022
    29  H    0.16310
    30  H    0.32675
    31  H    0.19299
    32  H    0.16031
    33  H    0.22686
    34  H    0.20959
    35  H    0.20647
    36  H    0.19180
    37  H    0.22133
    38  H    0.23591
    39  H    0.21861
    40  H    0.21831

NSC_3057
16
     1  N   -0.55488
     2  N   -0.53329
     3  N   -0.31647
     4  H    0.40220
     5  N   -0.25774
     6  N   -0.01737
     7  C    0.40893
     8  C   -0.03653
     9  C    0.30653
    10  C    0.56857
    11  N   -0.75228
    12  N   -0.74856
    13  H    0.38878
    14  H    0.38215
    15  H    0.39354
    16  H    0.36642

NSC_2783
42
     1  N   -0.44524
     2  N   -0.51314
     3  O   -0.59803
     4  C   -0.18707
     5  C    0.15399
     6  C   -0.17792
     7  C   -0.20566
     8  C   -0.14197
     9  C   -0.15399
    10  C    0.62304
    11  C    0.48450
    12  C   -0.17690
    13  C   -0.18662
    14  C    0.12365
    15  C   -0.17704
    16  C   -0.01928
    17  C   -0.18661
    18  C   -0.09059
    19  C   -0.16051
    20  C   -0.24618
    21  C   -0.16048
    22  C    0.18272
    23  C   -0.24617
    24  N   -0.76754
    25  C   -0.61487
    26  H    0.21643
    27  H    0.20377
    28  H    0.20453
    29  H    0.22718
    30  H    0.21263
    31  H    0.20083
    32  H    0.21301
    33  H    0.20088
    34  H    0.19748
    35  H    0.19962
    36  H    0.19750
    37  H    0.19964
    38  H    0.37152
    39  H    0.37153
    40  H    0.23403
    41  H    0.21847
    42  H    0.21884

NSC_1230
19
     1  C    0.75234
     2  O   -0.69486
     3  O   -0.56877
     4  C    0.04478
     5  O   -0.70553
     6  C   -0.41099
     7  C   -0.48213
     8  S    0.14922
     9  C   -0.68879
    10  H    0.49574
    11  H    0.21515
    12  H    0.44937
    13  H    0.19906
    14  H    0.22345
    15  H    0.19345
    16  H    0.20966
    17  H    0.19787
    18  H    0.19790
    19  H    0.22308

NSC_1011
46
     1  N   -0.42123
     2  C   -0.20185
     3  C   -0.18606
     4  C   -0.18686
     5  C   -0.21646
     6  C   -0.19981
     7  C    0.31888
     8  C    0.12963
     9  C   -0.07881
    10  C   -0.19880
    11  C   -0.16952
    12  C   -0.14516
    13  C    0.06025
    14  C   -0.23462
    15  C   -0.25073
    16  C   -0.13433
    17  C    0.20850
    18  C   -0.26787
    19  C   -0.19477
    20  C   -0.13389
    21  O   -0.68672
    22  C    0.75827
    23  O   -0.60183
    24  O   -0.70313
    25  C   -0.03629
    26  C   -0.02443
    27  N   -0.58927
    28  C   -0.05464
    29  H    0.20407
    30  H    0.20341
    31  H    0.20451
    32  H    0.20358
    33  H    0.20049
    34  H    0.18792
    35  H    0.20512
    36  H    0.20917
    37  H    0.18916
    38  H    0.20835
    39  H    0.20154
    40  H    0.22920
    41  H    0.20169
    42  H    0.22274
    43  H    0.46637
    44  H    0.49094
    45  H    0.37552
    46  H    0.23776

NSC_3051
9
     1  O   -0.59546
     2  C    0.46800
     3  N   -0.59330
     4  C   -0.37413
     5  H    0.12930
     6  H    0.37505
     7  H    0.20027
     8  H    0.20024
     9  H    0.19003

NSC_3013
34
     1  C   -0.20562
     2  C   -0.17015
     3  C    0.02288
     4  C   -0.20440
     5  C    0.05181
     6  C   -0.17011
     7  N    0.47029
     8  O   -0.36861
     9  O   -0.36839
    10  C   -0.39704
    11  C   -0.18399
    12  N   -0.50877
    13  C   -0.18607
    14  C   -0.56709
    15  C   -0.18701
    16  C   -0.57266
    17  H    0.21138
    18  H    0.23815
    19  H    0.21322
    20  H    0.23840
    21  H    0.21602
    22  H    0.19795
    23  H    0.16243
    24  H    0.19958
    25  H    0.18371
    26  H    0.15940
    27  H    0.18830
    28  H    0.20139
    29  H    0.19557
    30  H    0.19113
    31  H    0.15871
    32  H    0.18636
    33  H    0.20431
    34  H    0.19890

NSC_390
50
     1  N   -0.51174
     2  C   -0.17534
     3  C   -0.19793
     4  C   -0.20030
     5  C   -0.14977
     6  C   -0.17699
     7  C   -0.13318
     8  C   -0.14693
     9  C   -0.19665
    10  C   -0.13783
    11  C   -0.17035
    12  C   -0.17346
    13  C   -0.19876
    14  C   -0.22418
    15  C   -0.37369
    16  C   -0.37011
    17  C   -0.38062
    18  C   -0.03124
    19  C   -0.57972
    20  C   -0.48062
    21  C   -0.11244
    22  C    0.53941
    23  O   -0.57295
    24  C    0.53518
    25  O   -0.51571
    26  H    0.20421
    27  H    0.20648
    28  H    0.20525
    29  H    0.22764
    30  H    0.20544
    31  H    0.22673
    32  H    0.20734
    33  H    0.20558
    34  H    0.20769
    35  H    0.20760
    36  H    0.22040
    37  H    0.17309
    38  H    0.19277
    39  H    0.19148
    40  H    0.18544
    41  H    0.19207
    42  H    0.19418
    43  H    0.19450
    44  H    0.19027
    45  H    0.20152
    46  H    0.21028
    47  H    0.18247
    48  H    0.23406
    49  H    0.23146
    50  H    0.23798

NSC_194
47
     1  C   -0.18561
     2  O   -0.52906
     3  C    0.55708
     4  C   -0.00774
     5  C   -0.21044
     6  C   -0.18467
     7  C   -0.20048
     8  C   -0.18434
     9  C   -0.23644
    10  C   -0.00879
    11  C   -0.21159
    12  C   -0.18648
    13  C   -0.19950
    14  C   -0.19125
    15  C   -0.21451
    16  C   -0.01030
    17  C   -0.16927
    18  C   -0.19407
    19  C   -0.20009
    20  C   -0.19529
    21  C   -0.21473
    22  C   -0.15495
    23  C   -0.14952
    24  C   -0.20411
    25  C   -0.17058
    26  C   -0.20177
    27  C   -0.16363
    28  H    0.22064
    29  H    0.20530
    30  H    0.20282
    31  H    0.20271
    32  H    0.23064
    33  H    0.22128
    34  H    0.20386
    35  H    0.20249
    36  H    0.20436
    37  H    0.22246
    38  H    0.21574
    39  H    0.20146
    40  H    0.19904
    41  H    0.19930
    42  H    0.21839
    43  H    0.22612
    44  H    0.20553
    45  H    0.20305
    46  H    0.20511
    47  H    0.23184

NSC_3154
30
     1  C    0.77969
     2  O   -0.59518
     3  C   -0.65661
     4  O   -0.53507
     5  C    0.05274
     6  C   -0.58633
     7  C    0.62630
     8  O   -0.59314
     9  N   -0.61043
    10  C   -0.18986
    11  C   -0.04854
    12  O   -0.56202
    13  C    0.77581
    14  O   -0.57877
    15  C   -0.65871
    16  H    0.22332
    17  H    0.22778
    18  H    0.22765
    19  H    0.21716
    20  H    0.19509
    21  H    0.21690
    22  H    0.21011
    23  H    0.37899
    24  H    0.20794
    25  H    0.21089
    26  H    0.20076
    27  H    0.18620
    28  H    0.23160
    29  H    0.22108
    30  H    0.22467

NSC_186
32
     1  O   -0.56819
     2  O   -0.51695
     3  C    0.39368
     4  C   -0.25422
     5  C   -0.21996
     6  C    0.27946
     7  C    0.01339
     8  C    0.43274
     9  C   -0.04248
    10  C   -0.25471
    11  C    0.14887
    12  C    0.72953
    13  O   -0.53408
    14  O   -0.68355
    15  O   -0.65507
    16  C   -0.60613
    17  C   -0.56431
    18  C   -0.60273
    19  H    0.21559
    20  H    0.22542
    21  H    0.20418
    22  H    0.49216
    23  H    0.47492
    24  H    0.24342
    25  H    0.20285
    26  H    0.20331
    27  H    0.19687
    28  H    0.20711
    29  H    0.20466
    30  H    0.21093
    31  H    0.21186
    32  H    0.21143

NSC_2240
27
     1  C   -0.21736
     2  O   -0.53321
     3  C    0.78169
     4  O   -0.59143
     5  C   -0.47522
     6  C   -0.48530
     7  S    0.18978
     8  C   -0.57390
     9  C    0.77333
    10  O   -0.57116
    11  O   -0.55014
    12  C   -0.03150
    13  C   -0.58334
    14  H    0.18524
    15  H    0.19201
    16  H    0.18524
    17  H    0.23189
    18  H    0.23189
    19  H    0.20707
    20  H    0.20707
    21  H    0.22551
    22  H    0.22550
    23  H    0.18362
    24  H    0.18362
    25  H    0.20178
    26  H    0.20553
    27  H    0.20179

NSC_1559
28
     1  N   -0.42528
     2  C   -0.19382
     3  C    0.07608
     4  C   -0.20130
     5  C   -0.18003
     6  C    0.31653
     7  C   -0.23228
     8  C   -0.17921
     9  C   -0.05772
    10  C   -0.18124
    11  C   -0.15865
    12  C    0.06774
    13  C   -0.18069
    14  N    0.46778
    15  O   -0.36562
    16  O   -0.36799
    17  C    0.11182
    18  O   -0.68286
    19  H    0.19328
    20  H    0.20499
    21  H    0.20630
    22  H    0.21774
    23  H    0.21169
    24  H    0.23992
    25  H    0.24050
    26  H    0.24040
    27  H    0.15115
    28  H    0.46075

NSC_2049
25
     1  O   -0.43575
     2  C   -0.15618
     3  C   -0.19772
     4  C   -0.11011
     5  C   -0.17313
     6  C   -0.17971
     7  C   -0.20083
     8  C    0.12601
     9  C   -0.29716
    10  C   -0.23918
    11  C    0.24941
    12  C    0.45848
    13  O   -0.56819
    14  C   -0.27225
    15  C   -0.14145
    16  H    0.22699
    17  H    0.20468
    18  H    0.20029
    19  H    0.20296
    20  H    0.20362
    21  H    0.20702
    22  H    0.22254
    23  H    0.22454
    24  H    0.20409
    25  H    0.24102

NSC_2529
27
     1  C   -0.17388
     2  C   -0.08400
     3  C   -0.17853
     4  C    0.07344
     5  C   -0.15345
     6  C   -0.17791
     7  C   -0.57120
     8  C   -0.10504
     9  C    0.78033
    10  O   -0.58913
    11  O   -0.68852
    12  N   -0.59079
    13  C    0.62427
    14  O   -0.61660
    15  N    0.46805
    16  O   -0.36190
    17  O   -0.35971
    18  H    0.20100
    19  H    0.24225
    20  H    0.24163
    21  H    0.24290
    22  H    0.21344
    23  H    0.21943
    24  H    0.19471
    25  H    0.25553
    26  H    0.49862
    27  H    0.39507

NSC_1437
20
     1  N   -0.40686
     2  N   -0.50937
     3  O   -0.61302
     4  N   -0.19590
     5  N   -0.25743
     6  C    0.33801
     7  C   -0.20917
     8  C    0.00167
     9  C    0.59653
    10  C    0.29430
    11  C   -0.35802
    12  C   -0.35656
    13  H    0.22731
    14  H    0.19429
    15  H    0.19475
    16  H    0.21473
    17  H    0.21499
    18  H    0.19875
    19  H    0.21464
    20  H    0.21637

NSC_1863
61
     1  N   -0.47256
     2  N   -0.50232
     3  C   -0.37588
     4  C   -0.37855
     5  C   -0.37727
     6  C   -0.19322
     7  C   -0.20030
     8  C   -0.19936
     9  C   -0.29187
    10  C    0.12679
    11  C   -0.04674
    12  C    0.27975
    13  C   -0.22190
    14  C   -0.38731
    15  C   -0.19599
    16  C   -0.37254
    17  O   -0.50539
    18  C   -0.22364
    19  C   -0.18380
    20  C   -0.37400
    21  C   -0.37003
    22  C   -0.36397
    23  C   -0.36863
    24  C   -0.38205
    25  C   -0.17622
    26  H    0.18313
    27  H    0.19574
    28  H    0.19635
    29  H    0.19537
    30  H    0.19522
    31  H    0.19669
    32  H    0.15224
    33  H    0.19439
    34  H    0.19550
    35  H    0.15252
    36  H    0.19916
    37  H    0.21108
    38  H    0.21306
    39  H    0.20039
    40  H    0.20640
    41  H    0.20029
    42  H    0.16295
    43  H    0.19824
    44  H    0.20303
    45  H    0.16711
    46  H    0.16803
    47  H    0.18949
    48  H    0.19129
    49  H    0.15430
    50  H    0.18384
    51  H    0.19793
    52  H    0.18442
    53  H    0.18462
    54  H    0.18582
    55  H    0.18560
    56  H    0.18571
    57  H    0.18403
    58  H    0.19890
    59  H    0.18737
    60  H    0.18752
    61  H    0.16924

NSC_2975
58
     1  H    0.23100
     2  C   -0.13793
     3  C   -0.17093
     4  C    0.02884
     5  C   -0.20167
     6  C   -0.03248
     7  C    0.01199
     8  C   -0.03508
     9  C   -0.38096
    10  C   -0.37126
    11  C   -0.38661
    12  C   -0.24170
    13  C   -0.37634
    14  C   -0.37719
    15  C   -0.10234
    16  C   -0.57737
    17  C    0.81007
    18  O   -0.60718
    19  O   -0.54308
    20  C   -0.21537
    21  C   -0.57019
    22  C    0.54827
    23  O   -0.54659
    24  C   -0.65414
    25  C   -0.21492
    26  C   -0.56565
    27  C   -0.56170
    28  H    0.20201
    29  H    0.20351
    30  H    0.19450
    31  H    0.20354
    32  H    0.18796
    33  H    0.20568
    34  H    0.21655
    35  H    0.20520
    36  H    0.21145
    37  H    0.19630
    38  H    0.22047
    39  H    0.18563
    40  H    0.19793
    41  H    0.21397
    42  H    0.20479
    43  H    0.18563
    44  H    0.18481
    45  H    0.19076
    46  H    0.20258
    47  H    0.18682
    48  H    0.20131
    49  H    0.22298
    50  H    0.21321
    51  H    0.21824
    52  H    0.22560
    53  H    0.19405
    54  H    0.18369
    55  H    0.19596
    56  H    0.18361
    57  H    0.20814
    58  H    0.19366

NSC_2015
32
     1  C   -0.00867
     2  C   -0.00865
     3  C   -0.05122
     4  C   -0.19234
     5  C   -0.19294
     6  C   -0.20501
     7  C   -0.19432
     8  C   -0.20758
     9  C   -0.59321
    10  C   -0.59324
    11  C   -0.05136
    12  C   -0.19230
    13  C   -0.19302
    14  C   -0.20499
    15  C   -0.19436
    16  C   -0.20735
    17  H    0.20380
    18  H    0.20162
    19  H    0.20098
    20  H    0.20216
    21  H    0.21040
    22  H    0.22024
    23  H    0.20392
    24  H    0.20213
    25  H    0.22029
    26  H    0.20391
    27  H    0.20217
    28  H    0.20382
    29  H    0.20164
    30  H    0.20098
    31  H    0.20216
    32  H    0.21036

NSC_1136
41
     1  C   -0.56704
     2  C   -0.36207
     3  C   -0.37261
     4  C   -0.36782
     5  C   -0.36727
     6  C   -0.36708
     7  C   -0.36708
     8  C   -0.36636
     9  C   -0.37060
    10  C   -0.36289
    11  C   -0.46270
    12  C    0.62254
    13  O   -0.61602
    14  N   -0.42962
    15  N   -0.59223
    16  H    0.18706
    17  H    0.19236
    18  H    0.18712
    19  H    0.18347
    20  H    0.18339
    21  H    0.18353
    22  H    0.18363
    23  H    0.18440
    24  H    0.18425
    25  H    0.18334
    26  H    0.18353
    27  H    0.18458
    28  H    0.18430
    29  H    0.18288
    30  H    0.18324
    31  H    0.18658
    32  H    0.18591
    33  H    0.18042
    34  H    0.18130
    35  H    0.20382
    36  H    0.20143
    37  H    0.20185
    38  H    0.20486
    39  H    0.36425
    40  H    0.33394
    41  H    0.33343

NSC_2758
16
     1  H    0.38043
     2  N   -0.59139
     3  O   -0.60373
     4  N   -0.55333
     5  C    0.58995
     6  C    0.43426
     7  C    0.02800
     8  C    0.52712
     9  N   -0.77962
    10  O   -0.65422
    11  N   -0.76507
    12  H    0.39163
    13  H    0.37512
    14  H    0.45049
    15  H    0.40601
    16  H    0.36434

NSC_209
28
     1  C    0.33118
     2  O   -0.53526
     3  S    0.15812
     4  S    0.15807
     5  C    0.33123
     6  O   -0.53529
     7  C   -0.13397
     8  C   -0.14960
     9  C   -0.19693
    10  C   -0.17122
    11  C   -0.19754
    12  C   -0.17124
    13  C   -0.13402
    14  C   -0.14958
    15  C   -0.19696
    16  C   -0.17121
    17  C   -0.19751
    18  C   -0.17125
    19  H    0.22984
    20  H    0.20874
    21  H    0.20577
    22  H    0.20813
    23  H    0.21399
    24  H    0.22985
    25  H    0.20876
    26  H    0.20578
    27  H    0.20813
    28  H    0.21400

NSC_828
39
     1  C   -0.38049
     2  C   -0.19566
     3  C   -0.37720
     4  C   -0.39838
     5  C   -0.38074
     6  C   -0.38214
     7  C   -0.36744
     8  C   -0.21624
     9  C   -0.36823
    10  C   -0.37197
    11  C   -0.56474
    12  C    0.77408
    13  O   -0.53103
    14  O   -0.70810
    15  C    0.77462
    16  O   -0.53169
    17  O   -0.70773
    18  H    0.19994
    19  H    0.18970
    20  H    0.19256
    21  H    0.18683
    22  H    0.19711
    23  H    0.19220
    24  H    0.19835
    25  H    0.19444
    26  H    0.19066
    27  H    0.19329
    28  H    0.19849
    29  H    0.21130
    30  H    0.21441
    31  H    0.21110
    32  H    0.21108
    33  H    0.19271
    34  H    0.19287
    35  H    0.19801
    36  H    0.18921
    37  H    0.18919
    38  H    0.49486
    39  H    0.49476

NSC_1410
14
     1  H    0.41096
     2  N   -0.27673
     3  N   -0.32544
     4  C    0.17782
     5  C   -0.04223
     6  C    0.00822
     7  C   -0.60549
     8  N    0.47672
     9  O   -0.37084
    10  O   -0.37243
    11  H    0.23808
    12  H    0.22154
    13  H    0.24122
    14  H    0.21859

NSC_437
12
     1  S   -0.07583
     2  C   -0.46297
     3  C   -0.48636
     4  C    0.78352
     5  O   -0.58159
     6  O   -0.68946
     7  H    0.13135
     8  H    0.21116
     9  H    0.21116
    10  H    0.23297
    11  H    0.23297
    12  H    0.49307

NSC_1989
32
     1  C   -0.16537
     2  C   -0.09461
     3  C   -0.26429
     4  C    0.18574
     5  C    0.02090
     6  C   -0.09470
     7  C   -0.16520
     8  C   -0.26431
     9  C    0.02085
    10  C    0.18572
    11  C   -0.26562
    12  C   -0.26562
    13  N   -0.77737
    14  C   -0.58862
    15  C   -0.58865
    16  N   -0.77738
    17  H    0.20580
    18  H    0.19540
    19  H    0.20580
    20  H    0.19540
    21  H    0.19429
    22  H    0.19429
    23  H    0.36863
    24  H    0.36841
    25  H    0.19906
    26  H    0.19938
    27  H    0.21829
    28  H    0.19906
    29  H    0.19938
    30  H    0.21833
    31  H    0.36863
    32  H    0.36841

NSC_1885
26
     1  C   -0.18948
     2  C   -0.18746
     3  C   -0.04269
     4  C   -0.20140
     5  C   -0.18747
     6  C   -0.05269
     7  C   -0.14058
     8  C   -0.17901
     9  C   -0.15536
    10  C    0.33040
    11  C   -0.18686
    12  C   -0.22613
    13  C    0.75202
    14  O   -0.56234
    15  O   -0.70200
    16  O   -0.67061
    17  H    0.19555
    18  H    0.20297
    19  H    0.20270
    20  H    0.19868
    21  H    0.22093
    22  H    0.20192
    23  H    0.20342
    24  H    0.21874
    25  H    0.49445
    26  H    0.46231

NSC_243
59
     1  C   -0.21030
     2  C   -0.18868
     3  C   -0.04245
     4  C   -0.20433
     5  C   -0.20704
     6  C   -0.18896
     7  C   -0.17103
     8  C   -0.19094
     9  C   -0.04015
    10  C   -0.21837
    11  C   -0.20199
    12  C   -0.19227
    13  C   -0.48582
    14  C    0.57274
    15  O   -0.53714
    16  C   -0.66152
    17  C   -0.30774
    18  S    0.17377
    19  C   -0.49826
    20  C   -0.48674
    21  S    0.15112
    22  C   -0.48542
    23  C   -0.49601
    24  S    0.18310
    25  C   -0.31265
    26  C   -0.47968
    27  C    0.56351
    28  O   -0.52497
    29  C   -0.66091
    30  H    0.20285
    31  H    0.20330
    32  H    0.20283
    33  H    0.20936
    34  H    0.20309
    35  H    0.21073
    36  H    0.20255
    37  H    0.20663
    38  H    0.20082
    39  H    0.20117
    40  H    0.21975
    41  H    0.22730
    42  H    0.21800
    43  H    0.21667
    44  H    0.22515
    45  H    0.22500
    46  H    0.20593
    47  H    0.19585
    48  H    0.20456
    49  H    0.20592
    50  H    0.20694
    51  H    0.20337
    52  H    0.21001
    53  H    0.20472
    54  H    0.21979
    55  H    0.22690
    56  H    0.23208
    57  H    0.21533
    58  H    0.22571
    59  H    0.21683

NSC_597
20
     1  C   -0.20328
     2  C    0.16587
     3  C   -0.14475
     4  C   -0.19308
     5  C   -0.03423
     6  C   -0.19363
     7  N   -0.77819
     8  C   -0.59025
     9  C    0.76306
    10  O   -0.59161
    11  O   -0.69695
    12  H    0.22429
    13  H    0.22010
    14  H    0.20220
    15  H    0.37556
    16  H    0.37159
    17  H    0.21155
    18  H    0.21299
    19  H    0.18639
    20  H    0.49241

NSC_882
18
     1  C   -0.15992
     2  C   -0.14553
     3  C    0.33627
     4  C   -0.19694
     5  C   -0.22023
     6  C    0.08850
     7  N    0.46686
     8  O   -0.35623
     9  O   -0.35690
    10  C    0.74838
    11  O   -0.54815
    12  O   -0.69661
    13  O   -0.66257
    14  H    0.23652
    15  H    0.24325
    16  H    0.25552
    17  H    0.49963
    18  H    0.46815

NSC_851
42
     1  C   -0.56703
     2  C   -0.36212
     3  C   -0.37262
     4  C   -0.36785
     5  C   -0.36732
     6  C   -0.36716
     7  C   -0.36719
     8  C   -0.36721
     9  C   -0.36725
    10  C   -0.36694
    11  C   -0.36849
    12  C   -0.38313
    13  C   -0.46050
    14  S   -0.07501
    15  H    0.19252
    16  H    0.18724
    17  H    0.18724
    18  H    0.18338
    19  H    0.18338
    20  H    0.18380
    21  H    0.18379
    22  H    0.18418
    23  H    0.18418
    24  H    0.18383
    25  H    0.18383
    26  H    0.18405
    27  H    0.18405
    28  H    0.18389
    29  H    0.18389
    30  H    0.18452
    31  H    0.18452
    32  H    0.18440
    33  H    0.18441
    34  H    0.18649
    35  H    0.18649
    36  H    0.18630
    37  H    0.18630
    38  H    0.19708
    39  H    0.19708
    40  H    0.19384
    41  H    0.19384
    42  H    0.12130

NSC_1233
36
     1  N   -0.40312
     2  O   -0.52645
     3  C   -0.36947
     4  C   -0.37706
     5  C   -0.34720
     6  C   -0.36957
     7  C    0.57352
     8  C   -0.46556
     9  C   -0.20501
    10  C   -0.26287
    11  C    0.12595
    12  C    0.07526
    13  C    0.28406
    14  C   -0.20601
    15  O   -0.49212
    16  C   -0.22435
    17  N    0.46645
    18  O   -0.37751
    19  O   -0.32866
    20  C    0.15867
    21  H    0.18988
    22  H    0.20818
    23  H    0.19007
    24  H    0.20502
    25  H    0.24795
    26  H    0.20435
    27  H    0.18972
    28  H    0.21501
    29  H    0.22421
    30  H    0.21688
    31  H    0.22065
    32  H    0.25553
    33  H    0.16962
    34  H    0.19804
    35  H    0.16940
    36  H    0.16652

NSC_2802
27
     1  C   -0.20301
     2  C    0.00772
     3  C   -0.35660
     4  C   -0.32264
     5  C    0.79161
     6  O   -0.59325
     7  O   -0.69103
     8  C   -0.58056
     9  C   -0.49235
    10  C    0.78942
    11  O   -0.58261
    12  O   -0.69258
    13  C   -0.58770
    14  H    0.22013
    15  H    0.20257
    16  H    0.21184
    17  H    0.22758
    18  H    0.48770
    19  H    0.23211
    20  H    0.20109
    21  H    0.18673
    22  H    0.22201
    23  H    0.23597
    24  H    0.49070
    25  H    0.20732
    26  H    0.19806
    27  H    0.18980

NSC_1619
37
     1  N   -0.56092
     2  N   -0.54573
     3  N   -0.20377
     4  N   -0.25337
     5  C   -0.01110
     6  C   -0.20285
     7  C   -0.20513
     8  C   -0.18530
     9  C   -0.19130
    10  C    0.13062
    11  C    0.45094
    12  C    0.38305
    13  C   -0.21895
    14  C    0.44423
    15  C   -0.00562
    16  C   -0.59643
    17  N   -0.58126
    18  C   -0.16530
    19  C   -0.58232
    20  C   -0.58507
    21  H    0.20337
    22  H    0.20266
    23  H    0.22403
    24  H    0.23516
    25  H    0.20592
    26  H    0.21522
    27  H    0.21489
    28  H    0.21346
    29  H    0.37737
    30  H    0.19329
    31  H    0.19319
    32  H    0.19191
    33  H    0.19192
    34  H    0.20970
    35  H    0.20825
    36  H    0.20275
    37  H    0.20247

NSC_2427
90
     1  C   -0.56670
     2  C   -0.36052
     3  C   -0.37650
     4  C   -0.38613
     5  C   -0.21211
     6  C   -0.38004
     7  C   -0.58395
     8  C   -0.03838
     9  O   -0.55250
    10  C    0.80927
    11  O   -0.60099
    12  C   -0.51557
    13  C   -0.00244
    14  C    0.74828
    15  O   -0.57421
    16  O   -0.54435
    17  C   -0.03480
    18  C   -0.21348
    19  C   -0.37613
    20  C   -0.56751
    21  C   -0.38288
    22  C   -0.37500
    23  C   -0.36123
    24  C   -0.56681
    25  C   -0.21469
    26  C    0.74800
    27  O   -0.60434
    28  O   -0.53501
    29  C   -0.03878
    30  C   -0.21244
    31  C   -0.37631
    32  C   -0.56707
    33  C   -0.38236
    34  C   -0.37814
    35  C   -0.36085
    36  C   -0.56688
    37  H    0.19400
    38  H    0.18769
    39  H    0.18798
    40  H    0.18433
    41  H    0.18499
    42  H    0.18967
    43  H    0.18671
    44  H    0.18936
    45  H    0.19570
    46  H    0.20610
    47  H    0.20839
    48  H    0.19035
    49  H    0.20192
    50  H    0.18512
    51  H    0.19119
    52  H    0.18452
    53  H    0.19118
    54  H    0.27588
    55  H    0.23752
    56  H    0.18869
    57  H    0.18965
    58  H    0.19833
    59  H    0.20818
    60  H    0.18647
    61  H    0.19912
    62  H    0.18373
    63  H    0.18970
    64  H    0.19903
    65  H    0.18940
    66  H    0.18213
    67  H    0.18880
    68  H    0.18459
    69  H    0.18562
    70  H    0.18894
    71  H    0.18773
    72  H    0.19433
    73  H    0.24176
    74  H    0.18663
    75  H    0.19003
    76  H    0.19921
    77  H    0.20876
    78  H    0.18499
    79  H    0.19888
    80  H    0.18372
    81  H    0.19021
    82  H    0.19896
    83  H    0.19048
    84  H    0.18434
    85  H    0.18746
    86  H    0.18452
    87  H    0.18524
    88  H    0.19435
    89  H    0.18850
    90  H    0.18845

NSC_555
35
     1  C    0.78445
     2  O   -0.69061
     3  O   -0.58347
     4  C   -0.47495
     5  C   -0.37623
     6  C   -0.10540
     7  C    0.77830
     8  O   -0.56862
     9  O   -0.69513
    10  N   -0.62636
    11  C    0.88071
    12  O   -0.65633
    13  O   -0.55731
    14  C   -0.04236
    15  C   -0.04603
    16  C   -0.19095
    17  C   -0.19241
    18  C   -0.19563
    19  C   -0.19205
    20  C   -0.19025
    21  H    0.49255
    22  H    0.22725
    23  H    0.22905
    24  H    0.23153
    25  H    0.20984
    26  H    0.25774
    27  H    0.49584
    28  H    0.39208
    29  H    0.19178
    30  H    0.19291
    31  H    0.20405
    32  H    0.20374
    33  H    0.20357
    34  H    0.20388
    35  H    0.20481

NSC_474
16
     1  C   -0.19745
     2  C   -0.19746
     3  C   -0.19746
     4  C   -0.19745
     5  H    0.33527
     6  N   -0.65388
     7  N   -0.65388
     8  H    0.33528
     9  H    0.16286
    10  H    0.19391
    11  H    0.16286
    12  H    0.19391
    13  H    0.19391
    14  H    0.16284
    15  H    0.19391
    16  H    0.16285

NSC_1039
40
     1  C    0.20974
     2  N   -0.42133
     3  N   -0.42137
     4  C   -0.15953
     5  C   -0.11735
     6  C   -0.24754
     7  C    0.30351
     8  C    0.32263
     9  C    0.20966
    10  C   -0.27465
    11  C   -0.17258
    12  C   -0.19131
    13  C    0.13108
    14  C    0.13104
    15  C   -0.19134
    16  C   -0.17260
    17  C   -0.15943
    18  C   -0.24746
    19  C   -0.11727
    20  C    0.30347
    21  C    0.32255
    22  C   -0.27466
    23  O   -0.69698
    24  O   -0.69693
    25  O   -0.69502
    26  O   -0.69502
    27  H    0.21971
    28  H    0.21441
    29  H    0.22530
    30  H    0.21498
    31  H    0.20639
    32  H    0.20639
    33  H    0.21500
    34  H    0.21964
    35  H    0.21442
    36  H    0.22528
    37  H    0.47106
    38  H    0.47104
    39  H    0.45753
    40  H    0.45753

NSC_2236
31
     1  C   -0.19880
     2  C   -0.19058
     3  C   -0.03647
     4  C   -0.19908
     5  C   -0.20226
     6  C   -0.19064
     7  C   -0.48737
     8  S    0.15537
     9  C   -0.48372
    10  C   -0.29042
    11  C   -0.57627
    12  C    0.78596
    13  O   -0.59257
    14  O   -0.53715
    15  C   -0.21633
    16  H    0.20479
    17  H    0.20257
    18  H    0.20456
    19  H    0.20205
    20  H    0.20250
    21  H    0.20555
    22  H    0.20477
    23  H    0.20751
    24  H    0.21331
    25  H    0.22848
    26  H    0.21010
    27  H    0.21770
    28  H    0.19466
    29  H    0.19129
    30  H    0.18522
    31  H    0.18527

NSC_51
41
     1  N   -0.45392
     2  O   -0.50808
     3  C   -0.17378
     4  C   -0.19215
     5  C    0.16171
     6  C   -0.11811
     7  C   -0.19320
     8  C   -0.17391
     9  C    0.35002
    10  C    0.25232
    11  C   -0.10475
    12  C   -0.04992
    13  C   -0.17644
    14  C   -0.19373
    15  C   -0.19607
    16  C   -0.20553
    17  C   -0.19386
    18  C    0.28035
    19  C   -0.23289
    20  C   -0.27832
    21  C   -0.18319
    22  C   -0.17525
    23  C   -0.22050
    24  C   -0.60204
    25  H    0.21844
    26  H    0.20464
    27  H    0.20450
    28  H    0.21713
    29  H    0.21319
    30  H    0.20380
    31  H    0.20236
    32  H    0.20985
    33  H    0.20399
    34  H    0.21638
    35  H    0.22422
    36  H    0.20458
    37  H    0.20465
    38  H    0.20222
    39  H    0.21792
    40  H    0.21323
    41  H    0.22013

NSC_1797
32
     1  N   -0.22364
     2  N   -0.26084
     3  C   -0.17483
     4  C   -0.21174
     5  C    0.08779
     6  C   -0.17760
     7  C    0.02345
     8  C   -0.21627
     9  C   -0.15249
    10  C   -0.06586
    11  C    0.07112
    12  C   -0.16458
    13  C    0.19002
    14  C   -0.24273
    15  N   -0.75820
    16  C   -0.58674
    17  C   -0.59325
    18  H    0.22615
    19  H    0.19967
    20  H    0.19910
    21  H    0.20186
    22  H    0.21342
    23  H    0.22942
    24  H    0.19894
    25  H    0.37562
    26  H    0.37429
    27  H    0.20944
    28  H    0.18338
    29  H    0.21449
    30  H    0.20956
    31  H    0.19685
    32  H    0.22421

NSC_1556
27
     1  N   -0.41937
     2  C   -0.23978
     3  C    0.12934
     4  C   -0.18273
     5  C   -0.24628
     6  C   -0.22601
     7  C    0.29239
     8  C   -0.17159
     9  C   -0.21223
    10  C   -0.12539
    11  C    0.32495
    12  C   -0.17824
    13  C   -0.23332
    14  O   -0.66776
    15  C    0.10315
    16  O   -0.69636
    17  H    0.20076
    18  H    0.20296
    19  H    0.21141
    20  H    0.22773
    21  H    0.20446
    22  H    0.20482
    23  H    0.20437
    24  H    0.21557
    25  H    0.46042
    26  H    0.16058
    27  H    0.45616

NSC_464
22
     1  C   -0.20895
     2  C   -0.20918
     3  C   -0.19770
     4  C    0.26808
     5  C    0.26851
     6  C   -0.19741
     7  C   -0.20035
     8  C   -0.19804
     9  C   -0.19912
    10  C   -0.20077
    11  C   -0.20124
    12  C   -0.20107
    13  O   -0.49456
    14  S    0.27800
    15  H    0.21871
    16  H    0.21875
    17  H    0.20635
    18  H    0.20636
    19  H    0.20756
    20  H    0.20756
    21  H    0.21425
    22  H    0.21427

NSC_1376
21
     1  O   -0.55826
     2  O   -0.58941
     3  C    0.39140
     4  C    0.06037
     5  C    0.08760
     6  C    0.08320
     7  C    0.08860
     8  O   -0.70915
     9  C   -0.07435
    10  O   -0.73131
    11  O   -0.69913
    12  H    0.18965
    13  H    0.16919
    14  H    0.18443
    15  H    0.21889
    16  H    0.17829
    17  H    0.46023
    18  H    0.17336
    19  H    0.19000
    20  H    0.44981
    21  H    0.43658

NSC_1434
34
     1  N   -0.55116
     2  N   -0.52751
     3  N   -0.20354
     4  N   -0.24796
     5  C   -0.20250
     6  C   -0.19087
     7  C   -0.19355
     8  C   -0.19705
     9  C   -0.20288
    10  C    0.13962
    11  C    0.37446
    12  C   -0.21199
    13  C   -0.00437
    14  C    0.43659
    15  C    0.27702
    16  N   -0.58990
    17  C   -0.00156
    18  C   -0.58255
    19  C   -0.58080
    20  H    0.20210
    21  H    0.20591
    22  H    0.20493
    23  H    0.22472
    24  H    0.23654
    25  H    0.20769
    26  H    0.18983
    27  H    0.37919
    28  H    0.22360
    29  H    0.18539
    30  H    0.20693
    31  H    0.20172
    32  H    0.21100
    33  H    0.19498
    34  H    0.18596

NSC_841
23
     1  O   -0.62858
     2  O   -0.22644
     3  N    0.08292
     4  N    0.04704
     5  N   -0.32039
     6  C   -0.39127
     7  C   -0.01396
     8  C   -0.37545
     9  C   -0.37896
    10  C   -0.39128
    11  C   -0.37545
    12  C    0.69287
    13  H    0.21246
    14  H    0.20963
    15  H    0.23872
    16  H    0.18984
    17  H    0.21086
    18  H    0.20484
    19  H    0.18981
    20  H    0.20963
    21  H    0.21246
    22  H    0.18983
    23  H    0.21086

NSC_989
40
     1  C    0.16994
     2  C    0.16988
     3  C   -0.24197
     4  C   -0.25263
     5  C   -0.25725
     6  C   -0.23721
     7  C   -0.19932
     8  C   -0.20840
     9  C   -0.19818
    10  C   -0.20975
    11  C   -0.20446
    12  C   -0.20422
    13  N   -0.43811
    14  S    0.13785
    15  S    0.13699
    16  N   -0.43817
    17  C   -0.36732
    18  C   -0.34849
    19  C   -0.36728
    20  C   -0.34831
    21  H    0.19537
    22  H    0.20702
    23  H    0.20832
    24  H    0.19401
    25  H    0.20551
    26  H    0.21967
    27  H    0.20569
    28  H    0.21954
    29  H    0.18617
    30  H    0.19925
    31  H    0.18445
    32  H    0.19388
    33  H    0.18299
    34  H    0.17884
    35  H    0.19886
    36  H    0.18712
    37  H    0.18512
    38  H    0.19257
    39  H    0.17878
    40  H    0.18328

NSC_1216
28
     1  C    0.08853
     2  O   -0.71869
     3  C    0.02095
     4  O   -0.71133
     5  C    0.07792
     6  O   -0.72143
     7  C    0.09377
     8  O   -0.70985
     9  C    0.52515
    10  O   -0.50242
    11  C   -0.12741
    12  O   -0.69328
    13  C   -0.05157
    14  O   -0.71108
    15  H    0.21926
    16  H    0.41986
    17  H    0.20152
    18  H    0.45344
    19  H    0.20706
    20  H    0.42314
    21  H    0.20303
    22  H    0.43286
    23  H    0.19591
    24  H    0.17729
    25  H    0.44233
    26  H    0.14768
    27  H    0.17645
    28  H    0.44091

NSC_245
50
     1  C   -0.08642
     2  C   -0.20534
     3  C   -0.18588
     4  C   -0.18885
     5  C   -0.20233
     6  C   -0.21347
     7  C   -0.00920
     8  C   -0.17755
     9  C   -0.19152
    10  C   -0.01582
    11  C   -0.20366
    12  C   -0.22961
    13  C   -0.19862
    14  C   -0.21983
    15  C    0.00589
    16  C   -0.19381
    17  C   -0.19570
    18  C   -0.20364
    19  C   -0.19115
    20  C   -0.13442
    21  C   -0.17382
    22  C   -0.14723
    23  C   -0.19775
    24  C   -0.20027
    25  C   -0.17395
    26  C   -0.47878
    27  C    0.53738
    28  O   -0.53008
    29  H    0.20043
    30  H    0.20103
    31  H    0.20095
    32  H    0.20159
    33  H    0.22681
    34  H    0.23034
    35  H    0.20000
    36  H    0.19884
    37  H    0.20792
    38  H    0.19987
    39  H    0.21834
    40  H    0.20114
    41  H    0.19496
    42  H    0.19976
    43  H    0.19994
    44  H    0.20670
    45  H    0.22801
    46  H    0.20667
    47  H    0.20551
    48  H    0.20444
    49  H    0.23078
    50  H    0.24137

NSC_2764
20
     1  O   -0.56805
     2  N   -0.47397
     3  C   -0.21101
     4  C   -0.04693
     5  C   -0.20506
     6  C   -0.04625
     7  C    0.65127
     8  O   -0.62379
     9  C   -0.66314
    10  H    0.19094
    11  H    0.23798
    12  H    0.16124
    13  H    0.19350
    14  H    0.20636
    15  H    0.19081
    16  H    0.19162
    17  H    0.15995
    18  H    0.23500
    19  H    0.21212
    20  H    0.20741

NSC_2620
18
     1  O   -0.52947
     2  N   -0.58285
     3  H    0.42808
     4  O   -0.47593
     5  C    0.62221
     6  C   -0.08886
     7  C   -0.13696
     8  C   -0.17109
     9  C   -0.08821
    10  C   -0.16297
    11  C    0.09362
    12  C    0.61144
    13  N    0.45821
    14  O   -0.30721
    15  O   -0.37087
    16  H    0.23032
    17  H    0.22233
    18  H    0.24820

NSC_817
14
     1  S    0.04242
     2  S    0.04234
     3  C   -0.47693
     4  C   -0.22113
     5  C   -0.47696
     6  C   -0.57149
     7  H    0.19983
     8  H    0.22766
     9  H    0.20888
    10  H    0.22754
    11  H    0.20001
    12  H    0.20203
    13  H    0.19336
    14  H    0.20245

NSC_3058
14
     1  C   -0.17170
     2  C    0.05509
     3  C   -0.21394
     4  C    0.11550
     5  C   -0.18014
     6  C   -0.22950
     7  N   -0.22359
     8  N   -0.37441
     9  N   -0.02940
    10  H    0.40954
    11  H    0.21858
    12  H    0.20873
    13  H    0.20826
    14  H    0.20697

NSC_2158
30
     1  C   -0.37949
     2  C   -0.37192
     3  C   -0.19779
     4  C   -0.39015
     5  C   -0.37564
     6  C   -0.37057
     7  C   -0.37632
     8  C   -0.36995
     9  C   -0.46926
    10  C    0.78451
    11  O   -0.58669
    12  O   -0.69406
    13  H    0.18571
    14  H    0.19467
    15  H    0.18402
    16  H    0.19400
    17  H    0.19030
    18  H    0.18506
    19  H    0.19954
    20  H    0.19451
    21  H    0.18312
    22  H    0.19470
    23  H    0.18502
    24  H    0.18458
    25  H    0.18818
    26  H    0.20237
    27  H    0.20286
    28  H    0.22037
    29  H    0.22003
    30  H    0.48827

NSC_358
34
     1  C   -0.20601
     2  C   -0.18560
     3  C   -0.03981
     4  C   -0.20946
     5  C   -0.20466
     6  C   -0.18453
     7  C    0.12772
     8  O   -0.70225
     9  C   -0.48443
    10  C    0.78191
    11  O   -0.58574
    12  O   -0.56984
    13  C    0.31526
    14  C   -0.61843
    15  C   -0.61888
    16  C   -0.58560
    17  H    0.20179
    18  H    0.20353
    19  H    0.18483
    20  H    0.20370
    21  H    0.20362
    22  H    0.21027
    23  H    0.42824
    24  H    0.21817
    25  H    0.23118
    26  H    0.23588
    27  H    0.20258
    28  H    0.19637
    29  H    0.19632
    30  H    0.20229
    31  H    0.23814
    32  H    0.20356
    33  H    0.20624
    34  H    0.20367

NSC_1285
32
     1  C   -0.00710
     2  C   -0.20915
     3  C   -0.38918
     4  C   -0.21487
     5  C   -0.39607
     6  C   -0.20704
     7  C   -0.38100
     8  C   -0.59513
     9  C   -0.57593
    10  C   -0.38628
    11  C   -0.01694
    12  O   -0.72194
    13  H    0.19974
    14  H    0.20569
    15  H    0.18642
    16  H    0.19898
    17  H    0.19439
    18  H    0.20008
    19  H    0.19671
    20  H    0.20280
    21  H    0.19311
    22  H    0.20004
    23  H    0.19952
    24  H    0.19174
    25  H    0.19940
    26  H    0.19868
    27  H    0.19632
    28  H    0.19695
    29  H    0.20089
    30  H    0.14999
    31  H    0.15310
    32  H    0.43611

NSC_1684
30
     1  O   -0.52097
     2  O   -0.52525
     3  C    0.08893
     4  C    0.10247
     5  C    0.00183
     6  C    0.74045
     7  C    0.09691
     8  O   -0.68956
     9  C    0.08243
    10  O   -0.70843
    11  C    0.09018
    12  O   -0.67820
    13  O   -0.70622
    14  C   -0.05151
    15  O   -0.71155
    16  O   -0.70339
    17  H    0.18233
    18  H    0.18119
    19  H    0.18583
    20  H    0.19252
    21  H    0.42043
    22  H    0.16577
    23  H    0.44236
    24  H    0.22073
    25  H    0.41894
    26  H    0.46114
    27  H    0.17787
    28  H    0.14473
    29  H    0.43947
    30  H    0.45858

NSC_2261
20
     1  O   -0.71184
     2  C   -0.03654
     3  C   -0.05585
     4  O   -0.55258
     5  C   -0.04962
     6  C   -0.05133
     7  O   -0.54884
     8  C   -0.21563
     9  H    0.43716
    10  H    0.16430
    11  H    0.15601
    12  H    0.16108
    13  H    0.16220
    14  H    0.16223
    15  H    0.16203
    16  H    0.15812
    17  H    0.16649
    18  H    0.18587
    19  H    0.14995
    20  H    0.15677

NSC_2113
26
     1  C   -0.28272
     2  C   -0.21427
     3  C    0.27251
     4  C   -0.21427
     5  C    0.27251
     6  C   -0.28274
     7  O   -0.52124
     8  C   -0.04405
     9  C   -0.57785
    10  O   -0.52121
    11  C   -0.04404
    12  C   -0.57786
    13  H    0.21588
    14  H    0.21567
    15  H    0.21567
    16  H    0.21590
    17  H    0.16713
    18  H    0.16712
    19  H    0.20149
    20  H    0.19881
    21  H    0.20149
    22  H    0.16700
    23  H    0.16725
    24  H    0.19882
    25  H    0.20150
    26  H    0.20149

NSC_809
67
     1  O   -0.73253
     2  C   -0.02528
     3  C   -0.23023
     4  C   -0.03347
     5  O   -0.73989
     6  C   -0.38624
     7  C   -0.37123
     8  C   -0.36501
     9  C   -0.36686
    10  C   -0.36689
    11  C   -0.36704
    12  C   -0.36708
    13  C   -0.36706
    14  C   -0.36707
    15  C   -0.36708
    16  C   -0.36707
    17  C   -0.36709
    18  C   -0.36707
    19  C   -0.36725
    20  C   -0.36782
    21  C   -0.37258
    22  C   -0.36206
    23  C   -0.56706
    24  H    0.43994
    25  H    0.17330
    26  H    0.15272
    27  H    0.20548
    28  H    0.15368
    29  H    0.17988
    30  H    0.44409
    31  H    0.20820
    32  H    0.18790
    33  H    0.18305
    34  H    0.18510
    35  H    0.18654
    36  H    0.18328
    37  H    0.18368
    38  H    0.18323
    39  H    0.18399
    40  H    0.18367
    41  H    0.18346
    42  H    0.18339
    43  H    0.18366
    44  H    0.18360
    45  H    0.18352
    46  H    0.18348
    47  H    0.18359
    48  H    0.18358
    49  H    0.18355
    50  H    0.18353
    51  H    0.18359
    52  H    0.18359
    53  H    0.18360
    54  H    0.18357
    55  H    0.18366
    56  H    0.18366
    57  H    0.18372
    58  H    0.18371
    59  H    0.18400
    60  H    0.18401
    61  H    0.18374
    62  H    0.18373
    63  H    0.18327
    64  H    0.18326
    65  H    0.18721
    66  H    0.18720
    67  H    0.19231

NSC_1773
58
     1  C   -0.56704
     2  C   -0.36208
     3  C   -0.37262
     4  C   -0.36783
     5  C   -0.36735
     6  C   -0.36646
     7  C   -0.36919
     8  C   -0.36834
     9  C   -0.46905
    10  C    0.58062
    11  O   -0.54593
    12  C   -0.46906
    13  C   -0.36835
    14  C   -0.36917
    15  C   -0.36650
    16  C   -0.36734
    17  C   -0.36783
    18  C   -0.37262
    19  C   -0.36207
    20  C   -0.56704
    21  H    0.18714
    22  H    0.18713
    23  H    0.19254
    24  H    0.18353
    25  H    0.18353
    26  H    0.18362
    27  H    0.18361
    28  H    0.18464
    29  H    0.18463
    30  H    0.18347
    31  H    0.18347
    32  H    0.18580
    33  H    0.18581
    34  H    0.18166
    35  H    0.18167
    36  H    0.19876
    37  H    0.19877
    38  H    0.21143
    39  H    0.21143
    40  H    0.21143
    41  H    0.21143
    42  H    0.19876
    43  H    0.19877
    44  H    0.18166
    45  H    0.18166
    46  H    0.18581
    47  H    0.18582
    48  H    0.18346
    49  H    0.18347
    50  H    0.18463
    51  H    0.18463
    52  H    0.18362
    53  H    0.18361
    54  H    0.18353
    55  H    0.18353
    56  H    0.19254
    57  H    0.18714
    58  H    0.18713

NSC_158
23
     1  C   -0.12959
     2  C   -0.24331
     3  C   -0.07663
     4  C   -0.17296
     5  C    0.30152
     6  C   -0.24654
     7  O   -0.69633
     8  C   -0.08022
     9  C   -0.12955
    10  C   -0.59755
    11  C    0.71824
    12  O   -0.58277
    13  O   -0.66989
    14  H    0.20368
    15  H    0.21158
    16  H    0.20152
    17  H    0.21094
    18  H    0.45491
    19  H    0.20468
    20  H    0.22422
    21  H    0.20735
    22  H    0.20727
    23  H    0.47942

NSC_3120
20
     1  C    0.08149
     2  C   -0.05154
     3  C   -0.15236
     4  C   -0.12299
     5  C   -0.18783
     6  C   -0.12393
     7  N    0.46919
     8  O   -0.35588
     9  O   -0.33122
    10  C    0.76831
    11  O   -0.53897
    12  O   -0.68171
    13  C    0.76129
    14  O   -0.54652
    15  O   -0.69169
    16  H    0.24565
    17  H    0.21975
    18  H    0.23599
    19  H    0.49933
    20  H    0.50364

NSC_9
16
     1  C    0.19448
     2  C    0.19443
     3  N   -0.15751
     4  N   -0.15749
     5  C   -0.63538
     6  C   -0.63537
     7  O   -0.54642
     8  O   -0.54645
     9  H    0.22939
    10  H    0.22126
    11  H    0.22130
    12  H    0.22939
    13  H    0.22128
    14  H    0.22127
    15  H    0.47291
    16  H    0.47291

NSC_2298
16
     1  C    0.77798
     2  O   -0.58772
     3  C   -0.65766
     4  O   -0.53071
     5  C   -0.13093
     6  C    0.53111
     7  O   -0.49784
     8  C   -0.66794
     9  H    0.22859
    10  H    0.22507
    11  H    0.22494
    12  H    0.20836
    13  H    0.20823
    14  H    0.21793
    15  H    0.21792
    16  H    0.23267

NSC_1327
20
     1  C   -0.13497
     2  C   -0.14029
     3  C   -0.13278
     4  C    0.05952
     5  C   -0.19360
     6  C   -0.16144
     7  C    0.75576
     8  O   -0.57672
     9  O   -0.53633
    10  N    0.46937
    11  O   -0.36213
    12  O   -0.35595
    13  C   -0.21325
    14  H    0.26530
    15  H    0.23051
    16  H    0.21654
    17  H    0.24053
    18  H    0.19272
    19  H    0.18860
    20  H    0.18860

NSC_609
21
     1  C    0.09191
     2  C   -0.13162
     3  C    0.29440
     4  C   -0.26462
     5  C   -0.17395
     6  C   -0.16647
     7  C    0.75805
     8  O   -0.55443
     9  O   -0.69248
    10  N    0.46951
    11  O   -0.32222
    12  O   -0.32278
    13  O   -0.48484
    14  C   -0.22235
    15  H    0.22579
    16  H    0.23355
    17  H    0.21337
    18  H    0.50198
    19  H    0.17203
    20  H    0.17201
    21  H    0.20319

NSC_178
17
     1  N   -0.41139
     2  C    0.07093
     3  C   -0.11698
     4  C   -0.10195
     5  C   -0.18455
     6  C    0.05041
     7  C    0.75925
     8  O   -0.52687
     9  O   -0.68965
    10  C    0.75143
    11  O   -0.53925
    12  O   -0.69359
    13  H    0.20604
    14  H    0.23275
    15  H    0.19630
    16  H    0.49641
    17  H    0.50071

NSC_351
38
     1  C   -0.00376
     2  C   -0.21365
     3  C   -0.03282
     4  C   -0.00397
     5  C   -0.00382
     6  C   -0.02763
     7  C   -0.59286
     8  C   -0.59286
     9  C   -0.59295
    10  C   -0.40563
    11  C   -0.18665
    12  N   -0.47812
    13  C   -0.38229
    14  C   -0.37369
    15  C   -0.58799
    16  H    0.19507
    17  H    0.20673
    18  H    0.20231
    19  H    0.20457
    20  H    0.20663
    21  H    0.20512
    22  H    0.19880
    23  H    0.20699
    24  H    0.20471
    25  H    0.19926
    26  H    0.20999
    27  H    0.20026
    28  H    0.15740
    29  H    0.19636
    30  H    0.19559
    31  H    0.19155
    32  H    0.15256
    33  H    0.15278
    34  H    0.19152
    35  H    0.19218
    36  H    0.20749
    37  H    0.19880
    38  H    0.20203

NSC_2474
29
     1  C   -0.19718
     2  C    0.14472
     3  C   -0.19023
     4  C   -0.22500
     5  C   -0.20786
     6  C   -0.19516
     7  N   -0.59830
     8  C    0.86386
     9  O   -0.59518
    10  O   -0.35916
    11  N   -0.15998
    12  C    0.25184
    13  C   -0.40778
    14  C   -0.55915
    15  C   -0.65591
    16  H    0.23776
    17  H    0.20533
    18  H    0.20147
    19  H    0.20169
    20  H    0.20371
    21  H    0.39381
    22  H    0.19594
    23  H    0.21912
    24  H    0.20348
    25  H    0.18529
    26  H    0.19720
    27  H    0.21935
    28  H    0.21343
    29  H    0.21290

NSC_1953
38
     1  O   -0.57456
     2  O   -0.60580
     3  C    0.39392
     4  C    0.06785
     5  C    0.07957
     6  C    0.11360
     7  C    0.08069
     8  C    0.38744
     9  C   -0.05642
    10  C   -0.18787
    11  C   -0.19654
    12  C   -0.19821
    13  C   -0.19356
    14  C   -0.18653
    15  O   -0.56313
    16  C   -0.04715
    17  O   -0.73538
    18  O   -0.74623
    19  O   -0.57730
    20  C   -0.22318
    21  H    0.15420
    22  H    0.20545
    23  H    0.18517
    24  H    0.19124
    25  H    0.18888
    26  H    0.16714
    27  H    0.20693
    28  H    0.20183
    29  H    0.20066
    30  H    0.20191
    31  H    0.23091
    32  H    0.19989
    33  H    0.16518
    34  H    0.46594
    35  H    0.47009
    36  H    0.18670
    37  H    0.18741
    38  H    0.15922

NSC_231
29
     1  N   -0.45400
     2  C   -0.13258
     3  C   -0.25521
     4  C   -0.15780
     5  C   -0.14701
     6  C    0.20018
     7  C   -0.26141
     8  C    0.05303
     9  C   -0.23157
    10  C   -0.16904
    11  C   -0.20628
    12  C    0.16279
    13  N   -0.75625
    14  C    0.47265
    15  O   -0.57540
    16  C   -0.23582
    17  C   -0.14104
    18  H    0.22739
    19  H    0.20075
    20  H    0.20532
    21  H    0.20000
    22  H    0.18933
    23  H    0.20710
    24  H    0.20903
    25  H    0.21127
    26  H    0.37291
    27  H    0.37321
    28  H    0.21598
    29  H    0.22248

NSC_2154
24
     1  C   -0.23855
     2  C   -0.19185
     3  C    0.17089
     4  C   -0.26584
     5  C   -0.05432
     6  C   -0.18794
     7  C   -0.58044
     8  N   -0.60371
     9  C   -0.19880
    10  C   -0.02859
    11  O   -0.72181
    12  H    0.19626
    13  H    0.19737
    14  H    0.20208
    15  H    0.19674
    16  H    0.20029
    17  H    0.19829
    18  H    0.19807
    19  H    0.37817
    20  H    0.18903
    21  H    0.18431
    22  H    0.16401
    23  H    0.15467
    24  H    0.44169

NSC_1355
44
     1  C    0.39613
     2  C    0.40270
     3  C    0.06145
     4  O   -0.58833
     5  C    0.07312
     6  O   -0.59429
     7  C    0.07969
     8  O   -0.57558
     9  C   -0.04644
    10  O   -0.56599
    11  C   -0.03072
    12  O   -0.72016
    13  C   -0.09136
    14  C   -0.22510
    15  C   -0.18951
    16  C   -0.19214
    17  C   -0.18710
    18  C   -0.22477
    19  C   -0.05537
    20  C   -0.18701
    21  C   -0.19507
    22  C   -0.19809
    23  C   -0.19392
    24  C   -0.18942
    25  H    0.15835
    26  H    0.21242
    27  H    0.21241
    28  H    0.17920
    29  H    0.21195
    30  H    0.16753
    31  H    0.19852
    32  H    0.16251
    33  H    0.17798
    34  H    0.44267
    35  H    0.21928
    36  H    0.20548
    37  H    0.20399
    38  H    0.20668
    39  H    0.23942
    40  H    0.20844
    41  H    0.20261
    42  H    0.20123
    43  H    0.20159
    44  H    0.22504

NSC_1104
35
     1  O   -0.73407
     2  C   -0.03044
     3  C   -0.21588
     4  C   -0.57162
     5  C   -0.40097
     6  C   -0.04098
     7  C   -0.59459
     8  C   -0.05135
     9  O   -0.58935
    10  C   -0.02584
    11  C   -0.58129
    12  C   -0.02669
    13  O   -0.73534
    14  H    0.43908
    15  H    0.14976
    16  H    0.17274
    17  H    0.19382
    18  H    0.18577
    19  H    0.19130
    20  H    0.21308
    21  H    0.21978
    22  H    0.19286
    23  H    0.19003
    24  H    0.20263
    25  H    0.21813
    26  H    0.16281
    27  H    0.18592
    28  H    0.15419
    29  H    0.15659
    30  H    0.19671
    31  H    0.19846
    32  H    0.19861
    33  H    0.15493
    34  H    0.17693
    35  H    0.44425

NSC_2469
30
     1  N   -0.76981
     2  C    0.65522
     3  O   -0.60165
     4  C   -0.46702
     5  C   -0.10762
     6  C    0.76417
     7  O   -0.57268
     8  O   -0.70942
     9  N   -0.63861
    10  C   -0.19964
    11  C   -0.01853
    12  C   -0.21360
    13  C   -0.19497
    14  C   -0.20725
    15  C   -0.19232
    16  C   -0.18894
    17  H    0.38965
    18  H    0.36931
    19  H    0.22039
    20  H    0.21960
    21  H    0.24001
    22  H    0.49889
    23  H    0.35202
    24  H    0.20660
    25  H    0.15762
    26  H    0.19662
    27  H    0.19886
    28  H    0.19943
    29  H    0.20037
    30  H    0.21332

NSC_468
38
     1  C    0.79228
     2  O   -0.70003
     3  O   -0.58520
     4  C   -0.10737
     5  C   -0.57593
     6  C   -0.57602
     7  C   -0.37896
     8  C   -0.37900
     9  C   -0.36310
    10  C   -0.36693
    11  C   -0.36765
    12  C   -0.37263
    13  C   -0.36211
    14  C   -0.56706
    15  H    0.49020
    16  H    0.19971
    17  H    0.21091
    18  H    0.20137
    19  H    0.19966
    20  H    0.20131
    21  H    0.21091
    22  H    0.20634
    23  H    0.20647
    24  H    0.18589
    25  H    0.18589
    26  H    0.18623
    27  H    0.18623
    28  H    0.18364
    29  H    0.18365
    30  H    0.18482
    31  H    0.18483
    32  H    0.18371
    33  H    0.18371
    34  H    0.18359
    35  H    0.18359
    36  H    0.18720
    37  H    0.19265
    38  H    0.18720

NSC_3104
25
     1  C   -0.20343
     2  C   -0.18042
     3  C    0.15313
     4  C   -0.05224
     5  C   -0.19882
     6  C   -0.19726
     7  C   -0.06231
     8  C   -0.20443
     9  C   -0.16685
    10  C   -0.17211
    11  C    0.65072
    12  O   -0.60187
    13  N   -0.59793
    14  C   -0.65591
    15  H    0.20006
    16  H    0.20000
    17  H    0.20110
    18  H    0.23681
    19  H    0.20110
    20  H    0.20510
    21  H    0.20225
    22  H    0.38687
    23  H    0.21107
    24  H    0.21156
    25  H    0.23383

NSC_1139
27
     1  C   -0.05250
     2  C   -0.19053
     3  C    0.26815
     4  C   -0.28803
     5  C   -0.21064
     6  C   -0.18662
     7  C   -0.42486
     8  C    0.01237
     9  N   -0.82282
    10  C   -0.57857
    11  O   -0.52054
    12  C   -0.22283
    13  H    0.20498
    14  H    0.21285
    15  H    0.20192
    16  H    0.20283
    17  H    0.21061
    18  H    0.20149
    19  H    0.18453
    20  H    0.33927
    21  H    0.33532
    22  H    0.18548
    23  H    0.19256
    24  H    0.20894
    25  H    0.17130
    26  H    0.17242
    27  H    0.19290

NSC_2080
66
     1  O   -0.59878
     2  C    0.07198
     3  C    0.10818
     4  C    0.06245
     5  C    0.55508
     6  O   -0.59668
     7  O   -0.61275
     8  C    0.38789
     9  C    0.07397
    10  C    0.09792
    11  C    0.09298
    12  C    0.05431
    13  O   -0.57360
    14  H    0.17903
    15  O   -0.72282
    16  O   -0.69837
    17  O   -0.73605
    18  O   -0.72074
    19  C   -0.05635
    20  O   -0.71161
    21  C   -0.08855
    22  O   -0.70273
    23  O   -0.56511
    24  C    0.36014
    25  C    0.08485
    26  C    0.09340
    27  C    0.10162
    28  C    0.05816
    29  O   -0.72376
    30  O   -0.71668
    31  O   -0.74926
    32  C   -0.03190
    33  O   -0.73713
    34  C   -0.02901
    35  O   -0.72452
    36  H    0.19265
    37  H    0.19374
    38  H    0.24120
    39  H    0.16924
    40  H    0.19820
    41  H    0.17858
    42  H    0.22834
    43  H    0.46002
    44  H    0.43815
    45  H    0.44738
    46  H    0.44440
    47  H    0.15311
    48  H    0.18322
    49  H    0.44200
    50  H    0.19439
    51  H    0.18733
    52  H    0.45161
    53  H    0.23091
    54  H    0.18580
    55  H    0.16815
    56  H    0.17074
    57  H    0.22494
    58  H    0.44338
    59  H    0.45924
    60  H    0.45885
    61  H    0.18681
    62  H    0.15779
    63  H    0.44209
    64  H    0.18626
    65  H    0.15647
    66  H    0.43947

NSC_638
55
     1  O   -0.54783
     2  C    0.09387
     3  C    0.09340
     4  C   -0.40976
     5  C   -0.36830
     6  C   -0.36794
     7  C   -0.36729
     8  C   -0.36788
     9  C   -0.37263
    10  C   -0.36215
    11  C   -0.56704
    12  C   -0.40970
    13  C   -0.36837
    14  C   -0.36804
    15  C   -0.36641
    16  C   -0.37154
    17  C   -0.36571
    18  C   -0.47146
    19  C    0.78360
    20  O   -0.58559
    21  O   -0.69412
    22  H    0.17840
    23  H    0.17877
    24  H    0.19251
    25  H    0.20754
    26  H    0.19157
    27  H    0.18228
    28  H    0.18395
    29  H    0.18622
    30  H    0.18594
    31  H    0.18427
    32  H    0.18394
    33  H    0.18479
    34  H    0.18438
    35  H    0.18375
    36  H    0.18322
    37  H    0.18362
    38  H    0.18752
    39  H    0.18720
    40  H    0.19264
    41  H    0.19244
    42  H    0.20737
    43  H    0.19226
    44  H    0.18305
    45  H    0.18408
    46  H    0.18627
    47  H    0.18845
    48  H    0.18683
    49  H    0.18320
    50  H    0.18403
    51  H    0.20150
    52  H    0.20091
    53  H    0.21957
    54  H    0.21994
    55  H    0.48848

NSC_2415
32
     1  C   -0.17039
     2  C   -0.29615
     3  C   -0.05782
     4  C   -0.17770
     5  C    0.29139
     6  C   -0.22819
     7  O   -0.49935
     8  C   -0.22465
     9  C   -0.05027
    10  O   -0.56464
    11  C   -0.03194
    12  C   -0.38442
    13  C   -0.36935
    14  C   -0.56479
    15  H    0.20289
    16  H    0.21273
    17  H    0.20495
    18  H    0.21653
    19  H    0.17031
    20  H    0.16912
    21  H    0.19171
    22  H    0.16079
    23  H    0.16036
    24  H    0.15413
    25  H    0.15377
    26  H    0.19488
    27  H    0.19527
    28  H    0.18401
    29  H    0.18380
    30  H    0.18948
    31  H    0.18968
    32  H    0.19389

NSC_1588
14
     1  C    0.24849
     2  C   -0.28031
     3  C    0.07775
     4  C    0.67054
     5  N   -0.49147
     6  N   -0.47899
     7  O   -0.67188
     8  C   -0.60054
     9  H    0.21234
    10  H    0.19634
    11  H    0.46736
    12  H    0.22124
    13  H    0.20442
    14  H    0.22471

NSC_1185
28
     1  N   -0.81410
     2  C   -0.21269
     3  C    0.48923
     4  C   -0.62755
     5  O   -0.74848
     6  N   -0.56116
     7  C   -0.19423
     8  C   -0.56209
     9  C   -0.20264
    10  C   -0.56834
    11  H    0.33371
    12  H    0.33734
    13  H    0.16554
    14  H    0.18664
    15  H    0.20705
    16  H    0.19942
    17  H    0.23812
    18  H    0.44367
    19  H    0.18630
    20  H    0.16648
    21  H    0.18954
    22  H    0.19438
    23  H    0.19501
    24  H    0.16283
    25  H    0.21482
    26  H    0.20393
    27  H    0.18071
    28  H    0.19658

NSC_33
29
     1  C   -0.20438
     2  C   -0.18599
     3  C   -0.03825
     4  C   -0.20537
     5  C   -0.20977
     6  C   -0.18401
     7  C   -0.20471
     8  C   -0.18597
     9  C   -0.03787
    10  C   -0.20909
    11  C   -0.20534
    12  C   -0.18390
    13  C    0.28245
    14  C   -0.56777
    15  O   -0.73110
    16  H    0.19788
    17  H    0.20216
    18  H    0.20219
    19  H    0.19951
    20  H    0.20221
    21  H    0.19751
    22  H    0.20223
    23  H    0.19861
    24  H    0.20226
    25  H    0.20227
    26  H    0.21362
    27  H    0.21351
    28  H    0.19558
    29  H    0.44153

NSC_1066
19
     1  C   -0.17497
     2  C   -0.38189
     3  C   -0.19226
     4  C   -0.38055
     5  C   -0.38029
     6  N   -0.46483
     7  O   -0.60648
     8  C    0.47902
     9  H    0.19940
    10  H    0.18028
    11  H    0.19982
    12  H    0.19251
    13  H    0.18040
    14  H    0.23790
    15  H    0.18453
    16  H    0.20054
    17  H    0.19423
    18  H    0.20132
    19  H    0.13133

NSC_2393
68
     1  C   -0.03297
     2  C   -0.58305
     3  O   -0.55331
     4  C    0.78610
     5  O   -0.59266
     6  C   -0.46387
     7  C   -0.36540
     8  C   -0.37102
     9  C   -0.36637
    10  C   -0.36716
    11  C   -0.36714
    12  C   -0.36714
    13  C   -0.36713
    14  C   -0.36709
    15  C   -0.36713
    16  C   -0.36715
    17  C   -0.36715
    18  C   -0.36638
    19  C   -0.37103
    20  C   -0.36540
    21  C   -0.46388
    22  C    0.78611
    23  O   -0.59260
    24  O   -0.55334
    25  C   -0.03299
    26  C   -0.58307
    27  H    0.18096
    28  H    0.18097
    29  H    0.20087
    30  H    0.20086
    31  H    0.20337
    32  H    0.21733
    33  H    0.21734
    34  H    0.20033
    35  H    0.20034
    36  H    0.18292
    37  H    0.18292
    38  H    0.18603
    39  H    0.18603
    40  H    0.18373
    41  H    0.18372
    42  H    0.18422
    43  H    0.18423
    44  H    0.18367
    45  H    0.18367
    46  H    0.18379
    47  H    0.18378
    48  H    0.18378
    49  H    0.18378
    50  H    0.18367
    51  H    0.18367
    52  H    0.18422
    53  H    0.18423
    54  H    0.18373
    55  H    0.18372
    56  H    0.18604
    57  H    0.18604
    58  H    0.18293
    59  H    0.18293
    60  H    0.20033
    61  H    0.20033
    62  H    0.21734
    63  H    0.21734
    64  H    0.18096
    65  H    0.18096
    66  H    0.20338
    67  H    0.20087
    68  H    0.20087

NSC_460
20
     1  N   -0.49073
     2  C    0.23926
     3  C   -0.26387
     4  C    0.03394
     5  C    0.23934
     6  C   -0.26379
     7  C   -0.59488
     8  C   -0.58905
     9  C   -0.59489
    10  H    0.20236
    11  H    0.20236
    12  H    0.21095
    13  H    0.19806
    14  H    0.21841
    15  H    0.21342
    16  H    0.20577
    17  H    0.20587
    18  H    0.21099
    19  H    0.19800
    20  H    0.21846

NSC_1582
30
     1  N   -0.55234
     2  N   -0.57368
     3  O   -0.52380
     4  H    0.38945
     5  N   -0.27503
     6  N   -0.19790
     7  C    0.53852
     8  C   -0.04179
     9  C    0.43814
    10  C   -0.17015
    11  C   -0.15924
    12  C    0.12487
    13  C   -0.14821
    14  C   -0.19908
    15  C   -0.16516
    16  C    0.59723
    17  N   -0.75211
    18  N   -0.73942
    19  C    0.75659
    20  O   -0.58721
    21  O   -0.69971
    22  H    0.22830
    23  H    0.23090
    24  H    0.21300
    25  H    0.21824
    26  H    0.40970
    27  H    0.36564
    28  H    0.37064
    29  H    0.41119
    30  H    0.49240

NSC_794
44
     1  N   -0.44701
     2  C   -0.17349
     3  C   -0.20093
     4  C   -0.19733
     5  C   -0.14772
     6  C   -0.17500
     7  C   -0.13435
     8  C   -0.14779
     9  C   -0.19731
    10  C   -0.13431
    11  C   -0.17348
    12  C   -0.17501
    13  C   -0.20094
    14  C   -0.16937
    15  C    0.03829
    16  C    0.00929
    17  C   -0.27193
    18  C    0.04230
    19  C    0.54636
    20  O   -0.53436
    21  C   -0.47155
    22  C   -0.21271
    23  C   -0.47158
    24  C    0.54640
    25  O   -0.53434
    26  H    0.20478
    27  H    0.20512
    28  H    0.20732
    29  H    0.22815
    30  H    0.20411
    31  H    0.22814
    32  H    0.20732
    33  H    0.20477
    34  H    0.20411
    35  H    0.20511
    36  H    0.21482
    37  H    0.18476
    38  H    0.19241
    39  H    0.18176
    40  H    0.22236
    41  H    0.22048
    42  H    0.22949
    43  H    0.22237
    44  H    0.22048

NSC_2831
26
     1  C   -0.19144
     2  C   -0.12507
     3  C   -0.23883
     4  C    0.30669
     5  C   -0.14709
     6  C   -0.23548
     7  C   -0.17375
     8  C   -0.13859
     9  C   -0.24071
    10  C   -0.14147
    11  C    0.31191
    12  C   -0.23706
    13  O   -0.69323
    14  C    0.50450
    15  O   -0.54433
    16  O   -0.69434
    17  H    0.21818
    18  H    0.21552
    19  H    0.22409
    20  H    0.21732
    21  H    0.22227
    22  H    0.21535
    23  H    0.22926
    24  H    0.21689
    25  H    0.45962
    26  H    0.45981

NSC_1763
39
     1  C   -0.12719
     2  C   -0.13886
     3  C   -0.01699
     4  C   -0.18915
     5  C   -0.17940
     6  C   -0.31822
     7  C   -0.09662
     8  C   -0.19580
     9  C    0.35787
    10  C   -0.17191
    11  C    0.52975
    12  O   -0.57734
    13  C   -0.46474
    14  C   -0.46071
    15  C    0.78734
    16  O   -0.60141
    17  O   -0.55024
    18  C   -0.03271
    19  C   -0.58304
    20  O   -0.49265
    21  C   -0.22358
    22  H    0.21112
    23  H    0.25878
    24  H    0.20123
    25  H    0.21547
    26  H    0.20114
    27  H    0.21894
    28  H    0.22989
    29  H    0.22830
    30  H    0.23423
    31  H    0.23407
    32  H    0.18087
    33  H    0.18081
    34  H    0.20172
    35  H    0.20174
    36  H    0.20341
    37  H    0.17441
    38  H    0.17434
    39  H    0.19514

NSC_572
35
     1  C   -0.14997
     2  C   -0.11160
     3  C   -0.18357
     4  C   -0.15717
     5  C    0.07866
     6  C   -0.18346
     7  N    0.46744
     8  O   -0.35993
     9  O   -0.35916
    10  C    0.75931
    11  O   -0.58174
    12  O   -0.56099
    13  C    0.13238
    14  C   -0.58867
    15  C   -0.40595
    16  C   -0.18584
    17  C   -0.58200
    18  C   -0.57146
    19  H    0.23985
    20  H    0.24357
    21  H    0.23301
    22  H    0.24196
    23  H    0.20339
    24  H    0.20553
    25  H    0.20981
    26  H    0.19929
    27  H    0.20382
    28  H    0.20272
    29  H    0.19816
    30  H    0.20056
    31  H    0.19358
    32  H    0.18903
    33  H    0.18826
    34  H    0.19489
    35  H    0.19629

NSC_3122
18
     1  C   -0.28511
     2  C    0.24506
     3  C   -0.22856
     4  C    0.14714
     5  C   -0.20328
     6  C   -0.24961
     7  O   -0.51986
     8  C   -0.21972
     9  N   -0.77521
    10  H    0.21041
    11  H    0.19836
    12  H    0.19914
    13  H    0.19873
    14  H    0.17096
    15  H    0.18921
    16  H    0.17118
    17  H    0.36871
    18  H    0.38245

NSC_230
35
     1  C   -0.02508
     2  C   -0.06218
     3  C   -0.21276
     4  C   -0.19155
     5  C   -0.19481
     6  C   -0.18414
     7  C   -0.04780
     8  C   -0.19590
     9  C   -0.18013
    10  C   -0.17145
    11  C    0.30639
    12  C   -0.58936
    13  O   -0.73223
    14  C   -0.44157
    15  C    0.01043
    16  C   -0.60004
    17  C   -0.37182
    18  H    0.20985
    19  H    0.19595
    20  H    0.20199
    21  H    0.20218
    22  H    0.20250
    23  H    0.20266
    24  H    0.20330
    25  H    0.21681
    26  H    0.21517
    27  H    0.20047
    28  H    0.43926
    29  H    0.20791
    30  H    0.21527
    31  H    0.20469
    32  H    0.20048
    33  H    0.20439
    34  H    0.17934
    35  H    0.18177

NSC_1812
12
     1  N   -0.77432
     2  C    0.62819
     3  O   -0.55198
     4  C   -0.57645
     5  C    0.76400
     6  O   -0.51845
     7  O   -0.70136
     8  H    0.36561
     9  H    0.39238
    10  H    0.24017
    11  H    0.24020
    12  H    0.49201

NSC_891
32
     1  C   -0.09714
     2  C   -0.57038
     3  C   -0.57152
     4  C   -0.57153
     5  C    0.78911
     6  O   -0.59029
     7  O   -0.56326
     8  C   -0.04581
     9  C   -0.02095
    10  C   -0.58073
    11  C   -0.58576
    12  C   -0.58574
    13  H    0.19309
    14  H    0.20895
    15  H    0.20895
    16  H    0.19937
    17  H    0.19961
    18  H    0.20606
    19  H    0.20607
    20  H    0.19961
    21  H    0.19938
    22  H    0.18906
    23  H    0.18906
    24  H    0.20421
    25  H    0.19668
    26  H    0.19667
    27  H    0.19591
    28  H    0.19252
    29  H    0.21020
    30  H    0.19590
    31  H    0.21019
    32  H    0.19251

NSC_3150
41
     1  O   -0.56843
     2  N   -0.46848
     3  C   -0.20427
     4  C   -0.04602
     5  C   -0.21108
     6  C   -0.04670
     7  C    0.66038
     8  O   -0.63095
     9  C   -0.47099
    10  C   -0.36128
    11  C   -0.37067
    12  C   -0.36622
    13  C   -0.36783
    14  C   -0.37255
    15  C   -0.36214
    16  C   -0.56701
    17  H    0.20805
    18  H    0.19049
    19  H    0.19129
    20  H    0.15991
    21  H    0.19055
    22  H    0.23722
    23  H    0.16090
    24  H    0.19302
    25  H    0.20897
    26  H    0.20459
    27  H    0.20187
    28  H    0.20274
    29  H    0.18162
    30  H    0.18026
    31  H    0.18622
    32  H    0.18647
    33  H    0.18364
    34  H    0.18390
    35  H    0.18444
    36  H    0.18457
    37  H    0.18309
    38  H    0.18300
    39  H    0.18750
    40  H    0.18757
    41  H    0.19231

NSC_280
64
     1  N   -0.45990
     2  C    0.21824
     3  C   -0.06313
     4  C   -0.10754
     5  C   -0.20083
     6  C   -0.19422
     7  C   -0.40090
     8  C   -0.36912
     9  C   -0.20112
    10  C    0.16236
    11  C    0.23078
    12  C   -0.37375
    13  C   -0.16634
    14  C   -0.39932
    15  N   -0.64623
    16  C   -0.17697
    17  C   -0.37549
    18  C   -0.19471
    19  N   -0.49877
    20  C   -0.18989
    21  C   -0.37684
    22  C   -0.36526
    23  C   -0.56528
    24  C   -0.18940
    25  C   -0.37602
    26  C   -0.36543
    27  C   -0.56522
    28  H    0.18814
    29  H    0.20203
    30  H    0.19634
    31  H    0.22716
    32  H    0.19682
    33  H    0.18744
    34  H    0.20395
    35  H    0.18543
    36  H    0.19757
    37  H    0.21652
    38  H    0.20718
    39  H    0.21891
    40  H    0.34662
    41  H    0.19209
    42  H    0.16952
    43  H    0.17931
    44  H    0.21221
    45  H    0.19456
    46  H    0.15541
    47  H    0.15713
    48  H    0.19121
    49  H    0.19883
    50  H    0.18274
    51  H    0.18411
    52  H    0.18411
    53  H    0.18902
    54  H    0.18775
    55  H    0.19365
    56  H    0.15815
    57  H    0.18624
    58  H    0.19906
    59  H    0.18323
    60  H    0.18378
    61  H    0.18334
    62  H    0.19345
    63  H    0.18925
    64  H    0.18801

NSC_3038
31
     1  C   -0.16538
     2  C   -0.19240
     3  C   -0.05010
     4  C   -0.19275
     5  C   -0.18749
     6  C   -0.19561
     7  C   -0.14592
     8  C   -0.03533
     9  C   -0.17771
    10  C    0.07699
    11  C   -0.18751
    12  C   -0.18725
    13  N    0.47252
    14  O   -0.36476
    15  O   -0.35938
    16  C   -0.10873
    17  C   -0.13031
    18  C    0.73446
    19  O   -0.56027
    20  O   -0.69966
    21  H    0.20916
    22  H    0.20458
    23  H    0.20269
    24  H    0.20634
    25  H    0.20391
    26  H    0.21894
    27  H    0.21014
    28  H    0.21178
    29  H    0.23849
    30  H    0.25238
    31  H    0.49820

NSC_588
27
     1  N   -0.39663
     2  C    0.09443
     3  C    0.14154
     4  C   -0.25515
     5  C   -0.10283
     6  C    0.26142
     7  C   -0.15529
     8  C    0.06783
     9  C   -0.22262
    10  C    0.31093
    11  O   -0.49016
    12  C   -0.22464
    13  N    0.46298
    14  O   -0.39415
    15  O   -0.31232
    16  O   -0.53294
    17  C   -0.21588
    18  H    0.25570
    19  H    0.22571
    20  H    0.19207
    21  H    0.21062
    22  H    0.20013
    23  H    0.17171
    24  H    0.17498
    25  H    0.16408
    26  H    0.17605
    27  H    0.19242

NSC_1648
30
     1  N   -0.54121
     2  N   -0.51771
     3  N   -0.20439
     4  N   -0.23954
     5  C   -0.20177
     6  C   -0.19057
     7  C   -0.19137
     8  C   -0.19645
     9  C   -0.20397
    10  C    0.13876
    11  C    0.44540
    12  C    0.38360
    13  C   -0.20182
    14  C    0.12875
    15  C    0.00528
    16  C   -0.59678
    17  S    0.25274
    18  C   -0.68051
    19  H    0.20285
    20  H    0.20610
    21  H    0.20554
    22  H    0.22585
    23  H    0.23405
    24  H    0.22506
    25  H    0.21765
    26  H    0.21739
    27  H    0.21482
    28  H    0.22064
    29  H    0.22048
    30  H    0.22111

NSC_660
14
     1  C    0.50762
     2  O   -0.51102
     3  N   -0.13051
     4  C    0.14161
     5  C   -0.65616
     6  O   -0.53764
     7  C   -0.63916
     8  H    0.22501
     9  H    0.22506
    10  H    0.22042
    11  H    0.47493
    12  H    0.23062
    13  H    0.22463
    14  H    0.22459

NSC_1666
92
     1  O   -0.58414
     2  O   -0.55341
     3  C    0.08219
     4  C    0.07474
     5  C    0.09380
     6  C    0.06056
     7  C    0.39567
     8  O   -0.53948
     9  C    0.77865
    10  O   -0.59424
    11  C   -0.65420
    12  C    0.77851
    13  O   -0.58040
    14  C   -0.65861
    15  O   -0.54983
    16  C   -0.05158
    17  O   -0.54577
    18  C    0.77755
    19  O   -0.57861
    20  C   -0.65637
    21  O   -0.54762
    22  C    0.78608
    23  O   -0.57412
    24  C   -0.65268
    25  C    0.09108
    26  O   -0.54927
    27  C    0.79459
    28  O   -0.59061
    29  C   -0.65539
    30  C    0.08656
    31  O   -0.55141
    32  C    0.77668
    33  O   -0.58517
    34  C   -0.65421
    35  C    0.08119
    36  O   -0.57471
    37  C    0.76631
    38  O   -0.55905
    39  C   -0.65609
    40  C    0.08189
    41  C   -0.05728
    42  O   -0.54452
    43  C    0.77849
    44  O   -0.58299
    45  C   -0.65807
    46  C   -0.06037
    47  O   -0.54943
    48  C    0.77882
    49  O   -0.58118
    50  C   -0.65709
    51  H    0.18786
    52  H    0.23458
    53  H    0.23615
    54  H    0.25088
    55  H    0.16287
    56  H    0.22408
    57  H    0.23202
    58  H    0.22678
    59  H    0.23047
    60  H    0.22568
    61  H    0.22151
    62  H    0.21496
    63  H    0.19968
    64  H    0.23230
    65  H    0.22592
    66  H    0.22412
    67  H    0.23011
    68  H    0.21282
    69  H    0.22929
    70  H    0.24050
    71  H    0.22275
    72  H    0.21840
    73  H    0.22813
    74  H    0.22299
    75  H    0.23149
    76  H    0.23320
    77  H    0.22978
    78  H    0.23655
    79  H    0.21593
    80  H    0.22935
    81  H    0.23406
    82  H    0.21856
    83  H    0.19738
    84  H    0.19615
    85  H    0.23009
    86  H    0.22279
    87  H    0.22401
    88  H    0.21349
    89  H    0.20190
    90  H    0.22052
    91  H    0.22764
    92  H    0.22678

NSC_1859
29
     1  C   -0.21085
     2  C   -0.18688
     3  C   -0.00514
     4  C   -0.20929
     5  C   -0.20653
     6  C   -0.18761
     7  C   -0.19593
     8  C   -0.22701
     9  C   -0.01662
    10  C   -0.19984
    11  C    0.28062
    12  C   -0.22549
    13  O   -0.69878
    14  C   -0.22984
    15  C   -0.55409
    16  H    0.19558
    17  H    0.20070
    18  H    0.20101
    19  H    0.20017
    20  H    0.20095
    21  H    0.20199
    22  H    0.21135
    23  H    0.19777
    24  H    0.21111
    25  H    0.45463
    26  H    0.20590
    27  H    0.18844
    28  H    0.20153
    29  H    0.20217

NSC_2288
19
     1  N   -0.24553
     2  O   -0.54702
     3  C   -0.02209
     4  C   -0.58311
     5  C    0.87515
     6  O   -0.63327
     7  N   -0.43178
     8  C    0.06770
     9  C   -0.61380
    10  H    0.17980
    11  H    0.17980
    12  H    0.20229
    13  H    0.20216
    14  H    0.20215
    15  H    0.37835
    16  H    0.14408
    17  H    0.22074
    18  H    0.20364
    19  H    0.22074

NSC_3146
24
     1  N   -0.46772
     2  C   -0.38050
     3  C   -0.37346
     4  C   -0.20985
     5  C   -0.03703
     6  O   -0.55224
     7  C   -0.05555
     8  C   -0.03630
     9  O   -0.71159
    10  H    0.18730
    11  H    0.15013
    12  H    0.19483
    13  H    0.19116
    14  H    0.14913
    15  H    0.19587
    16  H    0.20498
    17  H    0.15928
    18  H    0.16159
    19  H    0.15361
    20  H    0.16237
    21  H    0.15826
    22  H    0.15537
    23  H    0.16357
    24  H    0.43679

NSC_1860
24
     1  C   -0.31587
     2  H    0.22826
     3  C   -0.01871
     4  C   -0.20405
     5  C   -0.19304
     6  C   -0.20279
     7  C   -0.19033
     8  C   -0.18763
     9  C   -0.35721
    10  C   -0.57182
    11  C    0.79262
    12  O   -0.57555
    13  O   -0.69659
    14  H    0.19953
    15  H    0.20129
    16  H    0.20104
    17  H    0.20206
    18  H    0.20616
    19  H    0.20659
    20  H    0.19223
    21  H    0.18877
    22  H    0.19900
    23  H    0.20470
    24  H    0.49134

NSC_318
27
     1  N   -0.44173
     2  O   -0.62974
     3  C   -0.17338
     4  C   -0.39220
     5  C    0.06445
     6  C    0.62375
     7  C   -0.19741
     8  C   -0.03036
     9  C   -0.18681
    10  C   -0.20238
    11  C   -0.21386
    12  C   -0.19269
    13  O   -0.71791
    14  C   -0.19769
    15  H    0.19700
    16  H    0.17927
    17  H    0.22119
    18  H    0.20595
    19  H    0.18043
    20  H    0.22188
    21  H    0.20391
    22  H    0.20217
    23  H    0.19660
    24  H    0.20157
    25  H    0.45368
    26  H    0.22463
    27  H    0.19969

NSC_679
13
     1  N   -0.59485
     2  S    0.88632
     3  N   -0.59485
     4  C   -0.18754
     5  C   -0.19057
     6  C    0.10094
     7  C    0.10092
     8  C   -0.19059
     9  C   -0.18754
    10  H    0.21951
    11  H    0.20936
    12  H    0.20937
    13  H    0.21951

NSC_2187
60
     1  O   -0.54583
     2  C   -0.19609
     3  C   -0.19190
     4  C   -0.19175
     5  C   -0.19111
     6  C   -0.19112
     7  C   -0.04447
     8  C   -0.19113
     9  C   -0.04444
    10  C   -0.19189
    11  C   -0.19608
    12  C   -0.19112
    13  C   -0.19175
    14  C   -0.19211
    15  C   -0.04384
    16  C   -0.19220
    17  C   -0.19212
    18  C   -0.19688
    19  C   -0.19221
    20  C   -0.04982
    21  O   -0.57041
    22  C    0.75192
    23  O   -0.51288
    24  C    0.23241
    25  O   -0.68178
    26  C   -0.49155
    27  C    0.77461
    28  O   -0.54870
    29  O   -0.54581
    30  C   -0.05287
    31  C   -0.49159
    32  C    0.77463
    33  O   -0.54871
    34  C   -0.05286
    35  H    0.20355
    36  H    0.20359
    37  H    0.20380
    38  H    0.20412
    39  H    0.20338
    40  H    0.20337
    41  H    0.20359
    42  H    0.20355
    43  H    0.20413
    44  H    0.20379
    45  H    0.20396
    46  H    0.20332
    47  H    0.20397
    48  H    0.20334
    49  H    0.20332
    50  H    0.19636
    51  H    0.19637
    52  H    0.42890
    53  H    0.24422
    54  H    0.22075
    55  H    0.19295
    56  H    0.19460
    57  H    0.22075
    58  H    0.24423
    59  H    0.19296
    60  H    0.19460

NSC_1908
16
     1  N   -0.39211
     2  N   -0.36665
     3  C    0.13225
     4  C    0.08246
     5  C    0.04080
     6  C    0.02017
     7  C    0.76171
     8  O   -0.53610
     9  O   -0.67683
    10  C    0.74876
    11  O   -0.55081
    12  O   -0.66447
    13  H    0.20313
    14  H    0.20216
    15  H    0.49754
    16  H    0.49798

NSC_404
22
     1  O   -0.57354
     2  C   -0.22377
     3  C   -0.40249
     4  C   -0.04804
     5  C   -0.39515
     6  C   -0.03890
     7  C    0.78711
     8  O   -0.58007
     9  O   -0.68087
    10  C    0.79603
    11  O   -0.56756
    12  O   -0.68353
    13  H    0.22495
    14  H    0.22912
    15  H    0.18424
    16  H    0.19257
    17  H    0.22573
    18  H    0.21399
    19  H    0.19511
    20  H    0.15541
    21  H    0.49515
    22  H    0.49450

NSC_2097
51
     1  C   -0.56704
     2  C   -0.36210
     3  C   -0.37261
     4  C   -0.36782
     5  C   -0.36729
     6  C   -0.36711
     7  C   -0.36714
     8  C   -0.36714
     9  C   -0.36715
    10  C   -0.36718
    11  C   -0.36667
    12  C   -0.36839
    13  C   -0.37188
    14  C   -0.39760
    15  O   -0.70561
    16  C    0.04644
    17  C    0.75246
    18  O   -0.57417
    19  O   -0.69708
    20  H    0.19240
    21  H    0.18728
    22  H    0.18725
    23  H    0.18329
    24  H    0.18326
    25  H    0.18382
    26  H    0.18385
    27  H    0.18402
    28  H    0.18399
    29  H    0.18384
    30  H    0.18391
    31  H    0.18372
    32  H    0.18367
    33  H    0.18385
    34  H    0.18395
    35  H    0.18372
    36  H    0.18366
    37  H    0.18411
    38  H    0.18435
    39  H    0.18387
    40  H    0.18388
    41  H    0.18552
    42  H    0.18596
    43  H    0.18402
    44  H    0.18366
    45  H    0.18689
    46  H    0.20322
    47  H    0.18611
    48  H    0.21067
    49  H    0.44691
    50  H    0.21313
    51  H    0.49332

NSC_1084
27
     1  C   -0.25075
     2  C    0.75520
     3  O   -0.59934
     4  O   -0.60068
     5  O   -0.52733
     6  C    0.74923
     7  O   -0.52658
     8  C   -0.62477
     9  C    0.01555
    10  C   -0.03073
    11  C   -0.58215
    12  C   -0.03125
    13  C   -0.58188
    14  H    0.24227
    15  H    0.24186
    16  H    0.19374
    17  H    0.22420
    18  H    0.18095
    19  H    0.18094
    20  H    0.20140
    21  H    0.20140
    22  H    0.20233
    23  H    0.18025
    24  H    0.18027
    25  H    0.20180
    26  H    0.20179
    27  H    0.20227

NSC_3160
28
     1  C   -0.15397
     2  C   -0.20104
     3  C   -0.15263
     4  C    0.16776
     5  C   -0.14945
     6  C   -0.22623
     7  O   -0.59548
     8  C    0.76044
     9  O   -0.55496
    10  C    0.65219
    11  O   -0.59735
    12  C   -0.65603
    13  N   -0.59797
    14  C   -0.02850
    15  C   -0.58341
    16  H    0.22450
    17  H    0.23836
    18  H    0.23033
    19  H    0.20464
    20  H    0.23508
    21  H    0.21215
    22  H    0.21268
    23  H    0.38861
    24  H    0.18168
    25  H    0.18238
    26  H    0.20372
    27  H    0.20170
    28  H    0.20079

NSC_1098
23
     1  O   -0.73326
     2  C   -0.02641
     3  C   -0.20020
     4  N   -0.65302
     5  C   -0.17705
     6  C   -0.37678
     7  C   -0.36633
     8  C   -0.56569
     9  H    0.44360
    10  H    0.16276
    11  H    0.15290
    12  H    0.18853
    13  H    0.16081
    14  H    0.34502
    15  H    0.17784
    16  H    0.15122
    17  H    0.18280
    18  H    0.19687
    19  H    0.18364
    20  H    0.18354
    21  H    0.18794
    22  H    0.18870
    23  H    0.19256

NSC_2438
49
     1  O   -0.59711
     2  C   -0.20452
     3  C   -0.18652
     4  C   -0.19108
     5  C   -0.19947
     6  C   -0.20782
     7  C   -0.04145
     8  C   -0.20340
     9  C   -0.19010
    10  C   -0.02169
    11  C   -0.20595
    12  C   -0.19904
    13  C   -0.18909
    14  C   -0.19957
    15  C   -0.04143
    16  C   -0.18650
    17  C   -0.20784
    18  C   -0.20456
    19  C   -0.19105
    20  C    0.09787
    21  C    0.09790
    22  C   -0.02169
    23  C   -0.19899
    24  C   -0.18911
    25  C   -0.20599
    26  C   -0.19013
    27  C   -0.20336
    28  H    0.20114
    29  H    0.20228
    30  H    0.20134
    31  H    0.22187
    32  H    0.19884
    33  H    0.19929
    34  H    0.20149
    35  H    0.20083
    36  H    0.21739
    37  H    0.20112
    38  H    0.22193
    39  H    0.20227
    40  H    0.19883
    41  H    0.20113
    42  H    0.20133
    43  H    0.19527
    44  H    0.19525
    45  H    0.21744
    46  H    0.20112
    47  H    0.20082
    48  H    0.20147
    49  H    0.19927

NSC_1281
93
     1  O   -0.52885
     2  O   -0.53174
     3  O   -0.52812
     4  O   -0.54686
     5  C    0.13071
     6  C   -0.38484
     7  C   -0.59257
     8  C   -0.57391
     9  O   -0.58633
    10  C   -0.04926
    11  C   -0.04889
    12  O   -0.55736
    13  C   -0.05172
    14  C   -0.04628
    15  O   -0.54689
    16  C    0.75653
    17  O   -0.55461
    18  C    0.05425
    19  C   -0.58915
    20  C    0.99618
    21  O   -0.64424
    22  C   -0.03691
    23  C   -0.05404
    24  O   -0.55283
    25  C   -0.05414
    26  C   -0.03690
    27  O   -0.53151
    28  C    0.99643
    29  O   -0.64539
    30  C    0.05395
    31  C   -0.58906
    32  C    0.75701
    33  O   -0.55667
    34  C   -0.04629
    35  C   -0.05163
    36  O   -0.55831
    37  C   -0.04883
    38  C   -0.04929
    39  O   -0.58639
    40  C    0.13060
    41  C   -0.38477
    42  C   -0.59258
    43  C   -0.57421
    44  H    0.16087
    45  H    0.19584
    46  H    0.19159
    47  H    0.19013
    48  H    0.19787
    49  H    0.20151
    50  H    0.19278
    51  H    0.18303
    52  H    0.21439
    53  H    0.16979
    54  H    0.16337
    55  H    0.16267
    56  H    0.16420
    57  H    0.16379
    58  H    0.17228
    59  H    0.19141
    60  H    0.19970
    61  H    0.23267
    62  H    0.20484
    63  H    0.21495
    64  H    0.21839
    65  H    0.20009
    66  H    0.19022
    67  H    0.17343
    68  H    0.16606
    69  H    0.16716
    70  H    0.17267
    71  H    0.19089
    72  H    0.19928
    73  H    0.22793
    74  H    0.20901
    75  H    0.22110
    76  H    0.21563
    77  H    0.19908
    78  H    0.19149
    79  H    0.17218
    80  H    0.16470
    81  H    0.16432
    82  H    0.16324
    83  H    0.16359
    84  H    0.16940
    85  H    0.16086
    86  H    0.19600
    87  H    0.19170
    88  H    0.20159
    89  H    0.19034
    90  H    0.19790
    91  H    0.19265
    92  H    0.18277
    93  H    0.21434

NSC_2770
10
     1  N   -0.74032
     2  C    0.55171
     3  O   -0.59575
     4  C    0.55167
     5  O   -0.59576
     6  N   -0.74030
     7  H    0.39246
     8  H    0.39189
     9  H    0.39248
    10  H    0.39191

NSC_3020
47
     1  C   -0.20032
     2  C    0.01623
     3  C   -0.15828
     4  C    0.06258
     5  C   -0.20188
     6  C   -0.17227
     7  C   -0.41392
     8  C   -0.37350
     9  C   -0.20151
    10  C   -0.36674
    11  C   -0.57618
    12  C    0.80006
    13  O   -0.57890
    14  O   -0.55342
    15  C   -0.03067
    16  C   -0.58293
    17  N    0.47210
    18  O   -0.37121
    19  O   -0.35560
    20  C    0.79640
    21  O   -0.58462
    22  O   -0.53798
    23  C   -0.02984
    24  C   -0.58475
    25  H    0.21309
    26  H    0.20982
    27  H    0.21326
    28  H    0.23061
    29  H    0.21941
    30  H    0.20614
    31  H    0.21172
    32  H    0.25381
    33  H    0.22380
    34  H    0.20786
    35  H    0.19544
    36  H    0.20454
    37  H    0.18623
    38  H    0.18121
    39  H    0.18459
    40  H    0.20430
    41  H    0.20329
    42  H    0.20174
    43  H    0.18345
    44  H    0.17947
    45  H    0.19726
    46  H    0.21587
    47  H    0.20026

NSC_2332
29
     1  C   -0.39667
     2  C   -0.21087
     3  C    0.15253
     4  C   -0.37449
     5  C   -0.37101
     6  C   -0.40346
     7  C   -0.21131
     8  C   -0.37101
     9  C   -0.37587
    10  C   -0.37581
    11  O   -0.73253
    12  H    0.19692
    13  H    0.20552
    14  H    0.19100
    15  H    0.15465
    16  H    0.19715
    17  H    0.18769
    18  H    0.18368
    19  H    0.19531
    20  H    0.19713
    21  H    0.18730
    22  H    0.19295
    23  H    0.19470
    24  H    0.18410
    25  H    0.19882
    26  H    0.18650
    27  H    0.19522
    28  H    0.18615
    29  H    0.43574

NSC_1599
23
     1  C   -0.17381
     2  C   -0.07343
     3  C    0.06641
     4  C   -0.14392
     5  C   -0.17527
     6  C   -0.18524
     7  N    0.46989
     8  O   -0.35978
     9  O   -0.36346
    10  C    0.04455
    11  N   -0.27587
    12  N   -0.41384
    13  C    0.74344
    14  O   -0.63363
    15  N   -0.78177
    16  H    0.23978
    17  H    0.22527
    18  H    0.24020
    19  H    0.21595
    20  H    0.17183
    21  H    0.38337
    22  H    0.38615
    23  H    0.39321

NSC_2616
19
     1  C   -0.20975
     2  C   -0.18825
     3  C   -0.01690
     4  C   -0.20977
     5  C   -0.20676
     6  C   -0.18825
     7  C   -0.40346
     8  C   -0.45358
     9  S   -0.07467
    10  H    0.20208
    11  H    0.20241
    12  H    0.20209
    13  H    0.20243
    14  H    0.20241
    15  H    0.20845
    16  H    0.20844
    17  H    0.19913
    18  H    0.19911
    19  H    0.12486

NSC_1959
41
     1  C    0.03730
     2  O   -0.67506
     3  C    0.08180
     4  O   -0.70379
     5  C    0.11938
     6  O   -0.70216
     7  C    0.08837
     8  O   -0.70601
     9  C    0.08459
    10  O   -0.66978
    11  C    0.58809
    12  O   -0.62888
    13  N   -0.40519
    14  N   -0.41090
    15  C    0.16292
    16  C   -0.24842
    17  C   -0.17515
    18  C   -0.24482
    19  C   -0.17180
    20  C   -0.26850
    21  C   -0.60107
    22  H    0.19366
    23  H    0.44028
    24  H    0.17436
    25  H    0.42725
    26  H    0.17772
    27  H    0.42467
    28  H    0.18536
    29  H    0.42553
    30  H    0.17581
    31  H    0.41835
    32  H    0.39855
    33  H    0.40772
    34  H    0.20307
    35  H    0.20375
    36  H    0.20148
    37  H    0.20217
    38  H    0.18085
    39  H    0.18507
    40  H    0.21426
    41  H    0.20917

NSC_1350
72
     1  C    0.40201
     2  C    0.41221
     3  C    0.09772
     4  O   -0.56835
     5  O   -0.59455
     6  C    0.08469
     7  O   -0.62072
     8  C    0.06780
     9  C    0.10229
    10  O   -0.57150
    11  C   -0.09408
    12  O   -0.54018
    13  C    0.76913
    14  O   -0.60413
    15  C   -0.14554
    16  C   -0.15509
    17  C   -0.20249
    18  C   -0.17545
    19  C   -0.20245
    20  C   -0.15940
    21  C   -0.08010
    22  O   -0.54218
    23  C    0.76491
    24  O   -0.59081
    25  C   -0.14626
    26  C   -0.15439
    27  C   -0.20230
    28  C   -0.17383
    29  C   -0.20255
    30  C   -0.15997
    31  C   -0.06852
    32  C   -0.19193
    33  C   -0.19455
    34  C   -0.19865
    35  C   -0.18678
    36  C   -0.19797
    37  C   -0.06422
    38  C   -0.18700
    39  C   -0.19328
    40  C   -0.19590
    41  C   -0.19211
    42  C   -0.18902
    43  H    0.16005
    44  H    0.17156
    45  H    0.21133
    46  H    0.21158
    47  H    0.19709
    48  H    0.22454
    49  H    0.24384
    50  H    0.18448
    51  H    0.22773
    52  H    0.20693
    53  H    0.20415
    54  H    0.20612
    55  H    0.22557
    56  H    0.19532
    57  H    0.20613
    58  H    0.22886
    59  H    0.20744
    60  H    0.20418
    61  H    0.20632
    62  H    0.22421
    63  H    0.20812
    64  H    0.20198
    65  H    0.20092
    66  H    0.21005
    67  H    0.23062
    68  H    0.21083
    69  H    0.20405
    70  H    0.20249
    71  H    0.20365
    72  H    0.22533

NSC_171
14
     1  N   -0.40073
     2  C    0.07777
     3  C   -0.18034
     4  C   -0.17719
     5  C   -0.20682
     6  C    0.04127
     7  C    0.75134
     8  O   -0.58110
     9  O   -0.66768
    10  H    0.23501
    11  H    0.21329
    12  H    0.20978
    13  H    0.19319
    14  H    0.49221

NSC_1366
101
     1  O   -0.57147
     2  O   -0.51640
     3  C    0.07449
     4  C    0.38221
     5  C    0.09669
     6  C    0.08454
     7  C    0.07299
     8  C   -0.22307
     9  C   -0.04502
    10  C    0.26325
    11  C    0.15570
    12  C   -0.24933
    13  C   -0.23019
    14  O   -0.57239
    15  C    0.78714
    16  O   -0.57297
    17  C   -0.65561
    18  O   -0.55544
    19  C    0.77462
    20  O   -0.57993
    21  C   -0.65424
    22  O   -0.55654
    23  C    0.78391
    24  O   -0.56675
    25  C   -0.65488
    26  C   -0.05059
    27  O   -0.54749
    28  C    0.77910
    29  O   -0.58226
    30  C   -0.65844
    31  N   -0.79062
    32  C   -0.39030
    33  C   -0.36122
    34  C   -0.36920
    35  C   -0.36672
    36  C   -0.36698
    37  C   -0.36710
    38  C   -0.36709
    39  C   -0.36706
    40  C   -0.36711
    41  C   -0.36708
    42  C   -0.36725
    43  C   -0.36784
    44  C   -0.37257
    45  C   -0.36207
    46  C   -0.56705
    47  H    0.24008
    48  H    0.17771
    49  H    0.23652
    50  H    0.23408
    51  H    0.19706
    52  H    0.21533
    53  H    0.19976
    54  H    0.19564
    55  H    0.22288
    56  H    0.22322
    57  H    0.23097
    58  H    0.22658
    59  H    0.23569
    60  H    0.22520
    61  H    0.22677
    62  H    0.22110
    63  H    0.22908
    64  H    0.19332
    65  H    0.21923
    66  H    0.22778
    67  H    0.21797
    68  H    0.22795
    69  H    0.36951
    70  H    0.36967
    71  H    0.17894
    72  H    0.20502
    73  H    0.19275
    74  H    0.18793
    75  H    0.18110
    76  H    0.18606
    77  H    0.18542
    78  H    0.18414
    79  H    0.18317
    80  H    0.18450
    81  H    0.18414
    82  H    0.18342
    83  H    0.18343
    84  H    0.18402
    85  H    0.18381
    86  H    0.18344
    87  H    0.18354
    88  H    0.18386
    89  H    0.18378
    90  H    0.18356
    91  H    0.18369
    92  H    0.18388
    93  H    0.18407
    94  H    0.18392
    95  H    0.18372
    96  H    0.18385
    97  H    0.18331
    98  H    0.18320
    99  H    0.18720
   100  H    0.18729
   101  H    0.19235

NSC_2503
54
     1  O   -0.60267
     2  O   -0.60886
     3  C   -0.20087
     4  C   -0.19484
     5  C   -0.18925
     6  C   -0.22459
     7  C   -0.21315
     8  C   -0.04767
     9  C   -0.21397
    10  C   -0.05852
    11  C   -0.19774
    12  C   -0.19501
    13  C   -0.18758
    14  C   -0.19170
    15  C    0.59821
    16  C    0.09250
    17  C   -0.05656
    18  C   -0.03077
    19  C   -0.20055
    20  C   -0.19636
    21  C   -0.19029
    22  C   -0.19081
    23  C   -0.20421
    24  C   -0.59856
    25  C   -0.60901
    26  C   -0.07794
    27  O   -0.57976
    28  C    0.24612
    29  H    0.20111
    30  H    0.20233
    31  H    0.20330
    32  H    0.21707
    33  H    0.24182
    34  H    0.22094
    35  H    0.20344
    36  H    0.20259
    37  H    0.22224
    38  H    0.20377
    39  H    0.18302
    40  H    0.18983
    41  H    0.16943
    42  H    0.22847
    43  H    0.21197
    44  H    0.20116
    45  H    0.20134
    46  H    0.20019
    47  H    0.20774
    48  H    0.20658
    49  H    0.20627
    50  H    0.20659
    51  H    0.20103
    52  H    0.20742
    53  H    0.19488
    54  H    0.18986

NSC_775
59
     1  C   -0.05153
     2  C   -0.19277
     3  C   -0.23991
     4  C    0.28781
     5  C    0.28537
     6  C   -0.26662
     7  O   -0.69846
     8  O   -0.70280
     9  C   -0.39704
    10  C   -0.35646
    11  C   -0.36835
    12  C   -0.36704
    13  C   -0.36694
    14  C   -0.36712
    15  C   -0.36710
    16  C   -0.36708
    17  C   -0.36710
    18  C   -0.36707
    19  C   -0.36726
    20  C   -0.36782
    21  C   -0.37258
    22  C   -0.36208
    23  C   -0.56703
    24  H    0.20327
    25  H    0.21118
    26  H    0.22061
    27  H    0.45536
    28  H    0.45827
    29  H    0.21611
    30  H    0.19596
    31  H    0.18899
    32  H    0.17368
    33  H    0.18632
    34  H    0.18597
    35  H    0.18508
    36  H    0.18368
    37  H    0.18430
    38  H    0.18419
    39  H    0.18392
    40  H    0.18366
    41  H    0.18384
    42  H    0.18380
    43  H    0.18371
    44  H    0.18366
    45  H    0.18372
    46  H    0.18370
    47  H    0.18371
    48  H    0.18370
    49  H    0.18379
    50  H    0.18377
    51  H    0.18403
    52  H    0.18403
    53  H    0.18378
    54  H    0.18377
    55  H    0.18328
    56  H    0.18328
    57  H    0.19239
    58  H    0.18723
    59  H    0.18723

NSC_2462
59
     1  N   -0.66663
     2  H    0.33644
     3  N   -0.44951
     4  C   -0.38290
     5  C   -0.18333
     6  C   -0.37285
     7  C   -0.38540
     8  C   -0.01557
     9  C    0.21517
    10  C   -0.31533
    11  C    0.11875
    12  C   -0.04771
    13  C    0.32536
    14  C   -0.34216
    15  C   -0.15766
    16  C    0.03601
    17  C   -0.23294
    18  O   -0.49792
    19  C   -0.22471
    20  N   -0.58397
    21  C   -0.37544
    22  C   -0.37647
    23  C   -0.36413
    24  C   -0.36666
    25  C   -0.36916
    26  C   -0.37539
    27  C   -0.17930
    28  H    0.19488
    29  H    0.19675
    30  H    0.15037
    31  H    0.19175
    32  H    0.18217
    33  H    0.19511
    34  H    0.19588
    35  H    0.19762
    36  H    0.15504
    37  H    0.22342
    38  H    0.21004
    39  H    0.20438
    40  H    0.18425
    41  H    0.20432
    42  H    0.17143
    43  H    0.17142
    44  H    0.19013
    45  H    0.39653
    46  H    0.19074
    47  H    0.19837
    48  H    0.18141
    49  H    0.18436
    50  H    0.18592
    51  H    0.18828
    52  H    0.18571
    53  H    0.18544
    54  H    0.18767
    55  H    0.18823
    56  H    0.19135
    57  H    0.19104
    58  H    0.17982
    59  H    0.17957

NSC_1085
22
     1  C   -0.14976
     2  C   -0.14565
     3  C   -0.20616
     4  C   -0.16172
     5  C   -0.16504
     6  C   -0.20321
     7  C    0.43378
     8  O   -0.50204
     9  C    0.49802
    10  O   -0.51605
    11  C   -0.46283
    12  C   -0.56823
    13  H    0.22340
    14  H    0.20607
    15  H    0.25256
    16  H    0.20283
    17  H    0.20448
    18  H    0.23032
    19  H    0.22746
    20  H    0.20193
    21  H    0.20220
    22  H    0.19763

NSC_2066
21
     1  C    0.57882
     2  C    0.21865
     3  C    0.00335
     4  C    0.34430
     5  C    0.75766
     6  O   -0.63921
     7  N   -0.41653
     8  O   -0.61811
     9  N   -0.41861
    10  N   -0.49023
    11  H    0.41911
    12  N   -0.50601
    13  C   -0.36817
    14  C   -0.36611
    15  H    0.21071
    16  H    0.23383
    17  H    0.20799
    18  H    0.20801
    19  H    0.23973
    20  H    0.20045
    21  H    0.20036

NSC_2303
20
     1  O   -0.51857
     2  C   -0.31479
     3  C    0.09022
     4  C    0.14203
     5  C   -0.41665
     6  C   -0.03904
     7  O   -0.55377
     8  C    0.77578
     9  O   -0.58984
    10  C   -0.65741
    11  H    0.21941
    12  H    0.20934
    13  H    0.18801
    14  H    0.21761
    15  H    0.20681
    16  H    0.17140
    17  H    0.19591
    18  H    0.22203
    19  H    0.22287
    20  H    0.22864

NSC_328
30
     1  O   -0.57449
     2  N   -0.41325
     3  O   -0.44302
     4  C    0.48695
     5  C    0.52464
     6  C   -0.39114
     7  C   -0.17387
     8  C   -0.18423
     9  C   -0.37013
    10  C   -0.57333
    11  C    0.78936
    12  O   -0.58805
    13  O   -0.53352
    14  C   -0.03141
    15  C   -0.58337
    16  H    0.26433
    17  H    0.19090
    18  H    0.23002
    19  H    0.19252
    20  H    0.21964
    21  H    0.20498
    22  H    0.18914
    23  H    0.18697
    24  H    0.19396
    25  H    0.20354
    26  H    0.18192
    27  H    0.18471
    28  H    0.20832
    29  H    0.20265
    30  H    0.20526

NSC_2107
23
     1  C   -0.24816
     2  C   -0.24821
     3  C    0.29799
     4  C    0.41360
     5  C    0.73333
     6  C   -0.31709
     7  C    0.64624
     8  O   -0.39399
     9  N   -0.15394
    10  N   -0.21430
    11  O   -0.53830
    12  N   -0.58486
    13  H    0.43291
    14  O   -0.54487
    15  N    0.36587
    16  O   -0.36800
    17  O   -0.33767
    18  C   -0.08050
    19  H    0.23049
    20  H    0.25351
    21  H    0.23214
    22  H    0.23096
    23  H    0.19285

NSC_2331
31
     1  C   -0.03069
     2  C   -0.58319
     3  O   -0.56002
     4  C    0.78382
     5  O   -0.55164
     6  C   -0.38129
     7  C   -0.35310
     8  C   -0.56972
     9  C    0.55983
    10  O   -0.49591
    11  C   -0.47457
    12  C   -0.36275
    13  C   -0.56802
    14  H    0.18357
    15  H    0.18226
    16  H    0.20046
    17  H    0.20022
    18  H    0.20449
    19  H    0.22653
    20  H    0.21047
    21  H    0.20232
    22  H    0.18500
    23  H    0.19189
    24  H    0.20535
    25  H    0.21277
    26  H    0.21289
    27  H    0.19824
    28  H    0.20224
    29  H    0.18582
    30  H    0.18467
    31  H    0.19808

NSC_1260
14
     1  C   -0.18549
     2  C   -0.06142
     3  O   -0.71337
     4  C   -0.18543
     5  C   -0.06144
     6  O   -0.71336
     7  H    0.20615
     8  H    0.16381
     9  H    0.15309
    10  H    0.43712
    11  H    0.20624
    12  H    0.16383
    13  H    0.15310
    14  H    0.43716

NSC_1881
37
     1  C   -0.17891
     2  C    0.04037
     3  C   -0.02621
     4  C    0.30178
     5  C   -0.17847
     6  C   -0.21181
     7  C   -0.17846
     8  C    0.04039
     9  C   -0.02657
    10  C   -0.17897
    11  C    0.30184
    12  C   -0.21166
    13  N    0.46530
    14  O   -0.34084
    15  O   -0.37349
    16  O   -0.66615
    17  C   -0.05468
    18  C   -0.57404
    19  C   -0.57433
    20  N    0.46528
    21  O   -0.34103
    22  O   -0.37335
    23  O   -0.66623
    24  H    0.24398
    25  H    0.21794
    26  H    0.22510
    27  H    0.24364
    28  H    0.21826
    29  H    0.22517
    30  H    0.46497
    31  H    0.20108
    32  H    0.21217
    33  H    0.20475
    34  H    0.20432
    35  H    0.20183
    36  H    0.21206
    37  H    0.46499

NSC_1421
34
     1  N   -0.56581
     2  N   -0.54556
     3  N   -0.20830
     4  N   -0.25349
     5  C    0.44766
     6  C    0.37585
     7  C   -0.22225
     8  C    0.44330
     9  C   -0.01459
    10  C   -0.04128
    11  C   -0.20323
    12  C   -0.20316
    13  C   -0.19042
    14  C   -0.19040
    15  C   -0.20081
    16  C   -0.59667
    17  N   -0.57406
    18  C   -0.18887
    19  C   -0.35535
    20  H    0.20557
    21  H    0.20580
    22  H    0.20581
    23  H    0.20400
    24  H    0.20401
    25  H    0.20385
    26  H    0.21352
    27  H    0.21490
    28  H    0.21309
    29  H    0.38507
    30  H    0.20302
    31  H    0.20309
    32  H    0.19643
    33  H    0.21635
    34  H    0.21290

NSC_2375
22
     1  C   -0.29254
     2  C    0.32037
     3  C   -0.15786
     4  C   -0.22581
     5  C    0.03930
     6  C   -0.16892
     7  N    0.47051
     8  O   -0.37331
     9  O   -0.37126
    10  O   -0.49477
    11  C   -0.08605
    12  C   -0.18278
    13  C   -0.34499
    14  H    0.22380
    15  H    0.23978
    16  H    0.22826
    17  H    0.24098
    18  H    0.17772
    19  H    0.18239
    20  H    0.20076
    21  H    0.18067
    22  H    0.19377

NSC_439
22
     1  S    0.28783
     2  S    0.28801
     3  C   -0.19229
     4  C   -0.19477
     5  C   -0.17866
     6  C   -0.19478
     7  C   -0.17872
     8  C   -0.19223
     9  C   -0.19234
    10  C   -0.17865
    11  C   -0.19478
    12  C   -0.17867
    13  C   -0.19480
    14  C   -0.19225
    15  H    0.21371
    16  H    0.20806
    17  H    0.20808
    18  H    0.21368
    19  H    0.21373
    20  H    0.20807
    21  H    0.20809
    22  H    0.21369

NSC_2376
52
     1  N   -0.51758
     2  C    0.04014
     3  C   -0.16259
     4  C   -0.25396
     5  C    0.04864
     6  C    0.32548
     7  C   -0.31715
     8  C   -0.18531
     9  C   -0.39373
    10  C   -0.38745
    11  C   -0.18998
    12  O   -0.51209
    13  C   -0.05045
    14  C   -0.37264
    15  C   -0.57343
    16  C   -0.59286
    17  C   -0.59671
    18  C    0.77178
    19  O   -0.57836
    20  O   -0.55570
    21  C    0.12395
    22  C   -0.59625
    23  C   -0.20195
    24  H    0.21661
    25  H    0.21606
    26  H    0.18591
    27  H    0.17712
    28  H    0.20154
    29  H    0.18885
    30  H    0.19253
    31  H    0.20185
    32  H    0.17219
    33  H    0.19863
    34  H    0.17012
    35  H    0.16906
    36  H    0.19612
    37  H    0.19668
    38  H    0.20353
    39  H    0.18953
    40  H    0.18902
    41  H    0.21369
    42  H    0.20948
    43  H    0.20850
    44  H    0.20915
    45  H    0.20496
    46  H    0.22255
    47  H    0.21348
    48  H    0.21205
    49  H    0.19707
    50  H    0.20367
    51  H    0.16607
    52  H    0.20219

NSC_1928
36
     1  C   -0.19179
     2  C   -0.19522
     3  C   -0.18165
     4  C   -0.18404
     5  C   -0.01647
     6  C   -0.06615
     7  C   -0.03093
     8  C   -0.18135
     9  C   -0.19705
    10  C    0.01812
    11  C   -0.04914
    12  C   -0.19798
    13  C   -0.18937
    14  C   -0.17726
    15  C   -0.38933
    16  C   -0.45578
    17  C    0.62076
    18  O   -0.61750
    19  N   -0.42783
    20  N   -0.59173
    21  H    0.20155
    22  H    0.20238
    23  H    0.19962
    24  H    0.20458
    25  H    0.19888
    26  H    0.20100
    27  H    0.20117
    28  H    0.19942
    29  H    0.20113
    30  H    0.21522
    31  H    0.21976
    32  H    0.20950
    33  H    0.21255
    34  H    0.36571
    35  H    0.33464
    36  H    0.33461

NSC_2057
21
     1  C   -0.17282
     2  C    0.50988
     3  C    0.16170
     4  C   -0.19235
     5  C   -0.27933
     6  C   -0.10156
     7  C   -0.19551
     8  C    0.05613
     9  C   -0.18031
    10  N   -0.46162
    11  C   -0.59512
    12  O   -0.68823
    13  H    0.21866
    14  H    0.20486
    15  H    0.21366
    16  H    0.20296
    17  H    0.20155
    18  H    0.21672
    19  H    0.20645
    20  H    0.21308
    21  H    0.46120

NSC_1902
13
     1  S    0.14366
     2  C   -0.68598
     3  C   -0.49626
     4  C   -0.03027
     5  O   -0.71870
     6  H    0.22280
     7  H    0.19779
     8  H    0.19778
     9  H    0.20161
    10  H    0.20161
    11  H    0.16176
    12  H    0.16175
    13  H    0.44245

NSC_849
26
     1  C   -0.05018
     2  C   -0.18307
     3  C    0.29795
     4  C   -0.30246
     5  C   -0.22631
     6  C    0.00074
     7  C   -0.58725
     8  C   -0.58270
     9  O   -0.51755
    10  C   -0.08141
    11  C   -0.17670
    12  C   -0.35437
    13  H    0.20109
    14  H    0.20970
    15  H    0.19787
    16  H    0.20595
    17  H    0.19932
    18  H    0.21736
    19  H    0.20652
    20  H    0.20350
    21  H    0.19924
    22  H    0.17541
    23  H    0.18030
    24  H    0.19721
    25  H    0.19012
    26  H    0.17971

NSC_3073
51
     1  N   -0.43609
     2  N   -0.40335
     3  N   -0.56558
     4  H    0.40357
     5  O   -0.52961
     6  N   -0.56591
     7  C   -0.15719
     8  C   -0.27695
     9  C   -0.16141
    10  C    0.19546
    11  C   -0.13703
    12  C   -0.23899
    13  C    0.61052
    14  C    0.35148
    15  C    0.08290
    16  C    0.55776
    17  C    0.04021
    18  C    0.18157
    19  C    0.78428
    20  O   -0.69106
    21  O   -0.58496
    22  C   -0.47412
    23  C   -0.37445
    24  C   -0.10869
    25  C    0.78125
    26  O   -0.57117
    27  O   -0.69653
    28  N   -0.61279
    29  C    0.63362
    30  O   -0.63151
    31  N   -0.58413
    32  C   -0.21517
    33  N   -0.73931
    34  H    0.18141
    35  H    0.20112
    36  H    0.23223
    37  H    0.21033
    38  H    0.20120
    39  H    0.49129
    40  H    0.22586
    41  H    0.23047
    42  H    0.22925
    43  H    0.20673
    44  H    0.25745
    45  H    0.49436
    46  H    0.37744
    47  H    0.41034
    48  H    0.20102
    49  H    0.20134
    50  H    0.40963
    51  H    0.37191

NSC_2206
40
     1  C    0.27262
     2  C   -0.27999
     3  C   -0.21804
     4  C   -0.28000
     5  C   -0.21805
     6  C    0.27262
     7  O   -0.51002
     8  O   -0.51004
     9  C   -0.06607
    10  C   -0.06603
    11  C   -0.03517
    12  C   -0.19225
    13  C   -0.19209
    14  C   -0.19864
    15  C   -0.19204
    16  C   -0.19235
    17  C   -0.03514
    18  C   -0.19230
    19  C   -0.19208
    20  C   -0.19864
    21  C   -0.19210
    22  C   -0.19233
    23  H    0.21412
    24  H    0.21906
    25  H    0.21410
    26  H    0.21906
    27  H    0.17778
    28  H    0.17810
    29  H    0.17797
    30  H    0.17796
    31  H    0.20338
    32  H    0.20283
    33  H    0.20263
    34  H    0.20281
    35  H    0.20335
    36  H    0.20342
    37  H    0.20281
    38  H    0.20261
    39  H    0.20281
    40  H    0.20334

NSC_2382
80
     1  O   -0.58159
     2  C    0.06954
     3  C    0.29449
     4  O   -0.58388
     5  C    0.09275
     6  O   -0.60490
     7  C    0.08678
     8  O   -0.62354
     9  C    0.38350
    10  C    0.86953
    11  O   -0.53493
    12  C   -0.26038
    13  C    0.32152
    14  C   -0.16003
    15  C   -0.06063
    16  C   -0.15394
    17  C    0.33391
    18  O   -0.47391
    19  C    0.39676
    20  C    0.69587
    21  C   -0.03116
    22  H    0.38125
    23  O   -0.54443
    24  N   -0.62364
    25  O   -0.57446
    26  C    0.63611
    27  C   -0.11500
    28  C   -0.18996
    29  C   -0.22282
    30  C   -0.15595
    31  C   -0.02460
    32  C    0.29766
    33  C   -0.42608
    34  C    0.03058
    35  C   -0.20509
    36  C   -0.22031
    37  C   -0.58277
    38  C   -0.62961
    39  O   -0.71414
    40  N   -0.78008
    41  C   -0.59264
    42  O   -0.64801
    43  O   -0.70129
    44  C   -0.58906
    45  C   -0.63372
    46  H    0.19625
    47  H    0.23446
    48  H    0.19210
    49  H    0.17989
    50  H    0.21234
    51  H    0.22370
    52  H    0.17937
    53  H    0.21411
    54  H    0.23502
    55  H    0.20962
    56  H    0.21210
    57  H    0.19482
    58  H    0.15450
    59  H    0.18704
    60  H    0.18473
    61  H    0.20935
    62  H    0.20550
    63  H    0.22417
    64  H    0.24660
    65  H    0.19368
    66  H    0.20732
    67  H    0.45749
    68  H    0.37749
    69  H    0.39902
    70  H    0.21435
    71  H    0.21508
    72  H    0.22585
    73  H    0.46860
    74  H    0.45882
    75  H    0.20091
    76  H    0.20200
    77  H    0.19986
    78  H    0.23145
    79  H    0.20300
    80  H    0.20174

NSC_2673
50
     1  C   -0.17421
     2  C   -0.23885
     3  C   -0.07516
     4  C    0.17330
     5  C   -0.16933
     6  C   -0.07511
     7  C   -0.17422
     8  C   -0.23887
     9  C   -0.16934
    10  C    0.17334
    11  C   -0.26313
    12  C   -0.26313
    13  N   -0.60384
    14  C   -0.17708
    15  C   -0.38104
    16  C   -0.36413
    17  C   -0.56605
    18  N   -0.60385
    19  C   -0.17705
    20  C   -0.38103
    21  C   -0.36414
    22  C   -0.56605
    23  H    0.19415
    24  H    0.19460
    25  H    0.19388
    26  H    0.19416
    27  H    0.19460
    28  H    0.19387
    29  H    0.20395
    30  H    0.20394
    31  H    0.37099
    32  H    0.17755
    33  H    0.17755
    34  H    0.18927
    35  H    0.18928
    36  H    0.18745
    37  H    0.18745
    38  H    0.18880
    39  H    0.19578
    40  H    0.18880
    41  H    0.37100
    42  H    0.17755
    43  H    0.17755
    44  H    0.18927
    45  H    0.18927
    46  H    0.18746
    47  H    0.18745
    48  H    0.19578
    49  H    0.18880
    50  H    0.18880

NSC_1274
23
     1  C   -0.20122
     2  C   -0.03151
     3  C   -0.18681
     4  C   -0.21197
     5  C   -0.20713
     6  C   -0.18599
     7  C    0.10030
     8  O   -0.71143
     9  C   -0.21196
    10  C   -0.15871
    11  C   -0.60811
    12  H    0.20183
    13  H    0.20221
    14  H    0.18280
    15  H    0.20245
    16  H    0.20227
    17  H    0.19794
    18  H    0.43476
    19  H    0.18771
    20  H    0.18616
    21  H    0.20765
    22  H    0.20670
    23  H    0.20205

NSC_68
40
     1  C   -0.20277
     2  C   -0.19508
     3  C   -0.00488
     4  C   -0.20096
     5  C   -0.17491
     6  C   -0.19238
     7  C   -0.19781
     8  C    0.00057
     9  C   -0.18614
    10  C   -0.20734
    11  C   -0.20415
    12  C   -0.18452
    13  C    0.80195
    14  O   -0.59889
    15  O   -0.56254
    16  C    0.31635
    17  C   -0.61935
    18  C   -0.61835
    19  C   -0.58556
    20  C   -0.32337
    21  H    0.19827
    22  H    0.20084
    23  H    0.20041
    24  H    0.20336
    25  H    0.20118
    26  H    0.20125
    27  H    0.20266
    28  H    0.20081
    29  H    0.20225
    30  H    0.20269
    31  H    0.19990
    32  H    0.23276
    33  H    0.20342
    34  H    0.19785
    35  H    0.20277
    36  H    0.23556
    37  H    0.20430
    38  H    0.20602
    39  H    0.20584
    40  H    0.23800

NSC_2144
18
     1  C    0.21342
     2  C    0.04971
     3  C   -0.23301
     4  C   -0.23994
     5  C   -0.16459
     6  N   -0.46377
     7  C   -0.41475
     8  C   -0.01311
     9  O   -0.72425
    10  H    0.18870
    11  H    0.20821
    12  H    0.20644
    13  H    0.20706
    14  H    0.22064
    15  H    0.20028
    16  H    0.14898
    17  H    0.17120
    18  H    0.43879

NSC_2572
69
     1  C    0.02436
     2  O   -0.52898
     3  C    0.78538
     4  O   -0.57951
     5  C   -0.64699
     6  C    0.07992
     7  O   -0.55490
     8  C    0.77749
     9  O   -0.58331
    10  C   -0.65751
    11  C    0.08810
    12  O   -0.59442
    13  C    0.76732
    14  O   -0.55645
    15  C   -0.65270
    16  C    0.08546
    17  O   -0.53882
    18  C    0.77125
    19  O   -0.57732
    20  C   -0.65045
    21  C    0.08196
    22  O   -0.55772
    23  C    0.79028
    24  O   -0.60306
    25  C   -0.65499
    26  C    0.08905
    27  O   -0.57262
    28  C    0.78387
    29  O   -0.56975
    30  C   -0.65616
    31  C    0.62414
    32  O   -0.57801
    33  N   -0.77135
    34  C   -0.05810
    35  O   -0.54341
    36  C    0.77998
    37  O   -0.58585
    38  C   -0.65727
    39  H    0.22547
    40  H    0.23146
    41  H    0.23401
    42  H    0.20425
    43  H    0.25048
    44  H    0.22921
    45  H    0.23147
    46  H    0.22819
    47  H    0.24663
    48  H    0.23206
    49  H    0.22166
    50  H    0.25140
    51  H    0.23168
    52  H    0.21588
    53  H    0.23067
    54  H    0.23047
    55  H    0.24415
    56  H    0.23100
    57  H    0.23237
    58  H    0.23050
    59  H    0.23522
    60  H    0.23018
    61  H    0.22210
    62  H    0.22985
    63  H    0.38052
    64  H    0.39637
    65  H    0.19612
    66  H    0.19956
    67  H    0.22827
    68  H    0.22679
    69  H    0.22314

NSC_467
32
     1  C    0.79023
     2  O   -0.70199
     3  O   -0.58580
     4  C   -0.12228
     5  C   -0.38143
     6  C   -0.57800
     7  C   -0.37194
     8  C   -0.57465
     9  C   -0.37888
    10  C   -0.38393
    11  C   -0.35953
    12  C   -0.56605
    13  H    0.49027
    14  H    0.21081
    15  H    0.21039
    16  H    0.20411
    17  H    0.18892
    18  H    0.18806
    19  H    0.20853
    20  H    0.19779
    21  H    0.19174
    22  H    0.19411
    23  H    0.20052
    24  H    0.19943
    25  H    0.20890
    26  H    0.19134
    27  H    0.18950
    28  H    0.18349
    29  H    0.18549
    30  H    0.18831
    31  H    0.19346
    32  H    0.18908

NSC_1769
29
     1  C   -0.20953
     2  C   -0.18563
     3  C   -0.00472
     4  C   -0.20912
     5  C   -0.21245
     6  C   -0.18792
     7  C   -0.19798
     8  C   -0.19881
     9  C   -0.03857
    10  C    0.28346
    11  C   -0.19963
    12  C   -0.22587
    13  O   -0.70380
    14  C   -0.24276
    15  C   -0.55171
    16  H    0.19580
    17  H    0.20103
    18  H    0.20132
    19  H    0.19811
    20  H    0.20083
    21  H    0.19769
    22  H    0.20123
    23  H    0.20259
    24  H    0.21108
    25  H    0.45737
    26  H    0.22668
    27  H    0.18596
    28  H    0.20138
    29  H    0.20398

NSC_1565
26
     1  C   -0.22051
     2  C   -0.21681
     3  C    0.26399
     4  C    0.11515
     5  C   -0.22552
     6  C   -0.24600
     7  C    0.13376
     8  H    0.18960
     9  N   -0.40532
    10  C   -0.12103
    11  C   -0.17572
    12  C   -0.20117
    13  C   -0.18083
    14  C   -0.19729
    15  C   -0.17291
    16  O   -0.69805
    17  H    0.21465
    18  H    0.21353
    19  H    0.21442
    20  H    0.21957
    21  H    0.20335
    22  H    0.20486
    23  H    0.20295
    24  H    0.20265
    25  H    0.23061
    26  H    0.45207

NSC_2099
27
     1  C   -0.18356
     2  C   -0.19655
     3  C   -0.19116
     4  C    0.13077
     5  C    0.06732
     6  C   -0.17259
     7  N   -0.44598
     8  C   -0.09733
     9  C   -0.17569
    10  C   -0.19992
    11  C   -0.17878
    12  C   -0.19559
    13  C   -0.15670
    14  C    0.12896
    15  N    0.47010
    16  O   -0.36443
    17  O   -0.36213
    18  H    0.21326
    19  H    0.20891
    20  H    0.23829
    21  H    0.25067
    22  H    0.20311
    23  H    0.20622
    24  H    0.20488
    25  H    0.20708
    26  H    0.23023
    27  H    0.16061

NSC_1348
20
     1  O   -0.57424
     2  O   -0.58303
     3  H    0.18169
     4  H    0.18350
     5  O   -0.58884
     6  O   -0.57652
     7  C    0.26695
     8  C    0.08501
     9  C   -0.05347
    10  C    0.07944
    11  C   -0.05401
    12  C    0.26176
    13  H    0.14864
    14  H    0.16584
    15  H    0.20064
    16  H    0.17029
    17  H    0.17894
    18  H    0.18594
    19  H    0.14004
    20  H    0.18142

NSC_2184
16
     1  C   -0.12241
     2  C   -0.19659
     3  C   -0.15995
     4  C   -0.17034
     5  C   -0.15372
     6  C   -0.19391
     7  S    0.00574
     8  H    0.14033
     9  C    0.75120
    10  O   -0.56309
    11  O   -0.69853
    12  H    0.22188
    13  H    0.20854
    14  H    0.22715
    15  H    0.20810
    16  H    0.49562

NSC_552
17
     1  C   -0.21596
     2  O   -0.55602
     3  C   -0.03622
     4  C   -0.39047
     5  C   -0.17324
     6  N   -0.80932
     7  H    0.18529
     8  H    0.15283
     9  H    0.15355
    10  H    0.15286
    11  H    0.15061
    12  H    0.19091
    13  H    0.20984
    14  H    0.17939
    15  H    0.14919
    16  H    0.33053
    17  H    0.32623

NSC_1558
28
     1  N   -0.42083
     2  C   -0.20858
     3  C    0.08854
     4  C   -0.20207
     5  C   -0.19122
     6  C    0.30315
     7  C   -0.23309
     8  C   -0.15540
     9  C   -0.06829
    10  C   -0.16500
    11  C    0.07321
    12  C   -0.18662
    13  C   -0.18107
    14  N    0.47321
    15  O   -0.35224
    16  O   -0.38651
    17  C    0.08066
    18  O   -0.68968
    19  H    0.21200
    20  H    0.20537
    21  H    0.20423
    22  H    0.21495
    23  H    0.24027
    24  H    0.21130
    25  H    0.21302
    26  H    0.23923
    27  H    0.22266
    28  H    0.45880

NSC_976
14
     1  C   -0.18549
     2  C   -0.06142
     3  O   -0.71337
     4  C   -0.18543
     5  C   -0.06144
     6  O   -0.71336
     7  H    0.20615
     8  H    0.16381
     9  H    0.15309
    10  H    0.43712
    11  H    0.20624
    12  H    0.16383
    13  H    0.15310
    14  H    0.43716

NSC_619
34
     1  C   -0.21369
     2  C    0.31277
     3  C   -0.10644
     4  C   -0.23614
     5  C   -0.39072
     6  C    0.31188
     7  O   -0.49217
     8  C   -0.22343
     9  O   -0.49578
    10  C   -0.22315
    11  C    0.54457
    12  O   -0.53814
    13  C   -0.47375
    14  C   -0.37083
    15  C   -0.36430
    16  C   -0.56589
    17  H    0.24067
    18  H    0.22057
    19  H    0.23459
    20  H    0.19643
    21  H    0.16702
    22  H    0.16700
    23  H    0.16790
    24  H    0.19584
    25  H    0.16789
    26  H    0.21582
    27  H    0.21582
    28  H    0.19991
    29  H    0.19993
    30  H    0.18204
    31  H    0.18204
    32  H    0.18951
    33  H    0.18951
    34  H    0.19273

NSC_2353
24
     1  C    0.30361
     2  C    0.26272
     3  C   -0.14880
     4  C   -0.27834
     5  C   -0.19672
     6  C   -0.18826
     7  O   -0.51071
     8  C   -0.21115
     9  O   -0.48913
    10  C   -0.22266
    11  C    0.61425
    12  O   -0.58913
    13  N   -0.76328
    14  H    0.21674
    15  H    0.18457
    16  H    0.20469
    17  H    0.17005
    18  H    0.19012
    19  H    0.16038
    20  H    0.17088
    21  H    0.16775
    22  H    0.19546
    23  H    0.36614
    24  H    0.39083

NSC_1809
20
     1  C   -0.29086
     2  C    0.25986
     3  C   -0.19164
     4  C    0.25683
     5  C   -0.21792
     6  C   -0.22470
     7  O   -0.51173
     8  C   -0.04341
     9  C   -0.57810
    10  O   -0.68750
    11  H    0.21533
    12  H    0.20210
    13  H    0.20216
    14  H    0.21399
    15  H    0.16964
    16  H    0.16654
    17  H    0.20089
    18  H    0.20400
    19  H    0.19935
    20  H    0.45517

NSC_2492
33
     1  C   -0.45819
     2  C    0.24548
     3  C   -0.36513
     4  C   -0.38096
     5  C   -0.41413
     6  C   -0.36802
     7  C   -0.22507
     8  C   -0.19519
     9  C    0.14486
    10  C   -0.19704
    11  C   -0.20796
    12  C   -0.19031
    13  N   -0.59836
    14  C    0.86410
    15  O   -0.59465
    16  O   -0.35766
    17  N   -0.15308
    18  H    0.20622
    19  H    0.21712
    20  H    0.19718
    21  H    0.18879
    22  H    0.18385
    23  H    0.19923
    24  H    0.22492
    25  H    0.20070
    26  H    0.19916
    27  H    0.19031
    28  H    0.20156
    29  H    0.20366
    30  H    0.23750
    31  H    0.20165
    32  H    0.20528
    33  H    0.39419

NSC_1068
17
     1  O   -0.73437
     2  C   -0.04501
     3  C   -0.02434
     4  N   -0.83009
     5  C   -0.38412
     6  C   -0.56728
     7  H    0.44466
     8  H    0.14789
     9  H    0.15701
    10  H    0.19613
    11  H    0.35452
    12  H    0.32090
    13  H    0.18097
    14  H    0.19175
    15  H    0.18819
    16  H    0.18881
    17  H    0.21439

NSC_272
17
     1  O   -0.56810
     2  C    0.86677
     3  O   -0.56468
     4  C    0.73607
     5  O   -0.57943
     6  C   -0.58404
     7  C   -0.02292
     8  N   -0.62756
     9  N   -0.78223
    10  H    0.20008
    11  H    0.20582
    12  H    0.20008
    13  H    0.18425
    14  H    0.18426
    15  H    0.39243
    16  H    0.35916
    17  H    0.40003

NSC_1364
35
     1  N   -0.49657
     2  N   -0.51905
     3  C   -0.17116
     4  C   -0.20203
     5  C   -0.20293
     6  C   -0.19343
     7  C   -0.37016
     8  C    0.76688
     9  O   -0.66132
    10  N   -0.47497
    11  C   -0.17532
    12  C   -0.57475
    13  C   -0.17782
    14  C   -0.59197
    15  H    0.18042
    16  H    0.22624
    17  H    0.16740
    18  H    0.19662
    19  H    0.20788
    20  H    0.17902
    21  H    0.19712
    22  H    0.16521
    23  H    0.19202
    24  H    0.19343
    25  H    0.15767
    26  H    0.17949
    27  H    0.22441
    28  H    0.20508
    29  H    0.18536
    30  H    0.19510
    31  H    0.18549
    32  H    0.21154
    33  H    0.19922
    34  H    0.19528
    35  H    0.20055

NSC_2701
24
     1  C   -0.23282
     2  C   -0.14769
     3  C   -0.15025
     4  C    0.04049
     5  C   -0.20927
     6  C   -0.16654
     7  S    0.33244
     8  C   -0.52165
     9  C   -0.47889
    10  C    0.78574
    11  O   -0.58421
    12  O   -0.68784
    13  N    0.46747
    14  O   -0.36257
    15  O   -0.37048
    16  H    0.22301
    17  H    0.21261
    18  H    0.21335
    19  H    0.24135
    20  H    0.21576
    21  H    0.21559
    22  H    0.23518
    23  H    0.23519
    24  H    0.49403

NSC_959
20
     1  C   -0.17716
     2  C   -0.18246
     3  C   -0.20970
     4  C    0.08834
     5  C    0.04110
     6  N   -0.40378
     7  C    0.75119
     8  O   -0.58759
     9  O   -0.52498
    10  C   -0.03022
    11  C   -0.58261
    12  H    0.21234
    13  H    0.23443
    14  H    0.20892
    15  H    0.19203
    16  H    0.18089
    17  H    0.18088
    18  H    0.20311
    19  H    0.20311
    20  H    0.20217

NSC_2842
37
     1  C   -0.20285
     2  C   -0.19610
     3  C   -0.19225
     4  C   -0.18167
     5  C   -0.19607
     6  C   -0.05232
     7  C   -0.03287
     8  C   -0.04661
     9  C    0.02914
    10  C   -0.19661
    11  C   -0.20114
    12  C   -0.42321
    13  C   -0.06569
    14  C   -0.19068
    15  C   -0.19573
    16  C   -0.20164
    17  C   -0.18039
    18  C    0.00707
    19  C   -0.19822
    20  C   -0.19207
    21  C   -0.20775
    22  H    0.20063
    23  H    0.20164
    24  H    0.20219
    25  H    0.21059
    26  H    0.20805
    27  H    0.20931
    28  H    0.20197
    29  H    0.23095
    30  H    0.22781
    31  H    0.20300
    32  H    0.20211
    33  H    0.20117
    34  H    0.21190
    35  H    0.20132
    36  H    0.20306
    37  H    0.20192

NSC_32
29
     1  C   -0.20595
     2  C   -0.14193
     3  C   -0.14745
     4  C   -0.18135
     5  C    0.01691
     6  C   -0.13096
     7  C   -0.09528
     8  C    0.07943
     9  C   -0.20943
    10  C   -0.18868
    11  C   -0.17883
    12  C   -0.18283
    13  O   -0.52680
    14  C    0.50522
    15  N    0.46752
    16  O   -0.36204
    17  O   -0.35952
    18  C   -0.58804
    19  H    0.20728
    20  H    0.22264
    21  H    0.23745
    22  H    0.24234
    23  H    0.20627
    24  H    0.21448
    25  H    0.23123
    26  H    0.24041
    27  H    0.21515
    28  H    0.20590
    29  H    0.20686

NSC_1053
30
     1  C   -0.14180
     2  C   -0.17898
     3  C   -0.25245
     4  C    0.32627
     5  C    0.34534
     6  C   -0.27865
     7  C   -0.14020
     8  C   -0.25244
     9  C   -0.17761
    10  C    0.34608
    11  C    0.32619
    12  C   -0.27806
    13  O   -0.69120
    14  O   -0.67239
    15  C    0.44503
    16  O   -0.50641
    17  C    0.44269
    18  O   -0.50479
    19  O   -0.67383
    20  O   -0.69136
    21  H    0.23099
    22  H    0.21861
    23  H    0.22839
    24  H    0.22606
    25  H    0.21881
    26  H    0.22845
    27  H    0.46223
    28  H    0.46551
    29  H    0.46732
    30  H    0.46220

NSC_2205
40
     1  C   -0.17095
     2  C   -0.08876
     3  C   -0.17337
     4  C   -0.11250
     5  C   -0.19076
     6  C   -0.15602
     7  O   -0.53153
     8  C    0.76598
     9  C    0.75790
    10  O   -0.56602
    11  O   -0.56713
    12  O   -0.69304
    13  C    0.13574
    14  C   -0.38761
    15  C   -0.56619
    16  C   -0.40757
    17  C   -0.01652
    18  C   -0.20077
    19  C   -0.19099
    20  C   -0.20721
    21  C   -0.18843
    22  C   -0.21017
    23  H    0.21850
    24  H    0.20832
    25  H    0.20761
    26  H    0.22577
    27  H    0.49301
    28  H    0.20796
    29  H    0.19218
    30  H    0.19873
    31  H    0.19036
    32  H    0.19138
    33  H    0.20891
    34  H    0.21307
    35  H    0.20606
    36  H    0.20331
    37  H    0.19987
    38  H    0.20081
    39  H    0.20125
    40  H    0.19882

NSC_337
37
     1  C   -0.39058
     2  C   -0.00553
     3  C   -0.37604
     4  C   -0.37715
     5  C   -0.39060
     6  C   -0.37601
     7  C   -0.40310
     8  C   -0.04366
     9  C   -0.37335
    10  C   -0.40313
    11  C   -0.37674
    12  C   -0.37335
    13  N   -0.21414
    14  N    0.16234
    15  O   -0.43732
    16  H    0.20139
    17  H    0.21119
    18  H    0.20094
    19  H    0.18225
    20  H    0.20225
    21  H    0.19767
    22  H    0.18872
    23  H    0.21118
    24  H    0.20139
    25  H    0.18224
    26  H    0.20225
    27  H    0.19513
    28  H    0.23114
    29  H    0.19941
    30  H    0.17867
    31  H    0.20058
    32  H    0.23115
    33  H    0.19513
    34  H    0.19491
    35  H    0.19148
    36  H    0.20058
    37  H    0.17867

NSC_2452
58
     1  N   -0.46088
     2  C    0.22546
     3  C   -0.37757
     4  C    0.12088
     5  C   -0.06331
     6  C    0.32435
     7  C    0.03914
     8  C    0.04581
     9  C   -0.24491
    10  C   -0.28398
    11  N   -0.58203
    12  C   -0.17964
    13  C   -0.37472
    14  C   -0.36784
    15  C   -0.36969
    16  C   -0.37059
    17  C   -0.19219
    18  N   -0.50829
    19  C   -0.18669
    20  C   -0.57241
    21  C   -0.18585
    22  C   -0.56735
    23  O   -0.49865
    24  C   -0.22450
    25  C   -0.59405
    26  H    0.22314
    27  H    0.18246
    28  H    0.20201
    29  H    0.21231
    30  H    0.39787
    31  H    0.17631
    32  H    0.17668
    33  H    0.19316
    34  H    0.19285
    35  H    0.18691
    36  H    0.18818
    37  H    0.18625
    38  H    0.18599
    39  H    0.18077
    40  H    0.19897
    41  H    0.19398
    42  H    0.15586
    43  H    0.15677
    44  H    0.18831
    45  H    0.18655
    46  H    0.19620
    47  H    0.20352
    48  H    0.15710
    49  H    0.18628
    50  H    0.20018
    51  H    0.18700
    52  H    0.19339
    53  H    0.16947
    54  H    0.16937
    55  H    0.19088
    56  H    0.21509
    57  H    0.20812
    58  H    0.20757

NSC_2578
40
     1  C   -0.15323
     2  C   -0.18223
     3  C   -0.21472
     4  C   -0.16597
     5  C    0.33382
     6  C   -0.23770
     7  C   -0.23523
     8  C    0.29779
     9  C    0.29702
    10  C   -0.22359
    11  C   -0.22090
    12  C   -0.17775
    13  C   -0.15337
    14  C   -0.21486
    15  C   -0.18204
    16  C    0.33419
    17  C   -0.16609
    18  C   -0.23765
    19  O   -0.67029
    20  C    0.74299
    21  O   -0.54028
    22  O   -0.53483
    23  O   -0.53460
    24  C    0.74304
    25  O   -0.54130
    26  O   -0.66978
    27  H    0.22403
    28  H    0.20681
    29  H    0.20619
    30  H    0.21908
    31  H    0.22745
    32  H    0.21417
    33  H    0.21687
    34  H    0.20946
    35  H    0.22383
    36  H    0.20663
    37  H    0.20606
    38  H    0.21908
    39  H    0.46447
    40  H    0.46344

NSC_953
94
     1  C   -0.56703
     2  C   -0.36208
     3  C   -0.37259
     4  C   -0.36781
     5  C   -0.36727
     6  C   -0.36709
     7  C   -0.36710
     8  C   -0.36709
     9  C   -0.36710
    10  C   -0.36710
    11  C   -0.36717
    12  C   -0.36647
    13  C   -0.36917
    14  C   -0.36831
    15  C   -0.46907
    16  C    0.58061
    17  O   -0.54599
    18  C   -0.46903
    19  C   -0.36833
    20  C   -0.36917
    21  C   -0.36648
    22  C   -0.36719
    23  C   -0.36706
    24  C   -0.36711
    25  C   -0.36710
    26  C   -0.36708
    27  C   -0.36710
    28  C   -0.36726
    29  C   -0.36783
    30  C   -0.37260
    31  C   -0.36206
    32  C   -0.56704
    33  H    0.19234
    34  H    0.18718
    35  H    0.18718
    36  H    0.18331
    37  H    0.18331
    38  H    0.18371
    39  H    0.18371
    40  H    0.18406
    41  H    0.18407
    42  H    0.18367
    43  H    0.18367
    44  H    0.18379
    45  H    0.18378
    46  H    0.18353
    47  H    0.18353
    48  H    0.18383
    49  H    0.18384
    50  H    0.18343
    51  H    0.18343
    52  H    0.18419
    53  H    0.18418
    54  H    0.18328
    55  H    0.18328
    56  H    0.18569
    57  H    0.18570
    58  H    0.18160
    59  H    0.18160
    60  H    0.19872
    61  H    0.19872
    62  H    0.21140
    63  H    0.21140
    64  H    0.21139
    65  H    0.21139
    66  H    0.19872
    67  H    0.19872
    68  H    0.18160
    69  H    0.18160
    70  H    0.18570
    71  H    0.18570
    72  H    0.18328
    73  H    0.18329
    74  H    0.18418
    75  H    0.18418
    76  H    0.18344
    77  H    0.18343
    78  H    0.18384
    79  H    0.18384
    80  H    0.18352
    81  H    0.18352
    82  H    0.18378
    83  H    0.18378
    84  H    0.18367
    85  H    0.18368
    86  H    0.18407
    87  H    0.18408
    88  H    0.18371
    89  H    0.18371
    90  H    0.18331
    91  H    0.18330
    92  H    0.18718
    93  H    0.19234
    94  H    0.18719

NSC_3126
33
     1  C    0.77807
     2  O   -0.59133
     3  C   -0.65689
     4  O   -0.53975
     5  C   -0.04114
     6  C   -0.19982
     7  N   -0.48144
     8  C    0.65768
     9  O   -0.61309
    10  C   -0.64349
    11  C   -0.19493
    12  C   -0.04537
    13  O   -0.56281
    14  C    0.78013
    15  O   -0.57951
    16  C   -0.65993
    17  H    0.22316
    18  H    0.22615
    19  H    0.22537
    20  H    0.18085
    21  H    0.18951
    22  H    0.19700
    23  H    0.23651
    24  H    0.22860
    25  H    0.21650
    26  H    0.19351
    27  H    0.20642
    28  H    0.20817
    29  H    0.19075
    30  H    0.19131
    31  H    0.22609
    32  H    0.22218
    33  H    0.23153

NSC_1913
13
     1  O   -0.54876
     2  O   -0.51397
     3  O   -0.52512
     4  C    0.93736
     5  C    0.10358
     6  C   -0.06500
     7  C   -0.59600
     8  H    0.19392
     9  H    0.19365
    10  H    0.19017
    11  H    0.21864
    12  H    0.20552
    13  H    0.20601

NSC_2554
26
     1  O   -0.54340
     2  O   -0.53240
     3  C    0.08275
     4  C    0.09750
     5  C    0.00309
     6  C    0.74606
     7  C    0.08540
     8  O   -0.69661
     9  C    0.09444
    10  O   -0.71507
    11  C   -0.05143
    12  O   -0.71199
    13  O   -0.69654
    14  O   -0.71138
    15  H    0.21440
    16  H    0.17858
    17  H    0.19300
    18  H    0.19350
    19  H    0.44673
    20  H    0.20922
    21  H    0.43045
    22  H    0.14370
    23  H    0.18193
    24  H    0.44008
    25  H    0.45574
    26  H    0.46222

NSC_509
22
     1  O   -0.53559
     2  C   -0.29026
     3  C    0.48919
     4  C    0.09457
     5  C   -0.40722
     6  C   -0.07937
     7  C   -0.18369
     8  C   -0.19151
     9  C   -0.19446
    10  C   -0.18380
    11  C   -0.45991
    12  C   -0.19133
    13  H    0.22331
    14  H    0.21235
    15  H    0.21545
    16  H    0.20542
    17  H    0.20582
    18  H    0.20452
    19  H    0.21144
    20  H    0.22468
    21  H    0.22405
    22  H    0.20635

NSC_2807
27
     1  C   -0.17874
     2  C    0.27440
     3  C   -0.16353
     4  C   -0.17501
     5  C    0.30872
     6  C   -0.23937
     7  C    0.75296
     8  O   -0.55812
     9  O   -0.70013
    10  O   -0.48142
    11  C    0.78839
    12  O   -0.58923
    13  C   -0.65395
    14  O   -0.53235
    15  C    0.76941
    16  O   -0.56120
    17  C   -0.65778
    18  H    0.23894
    19  H    0.21802
    20  H    0.27556
    21  H    0.49564
    22  H    0.23097
    23  H    0.22838
    24  H    0.23005
    25  H    0.22365
    26  H    0.22415
    27  H    0.23158

NSC_3148
61
     1  O   -0.71467
     2  C    0.13647
     3  N   -0.61298
     4  C    0.65885
     5  O   -0.61364
     6  C   -0.46240
     7  C   -0.36350
     8  C   -0.37051
     9  C   -0.36635
    10  C   -0.36707
    11  C   -0.36707
    12  C   -0.36708
    13  C   -0.36705
    14  C   -0.36707
    15  C   -0.36705
    16  C   -0.36707
    17  C   -0.36706
    18  C   -0.36723
    19  C   -0.36780
    20  C   -0.37256
    21  C   -0.36205
    22  C   -0.56704
    23  H    0.43747
    24  H    0.18555
    25  H    0.15219
    26  H    0.37929
    27  H    0.20530
    28  H    0.20943
    29  H    0.20345
    30  H    0.20084
    31  H    0.18069
    32  H    0.18179
    33  H    0.18646
    34  H    0.18571
    35  H    0.18293
    36  H    0.18337
    37  H    0.18441
    38  H    0.18409
    39  H    0.18322
    40  H    0.18344
    41  H    0.18390
    42  H    0.18374
    43  H    0.18336
    44  H    0.18349
    45  H    0.18374
    46  H    0.18365
    47  H    0.18347
    48  H    0.18354
    49  H    0.18375
    50  H    0.18369
    51  H    0.18363
    52  H    0.18369
    53  H    0.18405
    54  H    0.18401
    55  H    0.18368
    56  H    0.18372
    57  H    0.18329
    58  H    0.18326
    59  H    0.19230
    60  H    0.18716
    61  H    0.18719

NSC_229
20
     1  C   -0.12970
     2  C   -0.18707
     3  C   -0.06751
     4  C   -0.17050
     5  C   -0.19094
     6  C   -0.19096
     7  C   -0.06755
     8  C   -0.18706
     9  C   -0.17048
    10  C   -0.12964
    11  S   -0.03321
    12  S   -0.03313
    13  H    0.21509
    14  H    0.22506
    15  H    0.20742
    16  H    0.20741
    17  H    0.21512
    18  H    0.22508
    19  H    0.13127
    20  H    0.13129

NSC_1690
85
     1  O   -0.59328
     2  O   -0.55282
     3  O   -0.54986
     4  C    0.08221
     5  C    0.07075
     6  C    0.08830
     7  C    0.05757
     8  C    0.39937
     9  C    0.08209
    10  C    0.07754
    11  C    0.09543
    12  C    0.06319
    13  C    0.39508
    14  O   -0.53663
    15  C    0.78074
    16  O   -0.59772
    17  C   -0.65520
    18  C    0.77701
    19  O   -0.57381
    20  C   -0.65780
    21  O   -0.55795
    22  C   -0.05402
    23  O   -0.54264
    24  C    0.78101
    25  O   -0.59033
    26  C   -0.65670
    27  C    0.78084
    28  O   -0.59251
    29  C   -0.65817
    30  O   -0.54431
    31  C   -0.05125
    32  O   -0.54133
    33  C    0.78662
    34  O   -0.58469
    35  C   -0.65445
    36  O   -0.56047
    37  C    0.77921
    38  O   -0.58364
    39  C   -0.65707
    40  O   -0.52854
    41  C    0.78533
    42  O   -0.59936
    43  C   -0.65622
    44  O   -0.59178
    45  C    0.76828
    46  O   -0.54460
    47  C   -0.65535
    48  H    0.19375
    49  H    0.21457
    50  H    0.24102
    51  H    0.24109
    52  H    0.22119
    53  H    0.18898
    54  H    0.22995
    55  H    0.23129
    56  H    0.24576
    57  H    0.17261
    58  H    0.22425
    59  H    0.23381
    60  H    0.23111
    61  H    0.23144
    62  H    0.22063
    63  H    0.22043
    64  H    0.21938
    65  H    0.20854
    66  H    0.22582
    67  H    0.23200
    68  H    0.22691
    69  H    0.22599
    70  H    0.22810
    71  H    0.21899
    72  H    0.20214
    73  H    0.21673
    74  H    0.23013
    75  H    0.21905
    76  H    0.22743
    77  H    0.23252
    78  H    0.22864
    79  H    0.22021
    80  H    0.21935
    81  H    0.24523
    82  H    0.22545
    83  H    0.23227
    84  H    0.22607
    85  H    0.21912

NSC_166
9
     1  O   -0.69009
     2  C   -0.12669
     3  C    0.74707
     4  O   -0.54177
     5  O   -0.69865
     6  H    0.44396
     7  H    0.18556
     8  H    0.18556
     9  H    0.49505

NSC_2254
35
     1  C   -0.22068
     2  C   -0.19251
     3  C    0.28743
     4  C   -0.28845
     5  C   -0.04913
     6  C   -0.19567
     7  C   -0.02358
     8  C   -0.58739
     9  C   -0.56902
    10  C   -0.56903
    11  O   -0.50592
    12  C   -0.08266
    13  C    0.13780
    14  O   -0.71636
    15  C   -0.60529
    16  H    0.21706
    17  H    0.20328
    18  H    0.20881
    19  H    0.20879
    20  H    0.20142
    21  H    0.19825
    22  H    0.19818
    23  H    0.19988
    24  H    0.19494
    25  H    0.19400
    26  H    0.19399
    27  H    0.19489
    28  H    0.19993
    29  H    0.16419
    30  H    0.17877
    31  H    0.19459
    32  H    0.43132
    33  H    0.18415
    34  H    0.19860
    35  H    0.21543

NSC_881
17
     1  O   -0.47571
     2  C    0.35582
     3  C   -0.22616
     4  C   -0.16844
     5  C   -0.14521
     6  C   -0.15177
     7  C    0.04959
     8  O   -0.66249
     9  N    0.46950
    10  O   -0.36098
    11  O   -0.36325
    12  C    0.35842
    13  H    0.22964
    14  H    0.24240
    15  H    0.24371
    16  H    0.47036
    17  H    0.13457

NSC_2352
22
     1  O   -0.49776
     2  O   -0.51275
     3  O   -0.50936
     4  C    0.78650
     5  C   -0.30105
     6  C   -0.41185
     7  C   -0.17543
     8  C   -0.31572
     9  C   -0.19060
    10  C    0.78529
    11  C   -0.22897
    12  C   -0.57124
    13  H    0.23940
    14  H    0.21915
    15  H    0.21392
    16  H    0.20078
    17  H    0.24104
    18  H    0.20340
    19  H    0.21269
    20  H    0.19804
    21  H    0.19199
    22  H    0.22253

NSC_136
53
     1  C   -0.56675
     2  C   -0.35960
     3  C   -0.37646
     4  C   -0.38371
     5  C   -0.20307
     6  C   -0.37679
     7  C   -0.56665
     8  C   -0.18578
     9  N   -0.20756
    10  N    0.16890
    11  O   -0.43261
    12  C   -0.23997
    13  C   -0.19682
    14  C   -0.38537
    15  C   -0.58330
    16  C   -0.38667
    17  C   -0.37869
    18  C   -0.36049
    19  C   -0.56667
    20  H    0.19455
    21  H    0.18637
    22  H    0.18753
    23  H    0.18585
    24  H    0.18792
    25  H    0.18474
    26  H    0.18216
    27  H    0.19113
    28  H    0.20471
    29  H    0.19302
    30  H    0.19930
    31  H    0.18948
    32  H    0.20103
    33  H    0.18022
    34  H    0.19129
    35  H    0.20065
    36  H    0.21769
    37  H    0.22874
    38  H    0.20095
    39  H    0.19223
    40  H    0.19394
    41  H    0.20100
    42  H    0.17648
    43  H    0.20619
    44  H    0.20771
    45  H    0.19865
    46  H    0.18898
    47  H    0.18541
    48  H    0.19051
    49  H    0.18547
    50  H    0.18371
    51  H    0.18867
    52  H    0.19403
    53  H    0.18775

NSC_487
33
     1  C   -0.17256
     2  C   -0.15358
     3  C   -0.20972
     4  C   -0.17386
     5  C    0.33055
     6  C   -0.23096
     7  C   -0.19919
     8  C    0.15632
     9  C   -0.05253
    10  C   -0.17942
    11  C   -0.19889
    12  C   -0.19144
    13  C   -0.06133
    14  C   -0.20376
    15  C   -0.16815
    16  C   -0.17246
    17  N   -0.58860
    18  C    0.61884
    19  O   -0.58373
    20  O   -0.66792
    21  H    0.18593
    22  H    0.20588
    23  H    0.20660
    24  H    0.21825
    25  H    0.20182
    26  H    0.20042
    27  H    0.20118
    28  H    0.22838
    29  H    0.20111
    30  H    0.20466
    31  H    0.20210
    32  H    0.38418
    33  H    0.46187

NSC_3007
19
     1  N   -0.42008
     2  C    0.09697
     3  C   -0.11777
     4  C   -0.17219
     5  C   -0.20418
     6  C    0.00340
     7  C   -0.17985
     8  C   -0.20352
     9  C   -0.41219
    10  C   -0.20173
    11  H    0.18592
    12  H    0.20352
    13  H    0.20350
    14  H    0.20285
    15  H    0.20347
    16  H    0.20763
    17  H    0.20808
    18  H    0.19692
    19  H    0.19923

NSC_2549
15
     1  C    0.12918
     2  O   -0.60692
     3  C    0.74063
     4  C   -0.59972
     5  C   -0.61910
     6  C   -0.35032
     7  O   -0.69036
     8  H    0.20400
     9  H    0.21468
    10  H    0.21453
    11  H    0.23940
    12  H    0.23894
    13  H    0.18583
    14  H    0.21137
    15  H    0.48785

NSC_3071
19
     1  C    0.28415
     2  C   -0.34956
     3  C    0.43767
     4  C    0.44930
     5  C   -0.23187
     6  C   -0.00318
     7  O   -0.50439
     8  O   -0.46035
     9  O   -0.46606
    10  C   -0.59494
    11  C   -0.22778
    12  H    0.23161
    13  H    0.22475
    14  H    0.20331
    15  H    0.22503
    16  H    0.22502
    17  H    0.17786
    18  H    0.17758
    19  H    0.20183

NSC_2760
36
     1  C    0.77547
     2  O   -0.69273
     3  O   -0.56966
     4  C   -0.30288
     5  N   -0.46287
     6  C   -0.18935
     7  C   -0.20911
     8  N   -0.46965
     9  C   -0.29311
    10  C    0.78073
    11  O   -0.57544
    12  O   -0.69018
    13  C    0.76749
    14  O   -0.69510
    15  O   -0.55779
    16  C   -0.28638
    17  C   -0.30232
    18  C    0.78021
    19  O   -0.56933
    20  O   -0.69654
    21  H    0.49315
    22  H    0.19980
    23  H    0.23538
    24  H    0.17420
    25  H    0.18805
    26  H    0.20794
    27  H    0.20000
    28  H    0.22739
    29  H    0.19428
    30  H    0.49390
    31  H    0.49327
    32  H    0.22852
    33  H    0.19271
    34  H    0.24744
    35  H    0.19213
    36  H    0.49035

NSC_1057
19
     1  C   -0.14667
     2  C   -0.25283
     3  C   -0.18771
     4  C    0.34763
     5  C    0.32997
     6  C   -0.28283
     7  O   -0.69220
     8  C    0.40031
     9  O   -0.45987
    10  C    0.71479
    11  O   -0.57183
    12  O   -0.65709
    13  O   -0.67206
    14  H    0.25887
    15  H    0.21617
    16  H    0.22899
    17  H    0.46281
    18  H    0.49667
    19  H    0.46687

NSC_2721
41
     1  S    0.22033
     2  C    0.01033
     3  C   -0.18126
     4  C   -0.22632
     5  C    0.01612
     6  C    0.00271
     7  C   -0.23114
     8  C    0.01044
     9  C   -0.22644
    10  C   -0.18164
    11  C    0.00321
    12  C    0.01684
    13  C   -0.23123
    14  C   -0.58494
    15  C   -0.60662
    16  C   -0.60063
    17  C   -0.59406
    18  C   -0.60802
    19  C   -0.58487
    20  H    0.20089
    21  H    0.20099
    22  H    0.20095
    23  H    0.20114
    24  H    0.20906
    25  H    0.20222
    26  H    0.20249
    27  H    0.22102
    28  H    0.21355
    29  H    0.20285
    30  H    0.20998
    31  H    0.20639
    32  H    0.22115
    33  H    0.20924
    34  H    0.20337
    35  H    0.21891
    36  H    0.22137
    37  H    0.21510
    38  H    0.20297
    39  H    0.20812
    40  H    0.20280
    41  H    0.20266

NSC_1603
43
     1  O   -0.40533
     2  C   -0.25445
     3  C   -0.24564
     4  C    0.30172
     5  C    0.40547
     6  N    0.36563
     7  O   -0.35174
     8  O   -0.37228
     9  C   -0.07772
    10  N   -0.20678
    11  N   -0.34934
    12  C    0.74598
    13  O   -0.62871
    14  N   -0.60723
    15  C   -0.16918
    16  C   -0.38481
    17  C   -0.19377
    18  N   -0.50665
    19  C   -0.18592
    20  C   -0.56715
    21  C   -0.18684
    22  C   -0.57317
    23  H    0.23069
    24  H    0.25280
    25  H    0.18927
    26  H    0.37428
    27  H    0.40108
    28  H    0.19338
    29  H    0.19352
    30  H    0.20595
    31  H    0.18716
    32  H    0.15864
    33  H    0.19691
    34  H    0.18497
    35  H    0.15832
    36  H    0.20257
    37  H    0.19513
    38  H    0.18686
    39  H    0.19039
    40  H    0.15748
    41  H    0.18623
    42  H    0.20484
    43  H    0.19743

NSC_3109
20
     1  C   -0.25710
     2  C    0.21448
     3  C   -0.15588
     4  C   -0.20448
     5  C   -0.25294
     6  C   -0.13851
     7  C    0.76822
     8  O   -0.63546
     9  O   -0.53642
    10  N   -0.75115
    11  C   -0.21343
    12  H    0.20285
    13  H    0.20232
    14  H    0.20224
    15  H    0.22061
    16  H    0.36358
    17  H    0.41257
    18  H    0.18988
    19  H    0.18433
    20  H    0.18429

NSC_63
36
     1  C    0.01773
     2  C   -0.03288
     3  C   -0.22437
     4  C    0.01660
     5  C    0.00921
     6  C   -0.22419
     7  C   -0.14974
     8  C   -0.19847
     9  C   -0.13689
    10  C   -0.17477
    11  C   -0.17499
    12  C   -0.20109
    13  C   -0.58373
    14  C   -0.59080
    15  C   -0.58518
    16  C   -0.50148
    17  C    0.53871
    18  O   -0.53252
    19  H    0.19590
    20  H    0.19599
    21  H    0.22728
    22  H    0.20637
    23  H    0.20421
    24  H    0.20644
    25  H    0.20511
    26  H    0.20521
    27  H    0.20147
    28  H    0.20148
    29  H    0.20524
    30  H    0.20993
    31  H    0.19905
    32  H    0.21556
    33  H    0.20465
    34  H    0.18791
    35  H    0.22636
    36  H    0.23073

NSC_748
6
     1  O   -0.58234
     2  C    0.46858
     3  N   -0.76831
     4  H    0.12666
     5  H    0.36982
     6  H    0.38559

NSC_377
49
     1  O   -0.52506
     2  O   -0.53905
     3  O   -0.50644
     4  C   -0.28300
     5  C   -0.17817
     6  C    0.28230
     7  C   -0.22520
     8  C   -0.23742
     9  C   -0.18517
    10  C   -0.22016
    11  C   -0.20176
    12  C    0.26362
    13  C   -0.21807
    14  C   -0.01512
    15  C   -0.20242
    16  C    0.47478
    17  C   -0.06615
    18  C   -0.08764
    19  C   -0.15444
    20  C   -0.17136
    21  C    0.27824
    22  C   -0.10666
    23  C   -0.17999
    24  C    0.46028
    25  C   -0.15146
    26  O   -0.64675
    27  C   -0.41185
    28  C   -0.35115
    29  C   -0.38913
    30  H    0.22897
    31  H    0.20284
    32  H    0.20069
    33  H    0.21554
    34  H    0.20316
    35  H    0.21931
    36  H    0.20718
    37  H    0.21904
    38  H    0.20569
    39  H    0.23107
    40  H    0.20955
    41  H    0.20987
    42  H    0.22895
    43  H    0.47831
    44  H    0.22145
    45  H    0.21885
    46  H    0.19682
    47  H    0.19892
    48  H    0.19808
    49  H    0.20013

NSC_126
29
     1  H    0.42313
     2  N   -0.57463
     3  S    0.28237
     4  C   -0.17150
     5  C    0.19155
     6  C   -0.15364
     7  C   -0.21994
     8  C   -0.18173
     9  C   -0.17669
    10  C   -0.21478
    11  C   -0.19089
    12  C    0.14541
    13  C   -0.17819
    14  C   -0.21231
    15  C   -0.20018
    16  C    0.76542
    17  O   -0.62756
    18  O   -0.53383
    19  C   -0.21362
    20  H    0.22376
    21  H    0.20812
    22  H    0.21333
    23  H    0.21334
    24  H    0.20418
    25  H    0.20522
    26  H    0.21105
    27  H    0.18473
    28  H    0.18619
    29  H    0.19166

NSC_426
34
     1  N   -0.23576
     2  N   -0.23981
     3  C   -0.17241
     4  C    0.06887
     5  C   -0.22348
     6  C   -0.16913
     7  C    0.31867
     8  C   -0.30678
     9  C   -0.25395
    10  C    0.24210
    11  C    0.08064
    12  C   -0.17196
    13  C    0.16761
    14  C   -0.24383
    15  O   -0.51956
    16  C   -0.22082
    17  N   -0.75079
    18  O   -0.48046
    19  C   -0.22447
    20  H    0.22884
    21  H    0.20004
    22  H    0.20074
    23  H    0.21492
    24  H    0.22464
    25  H    0.23603
    26  H    0.20201
    27  H    0.19117
    28  H    0.17398
    29  H    0.17372
    30  H    0.37266
    31  H    0.38617
    32  H    0.16909
    33  H    0.16909
    34  H    0.19223

NSC_2195
25
     1  N   -0.53885
     2  H    0.40173
     3  O   -0.61637
     4  C   -0.20979
     5  C   -0.27348
     6  C    0.17421
     7  C   -0.09690
     8  C    0.27862
     9  C    0.06303
    10  C    0.56856
    11  C   -0.26138
    12  C   -0.21061
    13  O   -0.50049
    14  C   -0.22413
    15  C   -0.60284
    16  H    0.20582
    17  H    0.21793
    18  H    0.22620
    19  H    0.22391
    20  H    0.16862
    21  H    0.16859
    22  H    0.19450
    23  H    0.21270
    24  H    0.21523
    25  H    0.21519

NSC_392
20
     1  N   -0.52202
     2  N   -0.57680
     3  N   -0.52203
     4  C    0.28937
     5  C    0.28937
     6  C    0.46350
     7  S    0.28984
     8  C   -0.69107
     9  C   -0.60337
    10  S    0.28986
    11  C   -0.69104
    12  H    0.22357
    13  H    0.21677
    14  H    0.21668
    15  H    0.22450
    16  H    0.22293
    17  H    0.22293
    18  H    0.21667
    19  H    0.21679
    20  H    0.22356

NSC_2362
34
     1  C   -0.18332
     2  H    0.18587
     3  S    0.06232
     4  S    0.06354
     5  H    0.18752
     6  C   -0.18438
     7  C   -0.57170
     8  C   -0.58184
     9  C   -0.40906
    10  C   -0.48820
    11  C   -0.48955
    12  C   -0.40808
    13  C   -0.58074
    14  C   -0.57167
    15  H    0.19131
    16  H    0.19581
    17  H    0.19431
    18  H    0.19287
    19  H    0.19853
    20  H    0.18817
    21  H    0.20116
    22  H    0.20835
    23  H    0.21883
    24  H    0.19669
    25  H    0.21850
    26  H    0.19513
    27  H    0.19605
    28  H    0.21287
    29  H    0.18773
    30  H    0.19904
    31  H    0.19248
    32  H    0.19628
    33  H    0.19086
    34  H    0.19434

NSC_2569
56
     1  C    0.13821
     2  C    0.07763
     3  O   -0.71469
     4  C    0.07738
     5  O   -0.70520
     6  C    0.08458
     7  O   -0.68707
     8  C    0.08048
     9  O   -0.70323
    10  C    0.09548
    11  O   -0.71050
    12  C   -0.03911
    13  C   -0.05207
    14  O   -0.71208
    15  N   -0.24254
    16  N   -0.39003
    17  C    0.15914
    18  C   -0.23329
    19  C   -0.18066
    20  C   -0.23165
    21  C   -0.18587
    22  C   -0.24903
    23  N   -0.21461
    24  N   -0.37634
    25  C    0.15324
    26  C   -0.22981
    27  C   -0.17816
    28  C   -0.22750
    29  C   -0.18560
    30  C   -0.24618
    31  H    0.23580
    32  H    0.40606
    33  H    0.21474
    34  H    0.43641
    35  H    0.19839
    36  H    0.41006
    37  H    0.18555
    38  H    0.41495
    39  H    0.20501
    40  H    0.42989
    41  H    0.13951
    42  H    0.14436
    43  H    0.17738
    44  H    0.43905
    45  H    0.35256
    46  H    0.23935
    47  H    0.20271
    48  H    0.19964
    49  H    0.20169
    50  H    0.19552
    51  H    0.35623
    52  H    0.23865
    53  H    0.20486
    54  H    0.20094
    55  H    0.20265
    56  H    0.19712

NSC_1254
58
     1  H    0.19191
     2  C   -0.17699
     3  C   -0.17571
     4  H    0.19305
     5  H    0.18268
     6  C    0.15183
     7  C   -0.21836
     8  O   -0.53716
     9  C    0.78188
    10  O   -0.59347
    11  C   -0.46395
    12  C   -0.36541
    13  C   -0.37108
    14  C   -0.36618
    15  C   -0.36903
    16  C   -0.36247
    17  C   -0.39566
    18  C   -0.42849
    19  C   -0.40124
    20  C   -0.37128
    21  C   -0.36830
    22  C   -0.37201
    23  C   -0.36207
    24  C   -0.56701
    25  O   -0.73034
    26  H    0.18953
    27  H    0.18410
    28  H    0.18417
    29  H    0.21765
    30  H    0.21788
    31  H    0.20079
    32  H    0.20058
    33  H    0.18316
    34  H    0.18331
    35  H    0.18718
    36  H    0.18681
    37  H    0.18120
    38  H    0.18448
    39  H    0.18778
    40  H    0.18867
    41  H    0.19920
    42  H    0.17153
    43  H    0.20822
    44  H    0.17846
    45  H    0.19451
    46  H    0.17740
    47  H    0.20131
    48  H    0.18520
    49  H    0.18216
    50  H    0.18284
    51  H    0.18529
    52  H    0.18511
    53  H    0.18303
    54  H    0.18285
    55  H    0.19235
    56  H    0.18766
    57  H    0.18758
    58  H    0.43289

NSC_1621
34
     1  N   -0.56011
     2  N   -0.54557
     3  N   -0.20529
     4  N   -0.25282
     5  C   -0.20360
     6  C   -0.19139
     7  C   -0.19381
     8  C   -0.19754
     9  C   -0.20371
    10  C    0.14103
    11  C    0.45161
    12  C    0.38372
    13  C   -0.21869
    14  C    0.44438
    15  C   -0.00402
    16  C   -0.59651
    17  N   -0.58083
    18  C   -0.16539
    19  C   -0.58233
    20  H    0.20166
    21  H    0.20525
    22  H    0.20455
    23  H    0.22470
    24  H    0.23576
    25  H    0.20645
    26  H    0.21556
    27  H    0.21513
    28  H    0.21371
    29  H    0.37746
    30  H    0.19344
    31  H    0.19334
    32  H    0.19199
    33  H    0.19199
    34  H    0.20989

NSC_1065
16
     1  C   -0.36910
     2  N   -0.65184
     3  C   -0.00401
     4  C   -0.58374
     5  C   -0.57818
     6  H    0.19098
     7  H    0.15305
     8  H    0.18476
     9  H    0.32798
    10  H    0.15618
    11  H    0.20098
    12  H    0.18785
    13  H    0.20078
    14  H    0.19004
    15  H    0.20136
    16  H    0.19291

NSC_2573
24
     1  C    0.01748
     2  O   -0.68520
     3  C    0.08881
     4  O   -0.69680
     5  C    0.08308
     6  O   -0.70030
     7  C    0.09481
     8  O   -0.68992
     9  C    0.37197
    10  O   -0.49020
    11  C   -0.05166
    12  O   -0.71118
    13  H    0.19865
    14  H    0.43683
    15  H    0.18201
    16  H    0.42869
    17  H    0.17370
    18  H    0.43086
    19  H    0.19041
    20  H    0.42215
    21  H    0.14002
    22  H    0.14648
    23  H    0.17834
    24  H    0.44098

NSC_386
26
     1  N   -0.42709
     2  C   -0.05696
     3  C   -0.05712
     4  C   -0.18189
     5  C   -0.18552
     6  C   -0.05710
     7  C   -0.18190
     8  C   -0.18550
     9  C   -0.19054
    10  C    0.17663
    11  C    0.17660
    12  C   -0.19056
    13  C   -0.17297
    14  C   -0.17297
    15  C    0.75289
    16  O   -0.54250
    17  O   -0.67980
    18  H    0.20849
    19  H    0.20578
    20  H    0.20849
    21  H    0.20578
    22  H    0.20628
    23  H    0.20629
    24  H    0.22071
    25  H    0.22072
    26  H    0.49375

NSC_1604
22
     1  C   -0.17921
     2  C   -0.11429
     3  C   -0.20652
     4  C    0.31206
     5  C   -0.18441
     6  C   -0.22858
     7  C    0.03505
     8  O   -0.68109
     9  N   -0.26280
    10  N   -0.41954
    11  C    0.74459
    12  O   -0.64413
    13  N   -0.78517
    14  H    0.20531
    15  H    0.20634
    16  H    0.20562
    17  H    0.21616
    18  H    0.16443
    19  H    0.45817
    20  H    0.37579
    21  H    0.39238
    22  H    0.38984

NSC_3118
29
     1  C   -0.27032
     2  N   -0.50010
     3  C   -0.19073
     4  C   -0.56886
     5  C   -0.18664
     6  C   -0.56907
     7  C   -0.21086
     8  C   -0.03470
     9  O   -0.53066
    10  C    0.73288
    11  O   -0.59652
    12  C   -0.29268
    13  H    0.20802
    14  H    0.18952
    15  H    0.18913
    16  H    0.15366
    17  H    0.18362
    18  H    0.20471
    19  H    0.19929
    20  H    0.18858
    21  H    0.15572
    22  H    0.18607
    23  H    0.20587
    24  H    0.19441
    25  H    0.20333
    26  H    0.17094
    27  H    0.19026
    28  H    0.18442
    29  H    0.21071

NSC_2069
26
     1  C   -0.19036
     2  C   -0.05771
     3  C   -0.19260
     4  C   -0.19035
     5  C   -0.18746
     6  C   -0.20416
     7  C   -0.19264
     8  C   -0.05769
     9  C   -0.19028
    10  C   -0.20414
    11  C   -0.18746
    12  C   -0.19032
    13  H    0.19235
    14  C   -0.17018
    15  C   -0.17023
    16  H    0.19237
    17  H    0.20092
    18  H    0.20207
    19  H    0.20092
    20  H    0.19443
    21  H    0.20120
    22  H    0.20209
    23  H    0.20178
    24  H    0.20121
    25  H    0.19443
    26  H    0.20180

NSC_603
22
     1  C    0.64910
     2  O   -0.61504
     3  C    0.64910
     4  O   -0.61506
     5  C   -0.65762
     6  N   -0.61222
     7  C   -0.18582
     8  C   -0.18581
     9  N   -0.61220
    10  C   -0.65759
    11  H    0.21039
    12  H    0.21040
    13  H    0.23231
    14  H    0.37708
    15  H    0.19569
    16  H    0.19574
    17  H    0.19573
    18  H    0.19570
    19  H    0.37706
    20  H    0.21038
    21  H    0.21038
    22  H    0.23230

NSC_1939
15
     1  N   -0.51757
     2  N   -0.53042
     3  C    0.56442
     4  C    0.08702
     5  C   -0.31995
     6  C    0.25711
     7  C   -0.59885
     8  N   -0.75150
     9  H    0.19173
    10  H    0.20732
    11  H    0.21695
    12  H    0.20378
    13  H    0.22084
    14  H    0.38500
    15  H    0.38412

NSC_2147
38
     1  C   -0.08020
     2  C   -0.17126
     3  C   -0.11659
     4  C   -0.15659
     5  C   -0.17516
     6  C   -0.19269
     7  C    0.76784
     8  O   -0.54446
     9  O   -0.53907
    10  C   -0.04780
    11  C   -0.05423
    12  O   -0.55162
    13  C   -0.21637
    14  C    0.75770
    15  O   -0.56495
    16  O   -0.54431
    17  C   -0.04547
    18  C   -0.05466
    19  O   -0.55128
    20  C   -0.21646
    21  H    0.22120
    22  H    0.22930
    23  H    0.20736
    24  H    0.20656
    25  H    0.19244
    26  H    0.19589
    27  H    0.16572
    28  H    0.16603
    29  H    0.15214
    30  H    0.15621
    31  H    0.18720
    32  H    0.19446
    33  H    0.19352
    34  H    0.16696
    35  H    0.16481
    36  H    0.15292
    37  H    0.15657
    38  H    0.18835

NSC_2310
25
     1  C   -0.18063
     2  C   -0.20044
     3  C   -0.13267
     4  C   -0.15010
     5  C   -0.17727
     6  C   -0.19706
     7  C    0.52025
     8  O   -0.48463
     9  C   -0.57722
    10  C    0.55162
    11  O   -0.48504
    12  C   -0.46433
    13  C   -0.56587
    14  H    0.20126
    15  H    0.20444
    16  H    0.22884
    17  H    0.20447
    18  H    0.20664
    19  H    0.23893
    20  H    0.23900
    21  H    0.20923
    22  H    0.20925
    23  H    0.19136
    24  H    0.20499
    25  H    0.20499

NSC_2085
47
     1  C   -0.12160
     2  C   -0.20514
     3  C   -0.18818
     4  C   -0.19246
     5  C   -0.21092
     6  C   -0.21902
     7  C   -0.00258
     8  C   -0.21811
     9  C   -0.19272
    10  C   -0.00360
    11  C   -0.20550
    12  C   -0.21204
    13  C   -0.18826
    14  C   -0.19673
    15  C   -0.05222
    16  C   -0.24886
    17  C   -0.18764
    18  C    0.17791
    19  C   -0.24953
    20  C   -0.00445
    21  C   -0.21925
    22  C   -0.20993
    23  C   -0.19255
    24  C   -0.18862
    25  C   -0.20508
    26  N   -0.77623
    27  H    0.19978
    28  H    0.20004
    29  H    0.20164
    30  H    0.22464
    31  H    0.21960
    32  H    0.21989
    33  H    0.20149
    34  H    0.19966
    35  H    0.22439
    36  H    0.19988
    37  H    0.21888
    38  H    0.19855
    39  H    0.22394
    40  H    0.19652
    41  H    0.21861
    42  H    0.22596
    43  H    0.20157
    44  H    0.19967
    45  H    0.19967
    46  H    0.36977
    47  H    0.36914

NSC_2013
33
     1  O   -0.58581
     2  C    0.78361
     3  C   -0.38232
     4  C   -0.16452
     5  C   -0.40336
     6  C   -0.36225
     7  C   -0.36839
     8  C   -0.36714
     9  C   -0.36642
    10  C   -0.37149
    11  C   -0.36566
    12  C   -0.47149
    13  O   -0.69414
    14  H    0.17777
    15  H    0.18364
    16  H    0.18707
    17  H    0.19645
    18  H    0.19035
    19  H    0.18967
    20  H    0.18486
    21  H    0.18491
    22  H    0.18554
    23  H    0.18484
    24  H    0.18430
    25  H    0.18648
    26  H    0.18661
    27  H    0.18359
    28  H    0.18345
    29  H    0.20094
    30  H    0.20104
    31  H    0.21976
    32  H    0.21974
    33  H    0.48837

NSC_2308
19
     1  S    0.30783
     2  C   -0.15122
     3  C   -0.26119
     4  C   -0.25228
     5  C   -0.34276
     6  C    0.26917
     7  C   -0.59715
     8  C   -0.58738
     9  O   -0.72986
    10  H    0.22748
    11  H    0.21129
    12  H    0.23747
    13  H    0.20794
    14  H    0.19110
    15  H    0.21683
    16  H    0.18851
    17  H    0.20800
    18  H    0.21234
    19  H    0.44387

NSC_1866
22
     1  C   -0.24634
     2  C    0.28095
     3  C   -0.18805
     4  C   -0.24114
     5  C   -0.21023
     6  C   -0.18889
     7  O   -0.53920
     8  C    0.75788
     9  O   -0.54797
    10  C   -0.59301
    11  C    0.03354
    12  O   -0.69991
    13  H    0.21588
    14  H    0.20506
    15  H    0.21735
    16  H    0.20364
    17  H    0.20497
    18  H    0.20767
    19  H    0.21072
    20  H    0.21500
    21  H    0.20665
    22  H    0.49543

NSC_2364
24
     1  O   -0.54427
     2  C    0.53229
     3  C   -0.45878
     4  C   -0.14866
     5  C    0.04127
     6  C   -0.21026
     7  C   -0.40330
     8  C    0.03308
     9  C   -0.16154
    10  C   -0.03644
    11  C   -0.59841
    12  C   -0.58583
    13  H    0.22673
    14  H    0.22676
    15  H    0.20456
    16  H    0.21149
    17  H    0.21075
    18  H    0.20236
    19  H    0.21300
    20  H    0.19652
    21  H    0.23410
    22  H    0.20802
    23  H    0.20175
    24  H    0.20482

NSC_1981
26
     1  C   -0.19223
     2  C   -0.17917
     3  C   -0.19794
     4  C   -0.18446
     5  C   -0.01577
     6  C   -0.07178
     7  C   -0.05043
     8  C   -0.17704
     9  C   -0.21348
    10  C    0.21167
    11  C   -0.03563
    12  C   -0.19378
    13  C   -0.26237
    14  C   -0.19028
    15  N   -0.76961
    16  H    0.20196
    17  H    0.20176
    18  H    0.20166
    19  H    0.18543
    20  H    0.19550
    21  H    0.19875
    22  H    0.19921
    23  H    0.19585
    24  H    0.19868
    25  H    0.37456
    26  H    0.36893

NSC_18
50
     1  C   -0.17824
     2  C   -0.06971
     3  C   -0.21767
     4  C    0.30468
     5  C   -0.18224
     6  C   -0.29260
     7  C   -0.29258
     8  C    0.30466
     9  C   -0.18225
    10  C   -0.21766
    11  C   -0.06973
    12  C   -0.17825
    13  C   -0.03868
    14  C   -0.17641
    15  C   -0.19491
    16  C   -0.19177
    17  C   -0.20226
    18  C   -0.19467
    19  O   -0.50668
    20  C   -0.05740
    21  C   -0.05741
    22  O   -0.50663
    23  C   -0.19172
    24  C   -0.03875
    25  C   -0.17631
    26  C   -0.19487
    27  C   -0.20228
    28  C   -0.19473
    29  H    0.21090
    30  H    0.20184
    31  H    0.20156
    32  H    0.21035
    33  H    0.21034
    34  H    0.20157
    35  H    0.20183
    36  H    0.21094
    37  H    0.20603
    38  H    0.20027
    39  H    0.20610
    40  H    0.19936
    41  H    0.20056
    42  H    0.18279
    43  H    0.17876
    44  H    0.17865
    45  H    0.18289
    46  H    0.20603
    47  H    0.20610
    48  H    0.20027
    49  H    0.19935
    50  H    0.20056

NSC_1855
26
     1  C   -0.26630
     2  C    0.30712
     3  C    0.30712
     4  C   -0.32173
     5  C   -0.32173
     6  C   -0.15313
     7  O   -0.48465
     8  C   -0.14712
     9  C    0.75834
    10  O   -0.54285
    11  O   -0.69669
    12  O   -0.48466
    13  C   -0.14713
    14  C    0.75834
    15  O   -0.54283
    16  O   -0.69672
    17  H    0.23980
    18  H    0.20986
    19  H    0.20987
    20  H    0.20611
    21  H    0.20321
    22  H    0.20320
    23  H    0.49807
    24  H    0.20322
    25  H    0.20320
    26  H    0.49808

NSC_279
45
     1  N   -0.49512
     2  C   -0.20423
     3  C   -0.19255
     4  C   -0.18998
     5  C   -0.20302
     6  C   -0.18617
     7  C   -0.01864
     8  C   -0.14968
     9  C   -0.13472
    10  C   -0.19750
    11  C   -0.17437
    12  C   -0.17557
    13  C   -0.20038
    14  C   -0.19965
    15  C   -0.37620
    16  C   -0.37492
    17  C   -0.37779
    18  C   -0.20004
    19  C   -0.38865
    20  C   -0.09411
    21  C    0.52721
    22  O   -0.52229
    23  H    0.19828
    24  H    0.19793
    25  H    0.19854
    26  H    0.19878
    27  H    0.19762
    28  H    0.22817
    29  H    0.20664
    30  H    0.20438
    31  H    0.20366
    32  H    0.20531
    33  H    0.14951
    34  H    0.21362
    35  H    0.19671
    36  H    0.20252
    37  H    0.18242
    38  H    0.19658
    39  H    0.19626
    40  H    0.19918
    41  H    0.19045
    42  H    0.15728
    43  H    0.21018
    44  H    0.21154
    45  H    0.18279

NSC_373
43
     1  C   -0.14775
     2  C   -0.26860
     3  C   -0.11536
     4  C    0.19043
     5  C   -0.14736
     6  C   -0.24431
     7  C   -0.15200
     8  C   -0.22202
     9  C   -0.11363
    10  C   -0.16625
    11  C    0.16162
    12  C   -0.20001
    13  N   -0.59689
    14  C    0.65153
    15  O   -0.60024
    16  C   -0.65593
    17  C    0.46076
    18  O   -0.58279
    19  C   -0.30243
    20  C   -0.07616
    21  N   -0.42122
    22  C   -0.36866
    23  C   -0.34954
    24  H    0.20627
    25  H    0.20822
    26  H    0.19792
    27  H    0.19464
    28  H    0.22840
    29  H    0.20148
    30  H    0.19915
    31  H    0.23593
    32  H    0.38774
    33  H    0.21172
    34  H    0.23394
    35  H    0.21194
    36  H    0.18096
    37  H    0.22211
    38  H    0.20150
    39  H    0.19112
    40  H    0.18879
    41  H    0.19485
    42  H    0.18350
    43  H    0.18664

NSC_403
19
     1  C   -0.30223
     2  O   -0.56921
     3  C   -0.03707
     4  C   -0.03908
     5  C   -0.40297
     6  C   -0.40068
     7  C    0.79028
     8  O   -0.58274
     9  O   -0.69634
    10  H    0.21785
    11  H    0.15299
    12  H    0.19129
    13  H    0.19220
    14  H    0.15030
    15  H    0.21129
    16  H    0.21682
    17  H    0.20362
    18  H    0.21240
    19  H    0.49128

NSC_1697
31
     1  C    0.06767
     2  C    0.10206
     3  C    0.05940
     4  O   -0.57776
     5  C    0.38637
     6  O   -0.61087
     7  C    0.58996
     8  O   -0.60792
     9  C   -0.61833
    10  C   -0.59448
    11  O   -0.74481
    12  C    0.09268
    13  O   -0.72867
    14  C   -0.04946
    15  O   -0.71270
    16  H    0.21783
    17  H    0.19543
    18  H    0.18226
    19  H    0.19146
    20  H    0.21040
    21  H    0.21382
    22  H    0.19605
    23  H    0.21117
    24  H    0.21079
    25  H    0.21330
    26  H    0.47081
    27  H    0.22146
    28  H    0.44252
    29  H    0.14434
    30  H    0.18464
    31  H    0.44056

NSC_2943
43
     1  N   -0.18022
     2  N   -0.20608
     3  C   -0.21444
     4  C   -0.17919
     5  C   -0.18606
     6  C   -0.23485
     7  C   -0.22210
     8  C    0.14355
     9  C   -0.16340
    10  C   -0.20736
    11  C    0.09105
    12  C   -0.18023
    13  C   -0.17853
    14  C   -0.20051
    15  C   -0.20851
    16  C    0.12768
    17  C   -0.18629
    18  C   -0.22847
    19  C   -0.20492
    20  C   -0.19558
    21  N   -0.58448
    22  C    0.57108
    23  O   -0.56555
    24  C    0.21819
    25  N   -0.24989
    26  N   -0.32321
    27  H    0.20358
    28  H    0.20630
    29  H    0.20582
    30  H    0.20278
    31  H    0.24052
    32  H    0.21534
    33  H    0.20520
    34  H    0.20192
    35  H    0.23085
    36  H    0.20315
    37  H    0.25855
    38  H    0.20589
    39  H    0.19955
    40  H    0.20237
    41  H    0.20468
    42  H    0.39712
    43  H    0.36472

NSC_2747
36
     1  O   -0.54070
     2  N   -0.44505
     3  O   -0.54071
     4  O   -0.54073
     5  N   -0.44493
     6  O   -0.54074
     7  C    0.63213
     8  C   -0.09312
     9  C   -0.16310
    10  C   -0.17776
    11  C   -0.17773
    12  C   -0.09312
    13  C   -0.16309
    14  C    0.63217
    15  C    0.63217
    16  C   -0.09313
    17  C   -0.16311
    18  C   -0.17777
    19  C   -0.09314
    20  C   -0.17773
    21  C    0.63222
    22  C   -0.16309
    23  C   -0.19238
    24  C   -0.19216
    25  H    0.22232
    26  H    0.21147
    27  H    0.21146
    28  H    0.22231
    29  H    0.22233
    30  H    0.21147
    31  H    0.21146
    32  H    0.22232
    33  H    0.22752
    34  H    0.22729
    35  H    0.22725
    36  H    0.22741

NSC_1109
21
     1  N   -0.15477
     2  O   -0.56517
     3  C    0.04381
     4  C   -0.28207
     5  C   -0.36002
     6  C   -0.57094
     7  C   -0.36003
     8  C   -0.57094
     9  H    0.47097
    10  H    0.20444
    11  H    0.22799
    12  H    0.18310
    13  H    0.19242
    14  H    0.19401
    15  H    0.19450
    16  H    0.19433
    17  H    0.19243
    18  H    0.18311
    19  H    0.19433
    20  H    0.19450
    21  H    0.19401

NSC_677
19
     1  N   -0.32145
     2  N   -0.25235
     3  S    0.20498
     4  C   -0.16436
     5  C   -0.19292
     6  C   -0.10315
     7  C   -0.19202
     8  C   -0.18195
     9  C    0.05945
    10  C   -0.19430
    11  C    0.25458
    12  N   -0.76435
    13  H    0.22809
    14  H    0.20705
    15  H    0.20342
    16  H    0.21077
    17  H    0.20587
    18  H    0.40172
    19  H    0.39091

NSC_1031
18
     1  O   -0.51610
     2  O   -0.52669
     3  C    0.09494
     4  C    0.09583
     5  C    0.00209
     6  C    0.73950
     7  O   -0.71596
     8  C   -0.04388
     9  O   -0.71727
    10  O   -0.70443
    11  H    0.19744
    12  H    0.17983
    13  H    0.18568
    14  H    0.44269
    15  H    0.17082
    16  H    0.19477
    17  H    0.46120
    18  H    0.45955

NSC_1357
81
     1  O   -0.55953
     2  O   -0.55483
     3  C    0.14054
     4  C   -0.23928
     5  C    0.25495
     6  C   -0.20880
     7  C   -0.24699
     8  C   -0.02861
     9  C    0.07641
    10  C    0.09237
    11  C    0.10292
    12  C    0.07748
    13  C    0.38660
    14  O   -0.71544
    15  O   -0.71909
    16  C   -0.03042
    17  O   -0.72935
    18  O   -0.70667
    19  C   -0.38859
    20  C   -0.35738
    21  C   -0.36870
    22  C   -0.36656
    23  C   -0.36682
    24  C   -0.36699
    25  C   -0.36704
    26  C   -0.36706
    27  C   -0.36708
    28  C   -0.36707
    29  C   -0.36724
    30  C   -0.36782
    31  C   -0.37260
    32  C   -0.36206
    33  C   -0.56704
    34  N   -0.78240
    35  H    0.19686
    36  H    0.19677
    37  H    0.20182
    38  H    0.17530
    39  H    0.18075
    40  H    0.17489
    41  H    0.17468
    42  H    0.16074
    43  H    0.46324
    44  H    0.44363
    45  H    0.15908
    46  H    0.19462
    47  H    0.45031
    48  H    0.45162
    49  H    0.20682
    50  H    0.19225
    51  H    0.18720
    52  H    0.18214
    53  H    0.18329
    54  H    0.18426
    55  H    0.18430
    56  H    0.18271
    57  H    0.18282
    58  H    0.18389
    59  H    0.18386
    60  H    0.18291
    61  H    0.18318
    62  H    0.18376
    63  H    0.18375
    64  H    0.18327
    65  H    0.18340
    66  H    0.18374
    67  H    0.18376
    68  H    0.18349
    69  H    0.18362
    70  H    0.18381
    71  H    0.18407
    72  H    0.18389
    73  H    0.18369
    74  H    0.18381
    75  H    0.18330
    76  H    0.18320
    77  H    0.18717
    78  H    0.18726
    79  H    0.19231
    80  H    0.36832
    81  H    0.37660

NSC_1457
25
     1  N   -0.55153
     2  N   -0.52808
     3  N   -0.20738
     4  N   -0.25052
     5  C    0.36560
     6  C   -0.21548
     7  C   -0.01446
     8  C    0.43463
     9  C    0.27142
    10  N   -0.57528
    11  C   -0.19057
    12  C   -0.03474
    13  O   -0.72498
    14  C   -0.35552
    15  H    0.20636
    16  H    0.18735
    17  H    0.38438
    18  H    0.20600
    19  H    0.20168
    20  H    0.16804
    21  H    0.15273
    22  H    0.44356
    23  H    0.19653
    24  H    0.21720
    25  H    0.21307

NSC_1600
23
     1  C   -0.18298
     2  C   -0.17588
     3  C   -0.05210
     4  C   -0.17027
     5  C    0.06532
     6  C   -0.17632
     7  N    0.46776
     8  O   -0.36433
     9  O   -0.36514
    10  C    0.04125
    11  N   -0.26755
    12  N   -0.41113
    13  C    0.74309
    14  O   -0.63146
    15  N   -0.78045
    16  H    0.21408
    17  H    0.24226
    18  H    0.22772
    19  H    0.24152
    20  H    0.17030
    21  H    0.38352
    22  H    0.38691
    23  H    0.39389

NSC_1156
24
     1  C    0.09190
     2  C    0.09186
     3  C   -0.59703
     4  C   -0.59704
     5  N    0.47163
     6  O   -0.34253
     7  O   -0.38499
     8  C   -0.59702
     9  N    0.47162
    10  O   -0.34254
    11  O   -0.38499
    12  C   -0.59702
    13  H    0.25031
    14  H    0.22601
    15  H    0.20271
    16  H    0.22602
    17  H    0.25031
    18  H    0.20272
    19  H    0.20271
    20  H    0.22601
    21  H    0.25031
    22  H    0.25031
    23  H    0.22602
    24  H    0.20272

NSC_3124
14
     1  C    0.34191
     2  C   -0.24366
     3  C   -0.25254
     4  C   -0.14410
     5  C   -0.12142
     6  C    0.02081
     7  N    0.03835
     8  O   -0.31556
     9  O   -0.68663
    10  H    0.22006
    11  H    0.22256
    12  H    0.23105
    13  H    0.22331
    14  H    0.46587

NSC_2545
22
     1  N   -0.24643
     2  O   -0.54694
     3  C   -0.02205
     4  C   -0.58312
     5  C    0.87548
     6  O   -0.63342
     7  N   -0.43285
     8  C    0.06465
     9  C   -0.40498
    10  C   -0.56459
    11  H    0.17984
    12  H    0.17975
    13  H    0.20224
    14  H    0.20226
    15  H    0.20208
    16  H    0.37847
    17  H    0.14496
    18  H    0.20152
    19  H    0.21717
    20  H    0.19742
    21  H    0.18803
    22  H    0.20052

NSC_1236
28
     1  O   -0.57038
     2  N   -0.53740
     3  H    0.38722
     4  C    0.48672
     5  C   -0.13303
     6  C   -0.15152
     7  C   -0.17789
     8  C    0.27369
     9  C   -0.14116
    10  C   -0.22468
    11  C   -0.26649
    12  C    0.17217
    13  C    0.19194
    14  C   -0.16499
    15  C   -0.21433
    16  C   -0.23839
    17  O   -0.49733
    18  C   -0.22427
    19  H    0.24321
    20  H    0.22821
    21  H    0.20523
    22  H    0.21687
    23  H    0.20458
    24  H    0.20171
    25  H    0.20111
    26  H    0.16740
    27  H    0.16719
    28  H    0.19462

NSC_3024
49
     1  C   -0.21442
     2  C   -0.15193
     3  C    0.01533
     4  C    0.05990
     5  C   -0.20160
     6  C   -0.17162
     7  C   -0.41705
     8  C   -0.39819
     9  C   -0.19621
    10  C    0.79687
    11  O   -0.58885
    12  O   -0.55212
    13  C   -0.03161
    14  C   -0.58295
    15  N    0.46992
    16  O   -0.36948
    17  O   -0.36608
    18  C   -0.37823
    19  C   -0.38592
    20  C   -0.35868
    21  C   -0.56624
    22  C    0.57446
    23  O   -0.51783
    24  C   -0.66425
    25  H    0.22497
    26  H    0.21008
    27  H    0.21263
    28  H    0.23807
    29  H    0.23643
    30  H    0.23304
    31  H    0.21480
    32  H    0.22233
    33  H    0.18167
    34  H    0.18329
    35  H    0.20540
    36  H    0.20360
    37  H    0.20369
    38  H    0.21809
    39  H    0.22146
    40  H    0.18816
    41  H    0.18325
    42  H    0.18864
    43  H    0.18732
    44  H    0.18792
    45  H    0.18802
    46  H    0.19539
    47  H    0.23016
    48  H    0.21751
    49  H    0.22085

NSC_1783
21
     1  O   -0.51765
     2  C    0.32865
     3  C   -0.17715
     4  C   -0.30013
     5  C   -0.13867
     6  C   -0.15192
     7  C   -0.22416
     8  O   -0.51990
     9  C   -0.04370
    10  C   -0.57864
    11  C    0.36991
    12  H    0.21734
    13  H    0.22872
    14  H    0.20504
    15  H    0.20609
    16  H    0.17130
    17  H    0.17126
    18  H    0.20359
    19  H    0.20357
    20  H    0.20245
    21  H    0.14400

NSC_2278
28
     1  C   -0.19887
     2  C   -0.03693
     3  C   -0.19047
     4  C   -0.19883
     5  C   -0.20206
     6  C   -0.19047
     7  C   -0.48854
     8  S    0.15550
     9  C   -0.47934
    10  C   -0.47482
    11  C    0.78127
    12  O   -0.59135
    13  O   -0.53377
    14  C   -0.21754
    15  H    0.20471
    16  H    0.20260
    17  H    0.20466
    18  H    0.20212
    19  H    0.20260
    20  H    0.20510
    21  H    0.20512
    22  H    0.20808
    23  H    0.20808
    24  H    0.23060
    25  H    0.23061
    26  H    0.19166
    27  H    0.18514
    28  H    0.18514

NSC_863
32
     1  C   -0.16985
     2  C   -0.18080
     3  C   -0.06849
     4  C    0.07522
     5  C   -0.15522
     6  C   -0.18081
     7  C   -0.16985
     8  C   -0.18085
     9  C   -0.06850
    10  C   -0.15520
    11  C    0.07524
    12  C   -0.18085
    13  N    0.46682
    14  O   -0.36148
    15  O   -0.36257
    16  C    0.12205
    17  N   -0.30065
    18  N   -0.30065
    19  C    0.12204
    20  N    0.46679
    21  O   -0.36139
    22  O   -0.36267
    23  H    0.21631
    24  H    0.24288
    25  H    0.23722
    26  H    0.24220
    27  H    0.21631
    28  H    0.24289
    29  H    0.23722
    30  H    0.24221
    31  H    0.17719
    32  H    0.17719

NSC_2955
52
     1  H    0.20106
     2  C   -0.21232
     3  C   -0.18812
     4  C   -0.01577
     5  C   -0.19976
     6  C   -0.03238
     7  C   -0.01151
     8  C   -0.03502
     9  C   -0.37989
    10  C   -0.36688
    11  C   -0.38254
    12  C   -0.23906
    13  C   -0.40106
    14  C   -0.37269
    15  C   -0.02017
    16  C   -0.59127
    17  C   -0.56939
    18  C   -0.16986
    19  N   -0.82521
    20  C   -0.20071
    21  C   -0.56544
    22  C   -0.56550
    23  H    0.19808
    24  H    0.20059
    25  H    0.19640
    26  H    0.19647
    27  H    0.19951
    28  H    0.18961
    29  H    0.19984
    30  H    0.20142
    31  H    0.20442
    32  H    0.20276
    33  H    0.18747
    34  H    0.19905
    35  H    0.19423
    36  H    0.19639
    37  H    0.18700
    38  H    0.22845
    39  H    0.20252
    40  H    0.19034
    41  H    0.19877
    42  H    0.15821
    43  H    0.18533
    44  H    0.33165
    45  H    0.33718
    46  H    0.19467
    47  H    0.19246
    48  H    0.19891
    49  H    0.19010
    50  H    0.19244
    51  H    0.19003
    52  H    0.19920

NSC_1613
75
     1  O   -0.56191
     2  H    0.19617
     3  H    0.23730
     4  H    0.21699
     5  C   -0.20164
     6  H    0.19845
     7  H    0.20507
     8  C   -0.21698
     9  C   -0.01749
    10  C   -0.38451
    11  C   -0.47557
    12  C    0.60305
    13  C   -0.38801
    14  C   -0.01443
    15  C   -0.32122
    16  C   -0.22313
    17  C   -0.00677
    18  C   -0.40030
    19  C   -0.40256
    20  C   -0.36635
    21  C   -0.23776
    22  C    0.14414
    23  C   -0.37450
    24  C   -0.03286
    25  O   -0.74622
    26  C   -0.57112
    27  C   -0.58436
    28  C   -0.60187
    29  C   -0.58044
    30  C   -0.60417
    31  C   -0.59405
    32  C   -0.37374
    33  C   -0.47347
    34  C    0.78754
    35  O   -0.58719
    36  O   -0.69380
    37  H    0.20555
    38  H    0.19788
    39  H    0.22513
    40  H    0.22383
    41  H    0.20538
    42  H    0.19573
    43  H    0.24700
    44  H    0.18302
    45  H    0.19952
    46  H    0.19182
    47  H    0.18747
    48  H    0.20121
    49  H    0.16370
    50  H    0.20407
    51  H    0.19414
    52  H    0.44260
    53  H    0.21501
    54  H    0.18719
    55  H    0.19087
    56  H    0.19104
    57  H    0.22447
    58  H    0.19367
    59  H    0.22311
    60  H    0.20094
    61  H    0.19140
    62  H    0.19424
    63  H    0.19280
    64  H    0.19813
    65  H    0.21076
    66  H    0.20832
    67  H    0.20501
    68  H    0.20873
    69  H    0.19414
    70  H    0.20574
    71  H    0.20994
    72  H    0.20283
    73  H    0.22082
    74  H    0.22145
    75  H    0.48900

NSC_2027
48
     1  C    0.14591
     2  C    0.07495
     3  O   -0.70052
     4  C    0.10021
     5  O   -0.72517
     6  C    0.09538
     7  O   -0.69071
     8  C   -0.02275
     9  C   -0.05108
    10  O   -0.71287
    11  N   -0.24221
    12  N   -0.38721
    13  C    0.15944
    14  C   -0.24793
    15  C   -0.18469
    16  C   -0.23055
    17  C   -0.17999
    18  C   -0.23207
    19  N   -0.25279
    20  N   -0.37644
    21  C    0.15408
    22  C   -0.24444
    23  C   -0.18195
    24  C   -0.22662
    25  C   -0.17725
    26  C   -0.23581
    27  H    0.19263
    28  H    0.44124
    29  H    0.19921
    30  H    0.43943
    31  H    0.18248
    32  H    0.43391
    33  H    0.14286
    34  H    0.14753
    35  H    0.17303
    36  H    0.43781
    37  H    0.35219
    38  H    0.19571
    39  H    0.20224
    40  H    0.20038
    41  H    0.20275
    42  H    0.23263
    43  H    0.35962
    44  H    0.19924
    45  H    0.20459
    46  H    0.20283
    47  H    0.20503
    48  H    0.22576

NSC_1379
30
     1  C    0.26083
     2  C    0.08632
     3  O   -0.55045
     4  C   -0.21348
     5  C    0.06122
     6  O   -0.56428
     7  C    0.07511
     8  O   -0.57951
     9  O   -0.55416
    10  C    0.10188
    11  C   -0.04827
    12  O   -0.56227
    13  C   -0.57622
    14  C    0.24583
    15  H    0.12949
    16  H    0.18782
    17  H    0.19174
    18  H    0.15337
    19  H    0.15544
    20  H    0.19025
    21  H    0.16648
    22  H    0.17057
    23  H    0.17510
    24  H    0.16008
    25  H    0.19988
    26  H    0.20416
    27  H    0.20955
    28  H    0.19736
    29  H    0.18945
    30  H    0.13673

NSC_608
32
     1  C   -0.20509
     2  C   -0.16809
     3  C    0.01865
     4  C    0.05425
     5  C   -0.20506
     6  C   -0.16809
     7  C   -0.20504
     8  C    0.01863
     9  C   -0.16813
    10  C   -0.20506
    11  C    0.05427
    12  C   -0.16813
    13  N    0.46975
    14  O   -0.36549
    15  O   -0.36556
    16  C   -0.38414
    17  C   -0.38411
    18  N    0.46977
    19  O   -0.36553
    20  O   -0.36554
    21  H    0.21150
    22  H    0.23992
    23  H    0.21150
    24  H    0.23992
    25  H    0.21149
    26  H    0.23995
    27  H    0.21150
    28  H    0.23993
    29  H    0.20801
    30  H    0.20805
    31  H    0.20800
    32  H    0.20795

NSC_1100
27
     1  O   -0.55232
     2  C   -0.36440
     3  C   -0.30029
     4  C   -0.42114
     5  C    0.52963
     6  C    0.10401
     7  C   -0.31059
     8  C   -0.59666
     9  C   -0.18694
    10  C   -0.57384
    11  C   -0.59189
    12  H    0.20400
    13  H    0.19727
    14  H    0.21712
    15  H    0.21344
    16  H    0.20780
    17  H    0.21469
    18  H    0.20598
    19  H    0.21094
    20  H    0.20977
    21  H    0.19715
    22  H    0.20133
    23  H    0.18688
    24  H    0.18844
    25  H    0.17703
    26  H    0.24503
    27  H    0.18754

NSC_162
30
     1  C   -0.17451
     2  C   -0.19366
     3  C   -0.05054
     4  C   -0.19778
     5  C   -0.19178
     6  C   -0.19546
     7  C   -0.15137
     8  C   -0.06021
     9  C   -0.19428
    10  C   -0.21659
    11  C   -0.22457
    12  C    0.28296
    13  O   -0.69799
    14  C   -0.08321
    15  C   -0.14639
    16  C    0.74331
    17  O   -0.57400
    18  O   -0.68518
    19  H    0.20680
    20  H    0.20304
    21  H    0.20195
    22  H    0.20739
    23  H    0.20314
    24  H    0.20297
    25  H    0.20324
    26  H    0.21080
    27  H    0.21031
    28  H    0.45355
    29  H    0.21526
    30  H    0.49281

NSC_2776
61
     1  C   -0.56703
     2  C   -0.36207
     3  C   -0.37259
     4  C   -0.36783
     5  C   -0.36726
     6  C   -0.36708
     7  C   -0.36712
     8  C   -0.36713
     9  C   -0.36715
    10  C   -0.36717
    11  C   -0.36727
    12  C   -0.36744
    13  C   -0.36693
    14  C   -0.36890
    15  C   -0.38185
    16  C   -0.17210
    17  N   -0.60984
    18  C    0.61629
    19  O   -0.61238
    20  C    0.06692
    21  O   -0.70750
    22  C   -0.59428
    23  H    0.18723
    24  H    0.18720
    25  H    0.19249
    26  H    0.18335
    27  H    0.18332
    28  H    0.18373
    29  H    0.18376
    30  H    0.18412
    31  H    0.18408
    32  H    0.18372
    33  H    0.18376
    34  H    0.18385
    35  H    0.18381
    36  H    0.18362
    37  H    0.18369
    38  H    0.18395
    39  H    0.18389
    40  H    0.18366
    41  H    0.18376
    42  H    0.18434
    43  H    0.18421
    44  H    0.18387
    45  H    0.18404
    46  H    0.18541
    47  H    0.18516
    48  H    0.18461
    49  H    0.18494
    50  H    0.18956
    51  H    0.18892
    52  H    0.18686
    53  H    0.18797
    54  H    0.19534
    55  H    0.19343
    56  H    0.37309
    57  H    0.19760
    58  H    0.44625
    59  H    0.19449
    60  H    0.18792
    61  H    0.21266

NSC_338
31
     1  C   -0.21477
     2  C   -0.19097
     3  C   -0.03434
     4  C   -0.20116
     5  C   -0.19715
     6  C   -0.18596
     7  C   -0.21153
     8  C   -0.03682
     9  C   -0.18959
    10  C   -0.19602
    11  C   -0.19831
    12  C   -0.18530
    13  C   -0.19716
    14  N   -0.19559
    15  N    0.17626
    16  O   -0.42353
    17  C   -0.25084
    18  H    0.19461
    19  H    0.20266
    20  H    0.20311
    21  H    0.22232
    22  H    0.20487
    23  H    0.19826
    24  H    0.20417
    25  H    0.21327
    26  H    0.20454
    27  H    0.20577
    28  H    0.22693
    29  H    0.20705
    30  H    0.23696
    31  H    0.20827

NSC_2233
39
     1  O   -0.51883
     2  O   -0.51954
     3  C   -0.37671
     4  C   -0.30757
     5  C   -0.37568
     6  C   -0.36895
     7  C    0.56272
     8  C   -0.46424
     9  C   -0.37671
    10  C   -0.30739
    11  C   -0.37567
    12  C    0.56238
    13  C   -0.36896
    14  C   -0.46420
    15  C   -0.03403
    16  O   -0.54786
    17  C   -0.03403
    18  H    0.20342
    19  H    0.19036
    20  H    0.22974
    21  H    0.18774
    22  H    0.20128
    23  H    0.20095
    24  H    0.18879
    25  H    0.21073
    26  H    0.21951
    27  H    0.20337
    28  H    0.19041
    29  H    0.22922
    30  H    0.18771
    31  H    0.20129
    32  H    0.20094
    33  H    0.18880
    34  H    0.21952
    35  H    0.21062
    36  H    0.16131
    37  H    0.16415
    38  H    0.16163
    39  H    0.16382

NSC_589
40
     1  O   -0.48822
     2  O   -0.48663
     3  C    0.44758
     4  C   -0.02782
     5  C   -0.21039
     6  C   -0.21127
     7  C   -0.08580
     8  C   -0.15321
     9  C   -0.22721
    10  C    0.30349
    11  C   -0.16496
    12  C   -0.02843
    13  C   -0.29905
    14  C    0.44808
    15  C   -0.08647
    16  C   -0.17291
    17  C   -0.23029
    18  C   -0.14436
    19  C    0.30337
    20  C   -0.29580
    21  O   -0.49478
    22  C   -0.22531
    23  O   -0.49413
    24  C   -0.22514
    25  H    0.22852
    26  H    0.22802
    27  H    0.21399
    28  H    0.22117
    29  H    0.20932
    30  H    0.21656
    31  H    0.21154
    32  H    0.22060
    33  H    0.21176
    34  H    0.21693
    35  H    0.17007
    36  H    0.17204
    37  H    0.19390
    38  H    0.17112
    39  H    0.19412
    40  H    0.16999

NSC_1152
30
     1  O   -0.57520
     2  H    0.41113
     3  N   -0.61282
     4  N   -0.47191
     5  C   -0.14204
     6  C   -0.19722
     7  C   -0.11218
     8  C   -0.17009
     9  C   -0.16567
    10  C    0.32207
    11  C   -0.09514
    12  C   -0.03835
    13  C   -0.19874
    14  C   -0.19636
    15  C   -0.21644
    16  C   -0.18791
    17  C   -0.18140
    18  C   -0.19804
    19  C    0.69915
    20  H    0.23291
    21  H    0.20934
    22  H    0.20557
    23  H    0.21127
    24  H    0.22399
    25  H    0.20740
    26  H    0.21567
    27  H    0.20273
    28  H    0.20511
    29  H    0.20769
    30  H    0.20548

NSC_236
26
     1  N   -0.47816
     2  C   -0.18054
     3  C   -0.38102
     4  C   -0.38068
     5  C   -0.38177
     6  C   -0.18273
     7  C    0.88179
     8  O   -0.66497
     9  O   -0.57723
    10  C   -0.01944
    11  C   -0.58410
    12  H    0.17825
    13  H    0.23837
    14  H    0.20002
    15  H    0.19337
    16  H    0.18399
    17  H    0.19864
    18  H    0.19850
    19  H    0.19160
    20  H    0.22578
    21  H    0.17595
    22  H    0.18055
    23  H    0.18113
    24  H    0.19979
    25  H    0.19925
    26  H    0.20367

NSC_1895
12
     1  H    0.39568
     2  N   -0.40087
     3  N   -0.39329
     4  N   -0.60027
     5  C    0.49953
     6  C    0.53816
     7  N   -0.78443
     8  N   -0.79000
     9  H    0.39589
    10  H    0.37278
    11  H    0.38292
    12  H    0.38390

NSC_659
30
     1  C   -0.20340
     2  C   -0.04000
     3  C   -0.18913
     4  C   -0.20265
     5  C   -0.19743
     6  C   -0.18806
     7  C   -0.16108
     8  C   -0.19239
     9  C   -0.07727
    10  C   -0.19029
    11  C   -0.18771
    12  C   -0.19444
    13  N   -0.16173
    14  O   -0.58115
    15  C    0.21473
    16  C    0.07520
    17  O   -0.72794
    18  H    0.19994
    19  H    0.20220
    20  H    0.20194
    21  H    0.20227
    22  H    0.20206
    23  H    0.22589
    24  H    0.20510
    25  H    0.19903
    26  H    0.20374
    27  H    0.20562
    28  H    0.48441
    29  H    0.20346
    30  H    0.46907

NSC_2934
34
     1  N   -0.20443
     2  C   -0.17843
     3  C    0.09085
     4  C   -0.20050
     5  C   -0.17981
     6  C   -0.16304
     7  C   -0.20734
     8  C   -0.21991
     9  C    0.14403
    10  C   -0.17870
    11  C   -0.23399
    12  C   -0.21302
    13  C   -0.18572
    14  N   -0.31914
    15  N   -0.17888
    16  C    0.20684
    17  N   -0.25154
    18  C    0.47385
    19  O   -0.47623
    20  C   -0.66142
    21  H    0.23076
    22  H    0.20330
    23  H    0.20205
    24  H    0.21545
    25  H    0.20531
    26  H    0.24110
    27  H    0.20670
    28  H    0.20127
    29  H    0.20397
    30  H    0.20620
    31  H    0.35688
    32  H    0.19875
    33  H    0.22982
    34  H    0.23497

NSC_1947
36
     1  O   -0.56157
     2  O   -0.50250
     3  C    0.03110
     4  C    0.31045
     5  C   -0.17260
     6  C   -0.21259
     7  C   -0.24459
     8  C   -0.14640
     9  C    0.07650
    10  C    0.09226
    11  C    0.10279
    12  C    0.07717
    13  C    0.38038
    14  O   -0.71461
    15  O   -0.72128
    16  C   -0.03121
    17  O   -0.72732
    18  O   -0.70645
    19  N    0.46977
    20  O   -0.37716
    21  O   -0.35105
    22  H    0.24028
    23  H    0.21119
    24  H    0.21916
    25  H    0.21282
    26  H    0.17337
    27  H    0.18238
    28  H    0.17406
    29  H    0.17904
    30  H    0.15622
    31  H    0.46518
    32  H    0.44478
    33  H    0.16119
    34  H    0.19653
    35  H    0.45196
    36  H    0.46076

NSC_655
13
     1  C   -0.29034
     2  C   -0.15538
     3  C    0.70321
     4  C    0.09707
     5  O   -0.51491
     6  O   -0.53941
     7  C   -0.58241
     8  H    0.22915
     9  H    0.22123
    10  H    0.20664
    11  H    0.21384
    12  H    0.20854
    13  H    0.20276

NSC_2781
18
     1  C   -0.19918
     2  C   -0.19240
     3  C    0.15097
     4  C   -0.22970
     5  C   -0.21353
     6  C   -0.19703
     7  N   -0.61095
     8  C    0.75093
     9  O   -0.65280
    10  N   -0.78223
    11  H    0.23798
    12  H    0.20293
    13  H    0.19808
    14  H    0.19959
    15  H    0.20129
    16  H    0.37846
    17  H    0.36156
    18  H    0.39606

NSC_1332
29
     1  C   -0.29434
     2  C   -0.18129
     3  C    0.30034
     4  C   -0.21485
     5  C   -0.06701
     6  C   -0.17651
     7  O   -0.48902
     8  C    0.75920
     9  O   -0.54263
    10  C   -0.04306
    11  C   -0.19398
    12  C   -0.19620
    13  C   -0.20082
    14  C   -0.19176
    15  C   -0.17218
    16  C   -0.14546
    17  O   -0.69733
    18  H    0.20890
    19  H    0.20314
    20  H    0.20311
    21  H    0.21250
    22  H    0.20519
    23  H    0.20077
    24  H    0.20006
    25  H    0.20210
    26  H    0.20824
    27  H    0.20329
    28  H    0.20225
    29  H    0.49732

NSC_1508
25
     1  O   -0.50234
     2  C    0.40495
     3  C   -0.46633
     4  C   -0.36933
     5  C   -0.36626
     6  C   -0.36878
     7  C   -0.37283
     8  C   -0.36232
     9  C   -0.56701
    10  H    0.11659
    11  H    0.20711
    12  H    0.21207
    13  H    0.19315
    14  H    0.18669
    15  H    0.18613
    16  H    0.18886
    17  H    0.18673
    18  H    0.18568
    19  H    0.18452
    20  H    0.18531
    21  H    0.18433
    22  H    0.18380
    23  H    0.19373
    24  H    0.18759
    25  H    0.18794

NSC_583
36
     1  C   -0.08341
     2  C   -0.13310
     3  C   -0.13097
     4  C   -0.10943
     5  C   -0.13424
     6  C   -0.13428
     7  C   -0.47116
     8  C   -0.56272
     9  C    0.53518
    10  O   -0.52816
    11  C    0.53725
    12  O   -0.53667
    13  C   -0.47101
    14  C   -0.56270
    15  C    0.53626
    16  O   -0.52946
    17  C   -0.47128
    18  C   -0.56298
    19  H    0.25279
    20  H    0.23336
    21  H    0.21494
    22  H    0.21457
    23  H    0.21458
    24  H    0.20604
    25  H    0.19374
    26  H    0.20604
    27  H    0.21556
    28  H    0.21555
    29  H    0.19441
    30  H    0.20545
    31  H    0.20545
    32  H    0.21821
    33  H    0.21819
    34  H    0.20475
    35  H    0.20476
    36  H    0.19448

NSC_2603
31
     1  C   -0.38863
     2  C   -0.23235
     3  C   -0.37660
     4  C    0.14945
     5  C   -0.19173
     6  C   -0.41079
     7  C   -0.56668
     8  C   -0.18786
     9  C   -0.57544
    10  C   -0.58428
    11  O   -0.73912
    12  H    0.19091
    13  H    0.20404
    14  H    0.20502
    15  H    0.19615
    16  H    0.18774
    17  H    0.15955
    18  H    0.18773
    19  H    0.19803
    20  H    0.18610
    21  H    0.19445
    22  H    0.19075
    23  H    0.19291
    24  H    0.21612
    25  H    0.19684
    26  H    0.19391
    27  H    0.18543
    28  H    0.18715
    29  H    0.19156
    30  H    0.19981
    31  H    0.43981

NSC_2194
28
     1  C   -0.23116
     2  C   -0.14314
     3  C    0.31065
     4  C   -0.13771
     5  C   -0.30306
     6  C   -0.17604
     7  C    0.50565
     8  O   -0.54488
     9  O   -0.49171
    10  C   -0.12654
    11  C   -0.15163
    12  C   -0.19859
    13  C   -0.17625
    14  C   -0.20252
    15  C   -0.18446
    16  C   -0.22521
    17  H    0.22159
    18  H    0.22462
    19  H    0.21627
    20  H    0.21869
    21  H    0.22715
    22  H    0.20584
    23  H    0.20346
    24  H    0.20339
    25  H    0.21885
    26  H    0.19496
    27  H    0.17187
    28  H    0.16989

NSC_3027
34
     1  C   -0.20334
     2  C   -0.16759
     3  C    0.02306
     4  C   -0.20415
     5  C    0.05388
     6  C   -0.16851
     7  N    0.47012
     8  O   -0.36628
     9  O   -0.36709
    10  C   -0.40194
    11  C   -0.35220
    12  C   -0.37979
    13  C    0.79777
    14  O   -0.58077
    15  O   -0.53234
    16  C   -0.21518
    17  C    0.56975
    18  O   -0.52122
    19  C   -0.66183
    20  H    0.21394
    21  H    0.23988
    22  H    0.21094
    23  H    0.23916
    24  H    0.19719
    25  H    0.20371
    26  H    0.21995
    27  H    0.22043
    28  H    0.23014
    29  H    0.19193
    30  H    0.18366
    31  H    0.19048
    32  H    0.22263
    33  H    0.22921
    34  H    0.21442

NSC_135
23
     1  C   -0.17393
     2  C   -0.57422
     3  N   -0.21197
     4  N    0.16844
     5  O   -0.42422
     6  C   -0.23014
     7  C   -0.38019
     8  C   -0.36824
     9  C   -0.56534
    10  H    0.21206
    11  H    0.19322
    12  H    0.20720
    13  H    0.19067
    14  H    0.20053
    15  H    0.22523
    16  H    0.19275
    17  H    0.18279
    18  H    0.20532
    19  H    0.19095
    20  H    0.18243
    21  H    0.18748
    22  H    0.19273
    23  H    0.19645

NSC_3094
22
     1  N   -0.32346
     2  C   -0.20524
     3  C   -0.19554
     4  C    0.10415
     5  C   -0.18694
     6  C   -0.20432
     7  C   -0.20119
     8  N   -0.04085
     9  N   -0.22879
    10  C   -0.40344
    11  C   -0.35945
    12  H    0.22179
    13  H    0.19991
    14  H    0.21125
    15  H    0.19939
    16  H    0.20246
    17  H    0.23902
    18  H    0.18639
    19  H    0.18640
    20  H    0.19826
    21  H    0.19827
    22  H    0.20192

NSC_1932
26
     1  O   -0.51305
     2  C   -0.19011
     3  C   -0.18813
     4  C   -0.17806
     5  C   -0.18792
     6  C   -0.03177
     7  C   -0.03456
     8  C   -0.00853
     9  C   -0.18446
    10  C   -0.17747
    11  C   -0.11750
    12  C   -0.07044
    13  C   -0.19955
    14  C   -0.10830
    15  C   -0.15893
    16  C    0.36716
    17  H    0.20418
    18  H    0.20455
    19  H    0.20076
    20  H    0.20000
    21  H    0.20147
    22  H    0.20448
    23  H    0.20564
    24  H    0.22694
    25  H    0.20766
    26  H    0.12594

NSC_1448
31
     1  N   -0.53759
     2  N   -0.50450
     3  N   -0.20349
     4  N   -0.23804
     5  C   -0.20163
     6  C   -0.19043
     7  C   -0.19162
     8  C   -0.19660
     9  C   -0.20343
    10  C    0.13838
    11  C    0.37215
    12  C   -0.19218
    13  C    0.43027
    14  C   -0.00384
    15  C    0.27535
    16  N   -0.45106
    17  C   -0.37852
    18  C   -0.37034
    19  H    0.20281
    20  H    0.20636
    21  H    0.20540
    22  H    0.22548
    23  H    0.23516
    24  H    0.22150
    25  H    0.19110
    26  H    0.18733
    27  H    0.21736
    28  H    0.18493
    29  H    0.17227
    30  H    0.19669
    31  H    0.20071

NSC_2818
15
     1  C   -0.26885
     2  C    0.28444
     3  C    0.26165
     4  C   -0.24247
     5  C    0.24065
     6  C   -0.22005
     7  O   -0.69476
     8  O   -0.69492
     9  O   -0.69687
    10  H    0.22381
    11  H    0.21419
    12  H    0.21573
    13  H    0.46232
    14  H    0.45926
    15  H    0.45587

NSC_2111
51
     1  C   -0.13404
     2  C   -0.21442
     3  C   -0.01316
     4  C   -0.19927
     5  C   -0.20207
     6  C   -0.18402
     7  C   -0.20064
     8  C   -0.22590
     9  C   -0.19036
    10  C   -0.01391
    11  C   -0.21176
    12  C   -0.20198
    13  C   -0.19373
    14  C    0.33514
    15  C   -0.44673
    16  C   -0.58122
    17  N   -0.63417
    18  C   -0.20385
    19  C   -0.58450
    20  C   -0.21497
    21  N   -0.49755
    22  C   -0.37367
    23  C   -0.36861
    24  H    0.21772
    25  H    0.19756
    26  H    0.19696
    27  H    0.22088
    28  H    0.19792
    29  H    0.22346
    30  H    0.20207
    31  H    0.22438
    32  H    0.20112
    33  H    0.20278
    34  H    0.21181
    35  H    0.22562
    36  H    0.20757
    37  H    0.19196
    38  H    0.19321
    39  H    0.33524
    40  H    0.22075
    41  H    0.19961
    42  H    0.19855
    43  H    0.21043
    44  H    0.18141
    45  H    0.21414
    46  H    0.18917
    47  H    0.16226
    48  H    0.19046
    49  H    0.15716
    50  H    0.19132
    51  H    0.18987

NSC_2061
15
     1  O   -0.43097
     2  C    0.24587
     3  C   -0.23943
     4  C   -0.29696
     5  C    0.13046
     6  C   -0.17347
     7  C   -0.25848
     8  C    0.31515
     9  O   -0.50575
    10  H    0.22269
    11  H    0.22356
    12  H    0.20928
    13  H    0.21626
    14  H    0.22496
    15  H    0.11683

NSC_2394
63
     1  C    0.00830
     2  C   -0.31485
     3  C   -0.20286
     4  C   -0.35696
     5  C   -0.56704
     6  C   -0.36270
     7  C   -0.37097
     8  C   -0.37551
     9  C   -0.38171
    10  C   -0.03235
    11  O   -0.54737
    12  C    0.79378
    13  O   -0.60191
    14  C   -0.58009
    15  C   -0.58804
    16  C   -0.48519
    17  C    0.79231
    18  O   -0.59144
    19  O   -0.54948
    20  C   -0.03185
    21  C   -0.38193
    22  C   -0.37554
    23  C   -0.37095
    24  C   -0.36275
    25  C   -0.56700
    26  H    0.22531
    27  H    0.22056
    28  H    0.20019
    29  H    0.21029
    30  H    0.18798
    31  H    0.19426
    32  H    0.18812
    33  H    0.18472
    34  H    0.18456
    35  H    0.18630
    36  H    0.18655
    37  H    0.18768
    38  H    0.18743
    39  H    0.19505
    40  H    0.19573
    41  H    0.18110
    42  H    0.18121
    43  H    0.23157
    44  H    0.18444
    45  H    0.20161
    46  H    0.20569
    47  H    0.18989
    48  H    0.19761
    49  H    0.23299
    50  H    0.21978
    51  H    0.18170
    52  H    0.18209
    53  H    0.19563
    54  H    0.19538
    55  H    0.18774
    56  H    0.18788
    57  H    0.18653
    58  H    0.18644
    59  H    0.18470
    60  H    0.18477
    61  H    0.19444
    62  H    0.18813
    63  H    0.18807

NSC_396
18
     1  O   -0.47684
     2  N   -0.30564
     3  O   -0.47682
     4  C    0.61194
     5  C   -0.09118
     6  C   -0.15651
     7  C   -0.16879
     8  C   -0.09115
     9  C   -0.16882
    10  C    0.61194
    11  C   -0.15651
    12  N    0.59826
    13  O   -0.30924
    14  O   -0.30926
    15  H    0.22754
    16  H    0.21676
    17  H    0.21677
    18  H    0.22754

NSC_440
19
     1  C   -0.16316
     2  C   -0.58292
     3  N   -0.62195
     4  C    0.87347
     5  O   -0.65560
     6  O   -0.57081
     7  C   -0.02173
     8  C   -0.58381
     9  H    0.19232
    10  H    0.19232
    11  H    0.19304
    12  H    0.20929
    13  H    0.19304
    14  H    0.38313
    15  H    0.18027
    16  H    0.18027
    17  H    0.19980
    18  H    0.20325
    19  H    0.19979

NSC_1263
29
     1  C   -0.37143
     2  C   -0.37919
     3  C   -0.25870
     4  C    0.15147
     5  C   -0.19295
     6  C   -0.41161
     7  C   -0.56696
     8  C    0.03069
     9  C   -0.60106
    10  O   -0.73000
    11  C   -0.38216
    12  H    0.20641
    13  H    0.18766
    14  H    0.19817
    15  H    0.18838
    16  H    0.21064
    17  H    0.15848
    18  H    0.18782
    19  H    0.19945
    20  H    0.18808
    21  H    0.19482
    22  H    0.19071
    23  H    0.19342
    24  H    0.20584
    25  H    0.19972
    26  H    0.20241
    27  H    0.43820
    28  H    0.18238
    29  H    0.17930

NSC_757
54
     1  O   -0.57186
     2  H    0.25010
     3  C    0.22036
     4  C    0.28287
     5  C    0.28530
     6  C   -0.30413
     7  C   -0.09528
     8  C    0.00759
     9  C   -0.03069
    10  C   -0.12566
    11  C   -0.28749
    12  C   -0.39424
    13  C    0.01031
    14  C    0.33104
    15  C   -0.36085
    16  C   -0.19887
    17  C   -0.04008
    18  C    0.32659
    19  O   -0.44660
    20  C   -0.22771
    21  O   -0.53711
    22  C   -0.22352
    23  N   -0.62631
    24  C    0.65868
    25  O   -0.61357
    26  C   -0.65659
    27  O   -0.54397
    28  C   -0.21327
    29  O   -0.49262
    30  C   -0.22203
    31  H    0.21663
    32  H    0.19274
    33  H    0.21143
    34  H    0.21366
    35  H    0.20796
    36  H    0.19357
    37  H    0.20238
    38  H    0.21703
    39  H    0.17113
    40  H    0.19801
    41  H    0.17253
    42  H    0.15287
    43  H    0.18759
    44  H    0.19903
    45  H    0.38086
    46  H    0.20862
    47  H    0.23226
    48  H    0.21659
    49  H    0.16937
    50  H    0.18459
    51  H    0.17672
    52  H    0.16872
    53  H    0.17063
    54  H    0.19471

NSC_1931
39
     1  C   -0.19006
     2  C   -0.19297
     3  C   -0.17941
     4  C   -0.18497
     5  C   -0.01536
     6  C   -0.06059
     7  C   -0.02804
     8  C   -0.18081
     9  C   -0.19373
    10  C   -0.00910
    11  C   -0.04903
    12  C   -0.19623
    13  C   -0.18073
    14  C   -0.17520
    15  C    0.12154
    16  O   -0.70642
    17  C   -0.21853
    18  N   -0.46766
    19  C   -0.37283
    20  C   -0.37926
    21  H    0.20289
    22  H    0.20287
    23  H    0.20073
    24  H    0.19838
    25  H    0.19974
    26  H    0.20225
    27  H    0.20266
    28  H    0.18176
    29  H    0.20188
    30  H    0.19563
    31  H    0.43183
    32  H    0.19295
    33  H    0.17085
    34  H    0.19386
    35  H    0.19118
    36  H    0.15194
    37  H    0.18672
    38  H    0.19834
    39  H    0.15292

NSC_2437
33
     1  C   -0.19225
     2  C   -0.18862
     3  C   -0.03732
     4  C   -0.20727
     5  C   -0.19230
     6  C   -0.06440
     7  C   -0.17069
     8  C   -0.22167
     9  C   -0.16446
    10  C    0.29362
    11  C   -0.18793
    12  C   -0.29032
    13  C   -0.60534
    14  C    0.13763
    15  O   -0.71600
    16  C   -0.08323
    17  O   -0.50227
    18  H    0.19455
    19  H    0.20094
    20  H    0.20094
    21  H    0.19600
    22  H    0.20078
    23  H    0.21881
    24  H    0.19840
    25  H    0.20143
    26  H    0.21102
    27  H    0.21609
    28  H    0.19881
    29  H    0.18437
    30  H    0.19510
    31  H    0.43155
    32  H    0.16473
    33  H    0.17930

NSC_1784
23
     1  C   -0.22669
     2  C    0.13401
     3  C   -0.20244
     4  C   -0.00920
     5  C   -0.19546
     6  C   -0.20117
     7  N   -0.50432
     8  C   -0.36533
     9  C   -0.36414
    10  C   -0.58816
    11  H    0.20052
    12  H    0.19947
    13  H    0.19990
    14  H    0.20040
    15  H    0.19107
    16  H    0.19848
    17  H    0.15863
    18  H    0.19128
    19  H    0.15676
    20  H    0.19918
    21  H    0.20736
    22  H    0.19583
    23  H    0.22402

NSC_652
19
     1  C   -0.17802
     2  C   -0.21074
     3  C   -0.14999
     4  C    0.32614
     5  C   -0.17908
     6  C   -0.23065
     7  C    0.58459
     8  O   -0.59240
     9  N   -0.41810
    10  N   -0.58748
    11  O   -0.66901
    12  H    0.18129
    13  H    0.20411
    14  H    0.20537
    15  H    0.21721
    16  H    0.36210
    17  H    0.33708
    18  H    0.33460
    19  H    0.46299

NSC_1612
59
     1  H    0.20033
     2  H    0.20506
     3  H    0.21276
     4  H    0.19807
     5  C    0.13333
     6  H    0.19063
     7  H    0.21015
     8  C   -0.24533
     9  C   -0.01132
    10  C   -0.38170
    11  C   -0.38049
    12  C   -0.38152
    13  C   -0.38554
    14  C   -0.20637
    15  C   -0.23752
    16  C   -0.22315
    17  C   -0.01322
    18  C   -0.38799
    19  C   -0.40702
    20  C   -0.37535
    21  C   -0.21342
    22  C    0.15624
    23  C   -0.36833
    24  C   -0.40713
    25  O   -0.73432
    26  C   -0.58578
    27  O   -0.73624
    28  C   -0.58892
    29  C   -0.59204
    30  H    0.20757
    31  H    0.16627
    32  H    0.19440
    33  H    0.19058
    34  H    0.19867
    35  H    0.19921
    36  H    0.20532
    37  H    0.19084
    38  H    0.19377
    39  H    0.20423
    40  H    0.19066
    41  H    0.19697
    42  H    0.18808
    43  H    0.19930
    44  H    0.15571
    45  H    0.19849
    46  H    0.19077
    47  H    0.19836
    48  H    0.20994
    49  H    0.43598
    50  H    0.20272
    51  H    0.19741
    52  H    0.20071
    53  H    0.44017
    54  H    0.22279
    55  H    0.18177
    56  H    0.20245
    57  H    0.18853
    58  H    0.19803
    59  H    0.20644

NSC_3132
16
     1  C   -0.16077
     2  C    0.07540
     3  C   -0.20675
     4  C    0.11520
     5  C    0.07921
     6  C   -0.20091
     7  N   -0.21699
     8  N   -0.00515
     9  N   -0.36540
    10  H    0.41627
    11  N    0.46847
    12  O   -0.36326
    13  O   -0.35508
    14  H    0.22999
    15  H    0.24552
    16  H    0.24427

NSC_3037
23
     1  C   -0.24862
     2  C   -0.15986
     3  C    0.28258
     4  C    0.04639
     5  C   -0.20423
     6  C    0.00068
     7  C   -0.59244
     8  O   -0.50492
     9  C    0.78917
    10  O   -0.58094
    11  C   -0.65554
    12  N    0.46491
    13  O   -0.33254
    14  O   -0.33902
    15  H    0.27434
    16  H    0.20923
    17  H    0.20951
    18  H    0.22057
    19  H    0.21387
    20  H    0.21310
    21  H    0.23106
    22  H    0.22894
    23  H    0.23375

NSC_2463
43
     1  C   -0.19149
     2  C   -0.17893
     3  C   -0.19389
     4  C   -0.18782
     5  C   -0.02264
     6  C   -0.06160
     7  C   -0.03043
     8  C   -0.18060
     9  C   -0.19602
    10  C    0.18641
    11  C   -0.05338
    12  C   -0.19588
    13  C   -0.21491
    14  C   -0.17485
    15  N   -0.64275
    16  C    0.59585
    17  N   -0.47436
    18  C   -0.17858
    19  C   -0.58384
    20  C   -0.16867
    21  C   -0.57470
    22  N   -0.80737
    23  H    0.20290
    24  H    0.20170
    25  H    0.20268
    26  H    0.19946
    27  H    0.19843
    28  H    0.20164
    29  H    0.20266
    30  H    0.22765
    31  H    0.20481
    32  H    0.38738
    33  H    0.20389
    34  H    0.17272
    35  H    0.19287
    36  H    0.19810
    37  H    0.20107
    38  H    0.23331
    39  H    0.17647
    40  H    0.19276
    41  H    0.17889
    42  H    0.20736
    43  H    0.34369

NSC_2769
26
     1  C    0.64187
     2  C   -0.16276
     3  C   -0.08920
     4  C   -0.17645
     5  C    0.64191
     6  C   -0.08917
     7  C   -0.17645
     8  C   -0.16281
     9  O   -0.54523
    10  O   -0.54515
    11  N   -0.42537
    12  C    0.12486
    13  C   -0.22036
    14  C   -0.19022
    15  C   -0.20017
    16  C   -0.19019
    17  C   -0.22035
    18  H    0.22250
    19  H    0.21210
    20  H    0.21209
    21  H    0.22250
    22  H    0.25399
    23  H    0.20399
    24  H    0.20011
    25  H    0.20398
    26  H    0.25399

NSC_867
36
     1  N   -0.30147
     2  N   -0.30147
     3  C   -0.07092
     4  C   -0.18127
     5  C   -0.19414
     6  C   -0.19384
     7  C   -0.19087
     8  C   -0.17874
     9  C   -0.13738
    10  C   -0.21263
    11  C    0.07408
    12  C    0.07408
    13  C   -0.21263
    14  C   -0.13738
    15  C   -0.07094
    16  C   -0.18126
    17  C   -0.19416
    18  C   -0.19385
    19  C   -0.19083
    20  C   -0.17874
    21  H    0.20321
    22  H    0.20413
    23  H    0.20294
    24  H    0.20445
    25  H    0.19987
    26  H    0.20074
    27  H    0.20596
    28  H    0.16589
    29  H    0.16588
    30  H    0.20595
    31  H    0.20074
    32  H    0.20321
    33  H    0.20413
    34  H    0.20294
    35  H    0.20444
    36  H    0.19987

NSC_2388
41
     1  C    0.77661
     2  O   -0.58726
     3  C   -0.65863
     4  O   -0.55098
     5  C   -0.03046
     6  C   -0.38562
     7  C   -0.39908
     8  C    0.13422
     9  C   -0.39419
    10  C   -0.38741
    11  C   -0.03066
    12  O   -0.55292
    13  C    0.77644
    14  O   -0.58550
    15  C   -0.65876
    16  O   -0.57118
    17  C    0.77629
    18  O   -0.58851
    19  C   -0.65508
    20  H    0.22221
    21  H    0.22111
    22  H    0.22769
    23  H    0.18021
    24  H    0.18031
    25  H    0.19581
    26  H    0.21728
    27  H    0.20292
    28  H    0.19671
    29  H    0.20363
    30  H    0.20445
    31  H    0.20010
    32  H    0.20948
    33  H    0.19695
    34  H    0.18086
    35  H    0.18364
    36  H    0.22150
    37  H    0.22172
    38  H    0.22867
    39  H    0.22260
    40  H    0.23088
    41  H    0.22394

NSC_1382
28
     1  C    0.24669
     2  C    0.24668
     3  C    0.09478
     4  O   -0.70918
     5  O   -0.55310
     6  C    0.08885
     7  O   -0.55298
     8  C    0.08876
     9  O   -0.56544
    10  C   -0.07026
    11  C    0.09482
    12  O   -0.70937
    13  O   -0.56545
    14  C   -0.07031
    15  H    0.13251
    16  H    0.18979
    17  H    0.18981
    18  H    0.13253
    19  H    0.17437
    20  H    0.43692
    21  H    0.18252
    22  H    0.18280
    23  H    0.16672
    24  H    0.18476
    25  H    0.17435
    26  H    0.43697
    27  H    0.18475
    28  H    0.16673

NSC_2590
22
     1  C   -0.56705
     2  C   -0.36232
     3  C   -0.37185
     4  C   -0.37256
     5  C   -0.37812
     6  C   -0.16619
     7  N   -0.81319
     8  H    0.18785
     9  H    0.19268
    10  H    0.18730
    11  H    0.18309
    12  H    0.18370
    13  H    0.18575
    14  H    0.18404
    15  H    0.18301
    16  H    0.18528
    17  H    0.19834
    18  H    0.17954
    19  H    0.14873
    20  H    0.17881
    21  H    0.32428
    22  H    0.32889

NSC_2561
33
     1  O   -0.59524
     2  C   -0.07549
     3  C    0.09113
     4  C    0.10382
     5  C    0.09001
     6  C    0.38652
     7  O   -0.74053
     8  O   -0.73291
     9  O   -0.71729
    10  O   -0.58040
    11  C   -0.06068
    12  C   -0.03727
    13  C   -0.19224
    14  C   -0.19351
    15  C   -0.19972
    16  C   -0.19342
    17  C   -0.19463
    18  H    0.18452
    19  H    0.18244
    20  H    0.17704
    21  H    0.19036
    22  H    0.18711
    23  H    0.17123
    24  H    0.45117
    25  H    0.46169
    26  H    0.45836
    27  H    0.19553
    28  H    0.16774
    29  H    0.20510
    30  H    0.20202
    31  H    0.20194
    32  H    0.20227
    33  H    0.20334

NSC_1964
16
     1  H    0.39413
     2  N   -0.52954
     3  C   -0.23312
     4  C   -0.20394
     5  C    0.14202
     6  C   -0.08466
     7  C   -0.22275
     8  C   -0.28041
     9  C   -0.01662
    10  C   -0.18843
    11  H    0.19928
    12  H    0.20095
    13  H    0.20019
    14  H    0.21410
    15  H    0.20680
    16  H    0.20201

NSC_1807
30
     1  C   -0.18747
     2  C   -0.12514
     3  C   -0.21252
     4  C    0.01050
     5  C   -0.14495
     6  C   -0.20927
     7  C   -0.17090
     8  C   -0.13805
     9  C   -0.21470
    10  C   -0.13896
    11  C    0.01616
    12  C   -0.21086
    13  C   -0.58785
    14  C    0.50726
    15  O   -0.54612
    16  C   -0.58711
    17  H    0.21677
    18  H    0.20269
    19  H    0.22085
    20  H    0.20406
    21  H    0.21969
    22  H    0.20186
    23  H    0.22635
    24  H    0.20381
    25  H    0.21216
    26  H    0.20560
    27  H    0.20486
    28  H    0.21113
    29  H    0.20560
    30  H    0.20458

NSC_2514
33
     1  C   -0.19036
     2  C   -0.04759
     3  C   -0.19180
     4  C   -0.19471
     5  C   -0.19045
     6  C   -0.19184
     7  C   -0.22580
     8  C    0.17352
     9  C   -0.15332
    10  C   -0.19621
    11  C   -0.16227
    12  C   -0.14598
    13  C    0.75947
    14  O   -0.58652
    15  O   -0.69941
    16  N   -0.60385
    17  C    0.87919
    18  O   -0.63765
    19  O   -0.55430
    20  C   -0.04284
    21  H    0.20450
    22  H    0.20440
    23  H    0.20410
    24  H    0.20470
    25  H    0.20433
    26  H    0.20694
    27  H    0.22531
    28  H    0.23480
    29  H    0.23252
    30  H    0.49397
    31  H    0.40038
    32  H    0.19268
    33  H    0.19407

NSC_2192
23
     1  C    0.78364
     2  O   -0.69420
     3  O   -0.58570
     4  C   -0.47147
     5  C   -0.36584
     6  C   -0.37220
     7  C   -0.37195
     8  C   -0.36232
     9  C   -0.56696
    10  H    0.48835
    11  H    0.21986
    12  H    0.21968
    13  H    0.20100
    14  H    0.20116
    15  H    0.18376
    16  H    0.18374
    17  H    0.18650
    18  H    0.18651
    19  H    0.18358
    20  H    0.18358
    21  H    0.19314
    22  H    0.18806
    23  H    0.18807

NSC_1054
32
     1  O   -0.56201
     2  C    0.56480
     3  C   -0.02230
     4  C   -0.60655
     5  C   -0.59184
     6  C   -0.57782
     7  C    0.03826
     8  O   -0.72028
     9  C   -0.09975
    10  C   -0.57859
    11  C   -0.56913
    12  C   -0.57450
    13  H    0.20353
    14  H    0.23295
    15  H    0.18236
    16  H    0.19785
    17  H    0.20770
    18  H    0.19919
    19  H    0.21245
    20  H    0.19196
    21  H    0.19714
    22  H    0.19575
    23  H    0.45482
    24  H    0.20779
    25  H    0.20619
    26  H    0.19196
    27  H    0.20401
    28  H    0.19902
    29  H    0.20622
    30  H    0.21063
    31  H    0.20423
    32  H    0.19396

NSC_2489
70
     1  C   -0.26235
     2  C    0.18157
     3  C   -0.26885
     4  C   -0.16211
     5  C   -0.12134
     6  C   -0.13694
     7  C    0.26706
     8  C   -0.14244
     9  C   -0.16823
    10  C   -0.26892
    11  C    0.17809
    12  C   -0.24907
    13  C   -0.16913
    14  N   -0.42665
    15  C   -0.36238
    16  C   -0.36254
    17  N   -0.43322
    18  C   -0.34743
    19  C   -0.36769
    20  N   -0.49236
    21  C   -0.02841
    22  C   -0.56484
    23  C   -0.37638
    24  C   -0.37978
    25  C   -0.18815
    26  N   -0.50498
    27  C   -0.18769
    28  C   -0.57077
    29  C   -0.18732
    30  C   -0.56699
    31  H    0.20534
    32  H    0.20469
    33  H    0.21541
    34  H    0.22773
    35  H    0.21385
    36  H    0.20684
    37  H    0.19222
    38  H    0.20970
    39  H    0.19582
    40  H    0.18506
    41  H    0.18481
    42  H    0.19563
    43  H    0.18576
    44  H    0.18556
    45  H    0.19308
    46  H    0.18292
    47  H    0.18095
    48  H    0.18790
    49  H    0.18585
    50  H    0.19964
    51  H    0.18443
    52  H    0.19033
    53  H    0.19076
    54  H    0.19916
    55  H    0.18858
    56  H    0.19203
    57  H    0.21177
    58  H    0.18418
    59  H    0.15317
    60  H    0.18999
    61  H    0.19373
    62  H    0.15254
    63  H    0.19533
    64  H    0.18395
    65  H    0.20129
    66  H    0.18656
    67  H    0.15395
    68  H    0.18704
    69  H    0.19998
    70  H    0.19271

NSC_2785
24
     1  N   -0.39657
     2  C    0.09477
     3  C    0.14001
     4  C   -0.25730
     5  C   -0.10317
     6  C    0.26239
     7  C   -0.15392
     8  C    0.06763
     9  C   -0.22210
    10  C    0.31005
    11  O   -0.48783
    12  C   -0.22507
    13  N    0.46285
    14  O   -0.39352
    15  O   -0.31179
    16  O   -0.68102
    17  H    0.25580
    18  H    0.22478
    19  H    0.19221
    20  H    0.21063
    21  H    0.20026
    22  H    0.17168
    23  H    0.17468
    24  H    0.46454

NSC_2612
31
     1  C   -0.17439
     2  C   -0.18511
     3  C   -0.13354
     4  C   -0.15172
     5  C   -0.02222
     6  C   -0.00304
     7  C   -0.05789
     8  C   -0.17712
     9  C   -0.19913
    10  C   -0.38428
    11  C    0.00260
    12  C   -0.18605
    13  C   -0.38485
    14  C   -0.19926
    15  C    0.53208
    16  O   -0.54234
    17  C   -0.66578
    18  H    0.20573
    19  H    0.20243
    20  H    0.22656
    21  H    0.20013
    22  H    0.20298
    23  H    0.20772
    24  H    0.20831
    25  H    0.20235
    26  H    0.20558
    27  H    0.20715
    28  H    0.20249
    29  H    0.21644
    30  H    0.21665
    31  H    0.22752

NSC_2608
36
     1  O   -0.45118
     2  O   -0.59517
     3  C   -0.18785
     4  C   -0.19038
     5  C   -0.19041
     6  C   -0.19126
     7  C   -0.18939
     8  C   -0.07817
     9  C    0.07856
    10  C   -0.10128
    11  C   -0.25396
    12  C    0.30081
    13  C   -0.11484
    14  C   -0.20521
    15  C    0.24813
    16  C    0.34231
    17  C    0.33388
    18  C    0.32987
    19  C    0.28065
    20  C   -0.29351
    21  C   -0.25614
    22  O   -0.68112
    23  O   -0.67616
    24  O   -0.64740
    25  H    0.20669
    26  H    0.20926
    27  H    0.20931
    28  H    0.21674
    29  H    0.21806
    30  H    0.23529
    31  H    0.23634
    32  H    0.23463
    33  H    0.23725
    34  H    0.45320
    35  H    0.45658
    36  H    0.47588

NSC_1850
31
     1  C   -0.17771
     2  C   -0.19430
     3  C   -0.04851
     4  C   -0.20090
     5  C   -0.19431
     6  C   -0.19522
     7  C   -0.11916
     8  C   -0.12072
     9  C   -0.24458
    10  C    0.20278
    11  C   -0.16318
    12  C   -0.26170
    13  N   -0.76836
    14  C   -0.10409
    15  C   -0.14799
    16  C    0.74156
    17  O   -0.57330
    18  O   -0.68781
    19  H    0.20607
    20  H    0.20216
    21  H    0.20124
    22  H    0.20758
    23  H    0.20253
    24  H    0.20220
    25  H    0.19918
    26  H    0.19851
    27  H    0.19626
    28  H    0.37298
    29  H    0.37242
    30  H    0.20483
    31  H    0.49154

NSC_266
20
     1  C    0.73404
     2  O   -0.64213
     3  C    0.72542
     4  O   -0.65140
     5  C    0.73058
     6  O   -0.63706
     7  N   -0.78472
     8  N   -0.44652
     9  N   -0.43963
    10  N   -0.44166
    11  N   -0.43301
    12  N   -0.78973
    13  H    0.35279
    14  H    0.40568
    15  H    0.38493
    16  H    0.39654
    17  H    0.35527
    18  H    0.43358
    19  H    0.34303
    20  H    0.40400

NSC_1961
31
     1  O   -0.58804
     2  C    0.05533
     3  C    0.09386
     4  C    0.09862
     5  C    0.07317
     6  C    0.38805
     7  O   -0.72114
     8  O   -0.70778
     9  C   -0.05753
    10  C    0.11272
    11  O   -0.70869
    12  O   -0.73201
    13  O   -0.69492
    14  O   -0.58999
    15  C   -0.22926
    16  H    0.18590
    17  H    0.19969
    18  H    0.19080
    19  H    0.17153
    20  H    0.17197
    21  H    0.46346
    22  H    0.43699
    23  H    0.13736
    24  H    0.18009
    25  H    0.22913
    26  H    0.42816
    27  H    0.44713
    28  H    0.43500
    29  H    0.16634
    30  H    0.18947
    31  H    0.17457

NSC_2105
26
     1  C   -0.22588
     2  C    0.14693
     3  C   -0.19541
     4  C   -0.19917
     5  C   -0.21055
     6  C   -0.19152
     7  N   -0.59985
     8  C    0.87992
     9  O   -0.64876
    10  O   -0.57340
    11  C    0.14039
    12  C   -0.59690
    13  C   -0.58650
    14  H    0.20128
    15  H    0.20291
    16  H    0.23555
    17  H    0.20084
    18  H    0.20385
    19  H    0.39706
    20  H    0.20125
    21  H    0.20175
    22  H    0.21307
    23  H    0.19597
    24  H    0.19911
    25  H    0.20387
    26  H    0.20419

NSC_2987
22
     1  N   -0.58517
     2  H    0.37474
     3  C    0.26651
     4  C   -0.16264
     5  C   -0.17242
     6  C   -0.23705
     7  C   -0.05755
     8  C   -0.20441
     9  C   -0.18209
    10  C   -0.21288
    11  C   -0.18736
    12  C   -0.61686
    13  H    0.19699
    14  H    0.19542
    15  H    0.19723
    16  H    0.19869
    17  H    0.19229
    18  H    0.19579
    19  H    0.15916
    20  H    0.20466
    21  H    0.21449
    22  H    0.22244

NSC_2104
21
     1  C   -0.15267
     2  C   -0.19391
     3  C    0.34279
     4  C   -0.01791
     5  C   -0.18138
     6  C   -0.23777
     7  C   -0.07523
     8  C   -0.20116
     9  C   -0.13478
    10  C   -0.16608
    11  O   -0.49289
    12  C    0.34836
    13  O   -0.66874
    14  H    0.20253
    15  H    0.20531
    16  H    0.21841
    17  H    0.20517
    18  H    0.20669
    19  H    0.20474
    20  H    0.12425
    21  H    0.46426

NSC_2152
24
     1  C   -0.26658
     2  C   -0.18854
     3  C    0.17105
     4  C   -0.05260
     5  C   -0.23780
     6  C   -0.19262
     7  N   -0.60875
     8  C   -0.19743
     9  C   -0.02864
    10  O   -0.72217
    11  C   -0.58657
    12  H    0.20155
    13  H    0.19769
    14  H    0.19634
    15  H    0.19677
    16  H    0.38115
    17  H    0.19037
    18  H    0.18568
    19  H    0.16448
    20  H    0.15467
    21  H    0.44210
    22  H    0.20853
    23  H    0.18310
    24  H    0.20823

NSC_317
42
     1  C   -0.38971
     2  C   -0.01991
     3  C   -0.37308
     4  C   -0.37720
     5  C   -0.38819
     6  C   -0.37663
     7  C   -0.38972
     8  C   -0.37305
     9  C   -0.01991
    10  C   -0.38818
    11  C   -0.37721
    12  C   -0.37666
    13  N   -0.58179
    14  C    0.56722
    15  O   -0.62303
    16  C    0.56722
    17  O   -0.62304
    18  N   -0.58182
    19  H    0.20429
    20  H    0.18524
    21  H    0.21975
    22  H    0.18830
    23  H    0.19954
    24  H    0.19730
    25  H    0.18402
    26  H    0.18558
    27  H    0.21184
    28  H    0.18844
    29  H    0.19939
    30  H    0.18524
    31  H    0.20430
    32  H    0.18830
    33  H    0.19953
    34  H    0.21974
    35  H    0.18558
    36  H    0.21183
    37  H    0.19730
    38  H    0.18402
    39  H    0.19940
    40  H    0.18846
    41  H    0.39864
    42  H    0.39864

NSC_367
29
     1  C   -0.14894
     2  C   -0.19666
     3  C   -0.13079
     4  C   -0.17982
     5  C   -0.17576
     6  C   -0.20018
     7  C    0.53087
     8  O   -0.49754
     9  C   -0.37801
    10  C   -0.35516
    11  C   -0.58041
    12  C    0.77777
    13  O   -0.54563
    14  O   -0.55045
    15  C   -0.21730
    16  H    0.22914
    17  H    0.20679
    18  H    0.19960
    19  H    0.20431
    20  H    0.20509
    21  H    0.22714
    22  H    0.20018
    23  H    0.20350
    24  H    0.19392
    25  H    0.22748
    26  H    0.18589
    27  H    0.18747
    28  H    0.18801
    29  H    0.18948

NSC_181
20
     1  C   -0.11190
     2  C   -0.16787
     3  C    0.05533
     4  C    0.36624
     5  C   -0.13956
     6  C    0.03309
     7  N    0.46789
     8  O   -0.34868
     9  O   -0.35095
    10  N    0.46263
    11  O   -0.35504
    12  O   -0.32592
    13  C    0.74887
    14  O   -0.54027
    15  O   -0.69315
    16  O   -0.63050
    17  H    0.26789
    18  H    0.27790
    19  H    0.50517
    20  H    0.47883

NSC_516
11
     1  C    0.28299
     2  S    0.19092
     3  N   -0.79077
     4  C   -0.67084
     5  N   -0.75396
     6  H    0.37633
     7  H    0.37788
     8  H    0.22237
     9  H    0.22256
    10  H    0.21505
    11  H    0.32747

NSC_511
17
     1  O   -0.53330
     2  C    0.77969
     3  O   -0.59731
     4  C    0.78198
     5  O   -0.58947
     6  C   -0.21757
     7  C   -0.46251
     8  C   -0.46996
     9  O   -0.69045
    10  H    0.18489
    11  H    0.19156
    12  H    0.18489
    13  H    0.23587
    14  H    0.23586
    15  H    0.23739
    16  H    0.23738
    17  H    0.49109

NSC_1377
38
     1  C    0.24942
     2  C    0.09544
     3  O   -0.56297
     4  O   -0.57924
     5  C    0.06797
     6  C    0.06795
     7  O   -0.57937
     8  O   -0.56332
     9  C    0.09535
    10  C   -0.05052
    11  O   -0.54497
    12  C    0.77879
    13  O   -0.58529
    14  C   -0.65822
    15  C   -0.05088
    16  O   -0.54522
    17  C    0.77882
    18  O   -0.58535
    19  C   -0.65822
    20  C    0.24939
    21  H    0.14028
    22  H    0.19491
    23  H    0.18735
    24  H    0.18675
    25  H    0.18680
    26  H    0.18772
    27  H    0.21103
    28  H    0.19496
    29  H    0.22890
    30  H    0.22392
    31  H    0.22160
    32  H    0.19545
    33  H    0.21118
    34  H    0.22894
    35  H    0.22160
    36  H    0.22389
    37  H    0.14024
    38  H    0.19490

NSC_47
31
     1  N   -0.45762
     2  C   -0.17362
     3  C   -0.19446
     4  C    0.16241
     5  C   -0.12040
     6  C   -0.19661
     7  C   -0.17984
     8  C    0.35925
     9  C    0.25302
    10  C   -0.11492
    11  C   -0.04176
    12  C   -0.18802
    13  C   -0.19111
    14  C   -0.19933
    15  C   -0.19086
    16  C   -0.19275
    17  O   -0.68972
    18  C   -0.60366
    19  H    0.21765
    20  H    0.20395
    21  H    0.20297
    22  H    0.21380
    23  H    0.20874
    24  H    0.20428
    25  H    0.20304
    26  H    0.19207
    27  H    0.20307
    28  H    0.46362
    29  H    0.21227
    30  H    0.21235
    31  H    0.22219

NSC_2829
15
     1  O   -0.44677
     2  O   -0.60722
     3  C    0.32280
     4  C    0.19165
     5  C    0.35972
     6  C   -0.31244
     7  C    0.18412
     8  O   -0.66385
     9  C   -0.61732
    10  H    0.23502
    11  H    0.20246
    12  H    0.48108
    13  H    0.21791
    14  H    0.22641
    15  H    0.22643

NSC_183
18
     1  C    0.35698
     2  C   -0.22884
     3  C   -0.18030
     4  C   -0.13518
     5  C   -0.15234
     6  C    0.04868
     7  O   -0.66237
     8  N    0.46959
     9  O   -0.36319
    10  O   -0.36073
    11  C    0.75106
    12  O   -0.55334
    13  O   -0.69544
    14  H    0.23033
    15  H    0.26202
    16  H    0.24293
    17  H    0.47011
    18  H    0.50003

NSC_1564
26
     1  N   -0.44637
     2  C   -0.18113
     3  C   -0.20151
     4  C   -0.08978
     5  C   -0.18672
     6  C   -0.16018
     7  C   -0.19766
     8  C   -0.20021
     9  C    0.08224
    10  C   -0.20236
    11  C    0.30923
    12  C   -0.19146
    13  C   -0.23311
    14  O   -0.68464
    15  C    0.12528
    16  H    0.20111
    17  H    0.20337
    18  H    0.20198
    19  H    0.23102
    20  H    0.20403
    21  H    0.19255
    22  H    0.20178
    23  H    0.20351
    24  H    0.21437
    25  H    0.45837
    26  H    0.14628

NSC_2271
11
     1  N   -0.59153
     2  N   -0.43505
     3  C    0.61391
     4  O   -0.60818
     5  C   -0.65911
     6  H    0.33442
     7  H    0.33380
     8  H    0.36389
     9  H    0.23411
    10  H    0.20842
    11  H    0.20531

NSC_2628
25
     1  N   -0.48305
     2  O   -0.56820
     3  C   -0.21766
     4  C   -0.04645
     5  C   -0.26365
     6  C    0.15666
     7  C   -0.17844
     8  C   -0.22112
     9  C   -0.22042
    10  C   -0.18618
    11  C   -0.23539
    12  C   -0.04075
    13  H    0.20471
    14  H    0.17941
    15  H    0.19179
    16  H    0.16513
    17  H    0.21147
    18  H    0.20098
    19  H    0.20672
    20  H    0.20056
    21  H    0.20202
    22  H    0.17701
    23  H    0.20901
    24  H    0.16505
    25  H    0.19080

NSC_1349
23
     1  C    0.08727
     2  O   -0.56331
     3  C    0.08391
     4  O   -0.73245
     5  C    0.07676
     6  O   -0.56717
     7  C   -0.03456
     8  O   -0.71238
     9  C   -0.03844
    10  O   -0.70214
    11  C    0.24815
    12  H    0.18515
    13  H    0.17529
    14  H    0.44456
    15  H    0.18541
    16  H    0.17948
    17  H    0.16104
    18  H    0.43949
    19  H    0.16817
    20  H    0.14602
    21  H    0.44132
    22  H    0.13758
    23  H    0.19087

NSC_1326
28
     1  C   -0.21672
     2  C    0.29303
     3  C    0.05800
     4  C   -0.25640
     5  C    0.14665
     6  C   -0.16635
     7  N   -0.59341
     8  C    0.65370
     9  O   -0.60911
    10  C   -0.65478
    11  N    0.47386
    12  O   -0.35426
    13  O   -0.40045
    14  O   -0.51037
    15  C   -0.04574
    16  C   -0.57807
    17  H    0.25356
    18  H    0.22456
    19  H    0.24748
    20  H    0.41971
    21  H    0.21868
    22  H    0.21318
    23  H    0.23271
    24  H    0.17083
    25  H    0.16844
    26  H    0.20393
    27  H    0.20479
    28  H    0.20258

NSC_1320
23
     1  C   -0.20095
     2  C    0.03464
     3  C    0.26288
     4  C   -0.25029
     5  C    0.16700
     6  C   -0.22518
     7  N    0.46811
     8  O   -0.35199
     9  O   -0.38592
    10  N   -0.75992
    11  O   -0.51636
    12  C   -0.04421
    13  C   -0.57776
    14  H    0.24411
    15  H    0.22135
    16  H    0.20979
    17  H    0.37280
    18  H    0.39016
    19  H    0.16663
    20  H    0.16675
    21  H    0.20374
    22  H    0.20063
    23  H    0.20398

NSC_848
28
     1  C    0.57193
     2  O   -0.54875
     3  C   -0.10135
     4  C   -0.57754
     5  C   -0.57844
     6  C   -0.57071
     7  C   -0.10133
     8  C   -0.57685
     9  C   -0.57879
    10  C   -0.57067
    11  H    0.20566
    12  H    0.20309
    13  H    0.20170
    14  H    0.20716
    15  H    0.18760
    16  H    0.20359
    17  H    0.20296
    18  H    0.21307
    19  H    0.19140
    20  H    0.20311
    21  H    0.20189
    22  H    0.20496
    23  H    0.18773
    24  H    0.20374
    25  H    0.20729
    26  H    0.20292
    27  H    0.21321
    28  H    0.19140

NSC_2513
23
     1  C    0.08439
     2  N   -0.20842
     3  N   -0.36851
     4  C    0.67899
     5  H    0.40134
     6  O   -0.57560
     7  C   -0.59948
     8  C    0.15231
     9  C   -0.23884
    10  C   -0.18606
    11  C   -0.22486
    12  C   -0.18219
    13  C   -0.22688
    14  O   -0.70571
    15  H    0.23277
    16  H    0.21599
    17  H    0.21552
    18  H    0.20060
    19  H    0.20304
    20  H    0.20078
    21  H    0.20270
    22  H    0.23069
    23  H    0.49742

NSC_2326
29
     1  H    0.19850
     2  H    0.21099
     3  C   -0.23868
     4  C    0.31109
     5  C   -0.00635
     6  C   -0.43822
     7  C   -0.20368
     8  C   -0.38995
     9  C   -0.58723
    10  C   -0.57289
    11  O   -0.74442
    12  C   -0.58977
    13  C   -0.38270
    14  H    0.20307
    15  H    0.21173
    16  H    0.20198
    17  H    0.20399
    18  H    0.18735
    19  H    0.19760
    20  H    0.21394
    21  H    0.20001
    22  H    0.20132
    23  H    0.19189
    24  H    0.43572
    25  H    0.18768
    26  H    0.19799
    27  H    0.20690
    28  H    0.20744
    29  H    0.18469

NSC_335
37
     1  O   -0.44270
     2  N   -0.41444
     3  O   -0.57400
     4  C   -0.17419
     5  C   -0.39122
     6  C    0.48774
     7  C    0.52558
     8  C   -0.21295
     9  C   -0.02362
    10  C   -0.18904
    11  C   -0.20658
    12  C   -0.20804
    13  C   -0.18669
    14  C   -0.17173
    15  C   -0.39581
    16  C   -0.03146
    17  C   -0.58338
    18  O   -0.53372
    19  C    0.78948
    20  O   -0.58830
    21  H    0.23028
    22  H    0.19149
    23  H    0.26432
    24  H    0.19906
    25  H    0.20202
    26  H    0.20259
    27  H    0.20817
    28  H    0.20356
    29  H    0.22445
    30  H    0.19785
    31  H    0.21658
    32  H    0.20144
    33  H    0.18196
    34  H    0.18507
    35  H    0.20826
    36  H    0.20553
    37  H    0.20243

NSC_1963
47
     1  C    0.06115
     2  C    0.38708
     3  C    0.08025
     4  C    0.06883
     5  C    0.09408
     6  O   -0.58355
     7  C    0.77462
     8  C    0.77801
     9  O   -0.55560
    10  O   -0.58028
    11  O   -0.55459
    12  O   -0.54038
    13  C    0.78539
    14  O   -0.59030
    15  O   -0.58502
    16  O   -0.55874
    17  O   -0.58074
    18  C    0.78248
    19  O   -0.57363
    20  C   -0.65437
    21  C   -0.65836
    22  C   -0.65614
    23  C   -0.05017
    24  C   -0.23548
    25  C   -0.65703
    26  H    0.21814
    27  H    0.19549
    28  H    0.23972
    29  H    0.24439
    30  H    0.23379
    31  H    0.22567
    32  H    0.22437
    33  H    0.23395
    34  H    0.21948
    35  H    0.22269
    36  H    0.22900
    37  H    0.22737
    38  H    0.22296
    39  H    0.22916
    40  H    0.21543
    41  H    0.19352
    42  H    0.19063
    43  H    0.18772
    44  H    0.16365
    45  H    0.23196
    46  H    0.22593
    47  H    0.22744

NSC_2970
48
     1  H    0.23398
     2  O   -0.53087
     3  C   -0.14132
     4  C   -0.21893
     5  C   -0.14915
     6  C   -0.08823
     7  C    0.05071
     8  C   -0.14882
     9  C   -0.04628
    10  C   -0.38409
    11  C   -0.37110
    12  C    0.55257
    13  C   -0.23441
    14  C   -0.37674
    15  C   -0.47391
    16  C   -0.10398
    17  C   -0.57658
    18  C    0.80762
    19  O   -0.60141
    20  O   -0.54292
    21  C   -0.21536
    22  C   -0.57007
    23  C    0.53384
    24  O   -0.53068
    25  C   -0.66638
    26  H    0.20641
    27  H    0.20946
    28  H    0.25105
    29  H    0.19756
    30  H    0.20374
    31  H    0.18897
    32  H    0.20739
    33  H    0.21438
    34  H    0.19733
    35  H    0.25548
    36  H    0.21522
    37  H    0.20524
    38  H    0.19563
    39  H    0.21701
    40  H    0.18653
    41  H    0.18699
    42  H    0.19128
    43  H    0.20585
    44  H    0.19205
    45  H    0.20264
    46  H    0.21646
    47  H    0.21604
    48  H    0.22976

NSC_743
17
     1  N   -0.56460
     2  N   -0.53747
     3  N   -0.53040
     4  H    0.39452
     5  N   -0.48115
     6  C    0.40104
     7  C   -0.01608
     8  C    0.34190
     9  C    0.22279
    10  C    0.56455
    11  N   -0.75998
    12  N   -0.75810
    13  H    0.20412
    14  H    0.38588
    15  H    0.37942
    16  H    0.38988
    17  H    0.36368

NSC_2632
76
     1  C   -0.06960
     2  C   -0.19662
     3  C   -0.02115
     4  C   -0.00186
     5  C    0.17790
     6  C    0.14737
     7  C   -0.08625
     8  C    0.16683
     9  C    0.17434
    10  C   -0.21174
    11  C   -0.20181
    12  C    0.16846
    13  C    0.17156
    14  C   -0.03138
    15  C    0.17413
    16  C    0.17755
    17  C   -0.01464
    18  C   -0.04623
    19  C   -0.22558
    20  C   -0.03058
    21  N   -0.58110
    22  N   -0.50864
    23  H    0.45254
    24  H    0.45282
    25  N   -0.58831
    26  N   -0.50556
    27  C   -0.34723
    28  C    0.78284
    29  O   -0.58737
    30  O   -0.69090
    31  C   -0.20830
    32  C   -0.59418
    33  C   -0.46214
    34  C   -0.39978
    35  C   -0.59365
    36  C   -0.40415
    37  C   -0.20226
    38  C   -0.35067
    39  C   -0.46112
    40  C   -0.59804
    41  C   -0.59576
    42  C    0.78244
    43  O   -0.58801
    44  O   -0.69205
    45  H    0.22478
    46  H    0.21227
    47  H    0.21504
    48  H    0.21172
    49  H    0.18408
    50  H    0.18489
    51  H    0.49051
    52  H    0.19787
    53  H    0.20661
    54  H    0.20685
    55  H    0.21594
    56  H    0.22848
    57  H    0.22396
    58  H    0.21662
    59  H    0.22103
    60  H    0.19662
    61  H    0.21514
    62  H    0.20985
    63  H    0.21318
    64  H    0.21806
    65  H    0.20424
    66  H    0.19053
    67  H    0.18865
    68  H    0.22453
    69  H    0.22540
    70  H    0.20045
    71  H    0.20483
    72  H    0.21309
    73  H    0.21430
    74  H    0.21288
    75  H    0.20627
    76  H    0.48922

NSC_2032
26
     1  N   -0.22426
     2  N   -0.25507
     3  C   -0.17254
     4  C   -0.20606
     5  C    0.09790
     6  C   -0.18995
     7  C   -0.18607
     8  C   -0.20002
     9  C   -0.14020
    10  C   -0.26427
    11  C    0.05900
    12  C   -0.15305
    13  C    0.19781
    14  C   -0.25343
    15  N   -0.75167
    16  H    0.21220
    17  H    0.20331
    18  H    0.20018
    19  H    0.22722
    20  H    0.20083
    21  H    0.21598
    22  H    0.20244
    23  H    0.23201
    24  H    0.20015
    25  H    0.37395
    26  H    0.37362

NSC_1105
24
     1  C   -0.56678
     2  C   -0.36215
     3  C   -0.37308
     4  C   -0.36083
     5  C   -0.44700
     6  C    0.25160
     7  C   -0.60196
     8  N   -0.18916
     9  O   -0.57060
    10  H    0.18722
    11  H    0.18828
    12  H    0.19334
    13  H    0.18324
    14  H    0.18598
    15  H    0.18832
    16  H    0.18317
    17  H    0.18225
    18  H    0.19959
    19  H    0.22524
    20  H    0.19607
    21  H    0.22159
    22  H    0.20898
    23  H    0.20853
    24  H    0.46815

NSC_2613
28
     1  C   -0.25727
     2  C    0.18964
     3  C   -0.15713
     4  C   -0.25953
     5  C   -0.09435
     6  C    0.02063
     7  C   -0.04136
     8  C   -0.18988
     9  C   -0.19888
    10  C   -0.38312
    11  C   -0.01114
    12  C   -0.20233
    13  C   -0.38249
    14  C   -0.19909
    15  N   -0.77152
    16  H    0.19708
    17  H    0.20003
    18  H    0.19606
    19  H    0.19704
    20  H    0.19901
    21  H    0.20539
    22  H    0.20080
    23  H    0.19844
    24  H    0.20204
    25  H    0.20394
    26  H    0.19821
    27  H    0.37000
    28  H    0.36977

NSC_2834
21
     1  C   -0.23801
     2  C   -0.14179
     3  C    0.31189
     4  C   -0.14581
     5  C   -0.24091
     6  C   -0.16511
     7  C    0.53265
     8  O   -0.54523
     9  C   -0.46907
    10  C   -0.56311
    11  O   -0.69334
    12  H    0.21672
    13  H    0.22892
    14  H    0.21539
    15  H    0.20873
    16  H    0.21463
    17  H    0.21356
    18  H    0.20393
    19  H    0.20447
    20  H    0.19157
    21  H    0.45991

NSC_1140
34
     1  C    0.56308
     2  C   -0.37505
     3  C   -0.45700
     4  C   -0.45707
     5  C   -0.37446
     6  C    0.56407
     7  O   -0.53456
     8  C    0.79653
     9  O   -0.58515
    10  O   -0.50361
    11  O   -0.50409
    12  C    0.79679
    13  O   -0.58537
    14  O   -0.53428
    15  C   -0.03162
    16  C   -0.58322
    17  C   -0.03163
    18  C   -0.58323
    19  H    0.24879
    20  H    0.24188
    21  H    0.24225
    22  H    0.24185
    23  H    0.24271
    24  H    0.24833
    25  H    0.18537
    26  H    0.18035
    27  H    0.20423
    28  H    0.20021
    29  H    0.20689
    30  H    0.18034
    31  H    0.18530
    32  H    0.20697
    33  H    0.20022
    34  H    0.20420

NSC_380
28
     1  O   -0.52063
     2  O   -0.52059
     3  C    0.48607
     4  C   -0.09641
     5  C   -0.02871
     6  C   -0.15316
     7  C   -0.17858
     8  C   -0.40869
     9  C   -0.36968
    10  C   -0.17856
    11  C   -0.09638
    12  C   -0.02873
    13  C   -0.36965
    14  C   -0.15316
    15  C    0.48607
    16  C   -0.40864
    17  H    0.22882
    18  H    0.20836
    19  H    0.21486
    20  H    0.22804
    21  H    0.20095
    22  H    0.18873
    23  H    0.20835
    24  H    0.18873
    25  H    0.20095
    26  H    0.22880
    27  H    0.21491
    28  H    0.22792

NSC_2177
21
     1  C   -0.21021
     2  C   -0.18052
     3  C    0.16323
     4  C   -0.24163
     5  C   -0.22479
     6  C   -0.00540
     7  C   -0.58311
     8  N   -0.61102
     9  C    0.75096
    10  O   -0.65264
    11  N   -0.78261
    12  H    0.23734
    13  H    0.20207
    14  H    0.19583
    15  H    0.19759
    16  H    0.20787
    17  H    0.20303
    18  H    0.19883
    19  H    0.37804
    20  H    0.36129
    21  H    0.39586

NSC_1143
29
     1  C   -0.17223
     2  C   -0.04685
     3  C   -0.19841
     4  C   -0.15127
     5  C   -0.04685
     6  C   -0.17220
     7  C   -0.19841
     8  C   -0.18874
     9  C   -0.02701
    10  C   -0.02736
    11  C   -0.18861
    12  C   -0.18979
    13  C   -0.08398
    14  C   -0.19000
    15  C    0.52597
    16  O   -0.50343
    17  C   -0.65221
    18  H    0.20470
    19  H    0.20354
    20  H    0.20475
    21  H    0.20471
    22  H    0.20353
    23  H    0.20415
    24  H    0.20419
    25  H    0.20848
    26  H    0.20898
    27  H    0.21952
    28  H    0.22239
    29  H    0.22243

NSC_2102
24
     1  N   -0.22501
     2  N   -0.22503
     3  C    0.09158
     4  C   -0.17670
     5  C   -0.19991
     6  C   -0.17843
     7  C   -0.20618
     8  C   -0.16287
     9  C    0.09158
    10  C   -0.17667
    11  C   -0.19994
    12  C   -0.17840
    13  C   -0.20620
    14  C   -0.16286
    15  H    0.22971
    16  H    0.20372
    17  H    0.20287
    18  H    0.20616
    19  H    0.21507
    20  H    0.22972
    21  H    0.20372
    22  H    0.20287
    23  H    0.20616
    24  H    0.21507

NSC_1662
85
     1  C   -0.14505
     2  C   -0.15343
     3  C   -0.20208
     4  C   -0.17454
     5  C   -0.20196
     6  C   -0.15849
     7  C    0.76618
     8  O   -0.59415
     9  O   -0.55075
    10  C    0.09240
    11  C   -0.13570
    12  C   -0.15332
    13  C   -0.20333
    14  C   -0.17978
    15  C   -0.20312
    16  C   -0.16119
    17  C    0.78344
    18  O   -0.59238
    19  O   -0.56536
    20  C    0.10823
    21  C    0.08841
    22  O   -0.56450
    23  C    0.76810
    24  O   -0.58619
    25  C   -0.14601
    26  C   -0.14660
    27  C   -0.20114
    28  C   -0.17116
    29  C   -0.20268
    30  C   -0.15973
    31  C    0.07843
    32  O   -0.56065
    33  C    0.76305
    34  O   -0.59464
    35  C   -0.14916
    36  C   -0.15105
    37  C   -0.20161
    38  C   -0.17015
    39  C   -0.20091
    40  C   -0.15649
    41  C   -0.06033
    42  O   -0.54534
    43  C    0.76490
    44  O   -0.58846
    45  C   -0.14510
    46  C   -0.15471
    47  C   -0.20243
    48  C   -0.17615
    49  C   -0.20248
    50  C   -0.16018
    51  C   -0.58834
    52  H    0.22827
    53  H    0.20714
    54  H    0.20434
    55  H    0.20622
    56  H    0.22354
    57  H    0.24732
    58  H    0.22734
    59  H    0.20487
    60  H    0.20215
    61  H    0.20379
    62  H    0.22181
    63  H    0.22375
    64  H    0.24641
    65  H    0.23441
    66  H    0.20844
    67  H    0.20459
    68  H    0.20715
    69  H    0.21945
    70  H    0.23245
    71  H    0.22949
    72  H    0.20846
    73  H    0.20495
    74  H    0.20776
    75  H    0.22679
    76  H    0.20225
    77  H    0.21138
    78  H    0.22893
    79  H    0.20680
    80  H    0.20379
    81  H    0.20589
    82  H    0.22384
    83  H    0.21740
    84  H    0.21695
    85  H    0.19956

NSC_3159
34
     1  C   -0.15934
     2  C   -0.19585
     3  C   -0.11499
     4  C   -0.18333
     5  C   -0.18599
     6  C   -0.19868
     7  C    0.62615
     8  O   -0.62058
     9  N   -0.59406
    10  C   -0.17048
    11  C   -0.38118
    12  C   -0.37304
    13  C   -0.36593
    14  C   -0.47154
    15  C    0.78394
    16  O   -0.58576
    17  O   -0.69290
    18  H    0.23084
    19  H    0.20562
    20  H    0.18408
    21  H    0.20370
    22  H    0.20385
    23  H    0.37262
    24  H    0.19451
    25  H    0.19452
    26  H    0.18999
    27  H    0.18999
    28  H    0.18881
    29  H    0.18881
    30  H    0.20209
    31  H    0.20209
    32  H    0.22124
    33  H    0.22124
    34  H    0.48957

NSC_866
38
     1  C   -0.15511
     2  C   -0.08554
     3  C   -0.18928
     4  C   -0.17168
     5  C   -0.14179
     6  C    0.06288
     7  C   -0.15512
     8  C   -0.18929
     9  C   -0.08549
    10  C   -0.14184
    11  C   -0.17165
    12  C    0.06283
    13  N    0.47033
    14  O   -0.36268
    15  O   -0.36197
    16  C    0.31153
    17  C   -0.65942
    18  N   -0.33143
    19  N   -0.33144
    20  C    0.31156
    21  C   -0.65941
    22  N    0.47028
    23  O   -0.36262
    24  O   -0.36203
    25  H    0.21688
    26  H    0.21599
    27  H    0.23909
    28  H    0.25816
    29  H    0.21688
    30  H    0.21599
    31  H    0.25817
    32  H    0.23909
    33  H    0.25033
    34  H    0.21684
    35  H    0.21690
    36  H    0.25032
    37  H    0.21690
    38  H    0.21683

NSC_1757
32
     1  O   -0.55697
     2  O   -0.59945
     3  O   -0.58208
     4  O   -0.55841
     5  C    0.24937
     6  C    0.06967
     7  C    0.08838
     8  C   -0.06937
     9  C    0.06666
    10  C    0.08708
    11  C   -0.06809
    12  C    0.25198
    13  O   -0.70510
    14  C    0.11023
    15  O   -0.70284
    16  O   -0.72485
    17  H    0.13091
    18  H    0.18702
    19  H    0.18523
    20  H    0.19109
    21  H    0.16331
    22  H    0.18602
    23  H    0.20039
    24  H    0.17801
    25  H    0.16276
    26  H    0.18693
    27  H    0.18718
    28  H    0.13394
    29  H    0.43436
    30  H    0.22500
    31  H    0.44800
    32  H    0.44364

NSC_2593
31
     1  C   -0.39747
     2  C   -0.18454
     3  C   -0.22268
     4  C   -0.20911
     5  C   -0.39377
     6  C   -0.19708
     7  C   -0.58377
     8  C   -0.56978
     9  C   -0.01609
    10  O   -0.72754
    11  C   -0.59391
    12  H    0.18816
    13  H    0.22055
    14  H    0.19644
    15  H    0.20587
    16  H    0.19621
    17  H    0.19776
    18  H    0.19137
    19  H    0.19641
    20  H    0.19513
    21  H    0.18742
    22  H    0.20054
    23  H    0.19684
    24  H    0.18934
    25  H    0.19318
    26  H    0.15588
    27  H    0.15375
    28  H    0.43946
    29  H    0.20146
    30  H    0.19407
    31  H    0.19589

NSC_2809
38
     1  O   -0.58280
     2  C    0.78063
     3  O   -0.56240
     4  C   -0.04341
     5  O   -0.57739
     6  C    0.78151
     7  O   -0.58770
     8  C   -0.65866
     9  C   -0.04502
    10  C   -0.59751
    11  C   -0.58224
    12  C    0.10842
    13  C   -0.21688
    14  C   -0.56680
    15  C   -0.65657
    16  C   -0.58732
    17  H    0.22128
    18  H    0.22150
    19  H    0.22938
    20  H    0.19006
    21  H    0.20384
    22  H    0.21694
    23  H    0.19250
    24  H    0.21264
    25  H    0.19636
    26  H    0.22321
    27  H    0.19650
    28  H    0.21526
    29  H    0.20064
    30  H    0.20498
    31  H    0.19099
    32  H    0.19786
    33  H    0.23070
    34  H    0.22547
    35  H    0.22196
    36  H    0.20059
    37  H    0.20588
    38  H    0.19559

NSC_2522
27
     1  N   -0.23086
     2  N   -0.21309
     3  C   -0.17214
     4  C    0.08924
     5  C   -0.19982
     6  C   -0.17181
     7  C   -0.15746
     8  C   -0.20612
     9  C   -0.16735
    10  C   -0.16561
    11  C    0.11451
    12  C   -0.18206
    13  C   -0.13700
    14  C   -0.15477
    15  C    0.75741
    16  O   -0.57917
    17  O   -0.69645
    18  H    0.23069
    19  H    0.20534
    20  H    0.20442
    21  H    0.21676
    22  H    0.20793
    23  H    0.21874
    24  H    0.22735
    25  H    0.23446
    26  H    0.23108
    27  H    0.49577

NSC_1318
20
     1  C   -0.17207
     2  C   -0.04830
     3  C   -0.17408
     4  C   -0.16900
     5  C    0.06996
     6  C   -0.17357
     7  N    0.46729
     8  O   -0.36190
     9  O   -0.36260
    10  C   -0.12225
    11  C   -0.24096
    12  C    0.32573
    13  O   -0.48907
    14  H    0.21547
    15  H    0.24292
    16  H    0.21084
    17  H    0.24352
    18  H    0.20672
    19  H    0.20615
    20  H    0.12520

NSC_846
28
     1  O   -0.53462
     2  C   -0.20552
     3  C   -0.18550
     4  C   -0.01508
     5  C   -0.20726
     6  C   -0.21814
     7  C   -0.20330
     8  C   -0.45737
     9  C    0.51717
    10  C   -0.42326
    11  C   -0.31571
    12  C   -0.18548
    13  C    0.10118
    14  C   -0.59582
    15  H    0.20248
    16  H    0.20276
    17  H    0.20278
    18  H    0.19896
    19  H    0.20762
    20  H    0.22729
    21  H    0.21249
    22  H    0.21609
    23  H    0.21385
    24  H    0.21530
    25  H    0.20251
    26  H    0.20614
    27  H    0.21054
    28  H    0.20991

NSC_1080
33
     1  C   -0.40897
     2  C    0.00647
     3  C   -0.04265
     4  C   -0.22405
     5  C   -0.00212
     6  C    0.00467
     7  C   -0.22452
     8  C   -0.59250
     9  C   -0.58358
    10  C   -0.59254
    11  C   -0.17399
    12  C   -0.58915
    13  C   -0.57279
    14  H    0.19752
    15  H    0.20485
    16  H    0.19593
    17  H    0.19678
    18  H    0.20875
    19  H    0.20549
    20  H    0.20136
    21  H    0.20613
    22  H    0.20086
    23  H    0.20074
    24  H    0.21513
    25  H    0.20401
    26  H    0.19705
    27  H    0.19070
    28  H    0.18953
    29  H    0.19743
    30  H    0.20658
    31  H    0.18892
    32  H    0.19277
    33  H    0.19519

NSC_1841
41
     1  C    0.78116
     2  O   -0.57783
     3  C   -0.65893
     4  O   -0.56641
     5  C   -0.05141
     6  C   -0.08747
     7  C   -0.05142
     8  O   -0.56642
     9  C    0.78118
    10  O   -0.57784
    11  C   -0.65890
    12  C    0.78117
    13  O   -0.57782
    14  C   -0.65892
    15  O   -0.56643
    16  C   -0.05138
    17  C   -0.05139
    18  O   -0.56644
    19  C    0.78116
    20  O   -0.57781
    21  C   -0.65892
    22  H    0.22345
    23  H    0.22341
    24  H    0.23105
    25  H    0.20868
    26  H    0.20870
    27  H    0.20870
    28  H    0.20871
    29  H    0.22341
    30  H    0.22341
    31  H    0.23103
    32  H    0.22342
    33  H    0.22343
    34  H    0.23104
    35  H    0.20869
    36  H    0.20867
    37  H    0.20870
    38  H    0.20870
    39  H    0.22342
    40  H    0.22342
    41  H    0.23104

NSC_621
24
     1  C   -0.37500
     2  C   -0.37500
     3  C   -0.30064
     4  C   -0.37146
     5  C   -0.30065
     6  C   -0.37142
     7  C    0.79198
     8  O   -0.58418
     9  O   -0.69714
    10  C    0.79200
    11  O   -0.58417
    12  O   -0.69714
    13  H    0.21629
    14  H    0.20081
    15  H    0.21630
    16  H    0.20081
    17  H    0.22072
    18  H    0.21469
    19  H    0.19320
    20  H    0.22072
    21  H    0.19319
    22  H    0.21468
    23  H    0.49069
    24  H    0.49069

NSC_2108
18
     1  C   -0.13492
     2  C    0.62345
     3  C   -0.21914
     4  C   -0.16932
     5  C   -0.15552
     6  C    0.18647
     7  C    0.74773
     8  C   -0.23831
     9  H    0.42876
    10  O   -0.61943
    11  N   -0.57898
    12  N   -0.56608
    13  O   -0.58182
    14  H    0.41501
    15  H    0.23438
    16  H    0.21036
    17  H    0.20941
    18  H    0.20795

NSC_2426
90
     1  C   -0.56700
     2  C   -0.36208
     3  C   -0.37207
     4  C   -0.36749
     5  C   -0.37386
     6  C   -0.39090
     7  C    0.13326
     8  C   -0.58975
     9  O   -0.56198
    10  C    0.81347
    11  O   -0.60554
    12  C   -0.50859
    13  C    0.00486
    14  C    0.74717
    15  O   -0.57188
    16  O   -0.56184
    17  C    0.13517
    18  C   -0.59007
    19  C   -0.39124
    20  C   -0.37406
    21  C   -0.36755
    22  C   -0.37223
    23  C   -0.36219
    24  C   -0.56700
    25  C   -0.22334
    26  C    0.74473
    27  O   -0.60568
    28  O   -0.54799
    29  C    0.13176
    30  C   -0.58963
    31  C   -0.39123
    32  C   -0.37423
    33  C   -0.36759
    34  C   -0.37220
    35  C   -0.36222
    36  C   -0.56695
    37  H    0.18777
    38  H    0.19187
    39  H    0.18751
    40  H    0.18272
    41  H    0.18310
    42  H    0.18632
    43  H    0.18525
    44  H    0.18165
    45  H    0.18506
    46  H    0.20040
    47  H    0.18510
    48  H    0.19848
    49  H    0.19443
    50  H    0.19949
    51  H    0.21207
    52  H    0.19909
    53  H    0.19792
    54  H    0.27050
    55  H    0.24517
    56  H    0.20032
    57  H    0.19940
    58  H    0.20244
    59  H    0.21344
    60  H    0.20146
    61  H    0.19544
    62  H    0.19702
    63  H    0.18516
    64  H    0.18329
    65  H    0.18582
    66  H    0.18529
    67  H    0.18522
    68  H    0.18358
    69  H    0.18362
    70  H    0.18754
    71  H    0.18769
    72  H    0.19306
    73  H    0.23534
    74  H    0.20144
    75  H    0.19900
    76  H    0.20443
    77  H    0.20723
    78  H    0.20081
    79  H    0.19542
    80  H    0.19990
    81  H    0.18573
    82  H    0.18253
    83  H    0.18552
    84  H    0.18631
    85  H    0.18565
    86  H    0.18314
    87  H    0.18333
    88  H    0.19268
    89  H    0.18791
    90  H    0.18785

NSC_567
26
     1  C   -0.18490
     2  C   -0.57147
     3  C   -0.58426
     4  C   -0.40532
     5  C    0.12813
     6  C   -0.58831
     7  O   -0.56845
     8  C    0.77746
     9  O   -0.59193
    10  C   -0.65735
    11  H    0.20062
    12  H    0.18683
    13  H    0.19493
    14  H    0.19417
    15  H    0.19635
    16  H    0.19888
    17  H    0.18804
    18  H    0.20142
    19  H    0.20060
    20  H    0.20259
    21  H    0.19741
    22  H    0.20924
    23  H    0.20299
    24  H    0.22173
    25  H    0.22850
    26  H    0.22211

NSC_1592
34
     1  C    0.02031
     2  C   -0.61885
     3  C   -0.58939
     4  C   -0.21093
     5  C   -0.39848
     6  C   -0.41090
     7  C    0.07233
     8  C   -0.59624
     9  C   -0.26154
    10  C    0.02324
    11  N   -0.28148
    12  N   -0.42491
    13  C    0.74435
    14  O   -0.64734
    15  N   -0.78472
    16  H    0.21269
    17  H    0.20742
    18  H    0.20095
    19  H    0.20022
    20  H    0.20117
    21  H    0.20231
    22  H    0.18889
    23  H    0.20237
    24  H    0.20229
    25  H    0.19725
    26  H    0.20416
    27  H    0.20489
    28  H    0.20849
    29  H    0.20721
    30  H    0.21212
    31  H    0.15752
    32  H    0.37642
    33  H    0.38882
    34  H    0.38935

NSC_102
43
     1  N   -0.54260
     2  C   -0.18930
     3  C   -0.37792
     4  C   -0.37641
     5  C   -0.37948
     6  C   -0.19290
     7  C   -0.19517
     8  C   -0.04942
     9  C   -0.19666
    10  C   -0.19003
    11  C   -0.20411
    12  C   -0.19782
    13  O   -0.59122
    14  C   -0.03995
    15  C   -0.38628
    16  C   -0.36859
    17  C   -0.56451
    18  C    0.28697
    19  H    0.15371
    20  H    0.21673
    21  H    0.19610
    22  H    0.19573
    23  H    0.18011
    24  H    0.19683
    25  H    0.19616
    26  H    0.19736
    27  H    0.19511
    28  H    0.15608
    29  H    0.21835
    30  H    0.19891
    31  H    0.21740
    32  H    0.19850
    33  H    0.19924
    34  H    0.15218
    35  H    0.16631
    36  H    0.19772
    37  H    0.19644
    38  H    0.18540
    39  H    0.18563
    40  H    0.19531
    41  H    0.19019
    42  H    0.19011
    43  H    0.17980

NSC_2816
39
     1  C   -0.37272
     2  C   -0.22148
     3  C   -0.37301
     4  C   -0.37629
     5  C   -0.37282
     6  C   -0.02965
     7  C   -0.19137
     8  C   -0.22208
     9  C   -0.19367
    10  C    0.28494
    11  C   -0.37294
    12  C   -0.28913
    13  C   -0.60527
    14  C    0.13779
    15  O   -0.71635
    16  C   -0.08277
    17  O   -0.50609
    18  H    0.20083
    19  H    0.18582
    20  H    0.19665
    21  H    0.18430
    22  H    0.19536
    23  H    0.19522
    24  H    0.18233
    25  H    0.18581
    26  H    0.20089
    27  H    0.20272
    28  H    0.21682
    29  H    0.20075
    30  H    0.18427
    31  H    0.19537
    32  H    0.20933
    33  H    0.21539
    34  H    0.19855
    35  H    0.18414
    36  H    0.19464
    37  H    0.43132
    38  H    0.16410
    39  H    0.17833

NSC_1016
45
     1  O   -0.47341
     2  O   -0.59925
     3  C   -0.20215
     4  C   -0.19258
     5  C   -0.18939
     6  C   -0.20160
     7  C   -0.20105
     8  C   -0.02610
     9  C   -0.25344
    10  C   -0.19763
    11  C    0.15155
    12  C   -0.22393
    13  C    0.25600
    14  C   -0.28544
    15  C    0.34879
    16  C   -0.31126
    17  C    0.37264
    18  C    0.32151
    19  C    0.21104
    20  O   -0.71368
    21  C   -0.06373
    22  O   -0.66967
    23  C   -0.07988
    24  N   -0.60460
    25  O   -0.52132
    26  C   -0.21957
    27  H    0.20150
    28  H    0.19971
    29  H    0.20267
    30  H    0.20192
    31  H    0.21092
    32  H    0.19941
    33  H    0.20003
    34  H    0.19897
    35  H    0.21079
    36  H    0.26482
    37  H    0.45632
    38  H    0.18237
    39  H    0.18055
    40  H    0.48334
    41  H    0.24991
    42  H    0.39224
    43  H    0.18884
    44  H    0.17179
    45  H    0.17207

NSC_2072
32
     1  C   -0.13068
     2  C   -0.18052
     3  C   -0.12690
     4  C   -0.17259
     5  C   -0.02921
     6  C   -0.04234
     7  C   -0.02158
     8  C   -0.18029
     9  C   -0.18710
    10  C   -0.17981
    11  C   -0.06307
    12  C   -0.19607
    13  C   -0.15969
    14  C   -0.17230
    15  C    0.53420
    16  O   -0.54788
    17  C   -0.46896
    18  C   -0.56320
    19  H    0.20691
    20  H    0.22355
    21  H    0.20441
    22  H    0.20535
    23  H    0.20438
    24  H    0.20379
    25  H    0.20358
    26  H    0.20395
    27  H    0.20328
    28  H    0.21469
    29  H    0.21471
    30  H    0.20399
    31  H    0.20401
    32  H    0.19139

NSC_1585
16
     1  N   -0.57160
     2  H    0.38662
     3  O   -0.62926
     4  N   -0.55764
     5  C    0.59766
     6  C    0.34087
     7  C    0.13526
     8  C    0.50526
     9  N   -0.77589
    10  O   -0.69583
    11  N   -0.76270
    12  H    0.40573
    13  H    0.36588
    14  H    0.48403
    15  H    0.40592
    16  H    0.36568

NSC_1018
42
     1  C   -0.21989
     2  C   -0.14619
     3  C    0.19689
     4  C    0.03310
     5  C    0.03183
     6  C   -0.15379
     7  N   -0.31126
     8  N    0.46926
     9  O   -0.36940
    10  O   -0.36945
    11  N    0.47044
    12  O   -0.33317
    13  O   -0.39279
    14  N   -0.39221
    15  C    0.29291
    16  C   -0.41416
    17  C   -0.35956
    18  C   -0.36914
    19  C   -0.37290
    20  C   -0.36247
    21  C   -0.62936
    22  C   -0.56694
    23  H    0.25271
    24  H    0.24433
    25  H    0.26573
    26  H    0.38381
    27  H    0.20210
    28  H    0.21749
    29  H    0.19708
    30  H    0.18477
    31  H    0.18538
    32  H    0.18855
    33  H    0.18701
    34  H    0.18514
    35  H    0.18415
    36  H    0.18482
    37  H    0.18598
    38  H    0.22190
    39  H    0.22605
    40  H    0.19478
    41  H    0.18850
    42  H    0.18798

NSC_1354
43
     1  C    0.39625
     2  C    0.40295
     3  C    0.06077
     4  O   -0.58774
     5  C    0.07270
     6  O   -0.59305
     7  C    0.10512
     8  O   -0.58664
     9  C   -0.04653
    10  O   -0.56669
    11  C   -0.58230
    12  C   -0.08738
    13  C   -0.22284
    14  C   -0.18724
    15  C   -0.19144
    16  C   -0.18860
    17  C   -0.22314
    18  C   -0.05496
    19  C   -0.18714
    20  C   -0.19552
    21  C   -0.19848
    22  C   -0.19394
    23  C   -0.18878
    24  H    0.15870
    25  H    0.21135
    26  H    0.20965
    27  H    0.17966
    28  H    0.20038
    29  H    0.16764
    30  H    0.19720
    31  H    0.20323
    32  H    0.20071
    33  H    0.21622
    34  H    0.22093
    35  H    0.20654
    36  H    0.20502
    37  H    0.20578
    38  H    0.22293
    39  H    0.20814
    40  H    0.20225
    41  H    0.20093
    42  H    0.20143
    43  H    0.22591

NSC_671
28
     1  C   -0.15279
     2  C   -0.20068
     3  C   -0.14812
     4  C   -0.17022
     5  C   -0.16056
     6  C   -0.19991
     7  C   -0.15275
     8  C   -0.20071
     9  C   -0.14810
    10  C   -0.16058
    11  C   -0.17019
    12  C   -0.19993
    13  C    0.73129
    14  O   -0.55611
    15  O   -0.22557
    16  O   -0.22560
    17  C    0.73134
    18  O   -0.55605
    19  H    0.23133
    20  H    0.20962
    21  H    0.20580
    22  H    0.22704
    23  H    0.20883
    24  H    0.23132
    25  H    0.20962
    26  H    0.22704
    27  H    0.20580
    28  H    0.20884

NSC_3133
29
     1  C    0.66376
     2  O   -0.60656
     3  N   -0.50073
     4  C   -0.65708
     5  C    0.15677
     6  C   -0.19165
     7  C   -0.19253
     8  C   -0.19499
     9  C   -0.19198
    10  C   -0.18219
    11  C    0.14465
    12  C   -0.20046
    13  C   -0.18966
    14  C   -0.19693
    15  C   -0.18991
    16  C   -0.20130
    17  H    0.22592
    18  H    0.20790
    19  H    0.22582
    20  H    0.20659
    21  H    0.20393
    22  H    0.20297
    23  H    0.20425
    24  H    0.20974
    25  H    0.21159
    26  H    0.20647
    27  H    0.20560
    28  H    0.20673
    29  H    0.21324

NSC_798
27
     1  N   -0.44300
     2  C   -0.17444
     3  C   -0.07628
     4  C   -0.19628
     5  C   -0.18802
     6  C   -0.17080
     7  C   -0.19315
     8  C    0.12071
     9  C   -0.18213
    10  C   -0.17280
    11  C   -0.21325
    12  C    0.04353
    13  C    0.45760
    14  O   -0.55797
    15  C   -0.27689
    16  C   -0.08019
    17  H    0.20612
    18  H    0.20471
    19  H    0.20313
    20  H    0.20370
    21  H    0.20447
    22  H    0.23317
    23  H    0.21062
    24  H    0.20869
    25  H    0.19101
    26  H    0.21668
    27  H    0.22104

NSC_2497
39
     1  N   -0.49972
     2  C   -0.19438
     3  C    0.14780
     4  C   -0.19237
     5  C   -0.19586
     6  C   -0.19460
     7  C   -0.19241
     8  C   -0.19260
     9  C   -0.17984
    10  C    0.16840
    11  C   -0.20231
    12  C   -0.20322
    13  C   -0.00119
    14  C   -0.58451
    15  C    0.87595
    16  O   -0.59121
    17  O   -0.35560
    18  N   -0.15904
    19  C    0.24839
    20  C   -0.65366
    21  C   -0.60464
    22  H    0.21152
    23  H    0.20572
    24  H    0.20452
    25  H    0.20982
    26  H    0.20534
    27  H    0.21054
    28  H    0.20449
    29  H    0.20641
    30  H    0.20177
    31  H    0.20832
    32  H    0.20519
    33  H    0.20456
    34  H    0.22031
    35  H    0.21980
    36  H    0.20376
    37  H    0.22522
    38  H    0.20466
    39  H    0.20463

NSC_105
24
     1  N   -0.46599
     2  C   -0.17785
     3  C   -0.57497
     4  C   -0.17540
     5  C   -0.57555
     6  C    0.64870
     7  O   -0.63366
     8  C   -0.46589
     9  C   -0.55885
    10  H    0.21960
    11  H    0.18219
    12  H    0.18466
    13  H    0.21046
    14  H    0.19511
    15  H    0.19736
    16  H    0.19242
    17  H    0.19308
    18  H    0.19606
    19  H    0.19659
    20  H    0.20761
    21  H    0.20443
    22  H    0.20378
    23  H    0.20786
    24  H    0.18823

NSC_1091
25
     1  C   -0.57863
     2  C    0.00417
     3  N   -0.82180
     4  C   -0.39910
     5  C   -0.37672
     6  C   -0.37017
     7  C   -0.36253
     8  C   -0.56698
     9  H    0.18414
    10  H    0.20736
    11  H    0.19475
    12  H    0.18421
    13  H    0.32399
    14  H    0.33306
    15  H    0.18170
    16  H    0.19222
    17  H    0.18952
    18  H    0.17237
    19  H    0.18510
    20  H    0.18639
    21  H    0.18427
    22  H    0.18344
    23  H    0.18763
    24  H    0.18790
    25  H    0.19371

NSC_2966
52
     1  H    0.23475
     2  O   -0.54300
     3  C   -0.17630
     4  C   -0.02344
     5  C   -0.20689
     6  C   -0.14929
     7  C    0.02003
     8  C   -0.13785
     9  C   -0.04345
    10  C   -0.38362
    11  C   -0.37108
    12  C    0.55388
    13  C   -0.23401
    14  C   -0.37615
    15  C   -0.47245
    16  C   -0.10374
    17  C   -0.57745
    18  C    0.80766
    19  O   -0.60193
    20  O   -0.54332
    21  C   -0.21538
    22  C   -0.56997
    23  C   -0.20208
    24  C   -0.56588
    25  C   -0.56581
    26  H    0.20119
    27  H    0.20576
    28  H    0.22564
    29  H    0.19764
    30  H    0.20334
    31  H    0.18849
    32  H    0.20597
    33  H    0.21263
    34  H    0.19686
    35  H    0.25094
    36  H    0.21390
    37  H    0.19663
    38  H    0.21595
    39  H    0.20456
    40  H    0.19058
    41  H    0.18601
    42  H    0.18646
    43  H    0.20560
    44  H    0.18861
    45  H    0.20115
    46  H    0.20042
    47  H    0.18807
    48  H    0.19522
    49  H    0.20130
    50  H    0.18800
    51  H    0.20054
    52  H    0.19534

NSC_333
31
     1  C   -0.38835
     2  C    0.48527
     3  C   -0.18305
     4  C    0.53219
     5  C    0.13950
     6  C   -0.21651
     7  C   -0.22812
     8  C   -0.18250
     9  C   -0.18973
    10  C   -0.20335
    11  O   -0.44049
    12  O   -0.56585
    13  N   -0.38887
    14  O   -0.58633
    15  C    0.78921
    16  O   -0.53284
    17  C   -0.03153
    18  C   -0.58341
    19  H    0.26521
    20  H    0.23898
    21  H    0.20082
    22  H    0.26311
    23  H    0.20725
    24  H    0.20634
    25  H    0.20560
    26  H    0.20264
    27  H    0.18237
    28  H    0.18540
    29  H    0.20839
    30  H    0.20278
    31  H    0.20588

NSC_920
69
     1  C   -0.56705
     2  C   -0.36190
     3  C   -0.37235
     4  C   -0.36666
     5  C   -0.36539
     6  C   -0.37629
     7  C   -0.39979
     8  C    0.32967
     9  O   -0.75644
    10  C   -0.41282
    11  C   -0.37343
    12  C   -0.36612
    13  C   -0.36678
    14  C   -0.37249
    15  C   -0.36200
    16  C   -0.56706
    17  C   -0.41129
    18  C   -0.37838
    19  C   -0.36275
    20  C   -0.36798
    21  C   -0.37258
    22  C   -0.36217
    23  C   -0.56703
    24  H    0.19202
    25  H    0.18687
    26  H    0.18729
    27  H    0.18284
    28  H    0.18360
    29  H    0.18452
    30  H    0.18350
    31  H    0.18353
    32  H    0.18575
    33  H    0.18424
    34  H    0.18020
    35  H    0.18147
    36  H    0.20811
    37  H    0.20216
    38  H    0.19469
    39  H    0.44247
    40  H    0.19668
    41  H    0.18720
    42  H    0.20138
    43  H    0.18773
    44  H    0.18141
    45  H    0.18121
    46  H    0.18517
    47  H    0.18458
    48  H    0.18391
    49  H    0.18381
    50  H    0.18358
    51  H    0.18348
    52  H    0.18706
    53  H    0.18705
    54  H    0.19244
    55  H    0.19744
    56  H    0.20537
    57  H    0.16904
    58  H    0.19078
    59  H    0.18676
    60  H    0.18647
    61  H    0.18430
    62  H    0.18428
    63  H    0.18428
    64  H    0.18517
    65  H    0.18362
    66  H    0.18343
    67  H    0.19303
    68  H    0.18746
    69  H    0.18767

NSC_2929
25
     1  C   -0.23430
     2  C   -0.18420
     3  C    0.14556
     4  C   -0.22268
     5  C   -0.21399
     6  C   -0.17822
     7  N   -0.32786
     8  N   -0.16045
     9  C   -0.02769
    10  C    0.73627
    11  O   -0.58357
    12  O   -0.68235
    13  C    0.48329
    14  O   -0.47421
    15  C   -0.65965
    16  H    0.20225
    17  H    0.20657
    18  H    0.23857
    19  H    0.20432
    20  H    0.20680
    21  H    0.35884
    22  H    0.49358
    23  H    0.23651
    24  H    0.20835
    25  H    0.22826

NSC_2407
57
     1  C   -0.56702
     2  C   -0.36200
     3  C   -0.37239
     4  C   -0.36746
     5  C   -0.36479
     6  C   -0.37249
     7  C   -0.38002
     8  C   -0.20999
     9  C   -0.03063
    10  O   -0.73677
    11  C   -0.38000
    12  C   -0.37250
    13  C   -0.36462
    14  C   -0.36672
    15  C   -0.36705
    16  C   -0.36777
    17  C   -0.37254
    18  C   -0.36204
    19  C   -0.56705
    20  H    0.18727
    21  H    0.18731
    22  H    0.19200
    23  H    0.18295
    24  H    0.18285
    25  H    0.18416
    26  H    0.18386
    27  H    0.18360
    28  H    0.18306
    29  H    0.18650
    30  H    0.18388
    31  H    0.18133
    32  H    0.18229
    33  H    0.20783
    34  H    0.18793
    35  H    0.19564
    36  H    0.15852
    37  H    0.15844
    38  H    0.44325
    39  H    0.20780
    40  H    0.18790
    41  H    0.18127
    42  H    0.18222
    43  H    0.18638
    44  H    0.18377
    45  H    0.18326
    46  H    0.18273
    47  H    0.18413
    48  H    0.18384
    49  H    0.18371
    50  H    0.18360
    51  H    0.18386
    52  H    0.18382
    53  H    0.18312
    54  H    0.18307
    55  H    0.18726
    56  H    0.18725
    57  H    0.19215

NSC_1067
21
     1  N   -0.81074
     2  C   -0.16836
     3  C   -0.38478
     4  C   -0.19605
     5  N   -0.47363
     6  C   -0.37401
     7  C   -0.38121
     8  H    0.32459
     9  H    0.32997
    10  H    0.17967
    11  H    0.14965
    12  H    0.17821
    13  H    0.21359
    14  H    0.19172
    15  H    0.14843
    16  H    0.15161
    17  H    0.19224
    18  H    0.19149
    19  H    0.19515
    20  H    0.15099
    21  H    0.19147

NSC_901
45
     1  C   -0.56588
     2  C   -0.35946
     3  C   -0.38180
     4  C   -0.40071
     5  C    0.32934
     6  O   -0.75624
     7  C   -0.41349
     8  C   -0.37906
     9  C   -0.36020
    10  C   -0.56592
    11  C   -0.41150
    12  C   -0.37929
    13  C   -0.36773
    14  C   -0.36243
    15  C   -0.56689
    16  H    0.18618
    17  H    0.19172
    18  H    0.18897
    19  H    0.18471
    20  H    0.18043
    21  H    0.18233
    22  H    0.20838
    23  H    0.20219
    24  H    0.19476
    25  H    0.44264
    26  H    0.19670
    27  H    0.18724
    28  H    0.20155
    29  H    0.18771
    30  H    0.18171
    31  H    0.18141
    32  H    0.18841
    33  H    0.18779
    34  H    0.19204
    35  H    0.19761
    36  H    0.20480
    37  H    0.16942
    38  H    0.19114
    39  H    0.18691
    40  H    0.18725
    41  H    0.18365
    42  H    0.18364
    43  H    0.18785
    44  H    0.18836
    45  H    0.19376

NSC_1991
32
     1  C   -0.17979
     2  C   -0.19291
     3  C   -0.07127
     4  C   -0.19290
     5  C   -0.18014
     6  C   -0.19079
     7  C   -0.15636
     8  C   -0.19732
     9  C   -0.10891
    10  C   -0.17455
    11  C   -0.18054
    12  C   -0.20116
    13  C    0.45705
    14  O   -0.56730
    15  C   -0.27585
    16  C   -0.10813
    17  C   -0.20654
    18  C   -0.12919
    19  H    0.20437
    20  H    0.20503
    21  H    0.20366
    22  H    0.19611
    23  H    0.20431
    24  H    0.22720
    25  H    0.20466
    26  H    0.19740
    27  H    0.20294
    28  H    0.20305
    29  H    0.18900
    30  H    0.22373
    31  H    0.19161
    32  H    0.20355

NSC_2856
40
     1  O   -0.56268
     2  O   -0.51302
     3  C   -0.03421
     4  C   -0.19294
     5  C   -0.19236
     6  C   -0.23899
     7  C   -0.22180
     8  C    0.15289
     9  C    0.19586
    10  C   -0.12246
    11  C   -0.19432
    12  C    0.49109
    13  C   -0.09359
    14  C   -0.15578
    15  C   -0.17893
    16  C   -0.20763
    17  C   -0.12222
    18  C   -0.09222
    19  C   -0.17850
    20  C    0.32339
    21  C    0.48280
    22  C   -0.15464
    23  N   -0.56731
    24  O   -0.66993
    25  C   -0.58272
    26  H    0.20149
    27  H    0.20185
    28  H    0.21506
    29  H    0.20312
    30  H    0.22916
    31  H    0.22859
    32  H    0.20755
    33  H    0.22093
    34  H    0.20770
    35  H    0.22984
    36  H    0.41547
    37  H    0.46205
    38  H    0.20603
    39  H    0.20072
    40  H    0.20064

NSC_2174
36
     1  C   -0.37944
     2  C   -0.37195
     3  C   -0.19850
     4  C   -0.38923
     5  C   -0.37561
     6  C   -0.37069
     7  C   -0.37200
     8  C   -0.37098
     9  C   -0.36966
    10  C   -0.36522
    11  C   -0.47131
    12  C    0.78370
    13  O   -0.58595
    14  O   -0.69424
    15  H    0.18554
    16  H    0.19462
    17  H    0.18368
    18  H    0.19364
    19  H    0.18881
    20  H    0.18543
    21  H    0.19656
    22  H    0.19425
    23  H    0.18317
    24  H    0.19400
    25  H    0.18439
    26  H    0.18506
    27  H    0.18905
    28  H    0.18725
    29  H    0.18864
    30  H    0.18394
    31  H    0.18297
    32  H    0.20119
    33  H    0.20074
    34  H    0.21971
    35  H    0.22017
    36  H    0.48823

NSC_898
27
     1  C    0.32387
     2  C   -0.59977
     3  C   -0.59621
     4  O   -0.74719
     5  C   -0.41289
     6  C   -0.37631
     7  C   -0.37126
     8  C   -0.36124
     9  C   -0.56694
    10  H    0.20481
    11  H    0.19936
    12  H    0.18738
    13  H    0.20572
    14  H    0.19777
    15  H    0.20749
    16  H    0.43616
    17  H    0.18312
    18  H    0.19640
    19  H    0.18691
    20  H    0.20234
    21  H    0.18276
    22  H    0.18209
    23  H    0.18390
    24  H    0.18470
    25  H    0.19297
    26  H    0.18702
    27  H    0.18703

NSC_2014
21
     1  C   -0.20598
     2  C   -0.07139
     3  C   -0.19353
     4  C   -0.17595
     5  C   -0.18348
     6  C   -0.19294
     7  C   -0.14744
     8  C    0.11630
     9  N    0.45459
    10  O   -0.37749
    11  O   -0.36399
    12  C   -0.62399
    13  H    0.21632
    14  H    0.20843
    15  H    0.20953
    16  H    0.20624
    17  H    0.20800
    18  H    0.23968
    19  H    0.23261
    20  H    0.22797
    21  H    0.21651

NSC_937
32
     1  C   -0.02114
     2  C   -0.58587
     3  C   -0.58589
     4  C   -0.58077
     5  C   -0.04805
     6  O   -0.55509
     7  C    0.79918
     8  O   -0.60073
     9  C   -0.47846
    10  C   -0.18192
    11  C   -0.59335
    12  C   -0.57218
    13  H    0.19593
    14  H    0.21107
    15  H    0.19217
    16  H    0.21106
    17  H    0.19596
    18  H    0.19213
    19  H    0.19656
    20  H    0.19655
    21  H    0.20437
    22  H    0.18913
    23  H    0.18866
    24  H    0.22019
    25  H    0.22403
    26  H    0.20258
    27  H    0.17807
    28  H    0.19353
    29  H    0.23336
    30  H    0.18824
    31  H    0.19075
    32  H    0.19993

NSC_945
23
     1  C    0.77972
     2  O   -0.58365
     3  C   -0.65877
     4  O   -0.56120
     5  C   -0.04693
     6  C   -0.02140
     7  C   -0.58083
     8  C   -0.58578
     9  C   -0.58575
    10  H    0.22886
    11  H    0.22138
    12  H    0.22132
    13  H    0.18895
    14  H    0.18897
    15  H    0.20428
    16  H    0.19667
    17  H    0.19667
    18  H    0.19580
    19  H    0.19224
    20  H    0.21073
    21  H    0.19579
    22  H    0.21070
    23  H    0.19222

NSC_973
32
     1  N   -0.48681
     2  C    0.23372
     3  C   -0.24861
     4  C   -0.15427
     5  C   -0.25156
     6  C    0.23059
     7  C   -0.59511
     8  C   -0.39657
     9  C   -0.36296
    10  C   -0.36865
    11  C   -0.37213
    12  C   -0.36196
    13  C   -0.56697
    14  H    0.20474
    15  H    0.20447
    16  H    0.20437
    17  H    0.21143
    18  H    0.19896
    19  H    0.21836
    20  H    0.20805
    21  H    0.18965
    22  H    0.18442
    23  H    0.20513
    24  H    0.18564
    25  H    0.18212
    26  H    0.18443
    27  H    0.18588
    28  H    0.18361
    29  H    0.18287
    30  H    0.19227
    31  H    0.18718
    32  H    0.18773

NSC_2052
45
     1  C   -0.02874
     2  C   -0.20616
     3  C   -0.19143
     4  C   -0.15770
     5  C   -0.01195
     6  C   -0.06409
     7  C   -0.02730
     8  C   -0.18214
     9  C   -0.19204
    10  C   -0.17262
    11  C   -0.05903
    12  C   -0.19769
    13  C   -0.17510
    14  C   -0.17294
    15  C    0.12890
    16  O   -0.71161
    17  C   -0.21835
    18  N   -0.49765
    19  C   -0.18640
    20  C   -0.57354
    21  C   -0.18512
    22  C   -0.56680
    23  H    0.18513
    24  H    0.19895
    25  H    0.20395
    26  H    0.19849
    27  H    0.20211
    28  H    0.20242
    29  H    0.20257
    30  H    0.20257
    31  H    0.20278
    32  H    0.19046
    33  H    0.43528
    34  H    0.19509
    35  H    0.16957
    36  H    0.15558
    37  H    0.19084
    38  H    0.19763
    39  H    0.20564
    40  H    0.18458
    41  H    0.15659
    42  H    0.18309
    43  H    0.20696
    44  H    0.18616
    45  H    0.19303

NSC_1634
18
     1  N   -0.53626
     2  N   -0.52043
     3  H    0.40979
     4  N   -0.35697
     5  N   -0.26740
     6  C    0.36893
     7  C   -0.22885
     8  C    0.42926
     9  C    0.18438
    10  C    0.27004
    11  N   -0.74741
    12  C   -0.60344
    13  H    0.18961
    14  H    0.39088
    15  H    0.37547
    16  H    0.21643
    17  H    0.19414
    18  H    0.23184

NSC_2826
22
     1  O   -0.55780
     2  C   -0.41516
     3  C    0.48614
     4  C    0.42220
     5  C   -0.43284
     6  C   -0.45534
     7  C   -0.36065
     8  O   -0.52779
     9  C   -0.04138
    10  C   -0.57937
    11  H    0.22321
    12  H    0.21503
    13  H    0.22201
    14  H    0.22300
    15  H    0.21028
    16  H    0.20167
    17  H    0.19568
    18  H    0.17837
    19  H    0.17892
    20  H    0.20398
    21  H    0.20400
    22  H    0.20583

NSC_740
55
     1  N   -0.39037
     2  N   -0.43891
     3  N   -0.53678
     4  N   -0.56471
     5  C    0.57702
     6  C    0.34208
     7  C    0.05272
     8  C    0.45131
     9  C    0.03736
    10  C    0.15945
    11  C   -0.26097
    12  C   -0.13279
    13  C    0.18940
    14  C   -0.25232
    15  C   -0.15926
    16  C   -0.16338
    17  C    0.78416
    18  O   -0.69086
    19  O   -0.58474
    20  C   -0.47411
    21  C   -0.37447
    22  C   -0.10875
    23  N   -0.61250
    24  C    0.63334
    25  O   -0.63177
    26  C    0.78112
    27  O   -0.57001
    28  O   -0.69766
    29  N   -0.42733
    30  C   -0.36687
    31  C   -0.20071
    32  N   -0.72435
    33  N   -0.73562
    34  H    0.19084
    35  H    0.20996
    36  H    0.23152
    37  H    0.21197
    38  H    0.17945
    39  H    0.49180
    40  H    0.23060
    41  H    0.22553
    42  H    0.20618
    43  H    0.22983
    44  H    0.25775
    45  H    0.37689
    46  H    0.49456
    47  H    0.19163
    48  H    0.19736
    49  H    0.19327
    50  H    0.21244
    51  H    0.20121
    52  H    0.39008
    53  H    0.39480
    54  H    0.38355
    55  H    0.39006

NSC_1147
42
     1  C    0.78123
     2  O   -0.69196
     3  O   -0.57001
     4  C   -0.31373
     5  N   -0.48490
     6  C   -0.01112
     7  C   -0.56837
     8  C   -0.40967
     9  C   -0.24198
    10  N   -0.45940
    11  C   -0.29911
    12  C    0.79136
    13  O   -0.58352
    14  O   -0.68776
    15  C    0.78081
    16  O   -0.69908
    17  O   -0.56625
    18  C   -0.30687
    19  C   -0.29138
    20  C    0.77528
    21  O   -0.56644
    22  O   -0.69360
    23  H    0.49092
    24  H    0.22645
    25  H    0.21915
    26  H    0.19994
    27  H    0.22283
    28  H    0.18876
    29  H    0.18803
    30  H    0.19333
    31  H    0.21576
    32  H    0.23069
    33  H    0.16090
    34  H    0.18971
    35  H    0.24476
    36  H    0.49522
    37  H    0.49084
    38  H    0.20628
    39  H    0.23846
    40  H    0.19224
    41  H    0.22780
    42  H    0.49440

NSC_1802
102
     1  C   -0.56704
     2  C   -0.36214
     3  C   -0.37265
     4  C   -0.36785
     5  C   -0.36708
     6  C   -0.36657
     7  C   -0.36443
     8  C   -0.37447
     9  C   -0.39582
    10  C   -0.10930
    11  C   -0.59581
    12  C   -0.59585
    13  S    0.15075
    14  C   -0.49974
    15  C   -0.03987
    16  O   -0.56373
    17  C   -0.04816
    18  C   -0.04878
    19  O   -0.55495
    20  C   -0.04892
    21  C   -0.04870
    22  O   -0.55509
    23  C   -0.04880
    24  C   -0.04876
    25  O   -0.55534
    26  C   -0.04879
    27  C   -0.04875
    28  O   -0.55528
    29  C   -0.04872
    30  C   -0.04872
    31  O   -0.55534
    32  C   -0.04878
    33  C   -0.04878
    34  O   -0.55522
    35  C   -0.04869
    36  C   -0.04906
    37  O   -0.55367
    38  C   -0.05531
    39  C   -0.03663
    40  O   -0.71197
    41  H    0.18736
    42  H    0.18737
    43  H    0.19255
    44  H    0.18334
    45  H    0.18335
    46  H    0.18407
    47  H    0.18404
    48  H    0.18416
    49  H    0.18418
    50  H    0.18501
    51  H    0.18497
    52  H    0.18409
    53  H    0.18416
    54  H    0.18564
    55  H    0.18555
    56  H    0.18862
    57  H    0.18883
    58  H    0.20209
    59  H    0.20183
    60  H    0.20678
    61  H    0.20008
    62  H    0.19786
    63  H    0.20730
    64  H    0.19838
    65  H    0.19989
    66  H    0.20172
    67  H    0.20503
    68  H    0.16702
    69  H    0.16193
    70  H    0.16968
    71  H    0.16151
    72  H    0.16370
    73  H    0.16228
    74  H    0.16541
    75  H    0.16122
    76  H    0.16226
    77  H    0.16448
    78  H    0.16480
    79  H    0.16176
    80  H    0.16189
    81  H    0.16496
    82  H    0.16469
    83  H    0.16193
    84  H    0.16178
    85  H    0.16466
    86  H    0.16462
    87  H    0.16168
    88  H    0.16178
    89  H    0.16461
    90  H    0.16494
    91  H    0.16172
    92  H    0.16213
    93  H    0.16454
    94  H    0.16521
    95  H    0.16173
    96  H    0.16135
    97  H    0.16375
    98  H    0.16209
    99  H    0.16222
   100  H    0.15563
   101  H    0.16384
   102  H    0.43678

NSC_2082
20
     1  C   -0.15842
     2  C    0.06842
     3  C   -0.02424
     4  C   -0.16978
     5  C    0.31833
     6  C    0.04360
     7  C   -0.59633
     8  O   -0.66338
     9  N    0.46335
    10  O   -0.35776
    11  O   -0.33670
    12  N    0.46853
    13  O   -0.35199
    14  O   -0.35856
    15  H    0.24562
    16  H    0.27485
    17  H    0.21480
    18  H    0.23235
    19  H    0.21525
    20  H    0.47204

NSC_34
18
     1  C   -0.14921
     2  C   -0.10987
     3  C   -0.16436
     4  C    0.05900
     5  C   -0.17163
     6  C   -0.19011
     7  N    0.47057
     8  O   -0.36389
     9  O   -0.36722
    10  N   -0.13542
    11  O   -0.56711
    12  C    0.04080
    13  H    0.25974
    14  H    0.23662
    15  H    0.23775
    16  H    0.21263
    17  H    0.48445
    18  H    0.21726

NSC_89
28
     1  C   -0.15070
     2  C   -0.13584
     3  C   -0.19884
     4  C   -0.17385
     5  C   -0.17478
     6  C   -0.20109
     7  C    0.54314
     8  O   -0.54610
     9  C   -0.48071
    10  C   -0.19100
    11  N   -0.47999
    12  C   -0.37978
    13  C   -0.37302
    14  H    0.22665
    15  H    0.20620
    16  H    0.20700
    17  H    0.20414
    18  H    0.20523
    19  H    0.22981
    20  H    0.21452
    21  H    0.16764
    22  H    0.20659
    23  H    0.19591
    24  H    0.18405
    25  H    0.15472
    26  H    0.15448
    27  H    0.19382
    28  H    0.19179

NSC_1620
25
     1  N   -0.54864
     2  N   -0.52010
     3  O   -0.43671
     4  N   -0.35423
     5  H    0.41104
     6  N   -0.24483
     7  C    0.36034
     8  C   -0.22051
     9  C    0.43204
    10  C   -0.01153
    11  C    0.27327
    12  C    0.27233
    13  C   -0.29342
    14  C   -0.29420
    15  C    0.09792
    16  N   -0.57108
    17  C   -0.21810
    18  H    0.20822
    19  H    0.18985
    20  H    0.22209
    21  H    0.21935
    22  H    0.20610
    23  H    0.38564
    24  H    0.21899
    25  H    0.21617

NSC_939
21
     1  C   -0.60655
     2  C    0.13520
     3  O   -0.73401
     4  C   -0.03509
     5  C   -0.58064
     6  C   -0.59752
     7  C   -0.58397
     8  H    0.21089
     9  H    0.19917
    10  H    0.18587
    11  H    0.18900
    12  H    0.43747
    13  H    0.19172
    14  H    0.19522
    15  H    0.21094
    16  H    0.19721
    17  H    0.20978
    18  H    0.18270
    19  H    0.19438
    20  H    0.19741
    21  H    0.20082

NSC_812
35
     1  C   -0.21112
     2  C   -0.01158
     3  C   -0.18747
     4  C   -0.21025
     5  C   -0.20850
     6  C   -0.18649
     7  C   -0.39745
     8  C   -0.35137
     9  C   -0.38036
    10  C    0.80232
    11  O   -0.58048
    12  O   -0.54954
    13  C   -0.03079
    14  C   -0.58334
    15  C    0.57250
    16  O   -0.52602
    17  C   -0.66239
    18  H    0.19907
    19  H    0.20169
    20  H    0.20211
    21  H    0.20209
    22  H    0.20246
    23  H    0.19159
    24  H    0.19848
    25  H    0.21856
    26  H    0.21905
    27  H    0.22855
    28  H    0.17994
    29  H    0.18649
    30  H    0.20427
    31  H    0.19898
    32  H    0.20412
    33  H    0.21783
    34  H    0.22044
    35  H    0.22660

NSC_2290
46
     1  C   -0.35074
     2  C   -0.18594
     3  C   -0.07162
     4  O   -0.54527
     5  C    0.78634
     6  O   -0.59313
     7  C   -0.46351
     8  C   -0.36551
     9  C   -0.37105
    10  C   -0.36647
    11  C   -0.36645
    12  C   -0.37107
    13  C   -0.36553
    14  C   -0.46350
    15  C    0.78633
    16  O   -0.59312
    17  O   -0.54523
    18  C   -0.07160
    19  C   -0.18595
    20  C   -0.35073
    21  H    0.19120
    22  H    0.18173
    23  H    0.19701
    24  H    0.19273
    25  H    0.18723
    26  H    0.21851
    27  H    0.21785
    28  H    0.20032
    29  H    0.20042
    30  H    0.18378
    31  H    0.18365
    32  H    0.18621
    33  H    0.18627
    34  H    0.18627
    35  H    0.18620
    36  H    0.18365
    37  H    0.18378
    38  H    0.20043
    39  H    0.20032
    40  H    0.21784
    41  H    0.21850
    42  H    0.18722
    43  H    0.19270
    44  H    0.19703
    45  H    0.18171
    46  H    0.19120

NSC_1987
36
     1  C   -0.23558
     2  C   -0.16346
     3  C   -0.16349
     4  C   -0.23554
     5  C    0.30519
     6  C   -0.11440
     7  C   -0.11439
     8  C    0.30515
     9  C   -0.29835
    10  C   -0.13752
    11  C   -0.13751
    12  C   -0.29835
    13  O   -0.49335
    14  N   -0.32005
    15  N   -0.32004
    16  O   -0.49335
    17  C   -0.22532
    18  C    0.11007
    19  C    0.11005
    20  C   -0.22532
    21  H    0.21931
    22  H    0.20695
    23  H    0.20695
    24  H    0.21930
    25  H    0.21496
    26  H    0.22879
    27  H    0.22879
    28  H    0.21497
    29  H    0.17144
    30  H    0.17140
    31  H    0.19353
    32  H    0.16641
    33  H    0.16642
    34  H    0.17143
    35  H    0.17140
    36  H    0.19353

NSC_1946
22
     1  O   -0.57062
     2  N   -0.48932
     3  C   -0.22171
     4  C   -0.04500
     5  C   -0.23192
     6  C   -0.04327
     7  C   -0.20892
     8  C   -0.02673
     9  O   -0.71130
    10  H    0.16230
    11  H    0.20111
    12  H    0.16705
    13  H    0.18870
    14  H    0.19811
    15  H    0.16291
    16  H    0.18794
    17  H    0.16807
    18  H    0.20357
    19  H    0.16186
    20  H    0.16074
    21  H    0.15036
    22  H    0.43609

NSC_647
19
     1  C   -0.15152
     2  C   -0.23315
     3  C   -0.12420
     4  C   -0.17769
     5  C    0.30005
     6  C   -0.23752
     7  O   -0.69433
     8  C    0.59296
     9  O   -0.61370
    10  N   -0.41486
    11  N   -0.58568
    12  H    0.23449
    13  H    0.21677
    14  H    0.18094
    15  H    0.21411
    16  H    0.45817
    17  H    0.36357
    18  H    0.33523
    19  H    0.33635

NSC_2074
25
     1  C   -0.56701
     2  C   -0.36217
     3  C   -0.37281
     4  C   -0.36705
     5  C   -0.37201
     6  C   -0.37795
     7  C   -0.16619
     8  N   -0.81323
     9  H    0.18710
    10  H    0.19266
    11  H    0.18739
    12  H    0.18388
    13  H    0.18335
    14  H    0.18357
    15  H    0.18417
    16  H    0.18599
    17  H    0.18429
    18  H    0.18273
    19  H    0.18502
    20  H    0.19827
    21  H    0.17947
    22  H    0.14868
    23  H    0.17875
    24  H    0.32425
    25  H    0.32884

NSC_1369
61
     1  C    0.07677
     2  C    0.09989
     3  C   -0.07226
     4  C    0.40941
     5  O   -0.55962
     6  C    0.06821
     7  O   -0.58051
     8  C    0.76554
     9  O   -0.54966
    10  C   -0.65468
    11  O   -0.56296
    12  C    0.77679
    13  O   -0.57645
    14  C   -0.65659
    15  O   -0.56355
    16  C    0.77892
    17  O   -0.58151
    18  C   -0.65445
    19  C   -0.04867
    20  O   -0.54259
    21  C    0.77842
    22  O   -0.58562
    23  C   -0.65729
    24  N   -0.62336
    25  C    0.88042
    26  O   -0.66064
    27  O   -0.55629
    28  C   -0.04271
    29  C   -0.04680
    30  C   -0.19047
    31  C   -0.19198
    32  C   -0.19519
    33  C   -0.19217
    34  C   -0.19070
    35  H    0.23601
    36  H    0.23494
    37  H    0.27625
    38  H    0.21786
    39  H    0.20711
    40  H    0.23184
    41  H    0.21704
    42  H    0.22134
    43  H    0.22381
    44  H    0.23458
    45  H    0.22463
    46  H    0.23439
    47  H    0.22896
    48  H    0.22559
    49  H    0.19539
    50  H    0.21151
    51  H    0.22598
    52  H    0.22006
    53  H    0.22687
    54  H    0.40126
    55  H    0.19272
    56  H    0.19280
    57  H    0.20462
    58  H    0.20423
    59  H    0.20390
    60  H    0.20408
    61  H    0.20455

NSC_1618
40
     1  H    0.40606
     2  N   -0.57735
     3  N   -0.54980
     4  N   -0.32866
     5  N   -0.18527
     6  N   -0.26981
     7  C   -0.20003
     8  C   -0.19186
     9  C   -0.19215
    10  C   -0.19280
    11  C   -0.20353
    12  C    0.13781
    13  C    0.48986
    14  C    0.35534
    15  C   -0.21938
    16  C   -0.03383
    17  C    0.36924
    18  C    0.16339
    19  C   -0.24248
    20  C   -0.25210
    21  C   -0.18417
    22  C   -0.18153
    23  C   -0.23966
    24  C   -0.61261
    25  N   -0.40836
    26  H    0.20290
    27  H    0.20570
    28  H    0.20578
    29  H    0.22756
    30  H    0.23641
    31  H    0.21128
    32  H    0.22762
    33  H    0.19731
    34  H    0.20093
    35  H    0.19957
    36  H    0.19814
    37  H    0.23695
    38  H    0.21798
    39  H    0.21157
    40  H    0.36396

NSC_2953
51
     1  H    0.20061
     2  C   -0.21559
     3  C   -0.01309
     4  C   -0.18297
     5  C   -0.20262
     6  C   -0.03387
     7  C   -0.01345
     8  C   -0.03597
     9  C   -0.38117
    10  C   -0.37242
    11  C   -0.37751
    12  C   -0.23667
    13  C   -0.39620
    14  C   -0.37305
    15  C   -0.03027
    16  C   -0.58210
    17  C   -0.56207
    18  C   -0.02328
    19  O   -0.73357
    20  C   -0.20120
    21  C   -0.56541
    22  C   -0.56534
    23  H    0.19863
    24  H    0.19876
    25  H    0.19726
    26  H    0.20069
    27  H    0.19619
    28  H    0.18666
    29  H    0.20069
    30  H    0.20093
    31  H    0.19862
    32  H    0.22043
    33  H    0.18876
    34  H    0.19520
    35  H    0.19549
    36  H    0.22553
    37  H    0.19166
    38  H    0.18607
    39  H    0.19668
    40  H    0.19311
    41  H    0.20150
    42  H    0.16188
    43  H    0.15919
    44  H    0.44500
    45  H    0.19467
    46  H    0.19009
    47  H    0.19251
    48  H    0.19906
    49  H    0.19023
    50  H    0.19918
    51  H    0.19254

NSC_3023
49
     1  C   -0.20438
     2  C    0.02749
     3  C   -0.16810
     4  C   -0.20430
     5  C    0.05284
     6  C   -0.16827
     7  N    0.47027
     8  O   -0.36757
     9  O   -0.36748
    10  C   -0.40727
    11  C   -0.36762
    12  C   -0.20223
    13  C    0.79413
    14  O   -0.58246
    15  O   -0.55295
    16  C   -0.03184
    17  C   -0.58296
    18  C   -0.37752
    19  C   -0.38490
    20  C   -0.35916
    21  C   -0.56594
    22  C    0.57564
    23  O   -0.52242
    24  C   -0.66466
    25  H    0.21127
    26  H    0.23895
    27  H    0.20971
    28  H    0.23884
    29  H    0.20953
    30  H    0.20849
    31  H    0.21532
    32  H    0.22454
    33  H    0.18255
    34  H    0.18417
    35  H    0.20652
    36  H    0.20337
    37  H    0.20345
    38  H    0.20894
    39  H    0.22502
    40  H    0.19125
    41  H    0.18165
    42  H    0.18522
    43  H    0.18901
    44  H    0.18969
    45  H    0.18763
    46  H    0.19634
    47  H    0.23006
    48  H    0.21599
    49  H    0.22417

NSC_2197
15
     1  C   -0.40602
     2  C    0.30583
     3  C   -0.62319
     4  O   -0.53500
     5  C    0.77264
     6  O   -0.57069
     7  C   -0.65805
     8  H    0.19536
     9  H    0.19667
    10  H    0.20372
    11  H    0.22941
    12  H    0.21105
    13  H    0.22318
    14  H    0.22440
    15  H    0.23070

NSC_2305
16
     1  H    0.39194
     2  N   -0.60107
     3  O   -0.62338
     4  C    0.63230
     5  C   -0.45616
     6  C   -0.37848
     7  C   -0.38829
     8  C   -0.17466
     9  H    0.21612
    10  H    0.22759
    11  H    0.20025
    12  H    0.18910
    13  H    0.19255
    14  H    0.20653
    15  H    0.17509
    16  H    0.19056

NSC_2227
16
     1  C   -0.18592
     2  C   -0.17108
     3  C   -0.20612
     4  C   -0.18594
     5  C    0.00058
     6  C   -0.20614
     7  C   -0.58607
     8  S   -0.03921
     9  H    0.21324
    10  H    0.20396
    11  H    0.21327
    12  H    0.20395
    13  H    0.21125
    14  H    0.20406
    15  H    0.20407
    16  H    0.12611

NSC_330
33
     1  O   -0.57528
     2  N   -0.41263
     3  O   -0.44338
     4  C    0.48691
     5  C    0.52442
     6  C   -0.39110
     7  C   -0.17381
     8  C    0.78940
     9  O   -0.58820
    10  O   -0.53355
    11  C   -0.03142
    12  C   -0.58335
    13  C   -0.17940
    14  C   -0.37958
    15  C   -0.36933
    16  C   -0.56523
    17  H    0.26424
    18  H    0.19084
    19  H    0.22990
    20  H    0.18189
    21  H    0.18469
    22  H    0.20264
    23  H    0.20523
    24  H    0.20831
    25  H    0.19283
    26  H    0.21996
    27  H    0.20517
    28  H    0.18941
    29  H    0.18293
    30  H    0.18977
    31  H    0.19240
    32  H    0.18908
    33  H    0.19627

NSC_1042
22
     1  C    0.78006
     2  O   -0.69420
     3  O   -0.56723
     4  C   -0.29837
     5  N   -0.46625
     6  C   -0.19229
     7  C   -0.57033
     8  C   -0.29442
     9  C    0.77194
    10  O   -0.56373
    11  O   -0.69403
    12  H    0.49266
    13  H    0.18938
    14  H    0.23776
    15  H    0.20892
    16  H    0.15271
    17  H    0.17937
    18  H    0.21727
    19  H    0.19770
    20  H    0.23169
    21  H    0.18815
    22  H    0.49324

NSC_747
12
     1  C   -0.36652
     2  N   -0.60499
     3  C    0.63946
     4  O   -0.61656
     5  C   -0.65806
     6  H    0.18801
     7  H    0.19829
     8  H    0.19829
     9  H    0.37417
    10  H    0.20839
    11  H    0.20839
    12  H    0.23112

NSC_921
48
     1  C   -0.56693
     2  C   -0.36104
     3  C   -0.37082
     4  C   -0.37413
     5  C   -0.41370
     6  C    0.32969
     7  O   -0.75614
     8  C   -0.40009
     9  C   -0.38161
    10  C   -0.35951
    11  C   -0.56594
    12  C   -0.41207
    13  C   -0.37843
    14  C   -0.36794
    15  C   -0.36240
    16  C   -0.56687
    17  H    0.18685
    18  H    0.18690
    19  H    0.19269
    20  H    0.18448
    21  H    0.18388
    22  H    0.18221
    23  H    0.18191
    24  H    0.20173
    25  H    0.18734
    26  H    0.19668
    27  H    0.18770
    28  H    0.44214
    29  H    0.20252
    30  H    0.19458
    31  H    0.18283
    32  H    0.20880
    33  H    0.18409
    34  H    0.18030
    35  H    0.18621
    36  H    0.18898
    37  H    0.19163
    38  H    0.20414
    39  H    0.19752
    40  H    0.19182
    41  H    0.16827
    42  H    0.18757
    43  H    0.18702
    44  H    0.18366
    45  H    0.18355
    46  H    0.18834
    47  H    0.18787
    48  H    0.19374

NSC_646
15
     1  H    0.21758
     2  C   -0.08598
     3  C   -0.31094
     4  H    0.18237
     5  C   -0.61541
     6  C    0.57738
     7  O   -0.62641
     8  N   -0.41350
     9  N   -0.58658
    10  H    0.20537
    11  H    0.21013
    12  H    0.21106
    13  H    0.36449
    14  H    0.33421
    15  H    0.33624

NSC_2965
46
     1  C   -0.18807
     2  C   -0.20756
     3  C   -0.20410
     4  C   -0.17368
     5  C   -0.01268
     6  C   -0.06188
     7  C   -0.03744
     8  C   -0.38027
     9  C   -0.37213
    10  C    0.11004
    11  C   -0.24582
    12  C   -0.37484
    13  C   -0.39977
    14  C   -0.10223
    15  C   -0.57755
    16  C   -0.57004
    17  C    0.80469
    18  O   -0.59530
    19  O   -0.54575
    20  C   -0.21508
    21  O   -0.30004
    22  O   -0.47416
    23  H    0.19858
    24  H    0.20031
    25  H    0.19951
    26  H    0.21881
    27  H    0.19730
    28  H    0.20318
    29  H    0.18743
    30  H    0.20473
    31  H    0.20756
    32  H    0.24164
    33  H    0.21090
    34  H    0.19740
    35  H    0.23862
    36  H    0.19912
    37  H    0.21539
    38  H    0.20321
    39  H    0.19584
    40  H    0.20477
    41  H    0.18692
    42  H    0.19901
    43  H    0.18531
    44  H    0.18460
    45  H    0.18951
    46  H    0.45398

NSC_2383
38
     1  C   -0.21350
     2  C   -0.24022
     3  C    0.29348
     4  C   -0.24508
     5  C   -0.04115
     6  C    0.27114
     7  O   -0.70750
     8  O   -0.69986
     9  C   -0.02854
    10  C   -0.58585
    11  C   -0.57111
    12  C   -0.40335
    13  C   -0.38682
    14  C   -0.17682
    15  C   -0.57157
    16  C   -0.58011
    17  H    0.21274
    18  H    0.21250
    19  H    0.21973
    20  H    0.45861
    21  H    0.45508
    22  H    0.23170
    23  H    0.19129
    24  H    0.19531
    25  H    0.20123
    26  H    0.18388
    27  H    0.19850
    28  H    0.20001
    29  H    0.19903
    30  H    0.19711
    31  H    0.18894
    32  H    0.18725
    33  H    0.19332
    34  H    0.19320
    35  H    0.18826
    36  H    0.19670
    37  H    0.18928
    38  H    0.19319

NSC_2897
18
     1  O   -0.71436
     2  C   -0.03566
     3  C   -0.49932
     4  S    0.42328
     5  O   -0.66139
     6  C   -0.07059
     7  C   -0.03608
     8  O   -0.70986
     9  H    0.44251
    10  H    0.16057
    11  H    0.15936
    12  H    0.20922
    13  H    0.21281
    14  H    0.18065
    15  H    0.17460
    16  H    0.16071
    17  H    0.16453
    18  H    0.43902

NSC_2927
15
     1  C   -0.66119
     2  C    0.54454
     3  O   -0.47801
     4  C   -0.58423
     5  C    0.54454
     6  O   -0.47804
     7  C   -0.66120
     8  H    0.21215
     9  H    0.21215
    10  H    0.22677
    11  H    0.23569
    12  H    0.23569
    13  H    0.21217
    14  H    0.21217
    15  H    0.22679

NSC_1115
25
     1  C   -0.41245
     2  C    0.12357
     3  C    0.20917
     4  C   -0.42615
     5  C    0.08126
     6  C    0.10982
     7  O   -0.71705
     8  O   -0.73893
     9  O   -0.72631
    10  O   -0.69519
    11  C    0.76275
    12  O   -0.56699
    13  O   -0.70034
    14  H    0.23015
    15  H    0.22059
    16  H    0.18341
    17  H    0.21157
    18  H    0.21966
    19  H    0.17631
    20  H    0.20227
    21  H    0.45104
    22  H    0.43536
    23  H    0.42645
    24  H    0.44467
    25  H    0.49538

NSC_521
21
     1  O   -0.50083
     2  O   -0.48782
     3  O   -0.48794
     4  C    0.74134
     5  C   -0.09286
     6  C   -0.04389
     7  C   -0.11114
     8  C    0.74147
     9  C   -0.16749
    10  C   -0.17991
    11  C   -0.17854
    12  C   -0.04522
    13  C   -0.17923
    14  C   -0.13643
    15  C   -0.17472
    16  H    0.23586
    17  H    0.21018
    18  H    0.22520
    19  H    0.20877
    20  H    0.21398
    21  H    0.20923

NSC_54
23
     1  O   -0.53186
     2  C    0.54440
     3  C   -0.37985
     4  C   -0.14588
     5  C   -0.14267
     6  C   -0.20912
     7  C   -0.39904
     8  C    0.04194
     9  C   -0.15564
    10  C   -0.21506
    11  C    0.58237
    12  O   -0.53613
    13  C   -0.66314
    14  H    0.24125
    15  H    0.21695
    16  H    0.20824
    17  H    0.24096
    18  H    0.21370
    19  H    0.20641
    20  H    0.20720
    21  H    0.23576
    22  H    0.21518
    23  H    0.22404

NSC_61
38
     1  C   -0.20117
     2  C   -0.18757
     3  C   -0.19016
     4  C   -0.21364
     5  C   -0.19899
     6  C   -0.00398
     7  C   -0.19728
     8  C   -0.19032
     9  C   -0.02103
    10  C   -0.19987
    11  C   -0.21168
    12  C   -0.19005
    13  C   -0.20607
    14  C   -0.19301
    15  C   -0.01692
    16  C   -0.17973
    17  C   -0.19790
    18  C   -0.19669
    19  C   -0.18865
    20  C    0.80881
    21  O   -0.56280
    22  O   -0.70334
    23  H    0.20243
    24  H    0.20281
    25  H    0.20415
    26  H    0.22055
    27  H    0.20892
    28  H    0.23288
    29  H    0.20154
    30  H    0.20066
    31  H    0.22508
    32  H    0.20226
    33  H    0.22243
    34  H    0.20099
    35  H    0.21746
    36  H    0.20043
    37  H    0.20293
    38  H    0.49652

NSC_1894
9
     1  S   -0.01199
     2  C   -0.57605
     3  C    0.76499
     4  O   -0.55799
     5  O   -0.68991
     6  H    0.11305
     7  H    0.23017
     8  H    0.23017
     9  H    0.49756

NSC_1965
25
     1  C   -0.20472
     2  C   -0.42479
     3  C   -0.20473
     4  C   -0.17073
     5  C    0.02253
     6  C    0.02249
     7  C   -0.17074
     8  C   -0.20407
     9  C   -0.12983
    10  C   -0.12978
    11  C   -0.20407
    12  C   -0.14712
    13  C    0.51060
    14  C   -0.14710
    15  O   -0.54621
    16  H    0.20224
    17  H    0.22142
    18  H    0.23268
    19  H    0.20224
    20  H    0.20379
    21  H    0.20377
    22  H    0.20589
    23  H    0.20589
    24  H    0.22520
    25  H    0.22514

NSC_1776
30
     1  C   -0.13738
     2  C   -0.16885
     3  C   -0.13193
     4  C   -0.17478
     5  C   -0.03151
     6  C   -0.04260
     7  C   -0.02147
     8  C   -0.18077
     9  C   -0.18755
    10  C   -0.17914
    11  C   -0.06312
    12  C   -0.19664
    13  C   -0.16061
    14  C   -0.17231
    15  C    0.75765
    16  O   -0.59546
    17  O   -0.53805
    18  C   -0.21329
    19  H    0.22299
    20  H    0.22614
    21  H    0.20486
    22  H    0.20481
    23  H    0.20404
    24  H    0.20391
    25  H    0.20333
    26  H    0.20373
    27  H    0.20319
    28  H    0.18564
    29  H    0.18954
    30  H    0.18564

NSC_894
35
     1  C   -0.29590
     2  C   -0.36347
     3  C   -0.56748
     4  C   -0.37261
     5  C   -0.57723
     6  C    0.80026
     7  O   -0.59996
     8  O   -0.55913
     9  C   -0.04684
    10  C   -0.02102
    11  C   -0.58076
    12  C   -0.58590
    13  C   -0.58581
    14  H    0.21778
    15  H    0.20322
    16  H    0.19185
    17  H    0.19966
    18  H    0.18959
    19  H    0.19027
    20  H    0.19089
    21  H    0.20584
    22  H    0.19324
    23  H    0.22104
    24  H    0.17924
    25  H    0.18891
    26  H    0.18915
    27  H    0.20427
    28  H    0.19665
    29  H    0.19658
    30  H    0.19239
    31  H    0.21032
    32  H    0.19596
    33  H    0.21081
    34  H    0.19240
    35  H    0.19579

NSC_2311
67
     1  H    0.18973
     2  C   -0.18273
     3  C   -0.18264
     4  H    0.18972
     5  C   -0.40291
     6  C   -0.35989
     7  C   -0.36783
     8  C   -0.36708
     9  C   -0.36775
    10  C   -0.37253
    11  C   -0.36204
    12  C   -0.56706
    13  C   -0.40288
    14  C   -0.35991
    15  C   -0.36790
    16  C   -0.36693
    17  C   -0.36704
    18  C   -0.36708
    19  C   -0.36720
    20  C   -0.36746
    21  C   -0.36559
    22  C   -0.37452
    23  C   -0.38528
    24  C   -0.01628
    25  O   -0.72204
    26  H    0.19523
    27  H    0.18631
    28  H    0.18847
    29  H    0.18368
    30  H    0.18402
    31  H    0.18368
    32  H    0.18446
    33  H    0.18466
    34  H    0.18406
    35  H    0.18408
    36  H    0.18394
    37  H    0.18387
    38  H    0.18327
    39  H    0.18331
    40  H    0.18726
    41  H    0.19243
    42  H    0.18730
    43  H    0.19526
    44  H    0.18629
    45  H    0.18842
    46  H    0.18363
    47  H    0.18405
    48  H    0.18366
    49  H    0.18429
    50  H    0.18449
    51  H    0.18389
    52  H    0.18385
    53  H    0.18380
    54  H    0.18375
    55  H    0.18422
    56  H    0.18421
    57  H    0.18386
    58  H    0.18384
    59  H    0.18582
    60  H    0.18582
    61  H    0.18386
    62  H    0.18385
    63  H    0.19464
    64  H    0.19464
    65  H    0.14858
    66  H    0.14858
    67  H    0.43575

NSC_100
32
     1  C   -0.15053
     2  C   -0.19919
     3  C   -0.14408
     4  C   -0.17170
     5  C   -0.16588
     6  C   -0.20049
     7  C   -0.20151
     8  C   -0.19340
     9  C   -0.06715
    10  C   -0.18896
    11  C   -0.20214
    12  C   -0.19854
    13  C   -0.22952
    14  C    0.33132
    15  C   -0.61553
    16  O   -0.54651
    17  C    0.76328
    18  O   -0.57265
    19  H    0.23053
    20  H    0.20891
    21  H    0.20552
    22  H    0.21615
    23  H    0.20730
    24  H    0.23151
    25  H    0.19718
    26  H    0.19907
    27  H    0.19835
    28  H    0.20057
    29  H    0.21301
    30  H    0.20938
    31  H    0.20693
    32  H    0.22878

NSC_2936
33
     1  C   -0.39141
     2  C   -0.28952
     3  C   -0.37050
     4  C   -0.37654
     5  C   -0.41032
     6  C   -0.37326
     7  C   -0.22078
     8  C   -0.19469
     9  C    0.14336
    10  C   -0.19521
    11  C   -0.20734
    12  C   -0.19153
    13  N   -0.59620
    14  C    0.49900
    15  O   -0.61940
    16  S    0.15814
    17  H    0.20436
    18  H    0.19668
    19  H    0.21322
    20  H    0.18703
    21  H    0.20050
    22  H    0.19543
    23  H    0.18471
    24  H    0.18604
    25  H    0.24388
    26  H    0.18665
    27  H    0.20038
    28  H    0.20288
    29  H    0.20376
    30  H    0.22992
    31  H    0.20185
    32  H    0.20472
    33  H    0.39418

NSC_2307
35
     1  C   -0.22976
     2  C    0.14197
     3  C   -0.18698
     4  C   -0.21758
     5  C   -0.21202
     6  C   -0.18041
     7  N   -0.30432
     8  N   -0.14955
     9  C    0.69401
    10  O   -0.52898
    11  O   -0.59196
    12  C   -0.02822
    13  C   -0.58720
    14  C   -0.04666
    15  C    0.72797
    16  O   -0.55396
    17  O   -0.54583
    18  C   -0.02785
    19  C   -0.58282
    20  H    0.20221
    21  H    0.20551
    22  H    0.23778
    23  H    0.20368
    24  H    0.20597
    25  H    0.39722
    26  H    0.18813
    27  H    0.19206
    28  H    0.21225
    29  H    0.20410
    30  H    0.19573
    31  H    0.18077
    32  H    0.18109
    33  H    0.20088
    34  H    0.20057
    35  H    0.20221

NSC_815
23
     1  N   -0.80935
     2  C   -0.17288
     3  C   -0.38952
     4  C   -0.03547
     5  O   -0.58880
     6  C    0.13773
     7  C   -0.58460
     8  C   -0.59735
     9  H    0.32620
    10  H    0.33042
    11  H    0.17989
    12  H    0.14963
    13  H    0.19046
    14  H    0.20947
    15  H    0.15431
    16  H    0.15270
    17  H    0.15926
    18  H    0.20119
    19  H    0.20062
    20  H    0.19506
    21  H    0.19395
    22  H    0.19568
    23  H    0.20140

NSC_1668
69
     1  O   -0.61116
     2  O   -0.56924
     3  O   -0.59604
     4  C    0.08421
     5  C    0.07949
     6  C    0.09898
     7  C    0.06438
     8  C    0.37315
     9  C    0.57900
    10  C    0.07949
    11  C    0.08028
    12  C    0.09629
    13  O   -0.55352
    14  C   -0.22050
    15  C   -0.21604
    16  O   -0.54418
    17  C   -0.05308
    18  O   -0.56464
    19  C   -0.21027
    20  O   -0.55079
    21  C   -0.21479
    22  C   -0.05140
    23  O   -0.57460
    24  C   -0.21266
    25  O   -0.53989
    26  C   -0.22345
    27  O   -0.56811
    28  C   -0.21118
    29  C   -0.09772
    30  O   -0.55808
    31  C   -0.21914
    32  H    0.18665
    33  H    0.20553
    34  H    0.18004
    35  H    0.17946
    36  H    0.20838
    37  H    0.20307
    38  H    0.18201
    39  H    0.20042
    40  H    0.17859
    41  H    0.16125
    42  H    0.16164
    43  H    0.15189
    44  H    0.15562
    45  H    0.18990
    46  H    0.16394
    47  H    0.16351
    48  H    0.15137
    49  H    0.19089
    50  H    0.15700
    51  H    0.18610
    52  H    0.15187
    53  H    0.15226
    54  H    0.18078
    55  H    0.16949
    56  H    0.15825
    57  H    0.15542
    58  H    0.18576
    59  H    0.14071
    60  H    0.18500
    61  H    0.17838
    62  H    0.18780
    63  H    0.15732
    64  H    0.17325
    65  H    0.19898
    66  H    0.19085
    67  H    0.16021
    68  H    0.16107
    69  H    0.18057

NSC_934
39
     1  C   -0.00906
     2  C   -0.58984
     3  C   -0.57664
     4  C   -0.57088
     5  C   -0.42524
     6  C    0.31942
     7  C   -0.60046
     8  O   -0.75004
     9  C   -0.40285
    10  C   -0.37272
    11  C   -0.37069
    12  C   -0.36117
    13  C   -0.56694
    14  H    0.19629
    15  H    0.20578
    16  H    0.18836
    17  H    0.21193
    18  H    0.18441
    19  H    0.19278
    20  H    0.19194
    21  H    0.19162
    22  H    0.19564
    23  H    0.18925
    24  H    0.20312
    25  H    0.20328
    26  H    0.20703
    27  H    0.20554
    28  H    0.43893
    29  H    0.18669
    30  H    0.19787
    31  H    0.18315
    32  H    0.20276
    33  H    0.18289
    34  H    0.18212
    35  H    0.18383
    36  H    0.18471
    37  H    0.18709
    38  H    0.18708
    39  H    0.19303

NSC_570
41
     1  C   -0.18487
     2  C   -0.57149
     3  C   -0.58429
     4  C   -0.40513
     5  C    0.12775
     6  C   -0.58802
     7  O   -0.56561
     8  C    0.78809
     9  O   -0.59912
    10  C   -0.46299
    11  C   -0.36540
    12  C   -0.37168
    13  C   -0.37189
    14  C   -0.36223
    15  C   -0.56698
    16  H    0.20099
    17  H    0.18670
    18  H    0.19475
    19  H    0.19419
    20  H    0.19633
    21  H    0.19860
    22  H    0.18794
    23  H    0.20095
    24  H    0.20052
    25  H    0.20196
    26  H    0.19733
    27  H    0.20878
    28  H    0.20251
    29  H    0.21821
    30  H    0.21786
    31  H    0.20053
    32  H    0.20052
    33  H    0.18343
    34  H    0.18338
    35  H    0.18629
    36  H    0.18630
    37  H    0.18344
    38  H    0.18344
    39  H    0.18799
    40  H    0.18799
    41  H    0.19294

NSC_1979
23
     1  O   -0.60398
     2  C    0.79400
     3  C   -0.01782
     4  C   -0.19713
     5  C   -0.18628
     6  C   -0.20511
     7  C   -0.18654
     8  C   -0.21540
     9  C   -0.02381
    10  N   -0.81357
    11  C   -0.49609
    12  O   -0.68548
    13  H    0.20394
    14  H    0.20259
    15  H    0.20236
    16  H    0.20201
    17  H    0.19209
    18  H    0.20938
    19  H    0.31584
    20  H    0.36128
    21  H    0.23391
    22  H    0.22211
    23  H    0.49170

NSC_805
18
     1  C    0.17606
     2  C    0.25268
     3  C    0.26952
     4  C   -0.25570
     5  C    0.37115
     6  O   -0.41473
     7  O   -0.56228
     8  C    0.72936
     9  O   -0.55303
    10  O   -0.66579
    11  O   -0.59845
    12  C    0.71348
    13  O   -0.52985
    14  O   -0.67907
    15  H    0.26702
    16  H    0.50198
    17  H    0.47908
    18  H    0.49856

NSC_3136
17
     1  C   -0.18784
     2  C   -0.11380
     3  C   -0.19751
     4  C   -0.15814
     5  C   -0.18496
     6  C   -0.19321
     7  C    0.57952
     8  O   -0.58798
     9  N   -0.29596
    10  O   -0.49799
    11  H    0.17791
    12  H    0.20461
    13  H    0.23444
    14  H    0.20498
    15  H    0.20759
    16  H    0.35940
    17  H    0.44895

NSC_1095
20
     1  C   -0.57863
     2  C    0.00503
     3  N   -0.82008
     4  C   -0.40659
     5  C   -0.39353
     6  C   -0.01371
     7  O   -0.72160
     8  H    0.18439
     9  H    0.20904
    10  H    0.19492
    11  H    0.18636
    12  H    0.32404
    13  H    0.33452
    14  H    0.18165
    15  H    0.19241
    16  H    0.20010
    17  H    0.18253
    18  H    0.15008
    19  H    0.15146
    20  H    0.43761

NSC_129
30
     1  S    0.26530
     2  N   -0.47229
     3  C   -0.15536
     4  C   -0.19507
     5  C   -0.10612
     6  C   -0.18334
     7  C   -0.17298
     8  C    0.14015
     9  C   -0.19532
    10  C   -0.21067
    11  C   -0.15179
    12  C   -0.03355
    13  C   -0.18310
    14  C   -0.19100
    15  C    0.10650
    16  C   -0.06176
    17  C   -0.20174
    18  C   -0.14102
    19  C   -0.17027
    20  H    0.22832
    21  H    0.20746
    22  H    0.20456
    23  H    0.21368
    24  H    0.20726
    25  H    0.21650
    26  H    0.20578
    27  H    0.20355
    28  H    0.20351
    29  H    0.21680
    30  H    0.20599

NSC_65
52
     1  C   -0.21225
     2  C   -0.03811
     3  C   -0.19029
     4  C   -0.20164
     5  C   -0.20473
     6  C   -0.19004
     7  C   -0.15623
     8  C   -0.18941
     9  C   -0.11323
    10  C   -0.08896
    11  C   -0.17250
    12  C   -0.17031
    13  C    0.76619
    14  O   -0.53221
    15  O   -0.69269
    16  C    0.76272
    17  O   -0.56691
    18  O   -0.56474
    19  C    0.10008
    20  C   -0.03753
    21  C   -0.39696
    22  C   -0.57619
    23  C   -0.39647
    24  C   -0.58423
    25  C   -0.38885
    26  C   -0.57712
    27  H    0.20828
    28  H    0.20361
    29  H    0.20211
    30  H    0.21485
    31  H    0.20200
    32  H    0.22409
    33  H    0.20859
    34  H    0.20891
    35  H    0.21899
    36  H    0.49333
    37  H    0.23135
    38  H    0.21818
    39  H    0.19824
    40  H    0.19158
    41  H    0.18940
    42  H    0.20087
    43  H    0.21243
    44  H    0.19988
    45  H    0.18896
    46  H    0.20853
    47  H    0.19144
    48  H    0.20321
    49  H    0.20993
    50  H    0.19700
    51  H    0.20012
    52  H    0.18672

NSC_998
45
     1  C   -0.21977
     2  C   -0.14586
     3  C    0.19700
     4  C    0.03346
     5  C    0.03171
     6  C   -0.15369
     7  N   -0.31669
     8  C    0.29581
     9  N    0.46916
    10  O   -0.36908
    11  O   -0.36915
    12  N    0.46882
    13  O   -0.33386
    14  O   -0.38913
    15  N   -0.39428
    16  C   -0.43688
    17  C   -0.17184
    18  C   -0.58157
    19  C   -0.57305
    20  C   -0.46074
    21  C   -0.17529
    22  C   -0.58141
    23  C   -0.57343
    24  H    0.25290
    25  H    0.24451
    26  H    0.26590
    27  H    0.38820
    28  H    0.20433
    29  H    0.22170
    30  H    0.20507
    31  H    0.20190
    32  H    0.19832
    33  H    0.18708
    34  H    0.19947
    35  H    0.18862
    36  H    0.19510
    37  H    0.21664
    38  H    0.20234
    39  H    0.19240
    40  H    0.19095
    41  H    0.20367
    42  H    0.19866
    43  H    0.19166
    44  H    0.19949
    45  H    0.20085

NSC_458
26
     1  C    0.21612
     2  C    0.49987
     3  C   -0.15756
     4  C   -0.22581
     5  C   -0.15311
     6  C   -0.09067
     7  C   -0.17812
     8  C   -0.15930
     9  C   -0.07592
    10  C   -0.09401
    11  C   -0.17946
    12  C   -0.19100
    13  C    0.50068
    14  C   -0.15405
    15  O   -0.57137
    16  O   -0.52694
    17  N   -0.74424
    18  H    0.22671
    19  H    0.20568
    20  H    0.20769
    21  H    0.20792
    22  H    0.20797
    23  H    0.22640
    24  H    0.22809
    25  H    0.40508
    26  H    0.36932

NSC_1983
30
     1  O   -0.50213
     2  C    0.48730
     3  C   -0.15887
     4  H    0.22038
     5  C   -0.25899
     6  H    0.20089
     7  C    0.47282
     8  O   -0.51898
     9  C   -0.12255
    10  C   -0.14648
    11  C   -0.19804
    12  C   -0.17784
    13  C   -0.20192
    14  C   -0.17713
    15  C   -0.11959
    16  C   -0.15044
    17  C   -0.19633
    18  C   -0.17311
    19  C   -0.20052
    20  C   -0.17085
    21  H    0.22853
    22  H    0.20545
    23  H    0.20299
    24  H    0.20324
    25  H    0.20716
    26  H    0.22941
    27  H    0.20720
    28  H    0.20465
    29  H    0.20530
    30  H    0.19846

NSC_1361
45
     1  C   -0.19875
     2  C   -0.01671
     3  C   -0.18774
     4  C   -0.20059
     5  C   -0.20577
     6  C   -0.18674
     7  C   -0.20679
     8  C   -0.19832
     9  C   -0.03097
    10  C   -0.19029
    11  C   -0.19859
    12  C   -0.19873
    13  C   -0.38549
    14  C   -0.02674
    15  C   -0.58468
    16  N   -0.48522
    17  C   -0.37816
    18  C   -0.37689
    19  C   -0.16612
    20  C    0.80885
    21  O   -0.58154
    22  O   -0.69383
    23  H    0.21976
    24  H    0.20393
    25  H    0.20234
    26  H    0.21217
    27  H    0.20283
    28  H    0.21750
    29  H    0.20234
    30  H    0.22755
    31  H    0.20088
    32  H    0.20281
    33  H    0.22097
    34  H    0.21532
    35  H    0.16204
    36  H    0.22603
    37  H    0.20218
    38  H    0.19181
    39  H    0.19385
    40  H    0.19699
    41  H    0.15148
    42  H    0.15289
    43  H    0.19477
    44  H    0.19442
    45  H    0.49497

NSC_2453
56
     1  N   -0.66660
     2  H    0.33634
     3  N   -0.44939
     4  C   -0.38296
     5  C   -0.18334
     6  C   -0.37287
     7  C   -0.38534
     8  C   -0.01558
     9  C    0.21523
    10  C   -0.31546
    11  C    0.11872
    12  C   -0.04767
    13  C    0.32528
    14  C   -0.34208
    15  C   -0.15766
    16  C    0.03615
    17  C   -0.23286
    18  O   -0.49805
    19  C   -0.22471
    20  N   -0.58394
    21  C   -0.37552
    22  C   -0.37660
    23  C   -0.36333
    24  C   -0.36925
    25  C   -0.37531
    26  C   -0.17931
    27  H    0.19501
    28  H    0.19682
    29  H    0.15046
    30  H    0.19190
    31  H    0.18223
    32  H    0.19523
    33  H    0.19591
    34  H    0.19767
    35  H    0.15515
    36  H    0.22321
    37  H    0.21005
    38  H    0.20438
    39  H    0.18438
    40  H    0.20438
    41  H    0.17140
    42  H    0.17150
    43  H    0.19007
    44  H    0.39668
    45  H    0.19094
    46  H    0.19858
    47  H    0.18180
    48  H    0.18476
    49  H    0.18671
    50  H    0.18907
    51  H    0.18784
    52  H    0.18760
    53  H    0.19135
    54  H    0.19192
    55  H    0.17940
    56  H    0.17972

NSC_1378
72
     1  C    0.39660
     2  C    0.40246
     3  C   -0.06074
     4  C   -0.18696
     5  C   -0.19387
     6  C   -0.19521
     7  C   -0.19043
     8  C   -0.18832
     9  C   -0.05651
    10  C   -0.19062
    11  C   -0.19439
    12  C   -0.21665
    13  C   -0.19570
    14  C   -0.19358
    15  C    0.08160
    16  O   -0.55723
    17  C    0.76846
    18  O   -0.59303
    19  C   -0.14988
    20  C   -0.15502
    21  C   -0.20363
    22  C   -0.17732
    23  C   -0.20749
    24  C   -0.16038
    25  O   -0.59123
    26  C    0.08202
    27  O   -0.57164
    28  C    0.09930
    29  O   -0.55885
    30  C   -0.06332
    31  C    0.07060
    32  O   -0.54835
    33  C    0.76518
    34  O   -0.59922
    35  C   -0.14576
    36  C   -0.15430
    37  C   -0.20284
    38  C   -0.17466
    39  C   -0.20220
    40  C   -0.15725
    41  O   -0.56540
    42  C   -0.06545
    43  H    0.15730
    44  H    0.14526
    45  H    0.20804
    46  H    0.20371
    47  H    0.20275
    48  H    0.20527
    49  H    0.22570
    50  H    0.20729
    51  H    0.20440
    52  H    0.20403
    53  H    0.21377
    54  H    0.23962
    55  H    0.22174
    56  H    0.22804
    57  H    0.20667
    58  H    0.20285
    59  H    0.21962
    60  H    0.23445
    61  H    0.17420
    62  H    0.21962
    63  H    0.16412
    64  H    0.21697
    65  H    0.24300
    66  H    0.22809
    67  H    0.20687
    68  H    0.20401
    69  H    0.20621
    70  H    0.22692
    71  H    0.16575
    72  H    0.21488

NSC_879
49
     1  C   -0.19260
     2  C   -0.19580
     3  C   -0.18706
     4  C   -0.03133
     5  C   -0.02863
     6  C   -0.19659
     7  C   -0.37947
     8  C   -0.45841
     9  C    0.59096
    10  C   -0.13737
    11  O   -0.55271
    12  C   -0.36768
    13  C   -0.20347
    14  N   -0.47557
    15  C   -0.38058
    16  C   -0.37338
    17  C   -0.39259
    18  C   -0.20645
    19  N   -0.48005
    20  C   -0.37256
    21  C   -0.37696
    22  H    0.20351
    23  H    0.20256
    24  H    0.19987
    25  H    0.20510
    26  H    0.20860
    27  H    0.21053
    28  H    0.22251
    29  H    0.21622
    30  H    0.21110
    31  H    0.20508
    32  H    0.16173
    33  H    0.20285
    34  H    0.19598
    35  H    0.18962
    36  H    0.15368
    37  H    0.19356
    38  H    0.19250
    39  H    0.15369
    40  H    0.21411
    41  H    0.20720
    42  H    0.19763
    43  H    0.17760
    44  H    0.19060
    45  H    0.15328
    46  H    0.19037
    47  H    0.19007
    48  H    0.16054
    49  H    0.18823

NSC_1701
21
     1  O   -0.51683
     2  C   -0.16161
     3  C   -0.20154
     4  C   -0.15027
     5  C   -0.14969
     6  C    0.17341
     7  C   -0.22285
     8  N   -0.59729
     9  C    0.65276
    10  O   -0.59649
    11  C   -0.65615
    12  C    0.36961
    13  H    0.20691
    14  H    0.23928
    15  H    0.22801
    16  H    0.20499
    17  H    0.38963
    18  H    0.21287
    19  H    0.21324
    20  H    0.23572
    21  H    0.12628

NSC_648
27
     1  C   -0.14762
     2  C   -0.12328
     3  C   -0.20358
     4  C   -0.17408
     5  C   -0.00142
     6  C   -0.21484
     7  C   -0.20467
     8  C   -0.56523
     9  C   -0.56523
    10  C    0.59472
    11  O   -0.61488
    12  N   -0.41596
    13  N   -0.58659
    14  H    0.23161
    15  H    0.20511
    16  H    0.17833
    17  H    0.20233
    18  H    0.19841
    19  H    0.19596
    20  H    0.20077
    21  H    0.18912
    22  H    0.20136
    23  H    0.19587
    24  H    0.18924
    25  H    0.36380
    26  H    0.33466
    27  H    0.33610

NSC_2325
68
     1  C    0.78362
     2  O   -0.69427
     3  O   -0.58585
     4  C   -0.47146
     5  C   -0.36562
     6  C   -0.37146
     7  C   -0.36636
     8  C   -0.36718
     9  C   -0.36716
    10  C   -0.36713
    11  C   -0.36713
    12  C   -0.36712
    13  C   -0.36710
    14  C   -0.36711
    15  C   -0.36709
    16  C   -0.36710
    17  C   -0.36709
    18  C   -0.36709
    19  C   -0.36709
    20  C   -0.36727
    21  C   -0.36782
    22  C   -0.37258
    23  C   -0.36208
    24  C   -0.56705
    25  H    0.48821
    26  H    0.21969
    27  H    0.21960
    28  H    0.20089
    29  H    0.20086
    30  H    0.18328
    31  H    0.18328
    32  H    0.18626
    33  H    0.18627
    34  H    0.18380
    35  H    0.18381
    36  H    0.18432
    37  H    0.18432
    38  H    0.18362
    39  H    0.18361
    40  H    0.18386
    41  H    0.18386
    42  H    0.18356
    43  H    0.18356
    44  H    0.18369
    45  H    0.18369
    46  H    0.18355
    47  H    0.18355
    48  H    0.18363
    49  H    0.18363
    50  H    0.18356
    51  H    0.18355
    52  H    0.18363
    53  H    0.18363
    54  H    0.18360
    55  H    0.18360
    56  H    0.18368
    57  H    0.18369
    58  H    0.18371
    59  H    0.18372
    60  H    0.18401
    61  H    0.18402
    62  H    0.18374
    63  H    0.18374
    64  H    0.18328
    65  H    0.18328
    66  H    0.19232
    67  H    0.18721
    68  H    0.18721

NSC_965
17
     1  N   -0.44486
     2  C   -0.24307
     3  C    0.04869
     4  C    0.00909
     5  C   -0.24308
     6  C    0.04867
     7  C   -0.38761
     8  C   -0.55700
     9  H    0.20376
    10  H    0.18722
    11  H    0.20377
    12  H    0.18724
    13  H    0.20056
    14  H    0.20057
    15  H    0.19464
    16  H    0.19465
    17  H    0.19678

NSC_1897
14
     1  C    0.73288
     2  O   -0.64707
     3  C    0.73290
     4  O   -0.64706
     5  N   -0.78739
     6  N   -0.44573
     7  N   -0.44575
     8  N   -0.78739
     9  H    0.35219
    10  H    0.40344
    11  H    0.39168
    12  H    0.39166
    13  H    0.40345
    14  H    0.35221

NSC_1601
30
     1  O   -0.41073
     2  C   -0.21944
     3  C    0.24382
     4  C   -0.24903
     5  C    0.42483
     6  N    0.36522
     7  O   -0.33754
     8  O   -0.36009
     9  C    0.00138
    10  N   -0.24253
    11  N   -0.28577
    12  C   -0.20435
    13  C   -0.39274
    14  C   -0.02070
    15  O   -0.71765
    16  C    0.74090
    17  O   -0.63524
    18  N   -0.78242
    19  H    0.23416
    20  H    0.25545
    21  H    0.22523
    22  H    0.24714
    23  H    0.18640
    24  H    0.19868
    25  H    0.21517
    26  H    0.15943
    27  H    0.14612
    28  H    0.43898
    29  H    0.38071
    30  H    0.39459

NSC_2766
13
     1  N   -0.78349
     2  C    0.73618
     3  O   -0.57841
     4  N   -0.62875
     5  C    0.63843
     6  O   -0.51837
     7  C   -0.65824
     8  H    0.35762
     9  H    0.39878
    10  H    0.38115
    11  H    0.23741
    12  H    0.20884
    13  H    0.20885

NSC_1768
59
     1  O   -0.71933
     2  C   -0.02266
     3  C   -0.22382
     4  N   -0.49518
     5  C   -0.18107
     6  C   -0.38269
     7  C   -0.36949
     8  C   -0.36592
     9  C   -0.36758
    10  C   -0.37266
    11  C   -0.36211
    12  C   -0.56705
    13  C   -0.18297
    14  C   -0.37036
    15  C   -0.37251
    16  C   -0.36517
    17  C   -0.36788
    18  C   -0.37250
    19  C   -0.36201
    20  C   -0.56702
    21  H    0.43610
    22  H    0.16484
    23  H    0.15048
    24  H    0.16818
    25  H    0.20447
    26  H    0.15150
    27  H    0.19092
    28  H    0.20111
    29  H    0.17855
    30  H    0.18403
    31  H    0.18465
    32  H    0.18536
    33  H    0.18320
    34  H    0.18477
    35  H    0.18542
    36  H    0.18415
    37  H    0.18346
    38  H    0.18338
    39  H    0.18369
    40  H    0.19275
    41  H    0.18742
    42  H    0.18713
    43  H    0.18875
    44  H    0.15308
    45  H    0.18674
    46  H    0.20340
    47  H    0.18209
    48  H    0.18119
    49  H    0.18473
    50  H    0.18597
    51  H    0.18414
    52  H    0.18377
    53  H    0.18382
    54  H    0.18425
    55  H    0.18313
    56  H    0.18292
    57  H    0.19192
    58  H    0.18715
    59  H    0.18734

NSC_1451
31
     1  N   -0.54968
     2  N   -0.52617
     3  N   -0.20690
     4  N   -0.24879
     5  C    0.36575
     6  C   -0.21547
     7  C    0.43372
     8  C   -0.01544
     9  C    0.27155
    10  C   -0.04164
    11  C   -0.20319
    12  C   -0.20311
    13  C   -0.19034
    14  C   -0.19033
    15  C   -0.20059
    16  N   -0.57377
    17  C   -0.18905
    18  C   -0.35567
    19  H    0.20657
    20  H    0.18827
    21  H    0.20587
    22  H    0.20586
    23  H    0.20410
    24  H    0.20410
    25  H    0.20394
    26  H    0.38506
    27  H    0.20370
    28  H    0.20371
    29  H    0.19723
    30  H    0.21736
    31  H    0.21338

NSC_2115
16
     1  O   -0.58611
     2  C    0.12813
     3  C   -0.40834
     4  C   -0.40630
     5  C   -0.04026
     6  C   -0.58145
     7  H    0.16030
     8  H    0.19655
     9  H    0.19962
    10  H    0.19667
    11  H    0.19715
    12  H    0.15527
    13  H    0.18766
    14  H    0.20475
    15  H    0.19787
    16  H    0.19848

NSC_1976
30
     1  C    0.08014
     2  O   -0.70447
     3  C    0.08382
     4  O   -0.69258
     5  C    0.09147
     6  O   -0.70827
     7  C    0.08320
     8  O   -0.70582
     9  C    0.09622
    10  O   -0.68858
    11  C   -0.05307
    12  O   -0.71168
    13  C   -0.05166
    14  O   -0.71128
    15  H    0.18592
    16  H    0.41543
    17  H    0.19445
    18  H    0.42433
    19  H    0.21996
    20  H    0.41671
    21  H    0.17017
    22  H    0.43021
    23  H    0.19027
    24  H    0.42131
    25  H    0.16288
    26  H    0.15990
    27  H    0.43935
    28  H    0.14551
    29  H    0.17654
    30  H    0.43960

NSC_1269
32
     1  C   -0.18711
     2  C   -0.03591
     3  C   -0.19994
     4  C   -0.22073
     5  C    0.28744
     6  C   -0.28939
     7  C   -0.57098
     8  C   -0.57168
     9  C   -0.36363
    10  C   -0.21104
    11  O   -0.50664
    12  C   -0.06930
    13  C   -0.03266
    14  O   -0.71146
    15  H    0.20017
    16  H    0.20241
    17  H    0.21596
    18  H    0.21018
    19  H    0.19331
    20  H    0.20295
    21  H    0.19053
    22  H    0.19730
    23  H    0.18867
    24  H    0.18878
    25  H    0.19527
    26  H    0.18612
    27  H    0.19484
    28  H    0.18038
    29  H    0.17497
    30  H    0.15928
    31  H    0.16291
    32  H    0.43900

NSC_1075
23
     1  C   -0.17967
     2  C   -0.57212
     3  C   -0.58232
     4  C   -0.38504
     5  C   -0.37111
     6  C   -0.46968
     7  C    0.78440
     8  O   -0.58636
     9  O   -0.69396
    10  H    0.18916
    11  H    0.19409
    12  H    0.19290
    13  H    0.18839
    14  H    0.18813
    15  H    0.19747
    16  H    0.19737
    17  H    0.18464
    18  H    0.18941
    19  H    0.20316
    20  H    0.20262
    21  H    0.22016
    22  H    0.21988
    23  H    0.48849

NSC_1568
45
     1  N   -0.36577
     2  N   -0.46082
     3  H    0.40014
     4  O   -0.53283
     5  N   -0.56682
     6  N   -0.57113
     7  C   -0.16244
     8  C   -0.09728
     9  C   -0.23503
    10  C   -0.15133
    11  C    0.20805
    12  C    0.17373
    13  C    0.30223
    14  C   -0.29892
    15  C    0.60893
    16  C    0.35894
    17  C    0.06530
    18  C    0.55790
    19  C   -0.15894
    20  C   -0.23253
    21  C   -0.15875
    22  C    0.29938
    23  C   -0.30086
    24  O   -0.49516
    25  C   -0.22505
    26  O   -0.49587
    27  C   -0.22471
    28  N   -0.74453
    29  C   -0.09386
    30  H    0.21601
    31  H    0.21988
    32  H    0.22235
    33  H    0.21799
    34  H    0.22343
    35  H    0.22073
    36  H    0.21669
    37  H    0.21577
    38  H    0.16891
    39  H    0.19424
    40  H    0.17228
    41  H    0.17256
    42  H    0.16668
    43  H    0.19321
    44  H    0.40744
    45  H    0.36988

NSC_913
37
     1  C   -0.09974
     2  C   -0.56937
     3  C   -0.57483
     4  C   -0.57917
     5  C    0.60042
     6  O   -0.56991
     7  C   -0.12847
     8  C   -0.58212
     9  C   -0.58092
    10  C   -0.01329
    11  C   -0.60031
    12  C   -0.59280
    13  C   -0.57742
    14  H    0.21093
    15  H    0.20384
    16  H    0.19236
    17  H    0.20524
    18  H    0.20205
    19  H    0.20404
    20  H    0.20475
    21  H    0.18921
    22  H    0.20721
    23  H    0.21000
    24  H    0.20838
    25  H    0.19231
    26  H    0.20618
    27  H    0.21091
    28  H    0.20502
    29  H    0.18489
    30  H    0.24263
    31  H    0.19326
    32  H    0.19991
    33  H    0.22192
    34  H    0.18602
    35  H    0.18971
    36  H    0.19139
    37  H    0.20575

NSC_2100
20
     1  C   -0.25251
     2  C   -0.24551
     3  C    0.30065
     4  C    0.40678
     5  O   -0.40477
     6  N   -0.20925
     7  O   -0.61806
     8  C    0.73884
     9  N    0.36574
    10  O   -0.35034
    11  O   -0.37044
    12  C   -0.07488
    13  N   -0.35511
    14  N   -0.77356
    15  H    0.23116
    16  H    0.25327
    17  H    0.18993
    18  H    0.37585
    19  H    0.39502
    20  H    0.39718

NSC_149
15
     1  C   -0.15320
     2  C   -0.15489
     3  C   -0.20245
     4  C   -0.15992
     5  C   -0.17332
     6  C   -0.20313
     7  C    0.76119
     8  O   -0.58319
     9  O   -0.69689
    10  H    0.22957
    11  H    0.20767
    12  H    0.22345
    13  H    0.20423
    14  H    0.20601
    15  H    0.49488

NSC_1
15
     1  O   -0.48684
     2  O   -0.48162
     3  C    0.44185
     4  C   -0.01509
     5  C   -0.20502
     6  C   -0.22110
     7  C   -0.20153
     8  C    0.44108
     9  C   -0.61186
    10  H    0.22463
    11  H    0.22172
    12  H    0.22424
    13  H    0.23257
    14  H    0.21851
    15  H    0.21845

NSC_1160
29
     1  O   -0.68270
     2  C   -0.04547
     3  C    0.14901
     4  C   -0.58309
     5  C   -0.60902
     6  N   -0.48172
     7  C   -0.29944
     8  C    0.77718
     9  O   -0.56358
    10  O   -0.69604
    11  C   -0.30155
    12  C    0.75135
    13  O   -0.52602
    14  O   -0.70996
    15  H    0.43877
    16  H    0.17354
    17  H    0.15729
    18  H    0.20001
    19  H    0.18312
    20  H    0.23692
    21  H    0.21242
    22  H    0.19072
    23  H    0.20208
    24  H    0.23219
    25  H    0.19230
    26  H    0.49281
    27  H    0.23384
    28  H    0.18829
    29  H    0.48676

NSC_2343
26
     1  C   -0.27732
     2  C    0.17768
     3  C   -0.17616
     4  C   -0.25080
     5  C   -0.24764
     6  C   -0.17954
     7  N   -0.60368
     8  C   -0.19558
     9  C   -0.04179
    10  O   -0.55779
    11  C    0.77618
    12  O   -0.58190
    13  C   -0.65856
    14  H    0.20222
    15  H    0.19976
    16  H    0.19701
    17  H    0.19866
    18  H    0.19991
    19  H    0.37649
    20  H    0.19024
    21  H    0.19302
    22  H    0.19642
    23  H    0.18722
    24  H    0.22201
    25  H    0.22388
    26  H    0.23003

NSC_776
59
     1  C    0.01382
     2  C   -0.26532
     3  C    0.30839
     4  C   -0.26529
     5  C   -0.29167
     6  C    0.30831
     7  O   -0.69845
     8  O   -0.69842
     9  C   -0.38978
    10  C   -0.35779
    11  C   -0.36879
    12  C   -0.36696
    13  C   -0.36704
    14  C   -0.36712
    15  C   -0.36714
    16  C   -0.36710
    17  C   -0.36712
    18  C   -0.36710
    19  C   -0.36727
    20  C   -0.36783
    21  C   -0.37260
    22  C   -0.36209
    23  C   -0.56703
    24  H    0.21013
    25  H    0.21007
    26  H    0.22100
    27  H    0.45675
    28  H    0.45685
    29  H    0.19790
    30  H    0.19716
    31  H    0.19111
    32  H    0.18864
    33  H    0.18485
    34  H    0.18505
    35  H    0.18516
    36  H    0.18441
    37  H    0.18392
    38  H    0.18405
    39  H    0.18410
    40  H    0.18383
    41  H    0.18370
    42  H    0.18377
    43  H    0.18382
    44  H    0.18369
    45  H    0.18365
    46  H    0.18370
    47  H    0.18377
    48  H    0.18372
    49  H    0.18375
    50  H    0.18378
    51  H    0.18406
    52  H    0.18403
    53  H    0.18376
    54  H    0.18378
    55  H    0.18330
    56  H    0.18329
    57  H    0.18721
    58  H    0.18723
    59  H    0.19239

NSC_1788
23
     1  C   -0.26655
     2  C    0.18619
     3  C   -0.16583
     4  C   -0.28674
     5  C   -0.26230
     6  C    0.01429
     7  C   -0.58336
     8  N   -0.43734
     9  C   -0.34736
    10  C   -0.36686
    11  H    0.18896
    12  H    0.19783
    13  H    0.20237
    14  H    0.19555
    15  H    0.20651
    16  H    0.20221
    17  H    0.19944
    18  H    0.19372
    19  H    0.18082
    20  H    0.17909
    21  H    0.19824
    22  H    0.18669
    23  H    0.18441

NSC_802
30
     1  O   -0.52183
     2  C   -0.23377
     3  C   -0.18742
     4  C    0.29747
     5  C   -0.06715
     6  C   -0.21116
     7  C   -0.19201
     8  C   -0.25518
     9  C    0.05195
    10  C    0.75142
    11  O   -0.54893
    12  O   -0.69785
    13  C   -0.02213
    14  C   -0.20415
    15  C   -0.18896
    16  C   -0.20399
    17  C   -0.18444
    18  C   -0.21161
    19  H    0.21697
    20  H    0.20616
    21  H    0.20401
    22  H    0.20633
    23  H    0.23458
    24  H    0.23336
    25  H    0.49731
    26  H    0.20184
    27  H    0.20268
    28  H    0.20248
    29  H    0.20383
    30  H    0.22019

NSC_2251
39
     1  C   -0.56706
     2  C   -0.36146
     3  C   -0.37498
     4  C   -0.36832
     5  C   -0.46700
     6  C    0.55699
     7  O   -0.48970
     8  C   -0.57680
     9  C    0.55694
    10  O   -0.49128
    11  C   -0.29342
    12  C   -0.36388
    13  C   -0.57066
    14  C   -0.36477
    15  C   -0.56647
    16  H    0.19383
    17  H    0.18682
    18  H    0.18679
    19  H    0.18593
    20  H    0.18587
    21  H    0.18142
    22  H    0.18149
    23  H    0.20104
    24  H    0.20085
    25  H    0.20867
    26  H    0.20891
    27  H    0.23931
    28  H    0.23765
    29  H    0.19600
    30  H    0.19439
    31  H    0.20939
    32  H    0.18678
    33  H    0.18560
    34  H    0.20100
    35  H    0.19842
    36  H    0.20089
    37  H    0.17762
    38  H    0.18985
    39  H    0.20336

NSC_1383
32
     1  O   -0.58434
     2  O   -0.58611
     3  O   -0.58418
     4  O   -0.57505
     5  C    0.40180
     6  C    0.05046
     7  C    0.08520
     8  C    0.06985
     9  C    0.09416
    10  C    0.41347
    11  O   -0.71302
    12  C   -0.07247
    13  C   -0.06889
    14  C   -0.18977
    15  C   -0.19442
    16  C   -0.19911
    17  C   -0.19375
    18  C   -0.19541
    19  H    0.21847
    20  H    0.19333
    21  H    0.21805
    22  H    0.21830
    23  H    0.17444
    24  H    0.17754
    25  H    0.43760
    26  H    0.17246
    27  H    0.18999
    28  H    0.20863
    29  H    0.20273
    30  H    0.20117
    31  H    0.20143
    32  H    0.22745

NSC_1609
14
     1  C    0.14784
     2  C    0.22504
     3  C    0.48103
     4  N   -0.43535
     5  N   -0.19814
     6  N   -0.23334
     7  S   -0.00188
     8  H    0.15374
     9  C   -0.61167
    10  O   -0.67613
    11  H    0.21851
    12  H    0.22643
    13  H    0.23054
    14  H    0.47337

NSC_2601
22
     1  C   -0.57858
     2  C    0.00400
     3  N   -0.82165
     4  C   -0.39968
     5  C   -0.38153
     6  C   -0.35971
     7  C   -0.56714
     8  H    0.19481
     9  H    0.18419
    10  H    0.20747
    11  H    0.18429
    12  H    0.32404
    13  H    0.33298
    14  H    0.18197
    15  H    0.19252
    16  H    0.18929
    17  H    0.17208
    18  H    0.18468
    19  H    0.18596
    20  H    0.19432
    21  H    0.18829
    22  H    0.18741

NSC_791
23
     1  C   -0.56563
     2  C   -0.36056
     3  C   -0.39264
     4  C   -0.37012
     5  C   -0.38793
     6  C    0.78650
     7  O   -0.56764
     8  O   -0.68039
     9  C    0.78996
    10  O   -0.58041
    11  O   -0.67697
    12  H    0.19289
    13  H    0.18629
    14  H    0.19017
    15  H    0.18056
    16  H    0.18750
    17  H    0.22444
    18  H    0.17442
    19  H    0.21168
    20  H    0.21691
    21  H    0.25524
    22  H    0.49255
    23  H    0.49318

NSC_3009
52
     1  C   -0.20402
     2  C   -0.16803
     3  C    0.02322
     4  C    0.05369
     5  C   -0.20615
     6  C   -0.16832
     7  C   -0.20618
     8  C   -0.16832
     9  C    0.02325
    10  C   -0.20400
    11  C    0.05368
    12  C   -0.16802
    13  N    0.46987
    14  O   -0.36610
    15  O   -0.36598
    16  C   -0.40314
    17  C   -0.35735
    18  C   -0.20706
    19  C   -0.35733
    20  C   -0.40313
    21  C    0.76479
    22  O   -0.53489
    23  O   -0.55395
    24  C   -0.21696
    25  N    0.46987
    26  O   -0.36609
    27  O   -0.36598
    28  C    0.53896
    29  O   -0.47795
    30  C   -0.66450
    31  H    0.21308
    32  H    0.23962
    33  H    0.20962
    34  H    0.23961
    35  H    0.20965
    36  H    0.23962
    37  H    0.21307
    38  H    0.23962
    39  H    0.21430
    40  H    0.21110
    41  H    0.20364
    42  H    0.22118
    43  H    0.20361
    44  H    0.22121
    45  H    0.21112
    46  H    0.21430
    47  H    0.18764
    48  H    0.19212
    49  H    0.18763
    50  H    0.23566
    51  H    0.21436
    52  H    0.21434

NSC_672
16
     1  O   -0.47890
     2  O   -0.32592
     3  C    0.30251
     4  C   -0.58837
     5  C   -0.60798
     6  C   -0.60797
     7  H    0.45618
     8  H    0.21022
     9  H    0.20534
    10  H    0.20535
    11  H    0.22015
    12  H    0.19538
    13  H    0.19925
    14  H    0.22015
    15  H    0.19925
    16  H    0.19538

NSC_885
44
     1  C   -0.24814
     2  C   -0.09611
     3  C    0.17339
     4  C    0.11097
     5  C   -0.19350
     6  C   -0.21451
     7  C   -0.23150
     8  C   -0.11020
     9  C    0.17155
    10  C   -0.18814
    11  C    0.11609
    12  C   -0.21610
    13  N   -0.51532
    14  C   -0.36399
    15  C   -0.36405
    16  N   -0.77675
    17  C    0.50585
    18  O   -0.54460
    19  N   -0.51496
    20  C   -0.36376
    21  C   -0.36396
    22  N   -0.77711
    23  H    0.21572
    24  H    0.21828
    25  H    0.20374
    26  H    0.21879
    27  H    0.22383
    28  H    0.20337
    29  H    0.19080
    30  H    0.19939
    31  H    0.16178
    32  H    0.16046
    33  H    0.20132
    34  H    0.19101
    35  H    0.36659
    36  H    0.38946
    37  H    0.19064
    38  H    0.19885
    39  H    0.16155
    40  H    0.16029
    41  H    0.20174
    42  H    0.19084
    43  H    0.36642
    44  H    0.38998

NSC_462
20
     1  H    0.33281
     2  N   -0.66337
     3  C   -0.01223
     4  C   -0.39090
     5  C   -0.37356
     6  C   -0.38354
     7  C   -0.18475
     8  C   -0.57182
     9  H    0.15436
    10  H    0.19820
    11  H    0.19581
    12  H    0.19552
    13  H    0.18249
    14  H    0.19660
    15  H    0.19539
    16  H    0.14997
    17  H    0.19221
    18  H    0.18841
    19  H    0.19593
    20  H    0.20247

NSC_3047
32
     1  C   -0.12973
     2  C   -0.17393
     3  C   -0.15749
     4  C    0.55598
     5  C   -0.22502
     6  C   -0.08451
     7  C   -0.19376
     8  C   -0.17147
     9  C   -0.08727
    10  C   -0.39884
    11  C    0.24115
    12  C    0.16050
    13  C   -0.19221
    14  C   -0.17470
    15  C   -0.09813
    16  C    0.54850
    17  C   -0.16965
    18  C   -0.15723
    19  N   -0.45012
    20  O   -0.51379
    21  O   -0.50361
    22  H    0.21007
    23  H    0.20349
    24  H    0.22154
    25  H    0.21259
    26  H    0.20441
    27  H    0.21022
    28  H    0.25793
    29  H    0.20558
    30  H    0.21030
    31  H    0.21854
    32  H    0.22066

NSC_3095
16
     1  N   -0.63784
     2  N   -0.44473
     3  C    0.72871
     4  O   -0.58764
     5  N   -0.64382
     6  C    0.72870
     7  O   -0.58772
     8  N   -0.44470
     9  N   -0.63784
    10  H    0.35066
    11  H    0.32300
    12  H    0.38896
    13  H    0.40166
    14  H    0.38895
    15  H    0.35066
    16  H    0.32299

NSC_2140
22
     1  N   -0.47710
     2  C    0.65364
     3  O   -0.60667
     4  C    0.14714
     5  C   -0.18837
     6  C   -0.19286
     7  C   -0.19612
     8  C   -0.19295
     9  C   -0.18985
    10  C   -0.35354
    11  C   -0.66625
    12  H    0.20952
    13  H    0.20405
    14  H    0.20295
    15  H    0.20385
    16  H    0.20902
    17  H    0.20142
    18  H    0.18959
    19  H    0.18857
    20  H    0.20847
    21  H    0.21066
    22  H    0.23484

NSC_1008
43
     1  N   -0.42201
     2  C   -0.24664
     3  C   -0.17874
     4  C   -0.17467
     5  C   -0.25052
     6  C   -0.26852
     7  C    0.18354
     8  C    0.31664
     9  C    0.12937
    10  C   -0.03353
    11  C   -0.07911
    12  C   -0.19671
    13  C   -0.14562
    14  C    0.05900
    15  C   -0.23605
    16  C   -0.17102
    17  C   -0.19594
    18  C   -0.18714
    19  C   -0.01691
    20  C   -0.20021
    21  C   -0.20363
    22  C   -0.18996
    23  N   -0.60651
    24  C   -0.04625
    25  O   -0.68436
    26  H    0.19864
    27  H    0.19988
    28  H    0.19986
    29  H    0.19612
    30  H    0.19712
    31  H    0.18951
    32  H    0.20854
    33  H    0.18835
    34  H    0.20754
    35  H    0.20425
    36  H    0.20195
    37  H    0.20195
    38  H    0.19723
    39  H    0.20118
    40  H    0.20047
    41  H    0.37268
    42  H    0.21861
    43  H    0.46160

NSC_2345
14
     1  C   -0.24981
     2  C   -0.32798
     3  S    0.36212
     4  C    0.47532
     5  O   -0.52250
     6  C   -0.26443
     7  C   -0.18172
     8  C   -0.65327
     9  H    0.24439
    10  H    0.21726
    11  H    0.23468
    12  H    0.21934
    13  H    0.22726
    14  H    0.21934

NSC_44
20
     1  C   -0.17032
     2  C   -0.23286
     3  C   -0.10584
     4  C    0.29952
     5  C   -0.14808
     6  C   -0.29551
     7  O   -0.49540
     8  N   -0.17008
     9  C   -0.22508
    10  C    0.03655
    11  O   -0.54072
    12  H    0.20697
    13  H    0.21958
    14  H    0.22552
    15  H    0.21498
    16  H    0.17073
    17  H    0.17071
    18  H    0.19340
    19  H    0.18036
    20  H    0.46556

NSC_595
46
     1  C   -0.56704
     2  C   -0.36208
     3  C   -0.37270
     4  C   -0.36723
     5  C   -0.36936
     6  C   -0.36833
     7  C   -0.46906
     8  C    0.58062
     9  O   -0.54587
    10  C   -0.46904
    11  C   -0.36835
    12  C   -0.36936
    13  C   -0.36722
    14  C   -0.37270
    15  C   -0.36208
    16  C   -0.56705
    17  H    0.18710
    18  H    0.18709
    19  H    0.19282
    20  H    0.18392
    21  H    0.18392
    22  H    0.18349
    23  H    0.18349
    24  H    0.18617
    25  H    0.18616
    26  H    0.18180
    27  H    0.18180
    28  H    0.19885
    29  H    0.19885
    30  H    0.21149
    31  H    0.21150
    32  H    0.21148
    33  H    0.21147
    34  H    0.19885
    35  H    0.19885
    36  H    0.18180
    37  H    0.18180
    38  H    0.18616
    39  H    0.18617
    40  H    0.18349
    41  H    0.18349
    42  H    0.18392
    43  H    0.18392
    44  H    0.18709
    45  H    0.19283
    46  H    0.18710

NSC_3091
65
     1  N   -0.30835
     2  C    0.15879
     3  C    0.24097
     4  C   -0.21922
     5  C   -0.23722
     6  C   -0.11713
     7  C   -0.12348
     8  C   -0.11798
     9  C   -0.14312
    10  C   -0.13631
    11  C   -0.23579
    12  C    0.21409
    13  C   -0.16198
    14  C   -0.23093
    15  C   -0.16939
    16  C   -0.03846
    17  C   -0.20079
    18  C   -0.14352
    19  C    0.12004
    20  C   -0.20226
    21  C   -0.19028
    22  C   -0.58482
    23  C   -0.35834
    24  C   -0.35824
    25  N   -0.36282
    26  C   -0.35396
    27  C   -0.37505
    28  N   -0.32999
    29  C   -0.35599
    30  C   -0.37786
    31  H    0.21930
    32  H    0.22849
    33  H    0.23668
    34  H    0.21985
    35  H    0.19753
    36  H    0.22706
    37  H    0.22178
    38  H    0.21614
    39  H    0.23686
    40  H    0.22337
    41  H    0.22116
    42  H    0.23031
    43  H    0.22835
    44  H    0.22886
    45  H    0.20659
    46  H    0.20597
    47  H    0.25026
    48  H    0.23454
    49  H    0.22785
    50  H    0.22980
    51  H    0.23042
    52  H    0.22695
    53  H    0.23278
    54  H    0.19442
    55  H    0.21048
    56  H    0.20710
    57  H    0.22313
    58  H    0.19948
    59  H    0.20491
    60  H    0.19846
    61  H    0.21528
    62  H    0.21843
    63  H    0.21121
    64  H    0.20726
    65  H    0.22830

NSC_1843
19
     1  C    0.25823
     2  N   -0.17999
     3  N   -0.19337
     4  C    0.25678
     5  C   -0.60296
     6  O   -0.57260
     7  C   -0.48624
     8  O   -0.56439
     9  C   -0.64629
    10  H    0.22101
    11  H    0.21024
    12  H    0.22319
    13  H    0.47208
    14  H    0.22814
    15  H    0.23947
    16  H    0.46808
    17  H    0.23025
    18  H    0.21145
    19  H    0.22690

NSC_1331
32
     1  C   -0.25627
     2  C   -0.13390
     3  C    0.25596
     4  C   -0.17540
     5  C    0.28138
     6  C   -0.22762
     7  O   -0.49293
     8  C   -0.22440
     9  O   -0.68268
    10  C    0.76280
    11  O   -0.59748
    12  O   -0.55059
    13  C   -0.02866
    14  C   -0.38777
    15  C   -0.37009
    16  C   -0.56453
    17  H    0.24220
    18  H    0.22313
    19  H    0.21783
    20  H    0.17439
    21  H    0.17161
    22  H    0.19422
    23  H    0.45921
    24  H    0.18262
    25  H    0.18311
    26  H    0.19606
    27  H    0.19553
    28  H    0.18725
    29  H    0.18751
    30  H    0.19701
    31  H    0.19038
    32  H    0.19012

NSC_1006
29
     1  O   -0.61482
     2  H    0.42936
     3  N   -0.62061
     4  H    0.41854
     5  N   -0.63364
     6  O   -0.57320
     7  C    0.73818
     8  C    0.08529
     9  C    0.67145
    10  C   -0.40240
    11  C   -0.01041
    12  C   -0.57605
    13  C   -0.57002
    14  C   -0.61587
    15  C   -0.56536
    16  H    0.20140
    17  H    0.21960
    18  H    0.19808
    19  H    0.20202
    20  H    0.17881
    21  H    0.19905
    22  H    0.19378
    23  H    0.19534
    24  H    0.19808
    25  H    0.20756
    26  H    0.21757
    27  H    0.20753
    28  H    0.21799
    29  H    0.20274

NSC_3143
33
     1  C   -0.17345
     2  C   -0.23548
     3  C   -0.02835
     4  C   -0.20309
     5  C    0.28260
     6  C   -0.23386
     7  O   -0.69866
     8  C   -0.38564
     9  C   -0.09945
    10  C    0.76458
    11  O   -0.57052
    12  O   -0.71298
    13  N   -0.66796
    14  C   -0.17734
    15  C   -0.47541
    16  C    0.78215
    17  O   -0.58551
    18  O   -0.69206
    19  H    0.21030
    20  H    0.21079
    21  H    0.20266
    22  H    0.21146
    23  H    0.45415
    24  H    0.21215
    25  H    0.20718
    26  H    0.22988
    27  H    0.49989
    28  H    0.35451
    29  H    0.20119
    30  H    0.17136
    31  H    0.21925
    32  H    0.23506
    33  H    0.49057

NSC_868
36
     1  C   -0.19228
     2  C   -0.11922
     3  C   -0.23323
     4  C    0.29825
     5  C   -0.17267
     6  C   -0.23308
     7  C   -0.17409
     8  C   -0.23957
     9  C   -0.10034
    10  C   -0.15437
    11  C    0.29908
    12  C   -0.23491
    13  O   -0.69550
    14  C    0.09533
    15  N   -0.44204
    16  C   -0.19145
    17  C   -0.21862
    18  N   -0.42483
    19  C    0.10354
    20  O   -0.69539
    21  H    0.20587
    22  H    0.21472
    23  H    0.20733
    24  H    0.21537
    25  H    0.20351
    26  H    0.21422
    27  H    0.23126
    28  H    0.21471
    29  H    0.45783
    30  H    0.15074
    31  H    0.21349
    32  H    0.15001
    33  H    0.18583
    34  H    0.21334
    35  H    0.18841
    36  H    0.45874

NSC_2733
31
     1  C   -0.19747
     2  C   -0.14788
     3  C   -0.04622
     4  C   -0.17842
     5  C   -0.19462
     6  C   -0.23708
     7  C   -0.06757
     8  C   -0.20574
     9  C   -0.15457
    10  C   -0.17122
    11  S    0.24345
    12  C   -0.49927
    13  C   -0.37577
    14  C   -0.47209
    15  C    0.78378
    16  O   -0.58014
    17  O   -0.69231
    18  H    0.21003
    19  H    0.20338
    20  H    0.20231
    21  H    0.20457
    22  H    0.20171
    23  H    0.20341
    24  H    0.20154
    25  H    0.20009
    26  H    0.20008
    27  H    0.21471
    28  H    0.21472
    29  H    0.22247
    30  H    0.22247
    31  H    0.49166

NSC_1223
38
     1  O   -0.59166
     2  O   -0.59461
     3  O   -0.59176
     4  C    0.59898
     5  C    0.09545
     6  C    0.10536
     7  C    0.04198
     8  C    0.39757
     9  C    0.59754
    10  C   -0.59785
    11  C   -0.60794
    12  C   -0.05215
    13  C    0.07983
    14  O   -0.70185
    15  C   -0.59764
    16  C   -0.60861
    17  O   -0.60316
    18  O   -0.60552
    19  H    0.18300
    20  H    0.17978
    21  H    0.18834
    22  H    0.18529
    23  H    0.20710
    24  H    0.20460
    25  H    0.20438
    26  H    0.20390
    27  H    0.20540
    28  H    0.20421
    29  H    0.19755
    30  H    0.16516
    31  H    0.20808
    32  H    0.44888
    33  H    0.20860
    34  H    0.21851
    35  H    0.20607
    36  H    0.21035
    37  H    0.20890
    38  H    0.19793

NSC_1393
15
     1  N   -0.53464
     2  N   -0.51963
     3  H    0.41150
     4  N   -0.35450
     5  N   -0.24364
     6  C    0.36200
     7  C   -0.22962
     8  C   -0.01150
     9  C    0.42838
    10  C    0.27055
    11  N   -0.74190
    12  H    0.20735
    13  H    0.19047
    14  H    0.39131
    15  H    0.37386

NSC_502
24
     1  O   -0.42244
     2  C   -0.24887
     3  C   -0.18541
     4  C    0.15754
     5  C   -0.23289
     6  C   -0.23433
     7  C   -0.18080
     8  C    0.25446
     9  C   -0.27946
    10  C   -0.29769
    11  C    0.11015
    12  C   -0.01809
    13  N   -0.23841
    14  N   -0.38600
    15  H    0.19682
    16  H    0.20148
    17  H    0.19933
    18  H    0.23523
    19  H    0.20219
    20  H    0.21862
    21  H    0.21899
    22  H    0.20527
    23  H    0.16931
    24  H    0.35499

NSC_1273
36
     1  C   -0.38249
     2  C   -0.16438
     3  C   -0.40336
     4  C   -0.36226
     5  C   -0.36836
     6  C   -0.36714
     7  C   -0.36639
     8  C   -0.37108
     9  C   -0.36540
    10  C   -0.46397
    11  C    0.78192
    12  O   -0.59360
    13  O   -0.53722
    14  C   -0.21835
    15  H    0.18357
    16  H    0.17774
    17  H    0.18703
    18  H    0.19645
    19  H    0.19031
    20  H    0.18962
    21  H    0.18480
    22  H    0.18484
    23  H    0.18545
    24  H    0.18474
    25  H    0.18420
    26  H    0.18629
    27  H    0.18640
    28  H    0.18331
    29  H    0.18315
    30  H    0.20045
    31  H    0.20049
    32  H    0.21786
    33  H    0.21781
    34  H    0.18944
    35  H    0.18405
    36  H    0.18406

NSC_2832
26
     1  C   -0.14302
     2  C   -0.13626
     3  C   -0.23916
     4  C    0.31190
     5  C   -0.15031
     6  C   -0.23995
     7  C   -0.16925
     8  C   -0.20471
     9  C   -0.14666
    10  C    0.30189
    11  C   -0.18579
    12  C   -0.23276
    13  O   -0.69972
    14  C    0.51736
    15  O   -0.52954
    16  O   -0.69414
    17  H    0.22663
    18  H    0.21564
    19  H    0.21705
    20  H    0.21538
    21  H    0.21336
    22  H    0.20694
    23  H    0.20523
    24  H    0.21547
    25  H    0.46448
    26  H    0.45993

NSC_1264
26
     1  C   -0.22090
     2  C    0.28585
     3  C   -0.19126
     4  C   -0.28862
     5  C   -0.05822
     6  C   -0.18890
     7  C   -0.38765
     8  C   -0.57239
     9  C    0.12572
    10  O   -0.72416
    11  O   -0.49967
    12  C   -0.22453
    13  H    0.21733
    14  H    0.20327
    15  H    0.21369
    16  H    0.18328
    17  H    0.18408
    18  H    0.19826
    19  H    0.18921
    20  H    0.19339
    21  H    0.20500
    22  H    0.19219
    23  H    0.43405
    24  H    0.16865
    25  H    0.19250
    26  H    0.16982

NSC_2300
20
     1  C   -0.34655
     2  C   -0.18742
     3  C   -0.05835
     4  O   -0.53814
     5  C    0.99105
     6  O   -0.64109
     7  O   -0.53487
     8  C   -0.04384
     9  C   -0.04188
    10  O   -0.71018
    11  H    0.19223
    12  H    0.18168
    13  H    0.19996
    14  H    0.19418
    15  H    0.18726
    16  H    0.19465
    17  H    0.18943
    18  H    0.16593
    19  H    0.16535
    20  H    0.44059

NSC_899
31
     1  C   -0.37577
     2  C   -0.56997
     3  C   -0.10828
     4  C   -0.57936
     5  C   -0.58617
     6  C    0.57870
     7  O   -0.54856
     8  C   -0.10066
     9  C   -0.57890
    10  C   -0.58305
    11  C   -0.57070
    12  H    0.19899
    13  H    0.21240
    14  H    0.18282
    15  H    0.18720
    16  H    0.20337
    17  H    0.20295
    18  H    0.20718
    19  H    0.20418
    20  H    0.19303
    21  H    0.20624
    22  H    0.20474
    23  H    0.20711
    24  H    0.20322
    25  H    0.18895
    26  H    0.20029
    27  H    0.20217
    28  H    0.21118
    29  H    0.21160
    30  H    0.20375
    31  H    0.19131

NSC_1555
27
     1  N   -0.42517
     2  C   -0.19939
     3  C    0.08083
     4  C   -0.20329
     5  C   -0.19149
     6  C    0.30992
     7  C   -0.23416
     8  C   -0.17342
     9  C   -0.21349
    10  C   -0.12307
    11  C    0.32583
    12  C   -0.17963
    13  C   -0.23402
    14  O   -0.66934
    15  C    0.11139
    16  O   -0.68764
    17  H    0.19163
    18  H    0.20099
    19  H    0.20311
    20  H    0.21391
    21  H    0.20296
    22  H    0.20392
    23  H    0.20360
    24  H    0.21505
    25  H    0.46436
    26  H    0.14480
    27  H    0.46181

NSC_2822
45
     1  O   -0.54459
     2  C   -0.28466
     3  C    0.50713
     4  C    0.27529
     5  C    0.05777
     6  C   -0.05221
     7  C   -0.21275
     8  C   -0.18671
     9  C   -0.20169
    10  C   -0.21755
    11  C   -0.07454
    12  C   -0.07704
    13  C   -0.18663
    14  C   -0.18715
    15  C   -0.20257
    16  C   -0.18766
    17  C   -0.18755
    18  C   -0.19172
    19  C   -0.39781
    20  C   -0.55607
    21  C   -0.37152
    22  C   -0.57429
    23  O   -0.73146
    24  H    0.24885
    25  H    0.22085
    26  H    0.20309
    27  H    0.20268
    28  H    0.21006
    29  H    0.20293
    30  H    0.21151
    31  H    0.20700
    32  H    0.20719
    33  H    0.20704
    34  H    0.20549
    35  H    0.21609
    36  H    0.20300
    37  H    0.20036
    38  H    0.19562
    39  H    0.19235
    40  H    0.20524
    41  H    0.19747
    42  H    0.22111
    43  H    0.18676
    44  H    0.19052
    45  H    0.45081

NSC_3106
34
     1  C   -0.18245
     2  C   -0.11489
     3  C   -0.19768
     4  C   -0.18403
     5  C   -0.15811
     6  C   -0.19517
     7  C   -0.23827
     8  C    0.14742
     9  C    0.16890
    10  C   -0.05788
    11  C   -0.05486
    12  C   -0.19830
    13  N   -0.78235
    14  C   -0.58673
    15  C   -0.59351
    16  N   -0.58102
    17  C    0.62901
    18  O   -0.61195
    19  H    0.18472
    20  H    0.20476
    21  H    0.20440
    22  H    0.23073
    23  H    0.20629
    24  H    0.23619
    25  H    0.19690
    26  H    0.37390
    27  H    0.36867
    28  H    0.20440
    29  H    0.18402
    30  H    0.20779
    31  H    0.19850
    32  H    0.21052
    33  H    0.19235
    34  H    0.38773

NSC_538
32
     1  C   -0.19293
     2  C   -0.19533
     3  C   -0.04073
     4  C   -0.20073
     5  C   -0.17381
     6  C   -0.06741
     7  C   -0.17654
     8  C   -0.21504
     9  C    0.30114
    10  C   -0.18153
    11  C   -0.19241
    12  C   -0.29809
    13  O   -0.50306
    14  C    0.02685
    15  C   -0.60512
    16  C    0.76524
    17  O   -0.54577
    18  O   -0.70077
    19  H    0.20536
    20  H    0.20079
    21  H    0.19994
    22  H    0.20701
    23  H    0.21227
    24  H    0.20291
    25  H    0.20313
    26  H    0.20129
    27  H    0.20604
    28  H    0.20796
    29  H    0.21832
    30  H    0.21719
    31  H    0.21695
    32  H    0.49691

NSC_2418
47
     1  C   -0.03761
     2  C   -0.37777
     3  C   -0.57395
     4  O   -0.54579
     5  C    0.80368
     6  O   -0.60028
     7  C   -0.47913
     8  C   -0.28283
     9  C   -0.46243
    10  C    0.79311
    11  O   -0.60189
    12  O   -0.54369
    13  C   -0.03846
    14  C   -0.37808
    15  C   -0.57395
    16  C    0.80224
    17  O   -0.60819
    18  O   -0.54516
    19  C   -0.03665
    20  C   -0.37748
    21  C   -0.57388
    22  H    0.18307
    23  H    0.18141
    24  H    0.19615
    25  H    0.19531
    26  H    0.19082
    27  H    0.19118
    28  H    0.20315
    29  H    0.25392
    30  H    0.23653
    31  H    0.25160
    32  H    0.22910
    33  H    0.23699
    34  H    0.18361
    35  H    0.18260
    36  H    0.19647
    37  H    0.19653
    38  H    0.19170
    39  H    0.19159
    40  H    0.20499
    41  H    0.17845
    42  H    0.18685
    43  H    0.19855
    44  H    0.19295
    45  H    0.18988
    46  H    0.19182
    47  H    0.20295

NSC_2035
54
     1  O   -0.52380
     2  O   -0.54078
     3  C    0.47410
     4  C   -0.06283
     5  C   -0.08723
     6  C   -0.15504
     7  C   -0.17176
     8  C    0.27598
     9  C   -0.10655
    10  C   -0.18172
    11  C    0.46009
    12  C   -0.15185
    13  C   -0.37395
    14  C   -0.37061
    15  C   -0.21318
    16  C   -0.37773
    17  C   -0.19035
    18  C   -0.37079
    19  C   -0.21129
    20  C   -0.38026
    21  C   -0.37552
    22  C   -0.38072
    23  O   -0.64697
    24  C   -0.40900
    25  C   -0.36415
    26  C   -0.39023
    27  H    0.23091
    28  H    0.20913
    29  H    0.20975
    30  H    0.22864
    31  H    0.19516
    32  H    0.18581
    33  H    0.19375
    34  H    0.18334
    35  H    0.19330
    36  H    0.19448
    37  H    0.19022
    38  H    0.19827
    39  H    0.18344
    40  H    0.19357
    41  H    0.19063
    42  H    0.19522
    43  H    0.19231
    44  H    0.19456
    45  H    0.18541
    46  H    0.19769
    47  H    0.18786
    48  H    0.47773
    49  H    0.22121
    50  H    0.21741
    51  H    0.19226
    52  H    0.19683
    53  H    0.18901
    54  H    0.19827

NSC_1974
23
     1  O   -0.54795
     2  C    0.08531
     3  C    0.08881
     4  C    0.09855
     5  C    0.07936
     6  C   -0.06678
     7  O   -0.71748
     8  C   -0.03301
     9  O   -0.71568
    10  O   -0.73288
    11  O   -0.70279
    12  H    0.17445
    13  H    0.17790
    14  H    0.17346
    15  H    0.16067
    16  H    0.16032
    17  H    0.18700
    18  H    0.46134
    19  H    0.15622
    20  H    0.19003
    21  H    0.43885
    22  H    0.44788
    23  H    0.43642

NSC_165
23
     1  C   -0.02236
     2  C    0.10189
     3  C    0.10373
     4  C    0.07241
     5  C    0.39274
     6  O   -0.57672
     7  C    0.75680
     8  O   -0.54284
     9  O   -0.71120
    10  O   -0.71851
    11  O   -0.71075
    12  O   -0.72904
    13  O   -0.71430
    14  H    0.25054
    15  H    0.17780
    16  H    0.19098
    17  H    0.18625
    18  H    0.16933
    19  H    0.50215
    20  H    0.46182
    21  H    0.46107
    22  H    0.44868
    23  H    0.44952

NSC_2615
37
     1  C   -0.17413
     2  C   -0.14660
     3  C    0.35019
     4  C   -0.23487
     5  C   -0.06778
     6  C    0.03436
     7  C   -0.02120
     8  C   -0.18687
     9  C   -0.17280
    10  C   -0.38862
    11  C   -0.00605
    12  C   -0.13034
    13  C   -0.38250
    14  C   -0.15186
    15  C    0.53158
    16  O   -0.54003
    17  C   -0.66583
    18  C    0.52038
    19  O   -0.51797
    20  C   -0.66482
    21  O   -0.66998
    22  H    0.20796
    23  H    0.21738
    24  H    0.20052
    25  H    0.20722
    26  H    0.21107
    27  H    0.20944
    28  H    0.21019
    29  H    0.20941
    30  H    0.22787
    31  H    0.21676
    32  H    0.21667
    33  H    0.22868
    34  H    0.21647
    35  H    0.22993
    36  H    0.21265
    37  H    0.46353

NSC_1534
15
     1  C    0.23532
     2  C    0.14199
     3  C   -0.21877
     4  C   -0.25220
     5  C   -0.23987
     6  C   -0.19019
     7  O   -0.70603
     8  N   -0.77848
     9  H    0.21027
    10  H    0.19822
    11  H    0.20002
    12  H    0.20026
    13  H    0.45124
    14  H    0.36991
    15  H    0.37829

NSC_811
32
     1  N   -0.50906
     2  N   -0.65346
     3  H    0.33671
     4  C   -0.18540
     5  C   -0.37591
     6  C   -0.37925
     7  C   -0.24819
     8  C   -0.18439
     9  C   -0.01606
    10  C   -0.39645
    11  C   -0.38129
    12  C   -0.18593
    13  C   -0.36556
    14  H    0.15026
    15  H    0.19249
    16  H    0.19562
    17  H    0.19698
    18  H    0.18493
    19  H    0.19739
    20  H    0.22055
    21  H    0.18777
    22  H    0.15968
    23  H    0.18618
    24  H    0.20767
    25  H    0.18733
    26  H    0.19424
    27  H    0.20065
    28  H    0.16090
    29  H    0.19446
    30  H    0.19284
    31  H    0.14416
    32  H    0.19012

NSC_3046
30
     1  C    0.02137
     2  C   -0.06554
     3  C   -0.20944
     4  C   -0.18351
     5  C   -0.19577
     6  C   -0.18736
     7  C   -0.04934
     8  C   -0.19927
     9  C   -0.18355
    10  C   -0.17172
    11  C   -0.39862
    12  C   -0.35945
    13  C   -0.47277
    14  C    0.78359
    15  O   -0.58290
    16  O   -0.69372
    17  H    0.19927
    18  H    0.19902
    19  H    0.20100
    20  H    0.20123
    21  H    0.20164
    22  H    0.20171
    23  H    0.20231
    24  H    0.19506
    25  H    0.20082
    26  H    0.20782
    27  H    0.20860
    28  H    0.21957
    29  H    0.22051
    30  H    0.48939

NSC_2077
26
     1  N   -0.27438
     2  C   -0.23798
     3  C   -0.18398
     4  C    0.14880
     5  C   -0.22338
     6  C   -0.22764
     7  C   -0.18086
     8  C   -0.17628
     9  C   -0.20038
    10  C    0.09292
    11  C   -0.19560
    12  C   -0.19303
    13  C   -0.19536
    14  N   -0.05354
    15  N   -0.35703
    16  H    0.20250
    17  H    0.20463
    18  H    0.20189
    19  H    0.22825
    20  H    0.20389
    21  H    0.21519
    22  H    0.20499
    23  H    0.22199
    24  H    0.20215
    25  H    0.20271
    26  H    0.36950

NSC_637
17
     1  O   -0.52759
     2  C    0.08124
     3  C   -0.06869
     4  C   -0.20297
     5  C   -0.19238
     6  C   -0.20481
     7  C   -0.19992
     8  C   -0.06856
     9  C   -0.18954
    10  H    0.19131
    11  H    0.20184
    12  H    0.20252
    13  H    0.20200
    14  H    0.22055
    15  H    0.17874
    16  H    0.17330
    17  H    0.20297

NSC_1877
19
     1  C   -0.19662
     2  C   -0.18929
     3  C   -0.00285
     4  C   -0.19668
     5  C   -0.20545
     6  C   -0.18926
     7  C   -0.48662
     8  C    0.64654
     9  O   -0.59907
    10  N   -0.77233
    11  H    0.19776
    12  H    0.20042
    13  H    0.19779
    14  H    0.20026
    15  H    0.20041
    16  H    0.21872
    17  H    0.21870
    18  H    0.36863
    19  H    0.38893

NSC_2260
53
     1  C   -0.03130
     2  C   -0.58275
     3  O   -0.55132
     4  C    0.80635
     5  O   -0.58838
     6  C   -0.20802
     7  C   -0.36357
     8  C   -0.57716
     9  C    0.80044
    10  O   -0.57620
    11  O   -0.55753
    12  C   -0.03217
    13  C   -0.58314
    14  C   -0.19470
    15  C   -0.58414
    16  C   -0.40255
    17  C   -0.37073
    18  C   -0.36374
    19  C   -0.37187
    20  C   -0.36174
    21  C   -0.56696
    22  H    0.18318
    23  H    0.18267
    24  H    0.20244
    25  H    0.20275
    26  H    0.20462
    27  H    0.21945
    28  H    0.21419
    29  H    0.20481
    30  H    0.19279
    31  H    0.19262
    32  H    0.18273
    33  H    0.18502
    34  H    0.20528
    35  H    0.20278
    36  H    0.20312
    37  H    0.22009
    38  H    0.19378
    39  H    0.20838
    40  H    0.19688
    41  H    0.21176
    42  H    0.22550
    43  H    0.18281
    44  H    0.17797
    45  H    0.18011
    46  H    0.18673
    47  H    0.18487
    48  H    0.18234
    49  H    0.18238
    50  H    0.18357
    51  H    0.18736
    52  H    0.18668
    53  H    0.19151

NSC_2283
22
     1  C   -0.47300
     2  C   -0.57604
     3  S    0.14285
     4  C   -0.49007
     5  C   -0.49009
     6  S    0.14285
     7  C   -0.47300
     8  C   -0.57605
     9  H    0.19332
    10  H    0.19331
    11  H    0.20106
    12  H    0.20346
    13  H    0.20106
    14  H    0.20203
    15  H    0.20202
    16  H    0.20203
    17  H    0.20203
    18  H    0.19332
    19  H    0.19331
    20  H    0.20346
    21  H    0.20106
    22  H    0.20106

NSC_382
50
     1  C    0.03561
     2  C   -0.11052
     3  C   -0.22982
     4  C    0.02972
     5  C    0.01619
     6  C   -0.23160
     7  C   -0.58481
     8  C   -0.59634
     9  C   -0.59319
    10  C    0.43185
    11  N   -0.72822
    12  N   -0.47022
    13  C   -0.17582
    14  C   -0.38538
    15  C   -0.36923
    16  C   -0.56531
    17  C   -0.17855
    18  C   -0.37864
    19  C   -0.36922
    20  C   -0.56503
    21  H    0.19909
    22  H    0.19889
    23  H    0.20641
    24  H    0.20251
    25  H    0.20294
    26  H    0.19682
    27  H    0.20463
    28  H    0.22971
    29  H    0.21948
    30  H    0.20021
    31  H    0.20790
    32  H    0.31741
    33  H    0.19419
    34  H    0.18888
    35  H    0.19804
    36  H    0.18905
    37  H    0.18397
    38  H    0.18568
    39  H    0.19135
    40  H    0.18839
    41  H    0.19545
    42  H    0.18527
    43  H    0.21106
    44  H    0.19191
    45  H    0.18549
    46  H    0.18286
    47  H    0.18872
    48  H    0.18990
    49  H    0.18777
    50  H    0.19458

NSC_1344
88
     1  C   -0.56703
     2  C   -0.36207
     3  C   -0.37261
     4  C   -0.36782
     5  C   -0.36726
     6  C   -0.36710
     7  C   -0.36710
     8  C   -0.36712
     9  C   -0.36716
    10  C   -0.36701
    11  C   -0.36640
    12  C   -0.37140
    13  C   -0.39448
    14  C   -0.48403
    15  S    0.05897
    16  S    0.05899
    17  C   -0.48405
    18  C   -0.39445
    19  C   -0.37142
    20  C   -0.36639
    21  C   -0.36700
    22  C   -0.36719
    23  C   -0.36711
    24  C   -0.36710
    25  C   -0.36709
    26  C   -0.36726
    27  C   -0.36784
    28  C   -0.37261
    29  C   -0.36207
    30  C   -0.56702
    31  H    0.18727
    32  H    0.19236
    33  H    0.18725
    34  H    0.18324
    35  H    0.18326
    36  H    0.18385
    37  H    0.18382
    38  H    0.18397
    39  H    0.18400
    40  H    0.18389
    41  H    0.18387
    42  H    0.18363
    43  H    0.18368
    44  H    0.18394
    45  H    0.18391
    46  H    0.18361
    47  H    0.18367
    48  H    0.18437
    49  H    0.18440
    50  H    0.18381
    51  H    0.18386
    52  H    0.18646
    53  H    0.18698
    54  H    0.18495
    55  H    0.18330
    56  H    0.19505
    57  H    0.20709
    58  H    0.19348
    59  H    0.21662
    60  H    0.21662
    61  H    0.19347
    62  H    0.20709
    63  H    0.19505
    64  H    0.18331
    65  H    0.18496
    66  H    0.18699
    67  H    0.18645
    68  H    0.18387
    69  H    0.18381
    70  H    0.18440
    71  H    0.18437
    72  H    0.18367
    73  H    0.18361
    74  H    0.18390
    75  H    0.18394
    76  H    0.18368
    77  H    0.18363
    78  H    0.18387
    79  H    0.18389
    80  H    0.18401
    81  H    0.18397
    82  H    0.18382
    83  H    0.18384
    84  H    0.18327
    85  H    0.18323
    86  H    0.18727
    87  H    0.19236
    88  H    0.18725

NSC_239
22
     1  N   -0.47301
     2  C   -0.18751
     3  C   -0.38006
     4  C   -0.37994
     5  C   -0.38181
     6  C   -0.17926
     7  C    0.65166
     8  O   -0.62778
     9  C   -0.66404
    10  H    0.17831
    11  H    0.23830
    12  H    0.20020
    13  H    0.19335
    14  H    0.18456
    15  H    0.19960
    16  H    0.19888
    17  H    0.19127
    18  H    0.20493
    19  H    0.17972
    20  H    0.23328
    21  H    0.21108
    22  H    0.20826

NSC_606
31
     1  C    0.00181
     2  C   -0.11947
     3  C   -0.31354
     4  H    0.21834
     5  O   -0.59351
     6  C    0.79629
     7  O   -0.61267
     8  C    0.65420
     9  C   -0.37302
    10  C   -0.37187
    11  C   -0.58779
    12  C   -0.57127
    13  C   -0.59757
    14  O   -0.69413
    15  N   -0.78025
    16  H    0.21529
    17  H    0.18156
    18  H    0.20577
    19  H    0.22227
    20  H    0.20794
    21  H    0.19634
    22  H    0.20972
    23  H    0.21357
    24  H    0.19515
    25  H    0.21375
    26  H    0.20332
    27  H    0.21041
    28  H    0.21597
    29  H    0.49092
    30  H    0.36935
    31  H    0.39312

NSC_2127
15
     1  C   -0.14572
     2  C   -0.23729
     3  C   -0.15255
     4  C    0.31484
     5  C   -0.16037
     6  C   -0.24205
     7  O   -0.51204
     8  C    0.37002
     9  H    0.12672
    10  O   -0.69215
    11  H    0.22885
    12  H    0.21787
    13  H    0.20627
    14  H    0.21675
    15  H    0.46086

NSC_2754
38
     1  C   -0.21939
     2  C    0.27333
     3  C   -0.21945
     4  C   -0.27962
     5  C    0.27334
     6  C   -0.27959
     7  O   -0.51855
     8  C   -0.04419
     9  C   -0.38230
    10  C   -0.36941
    11  C   -0.56416
    12  O   -0.51857
    13  C   -0.04417
    14  C   -0.38230
    15  C   -0.36942
    16  C   -0.56415
    17  H    0.21737
    18  H    0.21737
    19  H    0.21411
    20  H    0.21411
    21  H    0.16759
    22  H    0.16757
    23  H    0.19623
    24  H    0.19622
    25  H    0.18482
    26  H    0.18481
    27  H    0.19032
    28  H    0.19495
    29  H    0.19033
    30  H    0.16758
    31  H    0.16755
    32  H    0.19622
    33  H    0.19622
    34  H    0.18482
    35  H    0.18482
    36  H    0.19032
    37  H    0.19032
    38  H    0.19495

NSC_1658
42
     1  N   -0.55515
     2  N   -0.54883
     3  N   -0.21098
     4  N   -0.25454
     5  C    0.05565
     6  C   -0.17291
     7  C   -0.17469
     8  C   -0.19254
     9  C   -0.19878
    10  C    0.17409
    11  C    0.45633
    12  C    0.38482
    13  C   -0.21691
    14  C    0.44671
    15  C    0.00637
    16  C   -0.59712
    17  N   -0.57243
    18  C   -0.16945
    19  C   -0.38764
    20  C   -0.36388
    21  C   -0.56625
    22  N    0.46946
    23  O   -0.36847
    24  O   -0.36855
    25  H    0.24181
    26  H    0.24081
    27  H    0.23575
    28  H    0.24645
    29  H    0.21046
    30  H    0.21795
    31  H    0.21625
    32  H    0.21596
    33  H    0.37857
    34  H    0.19517
    35  H    0.19507
    36  H    0.18820
    37  H    0.18819
    38  H    0.18921
    39  H    0.18917
    40  H    0.19823
    41  H    0.18922
    42  H    0.18922

NSC_2318
36
     1  C   -0.37440
     2  C   -0.16591
     3  C   -0.41378
     4  C   -0.36346
     5  C   -0.19826
     6  C   -0.55759
     7  C    0.77451
     8  O   -0.53733
     9  O   -0.56609
    10  C   -0.02953
    11  C   -0.58296
    12  C    0.77476
    13  O   -0.53756
    14  O   -0.56523
    15  C   -0.02944
    16  C   -0.58307
    17  H    0.17940
    18  H    0.18521
    19  H    0.18881
    20  H    0.20579
    21  H    0.19973
    22  H    0.21403
    23  H    0.20955
    24  H    0.20291
    25  H    0.21291
    26  H    0.21248
    27  H    0.18300
    28  H    0.18371
    29  H    0.20477
    30  H    0.20074
    31  H    0.20005
    32  H    0.18359
    33  H    0.18255
    34  H    0.20451
    35  H    0.20086
    36  H    0.20077

NSC_1681
38
     1  C    0.04866
     2  C    0.38392
     3  C    0.07669
     4  C    0.08506
     5  C    0.11250
     6  O   -0.56514
     7  O   -0.57754
     8  O   -0.59673
     9  O   -0.56714
    10  C   -0.05394
    11  C   -0.18817
    12  C   -0.19746
    13  C   -0.19976
    14  C   -0.19453
    15  C   -0.18611
    16  C    0.39435
    17  C   -0.04621
    18  O   -0.70237
    19  O   -0.72175
    20  C   -0.22891
    21  H    0.22312
    22  H    0.16903
    23  H    0.20014
    24  H    0.17566
    25  H    0.18910
    26  H    0.20640
    27  H    0.20092
    28  H    0.19968
    29  H    0.20086
    30  H    0.23124
    31  H    0.15508
    32  H    0.19544
    33  H    0.16427
    34  H    0.44235
    35  H    0.44558
    36  H    0.15888
    37  H    0.17506
    38  H    0.19175

NSC_344
35
     1  C    0.00775
     2  C   -0.22541
     3  C   -0.04507
     4  C    0.00739
     5  C    0.00503
     6  C   -0.22475
     7  C   -0.58369
     8  C   -0.59403
     9  C   -0.40578
    10  C   -0.18680
    11  N   -0.47803
    12  C   -0.38230
    13  C   -0.37376
    14  C   -0.58771
    15  H    0.19584
    16  H    0.19616
    17  H    0.20619
    18  H    0.20091
    19  H    0.20080
    20  H    0.20834
    21  H    0.20611
    22  H    0.19979
    23  H    0.21034
    24  H    0.20032
    25  H    0.15719
    26  H    0.19674
    27  H    0.19590
    28  H    0.19132
    29  H    0.15253
    30  H    0.19176
    31  H    0.19236
    32  H    0.15285
    33  H    0.20698
    34  H    0.20476
    35  H    0.19996

NSC_365
30
     1  C   -0.18277
     2  C   -0.57112
     3  C   -0.59134
     4  C   -0.48261
     5  C    0.56593
     6  O   -0.49889
     7  C   -0.57203
     8  C    0.55592
     9  O   -0.48778
    10  C   -0.47272
    11  C   -0.36175
    12  C   -0.56855
    13  H    0.20257
    14  H    0.19851
    15  H    0.18920
    16  H    0.18662
    17  H    0.17623
    18  H    0.23348
    19  H    0.19364
    20  H    0.21194
    21  H    0.21567
    22  H    0.23636
    23  H    0.23654
    24  H    0.20916
    25  H    0.20911
    26  H    0.20018
    27  H    0.20016
    28  H    0.19811
    29  H    0.18514
    30  H    0.18512

NSC_1174
31
     1  C    0.77929
     2  O   -0.69321
     3  O   -0.57238
     4  C   -0.30071
     5  N   -0.49317
     6  C   -0.30358
     7  C    0.78481
     8  O   -0.56421
     9  O   -0.70116
    10  C    0.17108
    11  C   -0.41168
    12  C   -0.56817
    13  C   -0.58999
    14  C   -0.60648
    15  H    0.49330
    16  H    0.19874
    17  H    0.23404
    18  H    0.23739
    19  H    0.19444
    20  H    0.49038
    21  H    0.18933
    22  H    0.19178
    23  H    0.19285
    24  H    0.19514
    25  H    0.19941
    26  H    0.20439
    27  H    0.18735
    28  H    0.22262
    29  H    0.24248
    30  H    0.19083
    31  H    0.20508

NSC_1362
50
     1  O   -0.50827
     2  C    0.08108
     3  C    0.20733
     4  C    0.08770
     5  C    0.07654
     6  C    0.08040
     7  C    0.08000
     8  C   -0.05357
     9  O   -0.53697
    10  C    0.77731
    11  O   -0.58668
    12  C   -0.65543
    13  O   -0.55288
    14  C    0.77709
    15  O   -0.56690
    16  C   -0.65482
    17  O   -0.54137
    18  C    0.77603
    19  O   -0.58461
    20  C   -0.65583
    21  O   -0.55237
    22  C    0.77653
    23  O   -0.56546
    24  C   -0.65539
    25  O   -0.55108
    26  C    0.77787
    27  O   -0.56847
    28  C   -0.65551
    29  H    0.23238
    30  H    0.23633
    31  H    0.22384
    32  H    0.23410
    33  H    0.23515
    34  H    0.18566
    35  H    0.18628
    36  H    0.23766
    37  H    0.22528
    38  H    0.22537
    39  H    0.22875
    40  H    0.22468
    41  H    0.22345
    42  H    0.23659
    43  H    0.22552
    44  H    0.22529
    45  H    0.23114
    46  H    0.22311
    47  H    0.22591
    48  H    0.23105
    49  H    0.22642
    50  H    0.22375

NSC_2471
34
     1  C   -0.22601
     2  C   -0.19653
     3  C    0.14623
     4  C   -0.19911
     5  C   -0.21098
     6  C   -0.19234
     7  N   -0.59863
     8  C    0.88491
     9  O   -0.65540
    10  O   -0.56203
    11  C    0.13538
    12  C   -0.59492
    13  C   -0.21726
    14  N   -0.47187
    15  C   -0.38111
    16  C   -0.37343
    17  H    0.20110
    18  H    0.20238
    19  H    0.23884
    20  H    0.20020
    21  H    0.20317
    22  H    0.39779
    23  H    0.20338
    24  H    0.19663
    25  H    0.20168
    26  H    0.21665
    27  H    0.16854
    28  H    0.20223
    29  H    0.19671
    30  H    0.19281
    31  H    0.15173
    32  H    0.19412
    33  H    0.19293
    34  H    0.15225

NSC_623
25
     1  C   -0.15984
     2  C   -0.20095
     3  C   -0.12632
     4  C   -0.17427
     5  C   -0.15266
     6  C   -0.20077
     7  C   -0.16961
     8  C   -0.14692
     9  C   -0.20517
    10  C    0.30296
    11  C   -0.18570
    12  C   -0.23261
    13  O   -0.69849
    14  C    0.51956
    15  O   -0.52628
    16  H    0.21487
    17  H    0.20477
    18  H    0.20320
    19  H    0.22436
    20  H    0.20499
    21  H    0.21299
    22  H    0.20668
    23  H    0.20509
    24  H    0.21570
    25  H    0.46443

NSC_316
30
     1  H    0.19655
     2  C   -0.17060
     3  C   -0.18883
     4  H    0.19071
     5  H    0.19071
     6  C   -0.18886
     7  C   -0.17060
     8  H    0.19655
     9  C   -0.06158
    10  C   -0.18967
    11  C   -0.19299
    12  C   -0.20435
    13  C   -0.19070
    14  C   -0.18864
    15  C   -0.06153
    16  C   -0.18972
    17  C   -0.19297
    18  C   -0.20434
    19  C   -0.19069
    20  C   -0.18867
    21  H    0.20109
    22  H    0.20204
    23  H    0.20109
    24  H    0.20173
    25  H    0.19417
    26  H    0.20109
    27  H    0.20203
    28  H    0.20109
    29  H    0.20171
    30  H    0.19418

NSC_1649
33
     1  N   -0.53988
     2  N   -0.51832
     3  N   -0.20462
     4  N   -0.24007
     5  C   -0.20197
     6  C   -0.19064
     7  C   -0.19146
     8  C   -0.19657
     9  C   -0.20400
    10  C    0.13895
    11  C    0.44552
    12  C    0.38352
    13  C   -0.20150
    14  C    0.13290
    15  C    0.00507
    16  C   -0.59671
    17  S    0.24109
    18  C   -0.46586
    19  C   -0.57799
    20  H    0.20275
    21  H    0.20601
    22  H    0.20543
    23  H    0.22578
    24  H    0.23412
    25  H    0.22474
    26  H    0.21745
    27  H    0.21715
    28  H    0.21476
    29  H    0.21394
    30  H    0.21379
    31  H    0.19900
    32  H    0.20862
    33  H    0.19901

NSC_2520
21
     1  C    0.29959
     2  C   -0.36802
     3  C    0.63993
     4  O   -0.55771
     5  N   -0.59071
     6  H    0.42418
     7  S    0.16682
     8  C   -0.04475
     9  C   -0.19269
    10  C   -0.18375
    11  C   -0.19309
    12  C   -0.18651
    13  C   -0.19127
    14  N   -0.65454
    15  H    0.25142
    16  H    0.20678
    17  H    0.20654
    18  H    0.20535
    19  H    0.20628
    20  H    0.20442
    21  H    0.35174

NSC_2860
17
     1  N   -0.23868
     2  N    0.21538
     3  O   -0.59228
     4  O   -0.35783
     5  C    0.88203
     6  O   -0.53194
     7  C   -0.42015
     8  C   -0.02443
     9  C   -0.58349
    10  H    0.23389
    11  H    0.21716
    12  H    0.21708
    13  H    0.18325
    14  H    0.18324
    15  H    0.20526
    16  H    0.20527
    17  H    0.20624

NSC_674
28
     1  C   -0.15575
     2  C   -0.19902
     3  C   -0.14131
     4  C   -0.16976
     5  C   -0.17755
     6  C   -0.20123
     7  C    0.72481
     8  O   -0.56422
     9  O   -0.26819
    10  O   -0.26937
    11  C    0.30276
    12  C   -0.61284
    13  C   -0.61285
    14  C   -0.58968
    15  H    0.23205
    16  H    0.20835
    17  H    0.21364
    18  H    0.20481
    19  H    0.20564
    20  H    0.21166
    21  H    0.20358
    22  H    0.20593
    23  H    0.21166
    24  H    0.20593
    25  H    0.20358
    26  H    0.20943
    27  H    0.20944
    28  H    0.20850

NSC_1794
27
     1  C   -0.02876
     2  C   -0.58360
     3  O   -0.55347
     4  C    0.74615
     5  O   -0.58525
     6  C   -0.10277
     7  C   -0.49431
     8  C    0.78667
     9  O   -0.58364
    10  O   -0.55220
    11  C   -0.03189
    12  C   -0.58324
    13  C   -0.25526
    14  H    0.18231
    15  H    0.18553
    16  H    0.20198
    17  H    0.20479
    18  H    0.19989
    19  H    0.24555
    20  H    0.22965
    21  H    0.18180
    22  H    0.18258
    23  H    0.20153
    24  H    0.20102
    25  H    0.20442
    26  H    0.18541
    27  H    0.21513

NSC_1614
74
     1  O   -0.55547
     2  H    0.20073
     3  H    0.23812
     4  H    0.24535
     5  O   -0.54753
     6  C   -0.20227
     7  H    0.19860
     8  H    0.20568
     9  C   -0.21868
    10  C   -0.38368
    11  C   -0.01480
    12  C   -0.47464
    13  C    0.60174
    14  C   -0.38678
    15  C   -0.01804
    16  C   -0.30777
    17  C   -0.32326
    18  C   -0.01093
    19  C   -0.40068
    20  C   -0.40117
    21  C    0.60737
    22  C   -0.22748
    23  C    0.14374
    24  C   -0.47266
    25  C   -0.03460
    26  O   -0.74499
    27  C   -0.57170
    28  C   -0.58824
    29  C   -0.59895
    30  C   -0.58013
    31  C   -0.60569
    32  C   -0.60133
    33  C   -0.37348
    34  C   -0.47343
    35  C    0.78744
    36  O   -0.58651
    37  O   -0.69394
    38  H    0.20509
    39  H    0.19733
    40  H    0.22501
    41  H    0.22495
    42  H    0.23141
    43  H    0.18960
    44  H    0.24851
    45  H    0.18527
    46  H    0.19915
    47  H    0.19415
    48  H    0.16528
    49  H    0.22961
    50  H    0.22287
    51  H    0.44462
    52  H    0.21843
    53  H    0.18970
    54  H    0.19212
    55  H    0.19057
    56  H    0.23025
    57  H    0.19319
    58  H    0.22360
    59  H    0.20277
    60  H    0.18854
    61  H    0.19839
    62  H    0.19297
    63  H    0.19307
    64  H    0.21326
    65  H    0.20302
    66  H    0.20750
    67  H    0.23302
    68  H    0.18548
    69  H    0.20703
    70  H    0.21030
    71  H    0.20327
    72  H    0.22036
    73  H    0.22123
    74  H    0.48910

NSC_456
17
     1  O   -0.64907
     2  C    0.74834
     3  N   -0.31607
     4  C    0.26516
     5  N   -0.78489
     6  N   -0.44524
     7  C   -0.60383
     8  C   -0.66611
     9  H    0.38849
    10  H    0.38891
    11  H    0.38164
    12  H    0.22114
    13  H    0.20880
    14  H    0.20881
    15  H    0.21697
    16  H    0.21999
    17  H    0.21695

NSC_746
13
     1  N   -0.78218
     2  C    0.86377
     3  O   -0.64653
     4  O   -0.57147
     5  C   -0.02166
     6  C   -0.58415
     7  H    0.39552
     8  H    0.37942
     9  H    0.18135
    10  H    0.18137
    11  H    0.20021
    12  H    0.20412
    13  H    0.20022

NSC_2417
92
     1  C   -0.56668
     2  C   -0.36079
     3  C   -0.37762
     4  C   -0.38678
     5  C   -0.21190
     6  C   -0.38168
     7  C   -0.58286
     8  C   -0.04037
     9  O   -0.54930
    10  C    0.79394
    11  O   -0.60072
    12  C   -0.46258
    13  C   -0.28307
    14  C   -0.47818
    15  C    0.80666
    16  O   -0.59982
    17  O   -0.54959
    18  C   -0.03826
    19  C   -0.21245
    20  C   -0.37492
    21  C   -0.56821
    22  C   -0.38382
    23  C   -0.37529
    24  C   -0.36099
    25  C   -0.56682
    26  C    0.80490
    27  O   -0.60649
    28  O   -0.55073
    29  C   -0.03778
    30  C   -0.21184
    31  C   -0.37521
    32  C   -0.56796
    33  C   -0.38303
    34  C   -0.37688
    35  C   -0.36084
    36  C   -0.56694
    37  H    0.18799
    38  H    0.18826
    39  H    0.19483
    40  H    0.18468
    41  H    0.18542
    42  H    0.19029
    43  H    0.18784
    44  H    0.19052
    45  H    0.19622
    46  H    0.20508
    47  H    0.20884
    48  H    0.19276
    49  H    0.18561
    50  H    0.18976
    51  H    0.20350
    52  H    0.18726
    53  H    0.19061
    54  H    0.22789
    55  H    0.23757
    56  H    0.25288
    57  H    0.25127
    58  H    0.23638
    59  H    0.18524
    60  H    0.18794
    61  H    0.19831
    62  H    0.20784
    63  H    0.18501
    64  H    0.18394
    65  H    0.18923
    66  H    0.19794
    67  H    0.19811
    68  H    0.18885
    69  H    0.18360
    70  H    0.18841
    71  H    0.18393
    72  H    0.18512
    73  H    0.18894
    74  H    0.18772
    75  H    0.19352
    76  H    0.18847
    77  H    0.18609
    78  H    0.19549
    79  H    0.21042
    80  H    0.18621
    81  H    0.18314
    82  H    0.18820
    83  H    0.19836
    84  H    0.19756
    85  H    0.19107
    86  H    0.18505
    87  H    0.18682
    88  H    0.18389
    89  H    0.18528
    90  H    0.18742
    91  H    0.19371
    92  H    0.18860

NSC_331
33
     1  O   -0.57497
     2  N   -0.41733
     3  O   -0.44269
     4  C    0.48866
     5  C    0.52270
     6  C   -0.39097
     7  C   -0.17319
     8  C    0.78926
     9  O   -0.58794
    10  O   -0.53346
    11  C   -0.03147
    12  C   -0.58337
    13  C   -0.18969
    14  C   -0.18657
    15  C   -0.57742
    16  C   -0.57717
    17  H    0.26462
    18  H    0.19172
    19  H    0.23101
    20  H    0.18202
    21  H    0.18474
    22  H    0.20831
    23  H    0.20269
    24  H    0.20535
    25  H    0.19771
    26  H    0.21934
    27  H    0.19110
    28  H    0.19350
    29  H    0.20331
    30  H    0.19133
    31  H    0.20660
    32  H    0.19851
    33  H    0.19377

NSC_1667
27
     1  O   -0.56319
     2  C    0.56466
     3  C   -0.08047
     4  C   -0.06439
     5  O   -0.70813
     6  O   -0.60423
     7  C   -0.22870
     8  O   -0.72347
     9  O   -0.73298
    10  O   -0.75706
    11  C    0.05456
    12  C    0.09436
    13  C    0.08500
    14  H    0.20616
    15  H    0.18454
    16  H    0.17779
    17  H    0.18292
    18  H    0.44039
    19  H    0.15680
    20  H    0.17424
    21  H    0.20585
    22  H    0.44302
    23  H    0.44752
    24  H    0.47099
    25  H    0.21675
    26  H    0.19262
    27  H    0.16448

NSC_1090
20
     1  C   -0.00072
     2  C   -0.57232
     3  C   -0.60124
     4  N   -0.65009
     5  C   -0.19924
     6  C   -0.02676
     7  O   -0.70723
     8  H    0.18320
     9  H    0.18504
    10  H    0.20758
    11  H    0.19003
    12  H    0.19127
    13  H    0.20130
    14  H    0.18865
    15  H    0.32347
    16  H    0.19347
    17  H    0.15674
    18  H    0.15571
    19  H    0.14684
    20  H    0.43430

NSC_226
28
     1  O   -0.55326
     2  O   -0.59190
     3  C   -0.03298
     4  C   -0.58307
     5  C    0.78597
     6  C   -0.46400
     7  C   -0.36480
     8  C   -0.37571
     9  C   -0.37729
    10  C   -0.16632
    11  N   -0.81248
    12  H    0.18128
    13  H    0.18102
    14  H    0.20078
    15  H    0.20095
    16  H    0.20356
    17  H    0.21770
    18  H    0.21711
    19  H    0.20066
    20  H    0.20232
    21  H    0.18419
    22  H    0.18190
    23  H    0.18191
    24  H    0.20071
    25  H    0.17887
    26  H    0.14874
    27  H    0.32931
    28  H    0.32481

NSC_1272
34
     1  C   -0.23332
     2  O   -0.58451
     3  C    0.74151
     4  O   -0.55723
     5  C    0.74888
     6  O   -0.56341
     7  O   -0.51512
     8  C   -0.08379
     9  C   -0.17244
    10  C   -0.20840
    11  C   -0.17616
    12  C   -0.20534
    13  C   -0.12692
    14  C   -0.02115
    15  C   -0.03151
    16  C   -0.58131
    17  C   -0.02812
    18  C   -0.58338
    19  H    0.20231
    20  H    0.20288
    21  H    0.20126
    22  H    0.20349
    23  H    0.20598
    24  H    0.22771
    25  H    0.18162
    26  H    0.17736
    27  H    0.20006
    28  H    0.20286
    29  H    0.20572
    30  H    0.18217
    31  H    0.18266
    32  H    0.20021
    33  H    0.20459
    34  H    0.20085

NSC_2622
30
     1  C   -0.21681
     2  C   -0.18848
     3  C   -0.18880
     4  C   -0.24159
     5  C   -0.22423
     6  C    0.15831
     7  C    0.20027
     8  C   -0.08485
     9  C   -0.27136
    10  C   -0.18060
    11  C   -0.20012
    12  C   -0.17724
    13  C   -0.04300
    14  C   -0.20058
    15  C   -0.21492
    16  C   -0.17062
    17  N   -0.59005
    18  H    0.20172
    19  H    0.20312
    20  H    0.20363
    21  H    0.22459
    22  H    0.20453
    23  H    0.22280
    24  H    0.18303
    25  H    0.20094
    26  H    0.20113
    27  H    0.20161
    28  H    0.19960
    29  H    0.20319
    30  H    0.38477

NSC_2828
31
     1  C   -0.00572
     2  C   -0.21527
     3  C   -0.21103
     4  C   -0.39001
     5  C   -0.40113
     6  C   -0.20585
     7  C   -0.38270
     8  C   -0.59625
     9  C   -0.57562
    10  C   -0.47148
    11  C    0.79362
    12  O   -0.59595
    13  O   -0.69121
    14  H    0.19586
    15  H    0.21451
    16  H    0.20466
    17  H    0.18634
    18  H    0.18295
    19  H    0.24064
    20  H    0.19606
    21  H    0.20264
    22  H    0.19499
    23  H    0.20027
    24  H    0.19648
    25  H    0.19906
    26  H    0.20046
    27  H    0.19767
    28  H    0.19597
    29  H    0.22409
    30  H    0.22714
    31  H    0.48883

NSC_1657
22
     1  N   -0.53656
     2  N   -0.52493
     3  N   -0.21711
     4  N   -0.24687
     5  C    0.36851
     6  C   -0.22409
     7  C   -0.01298
     8  C    0.42929
     9  C    0.27028
    10  N   -0.74212
    11  C   -0.19004
    12  C   -0.02553
    13  O   -0.72198
    14  H    0.20643
    15  H    0.19024
    16  H    0.39089
    17  H    0.37384
    18  H    0.22305
    19  H    0.21935
    20  H    0.16161
    21  H    0.16348
    22  H    0.44524

NSC_84
32
     1  C   -0.17839
     2  C   -0.07059
     3  C   -0.19359
     4  C   -0.17959
     5  C   -0.19439
     6  C   -0.19229
     7  C   -0.10972
     8  C   -0.28448
     9  C    0.60333
    10  O   -0.64316
    11  N   -0.45145
    12  C   -0.17602
    13  C   -0.57497
    14  C   -0.17738
    15  C   -0.57846
    16  H    0.20669
    17  H    0.20443
    18  H    0.19420
    19  H    0.20279
    20  H    0.20283
    21  H    0.22878
    22  H    0.18579
    23  H    0.18195
    24  H    0.22039
    25  H    0.21190
    26  H    0.18469
    27  H    0.19463
    28  H    0.19711
    29  H    0.19317
    30  H    0.19491
    31  H    0.19712
    32  H    0.19977

NSC_2762
30
     1  H    0.40935
     2  H    0.40935
     3  N   -0.39713
     4  N   -0.39713
     5  O   -0.63305
     6  C    0.60847
     7  C    0.60849
     8  O   -0.63304
     9  C   -0.11833
    10  C   -0.18056
    11  C   -0.19563
    12  C   -0.18041
    13  C   -0.19485
    14  C   -0.15855
    15  C   -0.11837
    16  C   -0.18051
    17  C   -0.19569
    18  C   -0.18036
    19  C   -0.19486
    20  C   -0.15852
    21  H    0.18852
    22  H    0.20741
    23  H    0.20536
    24  H    0.20765
    25  H    0.23172
    26  H    0.18852
    27  H    0.20743
    28  H    0.20535
    29  H    0.20766
    30  H    0.23172

NSC_1679
35
     1  O   -0.60819
     2  C    0.09506
     3  C    0.09939
     4  C    0.07377
     5  C    0.39327
     6  O   -0.70700
     7  O   -0.73347
     8  C    0.09926
     9  O   -0.71011
    10  C    0.09128
    11  O   -0.72721
    12  C   -0.04998
    13  O   -0.71544
    14  O   -0.69755
    15  O   -0.59245
    16  C   -0.23319
    17  C    0.05510
    18  H    0.17951
    19  H    0.19235
    20  H    0.17285
    21  H    0.17215
    22  H    0.45659
    23  H    0.44741
    24  H    0.18360
    25  H    0.45417
    26  H    0.20528
    27  H    0.43630
    28  H    0.14403
    29  H    0.18264
    30  H    0.43936
    31  H    0.43451
    32  H    0.20061
    33  H    0.15704
    34  H    0.19011
    35  H    0.21894

NSC_2109
21
     1  C   -0.19962
     2  C    0.01680
     3  C   -0.14694
     4  C   -0.19901
     5  C   -0.15668
     6  C   -0.14019
     7  C    0.76161
     8  O   -0.58466
     9  O   -0.69734
    10  C   -0.49059
    11  C    0.78112
    12  O   -0.57047
    13  O   -0.69285
    14  H    0.20367
    15  H    0.22399
    16  H    0.20531
    17  H    0.23019
    18  H    0.49460
    19  H    0.23409
    20  H    0.23400
    21  H    0.49296

NSC_1756
23
     1  C    0.26259
     2  C    0.28410
     3  C    0.07420
     4  C    0.07908
     5  O   -0.74198
     6  O   -0.69493
     7  C   -0.06793
     8  O   -0.74017
     9  O   -0.70585
    10  O   -0.70362
    11  C   -0.62545
    12  H    0.18560
    13  H    0.15492
    14  H    0.45468
    15  H    0.43870
    16  H    0.18751
    17  H    0.16942
    18  H    0.44992
    19  H    0.43564
    20  H    0.45925
    21  H    0.19839
    22  H    0.20794
    23  H    0.23800

NSC_1146
40
     1  N   -0.41731
     2  N   -0.41735
     3  C   -0.17278
     4  C   -0.12445
     5  C   -0.21249
     6  C   -0.17969
     7  C    0.32402
     8  C   -0.23348
     9  C   -0.18152
    10  C    0.12235
    11  C   -0.18159
    12  C   -0.21409
    13  C    0.12238
    14  C   -0.21406
    15  C   -0.17278
    16  C   -0.21249
    17  C   -0.12446
    18  C    0.32402
    19  C   -0.17966
    20  C   -0.23351
    21  O   -0.66829
    22  C    0.09595
    23  C    0.09594
    24  O   -0.66828
    25  H    0.20398
    26  H    0.20438
    27  H    0.20394
    28  H    0.21521
    29  H    0.21296
    30  H    0.21299
    31  H    0.20224
    32  H    0.20223
    33  H    0.20398
    34  H    0.20439
    35  H    0.20393
    36  H    0.21524
    37  H    0.45983
    38  H    0.15924
    39  H    0.15923
    40  H    0.45983

NSC_2565
47
     1  C    0.09286
     2  O   -0.70071
     3  C    0.07743
     4  O   -0.71332
     5  C    0.07371
     6  O   -0.72225
     7  C    0.08319
     8  O   -0.67495
     9  C    0.08033
    10  O   -0.70152
    11  C    0.09539
    12  O   -0.71066
    13  C   -0.47040
    14  S    0.13698
    15  C   -0.48297
    16  C   -0.57299
    17  S    0.18666
    18  C   -0.48626
    19  C   -0.57733
    20  C   -0.05208
    21  O   -0.71201
    22  H    0.19966
    23  H    0.44191
    24  H    0.23449
    25  H    0.40663
    26  H    0.21422
    27  H    0.43426
    28  H    0.18625
    29  H    0.40664
    30  H    0.18517
    31  H    0.41502
    32  H    0.20523
    33  H    0.42971
    34  H    0.22853
    35  H    0.19878
    36  H    0.19688
    37  H    0.20512
    38  H    0.20417
    39  H    0.20234
    40  H    0.19228
    41  H    0.19457
    42  H    0.20057
    43  H    0.20304
    44  H    0.20347
    45  H    0.14447
    46  H    0.17797
    47  H    0.43953

NSC_1347
65
     1  C    0.09106
     2  O   -0.56071
     3  C    0.07529
     4  O   -0.57803
     5  C    0.08423
     6  O   -0.56127
     7  C   -0.03941
     8  O   -0.55337
     9  C    0.88099
    10  O   -0.64194
    11  N   -0.60089
    12  C    0.14641
    13  C   -0.22408
    14  C   -0.19482
    15  C   -0.20907
    16  C   -0.19165
    17  C   -0.19746
    18  C   -0.04175
    19  O   -0.55622
    20  C    0.88289
    21  O   -0.64413
    22  N   -0.60007
    23  C    0.14678
    24  C   -0.22597
    25  C   -0.19569
    26  C   -0.21017
    27  C   -0.19128
    28  C   -0.19796
    29  C    0.24683
    30  C    0.87544
    31  O   -0.63756
    32  N   -0.59321
    33  C    0.14060
    34  C   -0.22395
    35  C   -0.19474
    36  C   -0.20576
    37  C   -0.18690
    38  C   -0.19713
    39  H    0.18406
    40  H    0.22970
    41  H    0.18228
    42  H    0.20347
    43  H    0.20105
    44  H    0.39792
    45  H    0.20251
    46  H    0.20349
    47  H    0.20138
    48  H    0.20407
    49  H    0.23214
    50  H    0.21535
    51  H    0.19845
    52  H    0.39744
    53  H    0.20097
    54  H    0.20280
    55  H    0.20090
    56  H    0.20432
    57  H    0.23580
    58  H    0.13770
    59  H    0.19427
    60  H    0.39847
    61  H    0.20173
    62  H    0.20412
    63  H    0.20238
    64  H    0.20928
    65  H    0.23862

NSC_2958
54
     1  C   -0.39221
     2  C   -0.23799
     3  C    0.32729
     4  C   -0.05776
     5  C   -0.21928
     6  C   -0.37811
     7  C   -0.38116
     8  C   -0.20551
     9  C   -0.37691
    10  C   -0.38419
    11  C   -0.59602
    12  C   -0.19797
    13  C   -0.38021
    14  C   -0.37886
    15  C   -0.42666
    16  C   -0.12145
    17  C   -0.56715
    18  C    0.78249
    19  O   -0.55404
    20  O   -0.55825
    21  C   -0.57445
[truncated: 947,281 more chars]
