# Supplementary material for: Optimized SQE atomic charges for peptides accessible via a web application
Source: J Cheminform. 2021 Jun 30;13:45. doi: 10.1186/s13321-021-00528-w (PMC8243439; doi:10.1186/s13321-021-00528-w)
Supplement: Supplementary file 4 — Additional file 4. QM charges.Files with QM partial atomic charges for molecules from all datasets. [file 13321_2021_528_MOESM4_ESM.zip › PUB_pept.chg]

10337675
52
     1  O    -0.62500
     2  O    -0.77612
     3  O    -0.70757
     4  O    -0.62714
     5  O    -0.58864
     6  N    -0.63808
     7  N    -0.61379
     8  N    -0.75741
     9  N    -0.75538
    10  N    -0.86993
    11  C    -0.16954
    12  C    -0.46053
    13  C    -0.14508
    14  C    -0.45568
    15  C    -0.47355
    16  C     0.67706
    17  C    -0.48571
    18  C    -0.54778
    19  C     0.72711
    20  C    -0.27773
    21  C     0.65921
    22  C    -0.15300
    23  C     0.68794
    24  C    -0.71270
    25  H     0.27159
    26  H     0.22980
    27  H     0.26521
    28  H     0.25196
    29  H     0.22581
    30  H     0.23800
    31  H     0.26450
    32  H     0.29357
    33  H     0.40048
    34  H     0.24712
    35  H     0.24027
    36  H     0.42867
    37  H     0.22518
    38  H     0.24159
    39  H     0.26549
    40  H     0.26157
    41  H     0.27659
    42  H     0.25887
    43  H     0.24861
    44  H     0.30019
    45  H     0.46616
    46  H     0.47083
    47  H     0.47368
    48  H     0.46906
    49  H     0.40248
    50  H     0.42706
    51  H     0.46919
    52  H     0.47545

6998029
20
     1  O    -0.64865
     2  O    -0.78409
     3  O    -0.72084
     4  N    -0.60811
     5  N    -0.78207
     6  C    -0.13949
     7  C     0.64589
     8  C    -0.70333
     9  C    -0.38892
    10  C     0.75902
    11  H     0.26044
    12  H     0.22169
    13  H     0.25710
    14  H     0.31190
    15  H     0.40203
    16  H     0.25994
    17  H     0.24191
    18  H     0.47515
    19  H     0.47879
    20  H     0.46164

18218442
59
     1  O    -0.65505
     2  O    -0.79297
     3  O    -0.59929
     4  O    -0.66666
     5  N    -0.63672
     6  N    -0.63795
     7  N    -0.75844
     8  N    -0.75625
     9  N    -0.58727
    10  N    -0.83858
    11  N    -0.82064
    12  C    -0.15024
    13  C    -0.46364
    14  C    -0.46003
    15  C    -0.17193
    16  C     0.65194
    17  C    -0.48757
    18  C    -0.46020
    19  C    -0.47529
    20  C    -0.26994
    21  C     0.65822
    22  C     0.73342
    23  C    -0.28603
    24  C    -0.15384
    25  C    -0.70692
    26  C     0.69810
    27  H     0.30834
    28  H     0.25144
    29  H     0.25895
    30  H     0.23327
    31  H     0.22972
    32  H     0.28011
    33  H     0.24930
    34  H     0.25385
    35  H     0.26951
    36  H     0.18705
    37  H     0.43574
    38  H     0.42943
    39  H     0.21333
    40  H     0.30218
    41  H     0.27198
    42  H     0.24450
    43  H     0.24505
    44  H     0.26187
    45  H     0.28347
    46  H     0.26201
    47  H     0.25970
    48  H     0.26540
    49  H     0.47716
    50  H     0.48020
    51  H     0.47351
    52  H     0.48445
    53  H     0.42807
    54  H     0.44527
    55  H     0.45069
    56  H     0.45957
    57  H     0.47420
    58  H     0.48152
    59  H     0.44292

6427004
27
     1  O    -0.78469
     2  O    -0.76747
     3  O    -0.62566
     4  O    -0.72429
     5  N    -0.60626
     6  N    -0.75434
     7  C    -0.20394
     8  C     0.09457
     9  C    -0.14960
    10  C     0.63125
    11  C    -0.69019
    12  C     0.71830
    13  C    -0.71149
    14  H     0.27774
    15  H     0.24093
    16  H     0.41491
    17  H     0.26970
    18  H     0.20877
    19  H     0.23167
    20  H     0.24054
    21  H     0.29875
    22  H     0.25888
    23  H     0.23102
    24  H     0.49815
    25  H     0.45762
    26  H     0.47380
    27  H     0.47135

18218605
59
     1  O    -0.67331
     2  O    -0.67339
     3  O    -0.61123
     4  O    -0.67770
     5  N    -0.63191
     6  N    -0.60368
     7  N    -0.75657
     8  N    -0.75681
     9  N    -0.59649
    10  N    -0.82737
    11  N    -0.81768
    12  C    -0.45920
    13  C    -0.17013
    14  C    -0.45544
    15  C    -0.13929
    16  C    -0.15367
    17  C    -0.48700
    18  C    -0.48462
    19  C     0.67019
    20  C    -0.48126
    21  C     0.62406
    22  C    -0.27228
    23  C     0.73971
    24  C    -0.69128
    25  C    -0.27567
    26  C     0.69087
    27  H     0.24165
    28  H     0.26333
    29  H     0.27635
    30  H     0.23406
    31  H     0.22457
    32  H     0.27548
    33  H     0.27447
    34  H     0.25083
    35  H     0.25321
    36  H     0.25460
    37  H     0.25783
    38  H     0.43060
    39  H     0.26989
    40  H     0.26225
    41  H     0.42846
    42  H     0.23479
    43  H     0.23927
    44  H     0.24249
    45  H     0.28398
    46  H     0.24474
    47  H     0.23082
    48  H     0.25604
    49  H     0.46717
    50  H     0.48211
    51  H     0.46262
    52  H     0.41166
    53  H     0.45726
    54  H     0.44753
    55  H     0.45087
    56  H     0.44997
    57  H     0.47901
    58  H     0.46294
    59  H     0.47032

53855445
54
     1  O    -0.57522
     2  O    -0.65514
     3  O    -0.76546
     4  O    -0.68248
     5  N    -0.61381
     6  N    -0.75733
     7  N    -0.61006
     8  N    -0.59799
     9  N    -0.82167
    10  N    -0.81835
    11  C    -0.14124
    12  C    -0.14043
    13  C    -0.48501
    14  C    -0.47628
    15  C    -0.48479
    16  C     0.62323
    17  C    -0.04366
    18  C     0.67738
    19  C    -0.28406
    20  C    -0.22693
    21  C    -0.24563
    22  C    -0.36941
    23  C    -0.21287
    24  C    -0.22945
    25  C    -0.23490
    26  C     0.70285
    27  C     0.74161
    28  H     0.27475
    29  H     0.26058
    30  H     0.20985
    31  H     0.26888
    32  H     0.27447
    33  H     0.24604
    34  H     0.24635
    35  H     0.31924
    36  H     0.41819
    37  H     0.25865
    38  H     0.27404
    39  H     0.45961
    40  H     0.42434
    41  H     0.24199
    42  H     0.21349
    43  H     0.41084
    44  H     0.25080
    45  H     0.23791
    46  H     0.24733
    47  H     0.23414
    48  H     0.24411
    49  H     0.43839
    50  H     0.44683
    51  H     0.45763
    52  H     0.45349
    53  H     0.46859
    54  H     0.44657

151003
41
     1  O    -0.63193
     2  O    -0.73550
     3  O    -0.73436
     4  N    -0.41675
     5  N    -0.75132
     6  N    -0.59447
     7  N    -0.81846
     8  N    -0.82315
     9  C    -0.16245
    10  C    -0.45732
    11  C    -0.47124
    12  C    -0.26672
    13  C     0.60645
    14  C    -0.13780
    15  C    -0.48119
    16  C     0.73164
    17  C    -0.48510
    18  C    -0.28049
    19  C     0.70339
    20  H     0.27840
    21  H     0.22676
    22  H     0.28049
    23  H     0.26630
    24  H     0.24890
    25  H     0.22561
    26  H     0.20733
    27  H     0.27556
    28  H     0.23782
    29  H     0.22921
    30  H     0.27041
    31  H     0.29655
    32  H     0.45649
    33  H     0.47050
    34  H     0.26953
    35  H     0.23892
    36  H     0.44447
    37  H     0.44492
    38  H     0.45262
    39  H     0.45012
    40  H     0.47459
    41  H     0.46125

21451266
39
     1  O    -0.72866
     2  O    -0.58627
     3  O    -0.68272
     4  O    -0.56210
     5  N    -0.62524
     6  N    -0.75535
     7  N    -0.75758
     8  N    -0.85952
     9  C    -0.46328
    10  C    -0.17308
    11  C    -0.45108
    12  C    -0.48661
    13  C    -0.14323
    14  C     0.62975
    15  C    -0.27662
    16  C     0.72623
    17  C    -0.58027
    18  C     0.68628
    19  H     0.27378
    20  H     0.23465
    21  H     0.27769
    22  H     0.24220
    23  H     0.20242
    24  H     0.24283
    25  H     0.25272
    26  H     0.39628
    27  H     0.28465
    28  H     0.25857
    29  H     0.26893
    30  H     0.27534
    31  H     0.25125
    32  H     0.45007
    33  H     0.44109
    34  H     0.47522
    35  H     0.47328
    36  H     0.44017
    37  H     0.40936
    38  H     0.46677
    39  H     0.47207

4677380
25
     1  O    -0.61383
     2  O    -0.80949
     3  O    -0.78372
     4  O    -0.71539
     5  O    -0.70647
     6  N    -0.62164
     7  N    -0.75473
     8  C    -0.14932
     9  C    -0.17292
    10  C    -0.58870
    11  C     0.63670
    12  C    -0.66891
    13  C     0.75036
    14  C     0.74393
    15  H     0.28261
    16  H     0.26928
    17  H     0.22378
    18  H     0.25837
    19  H     0.41433
    20  H     0.24620
    21  H     0.20532
    22  H     0.20732
    23  H     0.45833
    24  H     0.44314
    25  H     0.44548

145454019
58
     1  O    -0.62946
     2  O    -0.56320
     3  O    -0.81310
     4  O    -0.68376
     5  O    -0.56468
     6  N    -0.63661
     7  N    -0.60714
     8  N    -0.75431
     9  N    -0.56440
    10  N    -0.59394
    11  N    -0.50810
    12  N    -0.85113
    13  N    -0.82175
    14  N    -0.81871
    15  C    -0.13939
    16  C    -0.47418
    17  C    -0.46575
    18  C     0.66163
    19  C    -0.16400
    20  C    -0.49212
    21  C    -0.28134
    22  C    -0.14007
    23  C     0.65164
    24  C     0.11368
    25  C    -0.58135
    26  C     0.74315
    27  C    -0.09850
    28  C     0.68633
    29  C     0.14877
    30  C     0.70320
    31  H     0.26463
    32  H     0.21669
    33  H     0.29021
    34  H     0.20676
    35  H     0.26909
    36  H     0.27588
    37  H     0.40468
    38  H     0.40950
    39  H     0.23012
    40  H     0.28472
    41  H     0.24819
    42  H     0.26112
    43  H     0.28640
    44  H     0.27780
    45  H     0.25619
    46  H     0.45459
    47  H     0.46281
    48  H     0.42694
    49  H     0.23347
    50  H     0.20406
    51  H     0.40826
    52  H     0.44963
    53  H     0.44183
    54  H     0.44571
    55  H     0.45126
    56  H     0.45289
    57  H     0.47234
    58  H     0.45281

18218181
34
     1  O    -0.59355
     2  O    -0.74460
     3  O    -0.66748
     4  O    -0.54778
     5  N    -0.61302
     6  N    -0.56731
     7  N    -0.75345
     8  N    -0.48146
     9  N    -0.86513
    10  C    -0.17365
    11  C    -0.49063
    12  C    -0.14217
    13  C     0.63818
    14  C     0.11416
    15  C    -0.57764
    16  C     0.74069
    17  C    -0.09770
    18  C     0.68231
    19  C     0.14787
    20  H     0.27378
    21  H     0.23138
    22  H     0.29110
    23  H     0.28338
    24  H     0.40099
    25  H     0.24650
    26  H     0.27188
    27  H     0.38029
    28  H     0.23600
    29  H     0.42634
    30  H     0.46344
    31  H     0.20450
    32  H     0.40523
    33  H     0.43536
    34  H     0.44220

93078
35
     1  O    -0.60657
     2  O    -0.77763
     3  O    -0.71524
     4  O    -0.78585
     5  O    -0.69952
     6  N    -0.61943
     7  N    -0.75396
     8  C    -0.16427
     9  C    -0.47326
    10  C    -0.14804
    11  C    -0.00642
    12  C     0.64976
    13  C    -0.58864
    14  C     0.73993
    15  C    -0.21807
    16  C    -0.26780
    17  C    -0.22055
    18  C    -0.24977
    19  C     0.74300
    20  C    -0.26142
    21  H     0.27357
    22  H     0.26532
    23  H     0.23102
    24  H     0.27755
    25  H     0.40872
    26  H     0.25884
    27  H     0.22231
    28  H     0.24456
    29  H     0.21944
    30  H     0.46166
    31  H     0.44390
    32  H     0.23078
    33  H     0.21791
    34  H     0.22649
    35  H     0.44168

145454528
49
     1  O    -0.60937
     2  O    -0.79511
     3  O    -0.71363
     4  O    -0.57553
     5  O    -0.79331
     6  O    -0.66890
     7  N    -0.45616
     8  N    -0.63704
     9  N    -0.75467
    10  C    -0.15708
    11  C    -0.45242
    12  C    -0.46802
    13  C    -0.25385
    14  C     0.67691
    15  C    -0.13742
    16  C     0.73565
    17  C    -0.47301
    18  C    -0.02311
    19  C     0.66503
    20  C    -0.14630
    21  C    -0.22612
    22  C    -0.24288
    23  C    -0.59317
    24  C    -0.22201
    25  C    -0.23286
    26  C    -0.24838
    27  C     0.73657
    28  H     0.26274
    29  H     0.25607
    30  H     0.20717
    31  H     0.21838
    32  H     0.25787
    33  H     0.18591
    34  H     0.23315
    35  H     0.26527
    36  H     0.24538
    37  H     0.26426
    38  H     0.40711
    39  H     0.27457
    40  H     0.24166
    41  H     0.21680
    42  H     0.22731
    43  H     0.27306
    44  H     0.42919
    45  H     0.44965
    46  H     0.23482
    47  H     0.22625
    48  H     0.23100
    49  H     0.45860

151403
30
     1  O    -0.62059
     2  O    -0.81171
     3  O    -0.73828
     4  O    -0.85823
     5  O    -0.79979
     6  O    -0.74671
     7  O    -0.71248
     8  N    -0.61271
     9  N    -0.75591
    10  C    -0.17493
    11  C    -0.45345
    12  C    -0.14877
    13  C    -0.55118
    14  C     0.63323
    15  C    -0.58540
    16  C     0.75434
    17  C     0.75782
    18  C     0.74894
    19  H     0.27090
    20  H     0.25943
    21  H     0.21025
    22  H     0.27654
    23  H     0.40778
    24  H     0.25134
    25  H     0.18035
    26  H     0.21444
    27  H     0.25656
    28  H     0.45835
    29  H     0.45458
    30  H     0.43528

145454428
44
     1  O    -0.62596
     2  O    -0.82158
     3  O    -0.72276
     4  O    -0.59162
     5  O    -0.84827
     6  O    -0.73301
     7  O    -0.81245
     8  O    -0.66845
     9  N    -0.46303
    10  N    -0.62098
    11  N    -0.75475
    12  C    -0.15529
    13  C    -0.45183
    14  C    -0.25517
    15  C    -0.46692
    16  C     0.69227
    17  C    -0.14410
    18  C    -0.46433
    19  C     0.74029
    20  C    -0.54614
    21  C     0.66014
    22  C    -0.14496
    23  C    -0.59017
    24  C     0.75215
    25  C     0.73867
    26  H     0.26057
    27  H     0.24477
    28  H     0.20813
    29  H     0.20467
    30  H     0.22921
    31  H     0.21277
    32  H     0.24864
    33  H     0.25033
    34  H     0.23805
    35  H     0.25294
    36  H     0.41000
    37  H     0.22580
    38  H     0.19918
    39  H     0.27511
    40  H     0.21894
    41  H     0.26897
    42  H     0.44679
    43  H     0.44552
    44  H     0.45787

145454508
47
     1  S     0.16011
     2  O    -0.66797
     3  O    -0.60282
     4  O    -0.85359
     5  O    -0.71756
     6  O    -0.85743
     7  O    -0.75158
     8  O    -0.79881
     9  O    -0.68673
    10  N    -0.63196
    11  N    -0.62102
    12  N    -0.75436
    13  C    -0.15277
    14  C    -0.47249
    15  C    -0.16637
    16  C     0.65932
    17  C    -0.45628
    18  C    -0.59398
    19  C    -0.14724
    20  C     0.65677
    21  C    -0.55934
    22  C     0.76700
    23  C    -0.59157
    24  C     0.76013
    25  C     0.74081
    26  C    -0.82093
    27  H     0.29277
    28  H     0.22981
    29  H     0.26300
    30  H     0.24103
    31  H     0.23876
    32  H     0.22848
    33  H     0.41574
    34  H     0.43214
    35  H     0.21071
    36  H     0.26775
    37  H     0.28080
    38  H     0.24218
    39  H     0.21396
    40  H     0.22577
    41  H     0.26884
    42  H     0.44308
    43  H     0.45113
    44  H     0.23514
    45  H     0.26648
    46  H     0.25283
    47  H     0.46027

20574727
24
     1  S     0.02346
     2  O    -0.61073
     3  O    -0.79684
     4  O    -0.68097
     5  N    -0.60408
     6  N    -0.75561
     7  C    -0.15756
     8  C    -0.17787
     9  C     0.60296
    10  C    -0.62633
    11  C    -0.67341
    12  C     0.74921
    13  H     0.28773
    14  H     0.27160
    15  H     0.41367
    16  H     0.26409
    17  H     0.24590
    18  H     0.21688
    19  H     0.26138
    20  H     0.20805
    21  H     0.47112
    22  H     0.45369
    23  H     0.14447
    24  H     0.46919

16122517
36
     1  S     0.02010
     2  O    -0.74230
     3  O    -0.60645
     4  O    -0.70170
     5  N    -0.61016
     6  N    -0.75741
     7  N    -0.75914
     8  C    -0.46339
     9  C    -0.17527
    10  C    -0.45311
    11  C    -0.48641
    12  C    -0.27690
    13  C    -0.15968
    14  C     0.61530
    15  C     0.72140
    16  C    -0.63900
    17  H     0.23578
    18  H     0.27451
    19  H     0.27829
    20  H     0.24104
    21  H     0.21115
    22  H     0.24293
    23  H     0.25252
    24  H     0.41180
    25  H     0.26901
    26  H     0.25996
    27  H     0.26895
    28  H     0.26086
    29  H     0.27166
    30  H     0.46043
    31  H     0.45790
    32  H     0.47359
    33  H     0.47238
    34  H     0.18095
    35  H     0.47503
    36  H     0.47539

145454856
42
     1  S     0.03573
     2  O    -0.63026
     3  O    -0.59419
     4  O    -0.78996
     5  O    -0.73147
     6  O    -0.62343
     7  N    -0.42870
     8  N    -0.61555
     9  N    -0.75131
    10  N    -0.87435
    11  C    -0.13678
    12  C    -0.46537
    13  C    -0.47122
    14  C    -0.26887
    15  C     0.66896
    16  C     0.63822
    17  C    -0.14985
    18  C    -0.17409
    19  C    -0.62972
    20  C    -0.55003
    21  C     0.73559
    22  C     0.69385
    23  H     0.25805
    24  H     0.22784
    25  H     0.28999
    26  H     0.27697
    27  H     0.25031
    28  H     0.24835
    29  H     0.20055
    30  H     0.27706
    31  H     0.39731
    32  H     0.29354
    33  H     0.26942
    34  H     0.24555
    35  H     0.27800
    36  H     0.23095
    37  H     0.46949
    38  H     0.46090
    39  H     0.15003
    40  H     0.40746
    41  H     0.40733
    42  H     0.47371

67678
26
     1  S     0.17954
     2  S     0.18338
     3  O    -0.72129
     4  O    -0.72145
     5  O    -0.68913
     6  O    -0.68954
     7  N    -0.75466
     8  N    -0.75382
     9  C    -0.18567
    10  C    -0.18482
    11  C    -0.64392
    12  C    -0.64898
    13  C     0.68299
    14  C     0.68112
    15  H     0.28426
    16  H     0.28506
    17  H     0.21883
    18  H     0.27029
    19  H     0.21873
    20  H     0.27006
    21  H     0.46832
    22  H     0.43685
    23  H     0.43717
    24  H     0.45317
    25  H     0.45384
    26  H     0.46965

92274598
58
     1  S     0.18744
     2  S     0.20381
     3  O    -0.74237
     4  O    -0.73685
     5  O    -0.64269
     6  O    -0.64538
     7  O    -0.66452
     8  O    -0.66683
     9  N    -0.58254
    10  N    -0.58010
    11  N    -0.75831
    12  N    -0.75930
    13  C    -0.25853
    14  C    -0.25848
    15  C    -0.18018
    16  C    -0.18026
    17  C    -0.67983
    18  C    -0.66535
    19  C    -0.66540
    20  C    -0.67956
    21  C    -0.15995
    22  C    -0.15973
    23  C     0.60880
    24  C     0.60673
    25  C     0.73864
    26  C     0.73628
    27  C    -0.65045
    28  C    -0.65783
    29  H     0.26877
    30  H     0.26832
    31  H     0.27556
    32  H     0.27530
    33  H     0.42184
    34  H     0.42213
    35  H     0.18391
    36  H     0.19529
    37  H     0.19530
    38  H     0.22515
    39  H     0.23152
    40  H     0.26694
    41  H     0.22545
    42  H     0.26786
    43  H     0.18366
    44  H     0.23210
    45  H     0.22999
    46  H     0.22998
    47  H     0.27177
    48  H     0.27224
    49  H     0.27429
    50  H     0.23080
    51  H     0.23429
    52  H     0.27893
    53  H     0.45791
    54  H     0.43989
    55  H     0.45988
    56  H     0.44207
    57  H     0.46608
    58  H     0.46551

14389323
59
     1  O    -0.63546
     2  O    -0.61269
     3  O    -0.82444
     4  O    -0.72100
     5  O    -0.77198
     6  O    -0.74087
     7  O    -0.68027
     8  N    -0.61912
     9  N    -0.61670
    10  N    -0.75513
    11  C    -0.13561
    12  C    -0.48368
    13  C    -0.16629
    14  C     0.67022
    15  C    -0.14107
    16  C    -0.46416
    17  C     0.66028
    18  C    -0.02873
    19  C    -0.48780
    20  C    -0.06129
    21  C    -0.57238
    22  C     0.74946
    23  C    -0.22498
    24  C    -0.24272
    25  C    -0.21347
    26  C    -0.21903
    27  C    -0.22210
    28  C    -0.23639
    29  C     0.74609
    30  C    -0.24861
    31  C    -0.27509
    32  C    -0.31450
    33  C     0.32550
    34  H     0.26163
    35  H     0.24358
    36  H     0.28953
    37  H     0.27474
    38  H     0.41990
    39  H     0.25343
    40  H     0.21985
    41  H     0.25911
    42  H     0.40821
    43  H     0.23748
    44  H     0.25237
    45  H     0.23784
    46  H     0.27391
    47  H     0.25239
    48  H     0.21831
    49  H     0.45768
    50  H     0.44500
    51  H     0.23598
    52  H     0.22720
    53  H     0.23678
    54  H     0.22519
    55  H     0.23040
    56  H     0.23859
    57  H     0.21304
    58  H     0.48278
    59  H     0.46912

9972600
41
     1  O    -0.63388
     2  O    -0.80570
     3  O    -0.68709
     4  O    -0.62418
     5  O    -0.69162
     6  N    -0.59112
     7  N    -0.75558
     8  N    -0.86210
     9  C    -0.16944
    10  C    -0.13621
    11  C    -0.47251
    12  C    -0.48303
    13  C     0.62303
    14  C    -0.05154
    15  C    -0.55821
    16  C     0.74419
    17  C    -0.19995
    18  C    -0.23992
    19  C     0.69372
    20  C    -0.29790
    21  C    -0.30964
    22  C     0.31009
    23  H     0.27248
    24  H     0.26312
    25  H     0.27418
    26  H     0.23802
    27  H     0.26486
    28  H     0.24477
    29  H     0.41879
    30  H     0.25855
    31  H     0.28750
    32  H     0.47216
    33  H     0.45643
    34  H     0.24830
    35  H     0.22815
    36  H     0.22902
    37  H     0.23561
    38  H     0.42364
    39  H     0.42374
    40  H     0.48783
    41  H     0.47146

145455491
36
     1  O    -0.64791
     2  O    -0.78426
     3  O    -0.59692
     4  O    -0.76539
     5  O    -0.73826
     6  O    -0.83776
     7  O    -0.72253
     8  N    -0.59679
     9  N    -0.75446
    10  N    -0.62840
    11  C    -0.14292
    12  C    -0.48106
    13  C    -0.18198
    14  C     0.64949
    15  C    -0.55767
    16  C    -0.09605
    17  C     0.66503
    18  C     0.70985
    19  C    -0.36419
    20  C     0.74570
    21  H     0.28957
    22  H     0.23866
    23  H     0.22906
    24  H     0.26715
    25  H     0.44985
    26  H     0.23885
    27  H     0.25363
    28  H     0.20492
    29  H     0.21050
    30  H     0.45988
    31  H     0.45558
    32  H     0.39713
    33  H     0.21751
    34  H     0.25203
    35  H     0.50235
    36  H     0.45982

100094
42
     1  O    -0.66021
     2  O    -0.74389
     3  O    -0.72553
     4  O    -0.74052
     5  O    -0.76723
     6  N    -0.59496
     7  N    -0.55983
     8  N    -0.75320
     9  C    -0.47438
    10  C    -0.16211
    11  C    -0.08651
    12  C    -0.10302
    13  C    -0.13936
    14  C     0.14839
    15  C    -0.48446
    16  C    -0.02090
    17  C     0.63860
    18  C     0.72610
    19  C    -0.22246
    20  C    -0.56185
    21  C    -0.26981
    22  C    -0.28272
    23  C    -0.26467
    24  C     0.72173
    25  H     0.23639
    26  H     0.26452
    27  H     0.25991
    28  H     0.28309
    29  H     0.43137
    30  H     0.21975
    31  H     0.23162
    32  H     0.23759
    33  H     0.41922
    34  H     0.24673
    35  H     0.26821
    36  H     0.23723
    37  H     0.22609
    38  H     0.45095
    39  H     0.44533
    40  H     0.23544
    41  H     0.22791
    42  H     0.46146

97363
22
     1  O    -0.84929
     2  O    -0.71299
     3  O    -0.83682
     4  O    -0.65256
     5  O    -0.74909
     6  N    -0.55098
     7  N    -0.75745
     8  C    -0.17503
     9  C    -0.56004
    10  C     0.75820
    11  C     0.63155
    12  C     0.74215
    13  C    -0.36036
    14  H     0.26314
    15  H     0.25970
    16  H     0.22932
    17  H     0.40941
    18  H     0.27099
    19  H     0.26190
    20  H     0.47081
    21  H     0.46493
    22  H     0.44252

18221000
51
     1  O    -0.65710
     2  O    -0.80831
     3  O    -0.68791
     4  O    -0.62364
     5  O    -0.59536
     6  N    -0.63558
     7  N    -0.60788
     8  N    -0.57882
     9  N    -0.86853
    10  N    -0.75599
    11  N    -0.82937
    12  N    -0.82726
    13  C    -0.14684
    14  C    -0.17006
    15  C    -0.45806
    16  C    -0.47268
    17  C    -0.47950
    18  C     0.66865
    19  C    -0.54890
    20  C    -0.27888
    21  C     0.73671
    22  C     0.64828
    23  C     0.69001
    24  C    -0.36133
    25  C     0.70206
    26  H     0.26150
    27  H     0.27581
    28  H     0.22008
    29  H     0.25442
    30  H     0.29613
    31  H     0.25621
    32  H     0.23191
    33  H     0.26911
    34  H     0.43267
    35  H     0.22642
    36  H     0.24899
    37  H     0.42657
    38  H     0.23259
    39  H     0.25005
    40  H     0.28746
    41  H     0.27709
    42  H     0.40518
    43  H     0.42700
    44  H     0.47247
    45  H     0.47938
    46  H     0.44552
    47  H     0.45106
    48  H     0.43874
    49  H     0.44120
    50  H     0.46056
    51  H     0.47819

9860193
34
     1  O    -0.63166
     2  O    -0.77158
     3  O    -0.72576
     4  O    -0.64526
     5  N    -0.60047
     6  N    -0.75425
     7  N    -0.54086
     8  N    -0.48092
     9  N    -0.86639
    10  C    -0.13735
    11  C    -0.50358
    12  C    -0.16879
    13  C     0.63093
    14  C    -0.55198
    15  C     0.07291
    16  C     0.73065
    17  C    -0.10915
    18  C     0.68984
    19  C     0.20025
    20  H     0.28048
    21  H     0.27029
    22  H     0.24045
    23  H     0.27217
    24  H     0.42950
    25  H     0.26245
    26  H     0.26595
    27  H     0.47271
    28  H     0.45687
    29  H     0.45257
    30  H     0.22319
    31  H     0.23344
    32  H     0.41053
    33  H     0.41867
    34  H     0.47414

145455777
42
     1  O    -0.62314
     2  O    -0.67634
     3  O    -0.79436
     4  O    -0.75526
     5  O    -0.80989
     6  O    -0.73301
     7  N    -0.57462
     8  N    -0.63015
     9  N    -0.75524
    10  N    -0.56213
    11  N    -0.45715
    12  C    -0.14500
    13  C    -0.13396
    14  C    -0.50180
    15  C    -0.56086
    16  C     0.63145
    17  C     0.67687
    18  C     0.06684
    19  C    -0.16704
    20  C     0.73665
    21  C    -0.66628
    22  C    -0.06419
    23  C     0.74684
    24  C     0.18626
    25  H     0.27772
    26  H     0.27007
    27  H     0.23506
    28  H     0.25883
    29  H     0.41943
    30  H     0.20669
    31  H     0.28105
    32  H     0.25131
    33  H     0.43591
    34  H     0.48156
    35  H     0.44911
    36  H     0.21418
    37  H     0.23203
    38  H     0.20561
    39  H     0.42945
    40  H     0.22543
    41  H     0.22396
    42  H     0.46809

145456228
53
     1  S     0.26372
     2  O    -0.63226
     3  O    -0.64233
     4  O    -0.75643
     5  O    -0.78477
     6  O    -0.71887
     7  N    -0.61821
     8  N    -0.75538
     9  N    -0.62895
    10  C    -0.27462
    11  C    -0.14507
    12  C    -0.15129
    13  C    -0.47160
    14  C     0.64775
    15  C    -0.47092
    16  C    -0.69979
    17  C     0.67008
    18  C    -0.19494
    19  C    -0.67870
    20  C    -0.61721
    21  C     0.09677
    22  C    -0.69768
    23  C     0.73972
    24  C    -0.83841
    25  H     0.29202
    26  H     0.27200
    27  H     0.27624
    28  H     0.26779
    29  H     0.20443
    30  H     0.22711
    31  H     0.26474
    32  H     0.43336
    33  H     0.21253
    34  H     0.27394
    35  H     0.23947
    36  H     0.27589
    37  H     0.24186
    38  H     0.25249
    39  H     0.22760
    40  H     0.47412
    41  H     0.46351
    42  H     0.41512
    43  H     0.30197
    44  H     0.21289
    45  H     0.23610
    46  H     0.21588
    47  H     0.23035
    48  H     0.21604
    49  H     0.46418
    50  H     0.25537
    51  H     0.21782
    52  H     0.22023
    53  H     0.47432

14426033
33
     1  O    -0.64805
     2  O    -0.78105
     3  O    -0.76357
     4  O    -0.72613
     5  N    -0.60577
     6  N    -0.75527
     7  C    -0.27556
     8  C    -0.15205
     9  C    -0.46915
    10  C    -0.68912
    11  C     0.63374
    12  C    -0.68366
    13  C    -0.20522
    14  C    -0.09277
    15  C     0.72144
    16  H     0.29003
    17  H     0.27549
    18  H     0.26321
    19  H     0.20695
    20  H     0.25391
    21  H     0.27214
    22  H     0.20283
    23  H     0.27707
    24  H     0.20745
    25  H     0.25255
    26  H     0.24739
    27  H     0.42340
    28  H     0.45748
    29  H     0.47591
    30  H     0.22253
    31  H     0.20420
    32  H     0.48879
    33  H     0.47086

145456383
50
     1  S    -0.05191
     2  O    -0.56545
     3  O    -0.64832
     4  O    -0.80712
     5  O    -0.70597
     6  N    -0.63663
     7  N    -0.60815
     8  N    -0.75737
     9  N    -0.56403
    10  N    -0.50713
    11  C    -0.49005
    12  C    -0.25698
    13  C    -0.14273
    14  C    -0.15344
    15  C     0.64313
    16  C    -0.67445
    17  C    -0.68473
    18  C    -0.16653
    19  C     0.66651
    20  C    -0.49301
    21  C    -0.59525
    22  C     0.12172
    23  C     0.74305
    24  C    -0.10977
    25  C     0.14785
    26  H     0.26273
    27  H     0.29195
    28  H     0.20508
    29  H     0.27670
    30  H     0.27623
    31  H     0.24612
    32  H     0.25124
    33  H     0.20992
    34  H     0.24357
    35  H     0.24491
    36  H     0.23963
    37  H     0.25689
    38  H     0.42095
    39  H     0.24818
    40  H     0.27092
    41  H     0.41798
    42  H     0.29172
    43  H     0.23423
    44  H     0.46798
    45  H     0.46446
    46  H     0.43676
    47  H     0.22029
    48  H     0.14393
    49  H     0.20207
    50  H     0.47234

118276
39
     1  S     0.22540
     2  O    -0.59893
     3  O    -0.81705
     4  O    -0.68240
     5  N    -0.60241
     6  N    -0.75238
     7  C    -0.48233
     8  C    -0.25397
     9  C    -0.13754
    10  C    -0.17206
    11  C     0.63435
    12  C    -0.68506
    13  C    -0.67406
    14  C    -0.47569
    15  C    -0.59316
    16  C     0.74762
    17  C    -0.83066
    18  H     0.22780
    19  H     0.26168
    20  H     0.27120
    21  H     0.26241
    22  H     0.26618
    23  H     0.27801
    24  H     0.23605
    25  H     0.24785
    26  H     0.22431
    27  H     0.22029
    28  H     0.22300
    29  H     0.24479
    30  H     0.23787
    31  H     0.39625
    32  H     0.45051
    33  H     0.46588
    34  H     0.23625
    35  H     0.21194
    36  H     0.23310
    37  H     0.25419
    38  H     0.22579
    39  H     0.47495

273262
43
     1  O    -0.59904
     2  O    -0.78932
     3  O    -0.68701
     4  O    -0.69116
     5  N    -0.60540
     6  N    -0.75813
     7  C    -0.48751
     8  C    -0.25667
     9  C    -0.14376
    10  C    -0.16657
    11  C     0.64082
    12  C    -0.47233
    13  C    -0.67308
    14  C    -0.68452
    15  C    -0.05254
    16  C     0.74018
    17  C    -0.20667
    18  C    -0.23776
    19  C    -0.29564
    20  C    -0.28890
    21  C     0.31136
    22  H     0.25569
    23  H     0.28991
    24  H     0.20530
    25  H     0.27157
    26  H     0.26674
    27  H     0.22902
    28  H     0.27855
    29  H     0.23625
    30  H     0.24093
    31  H     0.24087
    32  H     0.24585
    33  H     0.20995
    34  H     0.24715
    35  H     0.39980
    36  H     0.44950
    37  H     0.45843
    38  H     0.25125
    39  H     0.21004
    40  H     0.22851
    41  H     0.23437
    42  H     0.48691
    43  H     0.46702

90478376
56
     1  O    -0.70422
     2  O    -0.78922
     3  O    -0.62157
     4  O    -0.71948
     5  O    -0.77017
     6  O    -0.74054
     7  N    -0.62607
     8  N    -0.57689
     9  N    -0.75544
    10  N    -0.75653
    11  C    -0.25005
    12  C    -0.16930
    13  C    -0.46604
    14  C    -0.14491
    15  C    -0.14124
    16  C    -0.67096
    17  C    -0.47693
    18  C     0.68169
    19  C    -0.46675
    20  C     0.61532
    21  C    -0.56332
    22  C     0.74340
    23  C    -0.66506
    24  C    -0.48562
    25  C    -0.27924
    26  C     0.73335
    27  H     0.25845
    28  H     0.25329
    29  H     0.22475
    30  H     0.26146
    31  H     0.28220
    32  H     0.44499
    33  H     0.26793
    34  H     0.20001
    35  H     0.19627
    36  H     0.22568
    37  H     0.25835
    38  H     0.22623
    39  H     0.24754
    40  H     0.29198
    41  H     0.41948
    42  H     0.20938
    43  H     0.28591
    44  H     0.22098
    45  H     0.19578
    46  H     0.22733
    47  H     0.23182
    48  H     0.24702
    49  H     0.27128
    50  H     0.29552
    51  H     0.48800
    52  H     0.44909
    53  H     0.46344
    54  H     0.47803
    55  H     0.47160
    56  H     0.47199

145456667
54
     1  O    -0.57370
     2  O    -0.66682
     3  O    -0.82296
     4  O    -0.70639
     5  O    -0.82494
     6  O    -0.74485
     7  N    -0.60721
     8  N    -0.60084
     9  N    -0.75282
    10  N    -0.55222
    11  N    -0.75418
    12  N    -0.47853
    13  C    -0.13904
    14  C    -0.13900
    15  C    -0.47707
    16  C    -0.47319
    17  C    -0.48720
    18  C     0.63233
    19  C    -0.48181
    20  C     0.65512
    21  C     0.08413
    22  C    -0.16843
    23  C    -0.28896
    24  C    -0.55465
    25  C    -0.09433
    26  C     0.75649
    27  C     0.19549
    28  C     0.78057
    29  H     0.27462
    30  H     0.25894
    31  H     0.26838
    32  H     0.22167
    33  H     0.22911
    34  H     0.31580
    35  H     0.24795
    36  H     0.23176
    37  H     0.41288
    38  H     0.20959
    39  H     0.25247
    40  H     0.26157
    41  H     0.43039
    42  H     0.31090
    43  H     0.24908
    44  H     0.46959
    45  H     0.45833
    46  H     0.25464
    47  H     0.23824
    48  H     0.43232
    49  H     0.21628
    50  H     0.43072
    51  H     0.45947
    52  H     0.22188
    53  H     0.47517
    54  H     0.45327

151428
36
     1  O    -0.61919
     2  O    -0.76335
     3  O    -0.74242
     4  O    -0.72838
     5  N    -0.59619
     6  N    -0.75380
     7  N    -0.75693
     8  C    -0.47980
     9  C    -0.14202
    10  C    -0.46797
    11  C    -0.48796
    12  C     0.60281
    13  C    -0.20180
    14  C    -0.27848
    15  C    -0.09453
    16  C     0.73041
    17  H     0.23027
    18  H     0.25900
    19  H     0.26630
    20  H     0.29250
    21  H     0.25059
    22  H     0.24634
    23  H     0.23558
    24  H     0.28760
    25  H     0.27520
    26  H     0.29196
    27  H     0.42009
    28  H     0.47343
    29  H     0.45792
    30  H     0.23871
    31  H     0.18203
    32  H     0.46803
    33  H     0.47229
    34  H     0.47772
    35  H     0.47384
    36  H     0.48019

4682588
44
     1  O    -0.63597
     2  O    -0.81191
     3  O    -0.67063
     4  N    -0.58561
     5  N    -0.75435
     6  N    -0.75773
     7  C    -0.46075
     8  C    -0.18050
     9  C    -0.24371
    10  C    -0.14237
    11  C    -0.47850
    12  C    -0.46421
    13  C     0.60191
    14  C    -0.48717
    15  C    -0.68833
    16  C    -0.66823
    17  C     0.75041
    18  C    -0.27753
    19  H     0.26727
    20  H     0.22233
    21  H     0.27152
    22  H     0.19080
    23  H     0.27239
    24  H     0.25865
    25  H     0.23410
    26  H     0.27698
    27  H     0.25764
    28  H     0.42519
    29  H     0.24661
    30  H     0.24094
    31  H     0.24824
    32  H     0.21851
    33  H     0.24021
    34  H     0.23585
    35  H     0.21929
    36  H     0.23042
    37  H     0.28225
    38  H     0.27781
    39  H     0.47872
    40  H     0.46004
    41  H     0.48137
    42  H     0.47147
    43  H     0.47350
    44  H     0.47310

132605043
70
     1  O    -0.68562
     2  O    -0.58692
     3  O    -0.79793
     4  O    -0.69853
     5  O    -0.67688
     6  N    -0.60302
     7  N    -0.60399
     8  N    -0.57216
     9  N    -0.75399
    10  N    -0.75800
    11  C    -0.14045
    12  C    -0.16109
    13  C    -0.13982
    14  C    -0.47706
    15  C    -0.47987
    16  C    -0.48160
    17  C    -0.06504
    18  C    -0.46953
    19  C     0.67581
    20  C     0.62988
    21  C    -0.09269
    22  C    -0.48533
    23  C    -0.07557
    24  C     0.15400
    25  C    -0.05838
    26  C     0.73926
    27  C    -0.27814
    28  C    -0.19418
    29  C    -0.27661
    30  C    -0.20654
    31  C    -0.22965
    32  C    -0.25559
    33  C    -0.24002
    34  C    -0.26698
    35  C    -0.31184
    36  C     0.32487
    37  H     0.27427
    38  H     0.25331
    39  H     0.26610
    40  H     0.24205
    41  H     0.27684
    42  H     0.26594
    43  H     0.23605
    44  H     0.29678
    45  H     0.24188
    46  H     0.24880
    47  H     0.29112
    48  H     0.41871
    49  H     0.42144
    50  H     0.24103
    51  H     0.24036
    52  H     0.21788
    53  H     0.38331
    54  H     0.47985
    55  H     0.46483
    56  H     0.27717
    57  H     0.28509
    58  H     0.24571
    59  H     0.21372
    60  H     0.25686
    61  H     0.21107
    62  H     0.24145
    63  H     0.23398
    64  H     0.25852
    65  H     0.22247
    66  H     0.47119
    67  H     0.48356
    68  H     0.48598
    69  H     0.47913
    70  H     0.47277

60163650
47
     1  S     0.18424
     2  O    -0.68746
     3  O    -0.60672
     4  O    -0.79242
     5  O    -0.75516
     6  O    -0.76775
     7  O    -0.73546
     8  O    -0.79853
     9  O    -0.73857
    10  N    -0.61014
    11  N    -0.61947
    12  N    -0.75813
    13  C    -0.14590
    14  C    -0.46056
    15  C    -0.15272
    16  C     0.67844
    17  C    -0.56420
    18  C     0.65308
    19  C    -0.48351
    20  C    -0.16540
    21  C    -0.62570
    22  C    -0.55309
    23  C     0.73096
    24  C     0.75868
    25  C     0.77322
    26  C    -0.82555
    27  H     0.28638
    28  H     0.21822
    29  H     0.21050
    30  H     0.25759
    31  H     0.40226
    32  H     0.21839
    33  H     0.27468
    34  H     0.26344
    35  H     0.22104
    36  H     0.25695
    37  H     0.44316
    38  H     0.31433
    39  H     0.21606
    40  H     0.23608
    41  H     0.23210
    42  H     0.42394
    43  H     0.37259
    44  H     0.23695
    45  H     0.22335
    46  H     0.30660
    47  H     0.45321

7010520
36
     1  S     0.24420
     2  O    -0.65318
     3  O    -0.80296
     4  O    -0.68975
     5  N    -0.59310
     6  N    -0.75737
     7  C    -0.24825
     8  C    -0.17384
     9  C    -0.14534
    10  C    -0.49230
    11  C     0.62210
    12  C    -0.67126
    13  C    -0.67474
    14  C     0.74494
    15  C    -0.61985
    16  C    -0.83048
    17  H     0.22191
    18  H     0.26589
    19  H     0.27780
    20  H     0.42882
    21  H     0.24164
    22  H     0.30430
    23  H     0.21241
    24  H     0.22967
    25  H     0.25694
    26  H     0.24935
    27  H     0.22485
    28  H     0.20394
    29  H     0.20582
    30  H     0.27211
    31  H     0.47143
    32  H     0.47219
    33  H     0.26529
    34  H     0.23278
    35  H     0.24591
    36  H     0.45810

138319092
44
     1  S     0.25585
     2  O    -0.61765
     3  O    -0.66394
     4  O    -0.77050
     5  O    -0.74773
     6  N    -0.43669
     7  N    -0.77053
     8  N    -0.61011
     9  C    -0.13641
    10  C    -0.46332
    11  C    -0.47079
    12  C    -0.26385
    13  C     0.65876
    14  C    -0.13677
    15  C     0.66175
    16  C    -0.50095
    17  C    -0.61683
    18  C    -0.17515
    19  C    -0.67013
    20  C     0.76294
    21  C    -0.83582
    22  H     0.26284
    23  H     0.23495
    24  H     0.28711
    25  H     0.26729
    26  H     0.25100
    27  H     0.23313
    28  H     0.21172
    29  H     0.26616
    30  H     0.28884
    31  H     0.26591
    32  H     0.47237
    33  H     0.48032
    34  H     0.45923
    35  H     0.41539
    36  H     0.22874
    37  H     0.24798
    38  H     0.25151
    39  H     0.21516
    40  H     0.24929
    41  H     0.20376
    42  H     0.24381
    43  H     0.23885
    44  H     0.27250

18218231
34
     1  S    -0.06519
     2  O    -0.64932
     3  O    -0.79204
     4  O    -0.68138
     5  N    -0.58978
     6  N    -0.75559
     7  C    -0.13667
     8  C    -0.48812
     9  C     0.61938
    10  C    -0.18790
    11  C    -0.07267
    12  C    -0.57833
    13  C    -0.21796
    14  C    -0.22831
    15  C     0.74440
    16  C    -0.20804
    17  C    -0.21534
    18  C    -0.21310
    19  H     0.27549
    20  H     0.26170
    21  H     0.23905
    22  H     0.27751
    23  H     0.43616
    24  H     0.26962
    25  H     0.22786
    26  H     0.47009
    27  H     0.45711
    28  H     0.24912
    29  H     0.22597
    30  H     0.24688
    31  H     0.24195
    32  H     0.24477
    33  H     0.12366
    34  H     0.46900

145457179
51
     1  S     0.21438
     2  S    -0.05278
     3  O    -0.64345
     4  O    -0.61034
     5  O    -0.81176
     6  O    -0.70243
     7  N    -0.61235
     8  N    -0.62073
     9  N    -0.75508
    10  C    -0.15664
    11  C    -0.17526
    12  C    -0.13606
    13  C    -0.46413
    14  C    -0.48922
    15  C     0.65744
    16  C     0.64737
    17  C    -0.59330
    18  C    -0.08555
    19  C    -0.59942
    20  C     0.74049
    21  C    -0.21328
    22  C    -0.23817
    23  C    -0.18994
    24  C    -0.21969
    25  C    -0.20879
    26  C    -0.82813
    27  H     0.27690
    28  H     0.26828
    29  H     0.27148
    30  H     0.20816
    31  H     0.26018
    32  H     0.24447
    33  H     0.26705
    34  H     0.43261
    35  H     0.42314
    36  H     0.28784
    37  H     0.24019
    38  H     0.28020
    39  H     0.22800
    40  H     0.46838
    41  H     0.46388
    42  H     0.24672
    43  H     0.22345
    44  H     0.14307
    45  H     0.25766
    46  H     0.24195
    47  H     0.24860
    48  H     0.24388
    49  H     0.22964
    50  H     0.21651
    51  H     0.47459

131801092
58
     1  O    -0.75955
     2  O    -0.64133
     3  O    -0.61071
     4  O    -0.81105
     5  O    -0.70894
     6  O    -0.69683
     7  N    -0.60731
     8  N    -0.61608
     9  N    -0.75461
    10  C    -0.16878
    11  C     0.08855
    12  C    -0.16432
    13  C     0.67450
    14  C    -0.13654
    15  C    -0.47166
    16  C     0.64512
    17  C    -0.49077
    18  C    -0.70083
    19  C    -0.04332
    20  C    -0.08379
    21  C     0.74494
    22  C    -0.21037
    23  C    -0.20969
    24  C    -0.20223
    25  C    -0.24237
    26  C    -0.29432
    27  C    -0.30939
    28  C     0.29600
    29  C    -0.19566
    30  C    -0.22656
    31  C    -0.21991
    32  H     0.26801
    33  H     0.25952
    34  H     0.26726
    35  H     0.43501
    36  H     0.27164
    37  H     0.26619
    38  H     0.23388
    39  H     0.41302
    40  H     0.23486
    41  H     0.28079
    42  H     0.21010
    43  H     0.23061
    44  H     0.23797
    45  H     0.46731
    46  H     0.46298
    47  H     0.48263
    48  H     0.24276
    49  H     0.23107
    50  H     0.26472
    51  H     0.21969
    52  H     0.24023
    53  H     0.21633
    54  H     0.25911
    55  H     0.23948
    56  H     0.24506
    57  H     0.47515
    58  H     0.47243

10342092
63
     1  O    -0.65913
     2  O    -0.62022
     3  O    -0.81124
     4  O    -0.68800
     5  N    -0.60585
     6  N    -0.63247
     7  N    -0.75587
     8  N    -0.58195
     9  N    -0.82959
    10  N    -0.82652
    11  C    -0.14534
    12  C    -0.25582
    13  C     0.67136
    14  C    -0.17078
    15  C    -0.46043
    16  C    -0.67984
    17  C    -0.68597
    18  C    -0.13659
    19  C     0.63778
    20  C    -0.47788
    21  C    -0.49266
    22  C     0.73636
    23  C    -0.27842
    24  C    -0.06661
    25  C    -0.21945
    26  C    -0.22179
    27  C    -0.22103
    28  C    -0.21084
    29  C    -0.22554
    30  C     0.70180
    31  H     0.26651
    32  H     0.23801
    33  H     0.27602
    34  H     0.43388
    35  H     0.22637
    36  H     0.25509
    37  H     0.20230
    38  H     0.24292
    39  H     0.25231
    40  H     0.26124
    41  H     0.23802
    42  H     0.24037
    43  H     0.43623
    44  H     0.27436
    45  H     0.26905
    46  H     0.22785
    47  H     0.25258
    48  H     0.27020
    49  H     0.23346
    50  H     0.25058
    51  H     0.46724
    52  H     0.47507
    53  H     0.25401
    54  H     0.23876
    55  H     0.23056
    56  H     0.25204
    57  H     0.23133
    58  H     0.44662
    59  H     0.45136
    60  H     0.43997
    61  H     0.44112
    62  H     0.47653
    63  H     0.46058

194260
32
     1  O    -0.66478
     2  O    -0.78372
     3  O    -0.73959
     4  O    -0.83671
     5  O    -0.73820
     6  N    -0.58935
     7  N    -0.59754
     8  C    -0.15473
     9  C    -0.48864
    10  C    -0.48417
    11  C    -0.27857
    12  C     0.63183
    13  C    -0.17443
    14  C    -0.45599
    15  C    -0.56000
    16  C     0.74892
    17  C     0.75690
    18  H     0.28498
    19  H     0.29542
    20  H     0.25965
    21  H     0.27283
    22  H     0.23396
    23  H     0.28291
    24  H     0.25156
    25  H     0.47842
    26  H     0.26028
    27  H     0.42029
    28  H     0.26672
    29  H     0.21456
    30  H     0.19725
    31  H     0.25178
    32  H     0.43816

18223611
58
     1  O    -0.58711
     2  O    -0.59748
     3  O    -0.68729
     4  O    -0.69521
     5  N    -0.59207
     6  N    -0.63104
     7  N    -0.66638
     8  N    -0.75722
     9  C    -0.15761
    10  C    -0.48350
    11  C    -0.48496
    12  C    -0.27384
    13  C    -0.14854
    14  C    -0.47433
    15  C     0.64173
    16  C    -0.24847
    17  C     0.68422
    18  C    -0.17051
    19  C    -0.45848
    20  C    -0.68148
    21  C    -0.67460
    22  C    -0.44614
    23  C    -0.48617
    24  C     0.73845
    25  C    -0.27831
    26  H     0.28430
    27  H     0.26708
    28  H     0.30209
    29  H     0.24452
    30  H     0.28479
    31  H     0.23449
    32  H     0.27187
    33  H     0.29136
    34  H     0.47263
    35  H     0.27475
    36  H     0.25009
    37  H     0.21578
    38  H     0.41308
    39  H     0.29336
    40  H     0.26967
    41  H     0.21024
    42  H     0.38461
    43  H     0.23744
    44  H     0.23979
    45  H     0.22007
    46  H     0.23700
    47  H     0.23859
    48  H     0.23606
    49  H     0.18631
    50  H     0.26148
    51  H     0.21495
    52  H     0.25822
    53  H     0.27812
    54  H     0.23330
    55  H     0.46036
    56  H     0.43375
    57  H     0.44815
    58  H     0.46802

7020159
30
     1  O    -0.79180
     2  O    -0.61970
     3  O    -0.68342
     4  O    -0.73191
     5  N    -0.60159
     6  N    -0.75664
     7  C    -0.24882
     8  C    -0.17550
     9  C    -0.67200
    10  C    -0.66977
    11  C    -0.17343
    12  C     0.61273
    13  C     0.74602
    14  C    -0.11794
    15  H     0.22054
    16  H     0.27410
    17  H     0.41828
    18  H     0.25722
    19  H     0.21251
    20  H     0.23309
    21  H     0.25278
    22  H     0.22661
    23  H     0.18625
    24  H     0.29127
    25  H     0.23811
    26  H     0.18878
    27  H     0.47195
    28  H     0.45356
    29  H     0.49077
    30  H     0.46794

9856515
38
     1  O    -0.79363
     2  O    -0.60947
     3  O    -0.66693
     4  O    -0.73135
     5  N    -0.62070
     6  N    -0.75559
     7  N    -0.58571
     8  N    -0.82561
     9  N    -0.82401
    10  C    -0.17548
    11  C    -0.46172
    12  C    -0.47262
    13  C    -0.27902
    14  C    -0.17346
    15  C     0.61791
    16  C     0.73733
    17  C    -0.12085
    18  C     0.70256
    19  H     0.28835
    20  H     0.22330
    21  H     0.26620
    22  H     0.20323
    23  H     0.27495
    24  H     0.42357
    25  H     0.25582
    26  H     0.23585
    27  H     0.29536
    28  H     0.24113
    29  H     0.19544
    30  H     0.46233
    31  H     0.46292
    32  H     0.49733
    33  H     0.44974
    34  H     0.45192
    35  H     0.44283
    36  H     0.44126
    37  H     0.46862
    38  H     0.45821

145457897
53
     1  O    -0.65735
     2  O    -0.58004
     3  O    -0.79482
     4  O    -0.73802
     5  O    -0.72535
     6  O    -0.70671
     7  O    -0.68903
     8  N    -0.63258
     9  N    -0.62007
    10  N    -0.55619
    11  N    -0.76584
    12  C    -0.13453
    13  C    -0.48112
    14  C    -0.10838
    15  C    -0.10594
    16  C     0.66375
    17  C    -0.17108
    18  C     0.14869
    19  C    -0.02059
    20  C    -0.45384
    21  C     0.63277
    22  C    -0.23532
    23  C    -0.17745
    24  C    -0.56714
    25  C    -0.26523
    26  C     0.74975
    27  C    -0.26596
    28  C    -0.25467
    29  C    -0.12086
    30  C     0.77794
    31  H     0.26463
    32  H     0.28258
    33  H     0.24668
    34  H     0.26234
    35  H     0.40753
    36  H     0.41323
    37  H     0.24597
    38  H     0.25908
    39  H     0.22206
    40  H     0.42690
    41  H     0.23507
    42  H     0.26932
    43  H     0.25440
    44  H     0.22014
    45  H     0.23080
    46  H     0.23310
    47  H     0.23176
    48  H     0.22433
    49  H     0.19451
    50  H     0.43475
    51  H     0.37499
    52  H     0.49021
    53  H     0.43089

7010576
24
     1  O    -0.72676
     2  O    -0.63907
     3  O    -0.80791
     4  O    -0.69542
     5  N    -0.75313
     6  N    -0.57798
     7  C    -0.16352
     8  C     0.08192
     9  C     0.63000
    10  C    -0.72354
    11  C    -0.37062
    12  C     0.73240
    13  H     0.27305
    14  H     0.20027
    15  H     0.25028
    16  H     0.20226
    17  H     0.29315
    18  H     0.45400
    19  H     0.47423
    20  H     0.42039
    21  H     0.23383
    22  H     0.24854
    23  H     0.49323
    24  H     0.47037

11186822
45
     1  O    -0.74185
     2  O    -0.59056
     3  O    -0.63750
     4  O    -0.68344
     5  O    -0.79006
     6  O    -0.70532
     7  N    -0.61492
     8  N    -0.75485
     9  N    -0.61601
    10  C    -0.13892
    11  C    -0.47290
    12  C    -0.16584
    13  C     0.08044
    14  C     0.65121
    15  C    -0.06723
    16  C     0.67437
    17  C    -0.72746
    18  C    -0.21963
    19  C    -0.21009
    20  C    -0.30908
    21  C    -0.27391
    22  C    -0.36620
    23  C     0.32027
    24  C     0.73802
    25  H     0.26891
    26  H     0.26681
    27  H     0.24483
    28  H     0.27259
    29  H     0.42650
    30  H     0.20725
    31  H     0.20994
    32  H     0.25385
    33  H     0.29978
    34  H     0.22253
    35  H     0.24252
    36  H     0.44115
    37  H     0.45861
    38  H     0.40369
    39  H     0.22271
    40  H     0.25098
    41  H     0.22569
    42  H     0.24616
    43  H     0.49916
    44  H     0.48449
    45  H     0.47330

145458266
57
     1  O    -0.63847
     2  O    -0.64895
     3  O    -0.80941
     4  O    -0.71554
     5  N    -0.60550
     6  N    -0.53100
     7  N    -0.61456
     8  N    -0.75463
     9  C    -0.48453
    10  C    -0.13954
    11  C    -0.15446
    12  C    -0.09664
    13  C    -0.15242
    14  C     0.17301
    15  C     0.65075
    16  C    -0.16100
    17  C    -0.02479
    18  C    -0.47378
    19  C     0.69512
    20  C    -0.22509
    21  C    -0.67983
    22  C    -0.23905
    23  C    -0.01760
    24  C    -0.24162
    25  C    -0.22245
    26  C     0.74045
    27  C    -0.22899
    28  C    -0.23299
    29  C    -0.23251
    30  C    -0.23311
    31  C    -0.26012
    32  H     0.24548
    33  H     0.25987
    34  H     0.27291
    35  H     0.27159
    36  H     0.25930
    37  H     0.23107
    38  H     0.43906
    39  H     0.22857
    40  H     0.27237
    41  H     0.44074
    42  H     0.40391
    43  H     0.22521
    44  H     0.46999
    45  H     0.45887
    46  H     0.25624
    47  H     0.25026
    48  H     0.22048
    49  H     0.24451
    50  H     0.24079
    51  H     0.24900
    52  H     0.24232
    53  H     0.22181
    54  H     0.22940
    55  H     0.22507
    56  H     0.22648
    57  H     0.47393

21689254
51
     1  O    -0.64090
     2  O    -0.75477
     3  O    -0.72689
     4  N    -0.61447
     5  N    -0.53816
     6  N    -0.75441
     7  N    -0.58270
     8  N    -0.82647
     9  N    -0.82545
    10  C    -0.48504
    11  C    -0.13857
    12  C    -0.17315
    13  C    -0.16048
    14  C    -0.45793
    15  C    -0.10058
    16  C     0.63894
    17  C    -0.47871
    18  C     0.16761
    19  C    -0.02696
    20  C    -0.27979
    21  C    -0.22777
    22  C     0.72718
    23  C    -0.23842
    24  C    -0.22131
    25  C    -0.20622
    26  C     0.70256
    27  H     0.26272
    28  H     0.24557
    29  H     0.26511
    30  H     0.29548
    31  H     0.22156
    32  H     0.26281
    33  H     0.21837
    34  H     0.27241
    35  H     0.42384
    36  H     0.22945
    37  H     0.43668
    38  H     0.25178
    39  H     0.23569
    40  H     0.46069
    41  H     0.46420
    42  H     0.22842
    43  H     0.24061
    44  H     0.24420
    45  H     0.24648
    46  H     0.44800
    47  H     0.45189
    48  H     0.44104
    49  H     0.44061
    50  H     0.47671
    51  H     0.45856

145458565
59
     1  O    -0.64077
     2  O    -0.62545
     3  O    -0.76121
     4  O    -0.76908
     5  O    -0.73658
     6  O    -0.65985
     7  N    -0.62443
     8  N    -0.61682
     9  N    -0.75471
    10  N    -0.59101
    11  N    -0.83069
    12  N    -0.82002
    13  C    -0.14351
    14  C    -0.46493
    15  C    -0.48141
    16  C    -0.14161
    17  C     0.65916
    18  C     0.65373
    19  C    -0.48815
    20  C    -0.27810
    21  C    -0.19984
    22  C    -0.12272
    23  C    -0.09196
    24  C    -0.21181
    25  C    -0.21999
    26  C     0.73314
    27  C    -0.25638
    28  C    -0.29039
    29  C     0.35346
    30  C     0.69862
    31  H     0.27665
    32  H     0.24271
    33  H     0.23543
    34  H     0.28107
    35  H     0.24275
    36  H     0.44122
    37  H     0.27435
    38  H     0.25379
    39  H     0.26396
    40  H     0.25264
    41  H     0.23186
    42  H     0.41841
    43  H     0.28183
    44  H     0.46783
    45  H     0.46694
    46  H     0.17578
    47  H     0.23196
    48  H     0.24308
    49  H     0.23225
    50  H     0.26542
    51  H     0.24178
    52  H     0.47195
    53  H     0.45177
    54  H     0.43985
    55  H     0.44428
    56  H     0.44813
    57  H     0.49578
    58  H     0.47903
    59  H     0.47080

19786231
46
     1  O    -0.63283
     2  O    -0.76673
     3  O    -0.71219
     4  O    -0.69928
     5  N    -0.60783
     6  N    -0.75615
     7  N    -0.75726
     8  C    -0.45547
     9  C    -0.17540
    10  C    -0.46429
    11  C    -0.48233
    12  C    -0.13699
    13  C    -0.49071
    14  C     0.62635
    15  C    -0.27579
    16  C     0.72417
    17  C    -0.08680
    18  C    -0.19621
    19  C    -0.20552
    20  C    -0.28154
    21  C    -0.30237
    22  C     0.31807
    23  H     0.22053
    24  H     0.27188
    25  H     0.29147
    26  H     0.26505
    27  H     0.22132
    28  H     0.23614
    29  H     0.24841
    30  H     0.27024
    31  H     0.42189
    32  H     0.27022
    33  H     0.24832
    34  H     0.26130
    35  H     0.27108
    36  H     0.46130
    37  H     0.47895
    38  H     0.26503
    39  H     0.24197
    40  H     0.47221
    41  H     0.47061
    42  H     0.25329
    43  H     0.23801
    44  H     0.49163
    45  H     0.47446
    46  H     0.47178

145458852
52
     1  O    -0.67018
     2  O    -0.61138
     3  O    -0.81936
     4  O    -0.70518
     5  O    -0.62736
     6  N    -0.61497
     7  N    -0.60854
     8  N    -0.75425
     9  N    -0.86401
    10  C    -0.45614
    11  C    -0.25145
    12  C    -0.17532
    13  C    -0.14521
    14  C    -0.14207
    15  C    -0.27450
    16  C     0.66599
    17  C     0.65837
    18  C    -0.56138
    19  C    -0.66205
    20  C    -0.68538
    21  C    -0.69472
    22  C    -0.69225
    23  C     0.75048
    24  C     0.69358
    25  H     0.25106
    26  H     0.21370
    27  H     0.26707
    28  H     0.22149
    29  H     0.28809
    30  H     0.26956
    31  H     0.24099
    32  H     0.42798
    33  H     0.41940
    34  H     0.29452
    35  H     0.24798
    36  H     0.23904
    37  H     0.20557
    38  H     0.24943
    39  H     0.22474
    40  H     0.20973
    41  H     0.22073
    42  H     0.27071
    43  H     0.26455
    44  H     0.20266
    45  H     0.28041
    46  H     0.22723
    47  H     0.25701
    48  H     0.46092
    49  H     0.47598
    50  H     0.41595
    51  H     0.42163
    52  H     0.47914

145458915
51
     1  O    -0.61012
     2  O    -0.68852
     3  O    -0.78038
     4  O    -0.73155
     5  O    -0.75443
     6  O    -0.74054
     7  O    -0.63825
     8  N    -0.61066
     9  N    -0.62276
    10  N    -0.75438
    11  N    -0.87536
    12  C    -0.14722
    13  C    -0.14437
    14  C    -0.27144
    15  C    -0.45620
    16  C     0.62323
    17  C    -0.17027
    18  C     0.67486
    19  C    -0.45186
    20  C    -0.57102
    21  C    -0.68299
    22  C    -0.69019
    23  C    -0.55803
    24  C     0.73117
    25  C     0.72687
    26  C     0.70116
    27  H     0.28573
    28  H     0.26505
    29  H     0.23168
    30  H     0.21713
    31  H     0.22548
    32  H     0.41958
    33  H     0.25681
    34  H     0.44759
    35  H     0.22476
    36  H     0.25551
    37  H     0.23171
    38  H     0.27200
    39  H     0.26887
    40  H     0.25197
    41  H     0.19943
    42  H     0.26623
    43  H     0.24053
    44  H     0.24772
    45  H     0.46232
    46  H     0.43343
    47  H     0.23778
    48  H     0.27360
    49  H     0.41080
    50  H     0.39956
    51  H     0.46796

168182
43
     1  O    -0.65526
     2  O    -0.80681
     3  O    -0.70139
     4  N    -0.59872
     5  N    -0.55138
     6  N    -0.75550
     7  C    -0.16670
     8  C    -0.27271
     9  C    -0.14336
    10  C    -0.46618
    11  C    -0.12072
    12  C    -0.09478
    13  C     0.62830
    14  C     0.15896
    15  C    -0.69298
    16  C    -0.68523
    17  C     0.01668
    18  C     0.74690
    19  C    -0.23394
    20  C    -0.24822
    21  C    -0.27195
    22  C    -0.25643
    23  H     0.26632
    24  H     0.23587
    25  H     0.27950
    26  H     0.22785
    27  H     0.26774
    28  H     0.43831
    29  H     0.25699
    30  H     0.20166
    31  H     0.26253
    32  H     0.26918
    33  H     0.24731
    34  H     0.24647
    35  H     0.25705
    36  H     0.42841
    37  H     0.47256
    38  H     0.47146
    39  H     0.20377
    40  H     0.23412
    41  H     0.21622
    42  H     0.23190
    43  H     0.45617
    
    
