# Supplementary material for: Optimized SQE atomic charges for peptides accessible via a web application
Source: J Cheminform. 2021 Jun 30;13:45. doi: 10.1186/s13321-021-00528-w (PMC8243439; doi:10.1186/s13321-021-00528-w)
Supplement: Supplementary file 7 — Additional file 7. Parameter sets.All parameter sets obtained during the comparison of empirical methods. [file 13321_2021_528_MOESM7_ESM.zip]

Archive with 25 entries (24 files):
- parameters/
- parameters/EQeq_PUB_pept_HBO_parameters.json
- parameters/SQEqp_PUB_pept_BA_parameters.json
- parameters/SQEq0_PUB_pept_BA_parameters.json
- parameters/QEq_PUB_pept_HBO_parameters.json
- parameters/SQEqp_CCD_gen_parameters.json
- parameters/EQeq_PUB_pept_BA_parameters.json
- parameters/SQEq0_DTP_small_parameters.json
- parameters/EQeq_CCD_gen_parameters.json
- parameters/SQEq0_PUB_pept_HBO_parameters.json
- parameters/SQEqp_PUB_pept_HBO_parameters.json
- parameters/SQE_PUB_pept_BA_parameters.json
- parameters/QEq_PUB_pept_BA_parameters.json
- parameters/QEq_DTP_small_parameters.json
- parameters/EEM_DTP_small_parameters.json
- parameters/SQE_CCD_gen_parameters.json
- parameters/SQE_PUB_pept_HBO_parameters.json
- parameters/EEM_CCD_gen_parameters.json
- parameters/SQE_DTP_small_parameters.json
- parameters/EEM_PUB_pept_HBO_parameters.json
- parameters/QEq_CCD_gen_parameters.json
- parameters/SQEqp_DTP_small_parameters.json
- parameters/EQeq_DTP_small_parameters.json
- parameters/SQEq0_CCD_gen_parameters.json
- parameters/EEM_PUB_pept_BA_parameters.json
