# Supplementary material for: Optimized SQE atomic charges for peptides accessible via a web application
Source: J Cheminform. 2021 Jun 30;13:45. doi: 10.1186/s13321-021-00528-w (PMC8243439; doi:10.1186/s13321-021-00528-w)
Supplement: Supplementary file 7 — Additional file 7. Parameter sets.All parameter sets obtained during the comparison of empirical methods. [file 13321_2021_528_MOESM7_ESM.zip › parameters/EQeq_PUB_pept_HBO_parameters.json]

{
  "atom": {
    "data": {
      "C/1": [
        0.23526010079922008,
        0.8943788098911956
      ],
      "C/2": [
        0.23418729516208128,
        0.9006947284085002
      ],
      "H/1": [
        -0.19796070966398918,
        0.8909996792019724
      ],
      "N/1": [
        0.3134608948516656,
        1.5870164486954434
      ],
      "N/2": [
        0.33941512503990084,
        1.5306612474496486
      ],
      "O/1": [
        2.1353591909767715,
        10.336960909443935
      ],
      "O/2": [
        0.6270375781084434,
        2.848127716291917
      ],
      "S/1": [
        0.1403597121075713,
        0.7779536560599739
      ]
    },
    "names": [
      "electron_affinity",
      "ionization_potencial"
    ]
  },
  "common": {
    "k": 1.5981324271124415,
    "lambda": 0.762149628415559
  },
  "metadata": {
    "atomic_types_pattern": "hbo",
    "date": "2020-11-04 20:14",
    "method": "EQEq",
    "original parameters file": null,
    "reference charges file": "PUB_pept.chg",
    "sdf file": "PUB_pept.sdf"
  }
}
