# Supplementary material for: Optimized SQE atomic charges for peptides accessible via a web application
Source: J Cheminform. 2021 Jun 30;13:45. doi: 10.1186/s13321-021-00528-w (PMC8243439; doi:10.1186/s13321-021-00528-w)
Supplement: Supplementary file 7 — Additional file 7. Parameter sets.All parameter sets obtained during the comparison of empirical methods. [file 13321_2021_528_MOESM7_ESM.zip › parameters/SQEqp_PUB_pept_BA_parameters.json]

{
  "atom": {
    "data": {
      "C/CCC": [
        4.780954195213632,
        2.015117844502376,
        0.0650020250228883,
        1.2290072243813162
      ],
      "C/CCCH": [
        2.1044308503161404,
        2.0696300437268205,
        -0.556742737327674,
        -0.20049267095085646
      ],
      "C/CCH": [
        1.3963441660513964,
        2.6640848778934094,
        0.49025513842553453,
        -0.38606884556552906
      ],
      "C/CCHH": [
        2.1751040240826534,
        0.4105687722912906,
        1.2565885088954454,
        -0.4302036585737742
      ],
      "C/CCHN": [
        2.4787027615604753,
        1.0975740682227677,
        1.3008212677673943,
        0.08516502035264421
      ],
      "C/CCHO": [
        -0.020763002755487158,
        2.920726531745046,
        -0.8462221299572329,
        -0.6250733646137485
      ],
      "C/CCN": [
        3.377710732377906,
        1.5864654206683169,
        -0.035126620779416945,
        0.7705603226979578
      ],
      "C/CCO": [
        0.4228599303099867,
        2.0588516353745536,
        0.0005432917239374278,
        -0.6097034363119832
      ],
      "C/CHHH": [
        2.028952860671688,
        0.46501644101520506,
        1.2904061447071051,
        -0.7197565637502086
      ],
      "C/CHHN": [
        2.2709496580266357,
        0.27417343731531935,
        1.2620378713476443,
        -0.19875408422973678
      ],
      "C/CHHO": [
        0.721478765133773,
        1.5549440025654608,
        0.0007402203734194799,
        -0.9425598813773362
      ],
      "C/CHHS": [
        2.0548398568863973,
        0.4451612984227487,
        1.4025975191731022,
        -0.7911987190924927
      ],
      "C/CHN": [
        -0.842715905884271,
        1.628021470826343,
        -0.29616739353326405,
        -1.9207838516688367
      ],
      "C/CNO": [
        2.6846301954799676,
        1.5710448045165033,
        0.5771431126192481,
        0.816658078835626
      ],
      "C/COO": [
        0.7187494351053071,
        7.9257310448220055,
        2.120029832171222,
        0.7094101824860936
      ],
      "C/HHHS": [
        -0.63638396545073,
        4.008895567987924,
        1.813116813290526,
        -1.3758317006742578
      ],
      "C/HNN": [
        2.2520856623208694,
        0.4260240092534609,
        0.23171771773808952,
        -0.4219935283597244
      ],
      "C/NNN": [
        2.7538420620507638,
        2.3900837648207505,
        1.4266123727705102,
        0.9095279308889098
      ],
      "H/C": [
        2.6847089812872675,
        1.0434345309750466,
        1.0371271213458308,
        0.4252438963063045
      ],
      "H/N": [
        2.5288428867524813,
        2.3630798988096626,
        0.00024129532965626015,
        0.5608643989265079
      ],
      "H/O": [
        2.860363690551922,
        -0.12625525235533425,
        0.8933218406626662,
        0.1084575168314219
      ],
      "H/S": [
        3.675799986324886,
        -0.25304811384809206,
        0.03369335286997189,
        0.5462566027655489
      ],
      "N/CC": [
        5.778696712532975,
        1.3867296286021074,
        0.9982716317924185,
        1.670811143998291
      ],
      "N/CCC": [
        2.1787929555855925,
        3.40605282393426,
        2.5337909547635133,
        -0.33459788346613784
      ],
      "N/CCH": [
        1.9966829750353352,
        0.9689000081325481,
        1.5008075329749317,
        -0.4991750756798161
      ],
      "N/CCHH": [
        2.397952820048833,
        1.7232910560494301,
        2.221182044070138,
        -0.41875500756763573
      ],
      "N/CHH": [
        1.9392625240503731,
        2.6447564277538884,
        1.3522510889997215,
        -0.6853374425211366
      ],
      "N/CHHH": [
        4.4071234779189306,
        11.096337581457261,
        4.721361685320174,
        -0.4859150772829118
      ],
      "O/C": [
        1.6120953020296247,
        0.7818345878010864,
        -0.8406454555243147,
        -0.6166191957453023
      ],
      "O/CH": [
        5.068322403769842,
        0.7845295827767,
        0.9496547809578985,
        0.6252766665727991
      ],
      "S/CC": [
        3.0978185054382603,
        -0.23513024164591367,
        2.0982892468368175,
        1.1216050700757538
      ],
      "S/CH": [
        2.7556236063764854,
        0.526352553990777,
        1.737774166801194,
        0.04591142309714113
      ],
      "S/CS": [
        3.0786785830289034,
        2.1211818521638937,
        0.8122726245886371,
        0.46245044401545604
      ]
    },
    "names": [
      "chi",
      "eta",
      "width",
      "q0"
    ]
  },
  "bond": {
    "data": {
      "C/CCC-C/CCC-1": -0.05150778958513202,
      "C/CCC-C/CCH-1": 0.1724281490077293,
      "C/CCC-C/CCH-2": 0.21161415804227227,
      "C/CCC-C/CCHH-1": 3.8900081717513806,
      "C/CCC-C/CCN-1": 4.2270877494067625,
      "C/CCC-C/CCN-2": 1.7833196512556362,
      "C/CCC-C/CHN-2": -0.08285779748123993,
      "C/CCCH-C/CCHH-1": 3.412016795589091,
      "C/CCCH-C/CCHN-1": 3.5160759774749124,
      "C/CCCH-C/CHHH-1": 4.097856220705629,
      "C/CCCH-H/C-1": 1.9040886896819862,
      "C/CCH-C/CCH-1": 0.19676568550846113,
      "C/CCH-C/CCH-2": 0.120830826930947,
      "C/CCH-C/CCN-1": 0.4343961087455108,
      "C/CCH-C/CCN-2": 0.4151495587337874,
      "C/CCH-C/CCO-1": -0.08319400136146367,
      "C/CCH-C/CCO-2": -0.19853452310053513,
      "C/CCH-H/C-1": 5.076110762060147,
      "C/CCHH-C/CCHH-1": 3.221802670154036,
      "C/CCHH-C/CCHN-1": 3.387890367645148,
      "C/CCHH-C/CCN-1": 3.4576561640798094,
      "C/CCHH-C/CHHH-1": 4.112668272416882,
      "C/CCHH-C/CHHN-1": 3.64528796798887,
      "C/CCHH-C/CHHS-1": 4.8351150797632,
      "C/CCHH-C/CNO-1": 3.512995152336755,
      "C/CCHH-C/COO-1": 3.6351549172195803,
      "C/CCHH-H/C-1": 1.685735961776546,
      "C/CCHN-C/CCHO-1": 4.863338306857548,
      "C/CCHN-C/CHHH-1": 3.6836894786415053,
      "C/CCHN-C/CHHO-1": 2.778041618440116,
      "C/CCHN-C/CHHS-1": 2.3149991161039596,
      "C/CCHN-C/CNO-1": 4.8362186144496615,
      "C/CCHN-C/COO-1": 3.6400922530682562,
      "C/CCHN-H/C-1": 3.7956668447711643,
      "C/CCHN-N/CCC-1": 4.900523445749268,
      "C/CCHN-N/CCH-1": 5.908864661209232,
      "C/CCHN-N/CCHH-1": 2.1682297881855264,
      "C/CCHN-N/CHHH-1": 4.722647971857605,
      "C/CCHO-C/CHHH-1": 2.46056095126704,
      "C/CCHO-H/C-1": 1.9044063375131082,
      "C/CCHO-O/CH-1": 2.7622745606350487,
      "C/CCN-C/CHN-2": 0.17462227406069786,
      "C/CCN-N/CCH-1": 1.502640703399025,
      "C/CCO-O/CH-1": 3.515208727993449,
      "C/CHHH-H/C-1": 1.62686849027998,
      "C/CHHN-C/CNO-1": 4.480342132494391,
      "C/CHHN-C/COO-1": 4.4914287005864475,
      "C/CHHN-H/C-1": 1.7279476432996859,
      "C/CHHN-N/CCC-1": 2.1567817849017428,
      "C/CHHN-N/CCH-1": 3.6221529940850834,
      "C/CHHN-N/CCHH-1": 3.4935237269122865,
      "C/CHHN-N/CHHH-1": 4.438435461417492,
      "C/CHHO-H/C-1": 2.5069226150025,
      "C/CHHO-O/CH-1": 2.8915207746798175,
      "C/CHHS-H/C-1": 1.5230673077345516,
      "C/CHHS-S/CC-1": 3.2372999534802154,
      "C/CHHS-S/CH-1": 1.2577767777689786,
      "C/CHHS-S/CS-1": 0.6318003224765195,
      "C/CHN-H/C-1": 1.6806947610677012,
      "C/CHN-N/CC-1": 0.6169466390326996,
      "C/CHN-N/CCH-1": 3.3795547132616357,
      "C/CNO-N/CCC-1": 2.6593213114486467,
      "C/CNO-N/CCH-1": 0.8421156339735864,
      "C/CNO-N/CHH-1": 0.9357595517893235,
      "C/CNO-O/C-2": 1.1704958644525902,
      "C/COO-O/C-1": 1.422776918212936,
      "C/COO-O/C-2": -0.07453548890858755,
      "C/HHHS-H/C-1": 3.771917853845823,
      "C/HHHS-S/CC-1": 1.6123390607848331,
      "C/HNN-H/C-1": 1.7200259087793786,
      "C/HNN-N/CC-2": 1.1377303567873864,
      "C/HNN-N/CCH-1": 2.50749728721089,
      "C/NNN-N/CCH-1": 2.358360971294564,
      "C/NNN-N/CHH-1": 0.7784671412523949,
      "C/NNN-N/CHH-2": 0.7924455051207724,
      "H/N-N/CCH-1": 0.5593017803314542,
      "H/N-N/CCHH-1": 0.2319433830623151,
      "H/N-N/CHH-1": 2.3624826513048447,
      "H/N-N/CHHH-1": 1.5039014256554613,
      "H/O-O/CH-1": 3.9689214675179185,
      "H/S-S/CH-1": 3.1267450475538214,
      "S/CS-S/CS-1": 0.14263026513726434
    },
    "name": "hardness"
  },
  "metadata": {
    "atomic_types_pattern": "plain-ba",
    "date": "2020-11-04 20:17",
    "method": "SQEqp",
    "original parameters file": null,
    "reference charges file": "PUB_pept.chg",
    "sdf file": "PUB_pept.sdf"
  }
}
