# Supplementary material for: Optimized SQE atomic charges for peptides accessible via a web application
Source: J Cheminform. 2021 Jun 30;13:45. doi: 10.1186/s13321-021-00528-w (PMC8243439; doi:10.1186/s13321-021-00528-w)
Supplement: Supplementary file 7 — Additional file 7. Parameter sets.All parameter sets obtained during the comparison of empirical methods. [file 13321_2021_528_MOESM7_ESM.zip › parameters/SQEq0_PUB_pept_BA_parameters.json]

{
  "atom": {
    "data": {
      "C/CCC": [
        7.504177577712875,
        1.2620744077261892,
        0.59306696013135
      ],
      "C/CCCH": [
        9.776281268149136,
        10.24322883336224,
        0.3782685551672801
      ],
      "C/CCH": [
        7.568621717726783,
        1.7457138911636187,
        0.741560679662423
      ],
      "C/CCHH": [
        8.002250172388205,
        2.46376479790803,
        -5.305230930551442e-05
      ],
      "C/CCHN": [
        7.3753161933058475,
        2.1572809761263483,
        -0.6619255403798028
      ],
      "C/CCHO": [
        7.027090218738652,
        2.1004507269581567,
        0.27446356920266995
      ],
      "C/CCN": [
        6.816292840408602,
        3.0309090778540084,
        -1.7619447491141607
      ],
      "C/CCO": [
        7.045664456365278,
        1.7219874215120246,
        -0.28702716246423615
      ],
      "C/CHHH": [
        8.844372374291487,
        3.411818734613424,
        -0.1816809957327371
      ],
      "C/CHHN": [
        7.540753451663342,
        2.4260862101997342,
        0.43130136574961414
      ],
      "C/CHHO": [
        7.107783156660412,
        2.0804420312220913,
        -0.05818954479354719
      ],
      "C/CHHS": [
        7.441734309843808,
        1.1394224903119048,
        -0.9210211291636415
      ],
      "C/CHN": [
        7.221463281943119,
        1.076946052481879,
        0.22936799320096093
      ],
      "C/CNO": [
        -86.79788098376875,
        143.0071236649765,
        0.592897081858495
      ],
      "C/COO": [
        -83.46326788818223,
        121.91448218571612,
        0.5722258687966048
      ],
      "C/HHHS": [
        7.1350000469181385,
        0.7452056898122107,
        0.9925366996820634
      ],
      "C/HNN": [
        6.945155547229113,
        -0.06530856981463888,
        -1.8165157342833782
      ],
      "C/NNN": [
        -31.605268698956127,
        58.99019165379514,
        -0.8621372956222874
      ],
      "H/C": [
        6.744131901675919,
        -0.38141784103679793,
        -0.03448589252086986
      ],
      "H/N": [
        -55.631151900578836,
        107.37909485234294,
        1.1897691567179811
      ],
      "H/O": [
        2.074334206577964,
        6.680387005142498,
        -0.5711464857144566
      ],
      "H/S": [
        5.318688004020396,
        8.479498308314145,
        7.822045937714878
      ],
      "N/CC": [
        7.526913134735976,
        0.9871908425888519,
        0.9622309295633391
      ],
      "N/CCC": [
        14.012900001209559,
        15.188108910720183,
        57.545028669944784
      ],
      "N/CCH": [
        44.217914110237636,
        67.5967122035538,
        1.5862828073584254
      ],
      "N/CCHH": [
        23.267196378639678,
        10.124187173485005,
        2.5503265462047997
      ],
      "N/CHH": [
        -0.10020799753674497,
        -2.3701436929854736,
        2.6503295251690244
      ],
      "N/CHHH": [
        67.31233919877292,
        31.624981874970047,
        4.735780079655351
      ],
      "O/C": [
        3.3667998653045017,
        -1.2378730476117292,
        1.4614406336163415
      ],
      "O/CH": [
        8.662246767502884,
        2.0361050411423105,
        -1.2512053000007755
      ],
      "S/CC": [
        7.0654827204133515,
        0.12326798521116047,
        -0.5208138340360469
      ],
      "S/CH": [
        7.7061819319558,
        5.904612842787594,
        23.72581507520587
      ],
      "S/CS": [
        6.870516807854362,
        -2.627608175857616,
        0.049699120495486825
      ]
    },
    "names": [
      "chi",
      "eta",
      "width"
    ]
  },
  "bond": {
    "data": {
      "C/CCC-C/CCC-1": 1.9659550577138611,
      "C/CCC-C/CCH-1": 0.2707540290034176,
      "C/CCC-C/CCH-2": 0.8627906781006262,
      "C/CCC-C/CCHH-1": 1.7181411103103559,
      "C/CCC-C/CCN-1": 0.5552181471672317,
      "C/CCC-C/CCN-2": 5.786494963404725,
      "C/CCC-C/CHN-2": 0.3191091659938349,
      "C/CCCH-C/CCHH-1": 3.553210372451398,
      "C/CCCH-C/CCHN-1": 2.6115914055218226,
      "C/CCCH-C/CHHH-1": 1.0167285828338144,
      "C/CCCH-H/C-1": 3.207524239719232,
      "C/CCH-C/CCH-1": 0.13909130974734268,
      "C/CCH-C/CCH-2": 0.11267890790628632,
      "C/CCH-C/CCN-1": -0.3048082717433381,
      "C/CCH-C/CCN-2": 0.30625120328114547,
      "C/CCH-C/CCO-1": 0.13945473513778459,
      "C/CCH-C/CCO-2": 0.17516554346414043,
      "C/CCH-H/C-1": 3.504542950666183,
      "C/CCHH-C/CCHH-1": 1.257012367225975,
      "C/CCHH-C/CCHN-1": 1.6373319731895999,
      "C/CCHH-C/CCN-1": 6.912063288458854,
      "C/CCHH-C/CHHH-1": 3.1766819312403087,
      "C/CCHH-C/CHHN-1": 1.950328526978455,
      "C/CCHH-C/CHHS-1": 14.515065637111965,
      "C/CCHH-C/CNO-1": 16.139427747415642,
      "C/CCHH-C/COO-1": 9.353710101181067,
      "C/CCHH-H/C-1": 3.594315858349306,
      "C/CCHN-C/CCHO-1": 3.430445827310752,
      "C/CCHN-C/CHHH-1": 2.0923440318806845,
      "C/CCHN-C/CHHO-1": 4.339823397702263,
      "C/CCHN-C/CHHS-1": 4.011702922199358,
      "C/CCHN-C/CNO-1": 14.636556899008033,
      "C/CCHN-C/COO-1": 10.064520389948624,
      "C/CCHN-H/C-1": 2.985700861781103,
      "C/CCHN-N/CCC-1": 0.4179699711726241,
      "C/CCHN-N/CCH-1": -14.151211254403632,
      "C/CCHN-N/CCHH-1": -0.29627755673415507,
      "C/CCHN-N/CHHH-1": 12.386605514806812,
      "C/CCHO-C/CHHH-1": 2.6975897185255873,
      "C/CCHO-H/C-1": 2.6554641615511883,
      "C/CCHO-O/CH-1": 1.1377614580621973,
      "C/CCN-C/CHN-2": -1.1328417556608483,
      "C/CCN-N/CCH-1": 0.7445287268343668,
      "C/CCO-O/CH-1": 1.8375674114590839,
      "C/CHHH-H/C-1": 3.5435039417730705,
      "C/CHHN-C/CNO-1": 12.768399106961821,
      "C/CHHN-C/COO-1": 10.46542037569845,
      "C/CHHN-H/C-1": 3.039958889044716,
      "C/CHHN-N/CCC-1": 0.4023722317582465,
      "C/CHHN-N/CCH-1": -13.786374471870555,
      "C/CHHN-N/CCHH-1": -0.07619035902241271,
      "C/CHHN-N/CHHH-1": 12.433881541769905,
      "C/CHHO-H/C-1": 2.740468254121413,
      "C/CHHO-O/CH-1": 1.2760379325419458,
      "C/CHHS-H/C-1": 2.9976765783453687,
      "C/CHHS-S/CC-1": 2.1493418158872557,
      "C/CHHS-S/CH-1": -2.045586064788992,
      "C/CHHS-S/CS-1": 5.741543029285055,
      "C/CHN-H/C-1": 2.997938851033234,
      "C/CHN-N/CC-1": 0.8162949986511926,
      "C/CHN-N/CCH-1": -0.4122065554757416,
      "C/CNO-N/CCC-1": 171.74296767954272,
      "C/CNO-N/CCH-1": 32.283305570487286,
      "C/CNO-N/CHH-1": 80.74920628136087,
      "C/CNO-O/C-2": -2.345356836062584,
      "C/COO-O/C-1": 7.409864537818792,
      "C/COO-O/C-2": -0.7084279008206052,
      "C/HHHS-H/C-1": 2.6599431647362097,
      "C/HHHS-S/CC-1": 1.827864918879847,
      "C/HNN-H/C-1": 1.6727504490904488,
      "C/HNN-N/CC-2": 0.916016405002323,
      "C/HNN-N/CCH-1": 12.425315032054414,
      "C/NNN-N/CCH-1": 70.91609899526458,
      "C/NNN-N/CHH-1": 88.13085043749888,
      "C/NNN-N/CHH-2": -6.028373658704654,
      "H/N-N/CCH-1": 34.22485456219506,
      "H/N-N/CCHH-1": 23.471518066887842,
      "H/N-N/CHH-1": 19.48943767401482,
      "H/N-N/CHHH-1": 36.23239569325951,
      "H/O-O/CH-1": 5.193703874879325,
      "H/S-S/CH-1": 6.784702222957601,
      "S/CS-S/CS-1": 17.65403396731493
    },
    "name": "hardness"
  },
  "metadata": {
    "atomic_types_pattern": "plain-ba",
    "date": "2021-01-25 22:09",
    "method": "SQEq0",
    "original parameters file": null,
    "reference charges file": "PUB_pept.chg",
    "sdf file": "PUB_pept.sdf"
  }
}
