# Supplementary material for: Optimized SQE atomic charges for peptides accessible via a web application
Source: J Cheminform. 2021 Jun 30;13:45. doi: 10.1186/s13321-021-00528-w (PMC8243439; doi:10.1186/s13321-021-00528-w)
Supplement: Supplementary file 7 — Additional file 7. Parameter sets.All parameter sets obtained during the comparison of empirical methods. [file 13321_2021_528_MOESM7_ESM.zip › parameters/QEq_PUB_pept_HBO_parameters.json]

{
  "atom": {
    "data": {
      "C/1": [
        -21.180267174019228,
        1.3415013183480093
      ],
      "C/2": [
        -21.25442656645211,
        1.2317234937439867
      ],
      "H/1": [
        -21.667192830322552,
        2.1629429035626497
      ],
      "N/1": [
        -20.578533246031046,
        2.094747469695232
      ],
      "N/2": [
        -20.574592588020256,
        2.0248158892662294
      ],
      "O/1": [
        114.83376237852582,
        184.50396536870338
      ],
      "O/2": [
        34.66057027254252,
        81.99938539318855
      ],
      "S/1": [
        -21.379162755798607,
        0.7697510489816064
      ]
    },
    "names": [
      "electronegativity",
      "hardness"
    ]
  },
  "common": {
    "kappa": 1.8554751873016357
  },
  "metadata": {
    "atomic_types_pattern": "hbo",
    "date": "2020-11-04 20:14",
    "method": "QEq",
    "original parameters file": null,
    "reference charges file": "PUB_pept.chg",
    "sdf file": "PUB_pept.sdf"
  }
}
