# Supplementary material for: Optimized SQE atomic charges for peptides accessible via a web application
Source: J Cheminform. 2021 Jun 30;13:45. doi: 10.1186/s13321-021-00528-w (PMC8243439; doi:10.1186/s13321-021-00528-w)
Supplement: Supplementary file 7 — Additional file 7. Parameter sets.All parameter sets obtained during the comparison of empirical methods. [file 13321_2021_528_MOESM7_ESM.zip › parameters/SQEqp_CCD_gen_parameters.json]

{
  "atom": {
    "data": {
      "BR/1": [
        1.0504287628796014,
        0.09844172995498056,
        1.232251271056414,
        -2.3992176730773886
      ],
      "C/1": [
        1.2238921698802911,
        0.8195202973442172,
        0.7376633743102581,
        -2.420144655175971
      ],
      "C/2": [
        1.8544373960033158,
        1.0330529330500422,
        0.5227995137951835,
        -2.366614514403451
      ],
      "C/3": [
        1.0363999657873315,
        1.116016989774335,
        0.5758407899532297,
        -2.406100323409975
      ],
      "CL/1": [
        -1.1744434289194967,
        94.89431356859258,
        -7.515987825589436,
        -2.359915133941013
      ],
      "F/1": [
        5.290321402809589,
        6.491026227263361,
        -0.020707964940424175,
        -2.3092971877118362
      ],
      "H/1": [
        0.9375683997987888,
        4.608280562399486,
        0.7578765139168294,
        -2.2978040180094785
      ],
      "N/1": [
        2.2141832740194363,
        1.271420613134327,
        0.3388846257818101,
        -2.352763795524571
      ],
      "N/2": [
        2.1591093619946498,
        0.8722253595073878,
        -0.6052418220176473,
        -2.3814338023578694
      ],
      "N/3": [
        1.3672804381308543,
        1.7867657785134978,
        -0.01066101930111001,
        -2.367105458512652
      ],
      "O/1": [
        2.4925129134749544,
        1.3207230464165354,
        0.02266715657704966,
        -2.3396903660010095
      ],
      "O/2": [
        2.457174551156892,
        -0.4168322966648082,
        0.792074036722246,
        -2.3294324985986097
      ],
      "P/2": [
        -0.4860203125721923,
        1.1527463572283403,
        0.6468077814841511,
        -2.4220725511477204
      ],
      "S/1": [
        1.1315595589171545,
        0.672836936800852,
        0.9632744360262622,
        -2.3231249081765326
      ],
      "S/2": [
        0.2068948457433236,
        0.9630785429346953,
        0.936894562782939,
        -2.5731830131813966
      ]
    },
    "names": [
      "chi",
      "eta",
      "width",
      "q0"
    ]
  },
  "bond": {
    "data": {
      "BR/1-C/1-1": 2.5283021746859227,
      "BR/1-C/2-1": 4.68064528852863,
      "C/1-C/1-1": 2.880002190743966,
      "C/1-C/2-1": 628.2353264416665,
      "C/1-C/3-1": 2.2573549832025495,
      "C/1-CL/1-1": 102.18685295404711,
      "C/1-F/1-1": 4.598039156341582,
      "C/1-H/1-1": -2.0300754892458737,
      "C/1-N/1-1": 3.7249371122678383,
      "C/1-N/2-1": 5.625250670295054,
      "C/1-O/1-1": 2.8047446829297815,
      "C/1-P/2-1": 3.112896918883594,
      "C/1-S/1-1": 1.1512591622283366,
      "C/1-S/2-1": 0.7923233910773492,
      "C/2-C/2-1": 1.8352195467620018,
      "C/2-C/2-2": 0.41724034602812127,
      "C/2-C/3-1": 10.900730875276857,
      "C/2-CL/1-1": -3.4571664583171944,
      "C/2-F/1-1": 3.261019876356497,
      "C/2-H/1-1": 1.2459627792438555,
      "C/2-N/1-1": 1.9389357840304375,
      "C/2-N/2-1": 1.667813438249558,
      "C/2-N/2-2": 0.7997490140202068,
      "C/2-O/1-1": 1.4041412727160727,
      "C/2-O/2-2": 1.850548038206764,
      "C/2-P/2-1": 5.580219786443697,
      "C/2-S/1-1": 3.6550419475974065,
      "C/2-S/2-1": 3.4002715716411753,
      "C/2-S/2-2": 437.3754026698308,
      "C/3-C/3-1": 15.985111749992233,
      "C/3-C/3-3": -0.031192002205285046,
      "C/3-H/1-1": -3.398250462742024,
      "C/3-N/2-1": 8.009533157053836,
      "C/3-N/3-3": -0.06346134672408384,
      "C/3-O/1-1": 4.077544925051407,
      "C/3-S/1-1": -0.773347717846265,
      "F/1-P/2-1": 2.6358878183174905,
      "F/1-S/2-1": 2.49113979225115,
      "H/1-N/1-1": -0.5784206839357596,
      "H/1-N/2-1": 0.07772128251878102,
      "H/1-O/1-1": -0.7274322889570713,
      "H/1-P/2-1": 6.995831659565232,
      "H/1-S/1-1": -2.847066535011994,
      "H/1-S/2-1": 33.370562814314525,
      "N/1-N/1-1": 33.69914387867417,
      "N/1-N/2-1": 1.2173353436142378,
      "N/1-O/1-1": 0.5198099799647848,
      "N/1-P/2-1": 3.4769577865512002,
      "N/1-S/2-1": 2.0818658272457213,
      "N/2-N/2-1": 33.1794578431943,
      "N/2-N/2-2": 0.8076063914677427,
      "N/2-O/1-1": 0.5517740422446562,
      "N/2-O/2-2": 1.7045879461585587,
      "N/2-P/2-1": 4.2326558337577245,
      "N/2-S/1-1": 2.195769679707106,
      "N/2-S/2-1": 2.962639465155343,
      "N/2-S/2-2": 1.4083301197372997,
      "O/1-O/1-1": 2.418255418146939,
      "O/1-P/2-1": 3.5261033589404676,
      "O/1-S/1-1": 2.8897565629649824,
      "O/1-S/2-1": 2.416211942289881,
      "O/2-P/2-2": 2.9114160711932393,
      "O/2-S/2-2": 2.4171335089160455,
      "P/2-S/1-1": 8.242558828831818,
      "P/2-S/2-2": -0.38075168977822826,
      "S/1-S/1-1": 39.60098620770409
    },
    "name": "hardness"
  },
  "metadata": {
    "atomic_types_pattern": "hbo",
    "date": "2020-11-04 20:00",
    "method": "SQEqp",
    "original parameters file": null,
    "reference charges file": "CCD_gen.chg",
    "sdf file": "CCD_gen.sdf"
  }
}
