# Supplementary material for: Optimized SQE atomic charges for peptides accessible via a web application
Source: J Cheminform. 2021 Jun 30;13:45. doi: 10.1186/s13321-021-00528-w (PMC8243439; doi:10.1186/s13321-021-00528-w)
Supplement: Supplementary file 7 — Additional file 7. Parameter sets.All parameter sets obtained during the comparison of empirical methods. [file 13321_2021_528_MOESM7_ESM.zip › parameters/EQeq_PUB_pept_BA_parameters.json]

{
  "atom": {
    "data": {
      "C/CCC": [
        -2.226864695443633,
        6.088831582606717
      ],
      "C/CCCH": [
        -0.1985832650381938,
        5.85778593373006
      ],
      "C/CCH": [
        -0.31990857633039504,
        5.650774822459884
      ],
      "C/CCHH": [
        1.2049426680384365,
        6.265662352246176
      ],
      "C/CCHN": [
        1.24883877274344,
        1.279606559646828
      ],
      "C/CCHO": [
        -2.085584208607857,
        3.5572248859597737
      ],
      "C/CCN": [
        -1.865891878109377,
        3.128480320782252
      ],
      "C/CCO": [
        -0.8972590499165987,
        1.7318690884603425
      ],
      "C/CHHH": [
        2.039874844185177,
        6.267999113497924
      ],
      "C/CHHN": [
        0.05009676494027689,
        5.837741892075084
      ],
      "C/CHHO": [
        -1.3832507975506896,
        5.31962698279376
      ],
      "C/CHHS": [
        1.8956436529417708,
        7.114364814497914
      ],
      "C/CHN": [
        -1.1219464100290597,
        4.290876941587253
      ],
      "C/CNO": [
        -7.734322015438988,
        0.05492009947649153
      ],
      "C/COO": [
        -3.9983315773584525,
        0.256122148212749
      ],
      "C/HHHS": [
        2.388469762070169,
        5.810331788806897
      ],
      "C/HNN": [
        -2.04537327594485,
        2.8776920587001538
      ],
      "C/NNN": [
        -3.2469753390744978,
        0.506761708001981
      ],
      "H/C": [
        -3.2612206896829377,
        2.7713878189701564
      ],
      "H/N": [
        1.2435528729721714,
        1.2593129555377454
      ],
      "H/O": [
        -3.9106371863268494,
        1.3403396863791333
      ],
      "H/S": [
        -1.5072777259593848,
        2.7336833720805
      ],
      "N/CC": [
        1.187141511761387,
        6.1254268259059055
      ],
      "N/CCC": [
        0.9824798753003957,
        6.082202963856763
      ],
      "N/CCH": [
        2.1639231008071818,
        10.978199801026147
      ],
      "N/CCHH": [
        1.5458195924912748,
        4.736852142946823
      ],
      "N/CHH": [
        1.2659906883100032,
        1.2791724945742535
      ],
      "N/CHHH": [
        2.4170867269755454,
        6.920391148643821
      ],
      "O/C": [
        1.260668840495871,
        1.2641978333382597
      ],
      "O/CH": [
        1.2615435060097218,
        1.2662430039375732
      ],
      "S/CC": [
        -1.3358568999608456,
        2.2442500962697527
      ],
      "S/CH": [
        1.2581536940765616,
        1.2603531835025352
      ],
      "S/CS": [
        0.5344328274154544,
        1.587625107469627
      ]
    },
    "names": [
      "electron_affinity",
      "ionization_potencial"
    ]
  },
  "common": {
    "k": 0.008401905655914673,
    "lambda": -0.48086537932419826
  },
  "metadata": {
    "atomic_types_pattern": "plain-ba",
    "date": "2020-11-04 20:16",
    "method": "EQEq",
    "original parameters file": null,
    "reference charges file": "PUB_pept.chg",
    "sdf file": "PUB_pept.sdf"
  }
}
