# Supplementary material for: Optimized SQE atomic charges for peptides accessible via a web application
Source: J Cheminform. 2021 Jun 30;13:45. doi: 10.1186/s13321-021-00528-w (PMC8243439; doi:10.1186/s13321-021-00528-w)
Supplement: Supplementary file 7 — Additional file 7. Parameter sets.All parameter sets obtained during the comparison of empirical methods. [file 13321_2021_528_MOESM7_ESM.zip › parameters/SQEq0_DTP_small_parameters.json]

{
  "atom": {
    "data": {
      "C/1": [
        -2478.6965728092355,
        0.689308978425352,
        0.7581008767145638
      ],
      "C/2": [
        -2478.053927804169,
        1.0846353362814078,
        -0.4404515766835886
      ],
      "H/1": [
        -2479.3667201595094,
        3860.239944701769,
        1.329059277457518
      ],
      "N/1": [
        1061.8017806076662,
        43.79069374541483,
        0.21965197576601478
      ],
      "N/2": [
        1065.7028217219083,
        55.03912464421567,
        0.688402311236323
      ],
      "O/1": [
        986.4311910519348,
        -187.22053749369002,
        -0.00106384855341349
      ],
      "O/2": [
        6486.130043564702,
        10651.588280387445,
        -0.0020229725931776832
      ],
      "S/1": [
        -2479.1921846886526,
        0.2213832274875149,
        -22495.175943914528
      ]
    },
    "names": [
      "chi",
      "eta",
      "width"
    ]
  },
  "bond": {
    "data": {
      "C/1-C/1-1": 21972.95858633123,
      "C/1-C/2-1": 4596.660534088634,
      "C/1-H/1-1": -3856.8445688309557,
      "C/1-N/1-1": 20318.667133981937,
      "C/1-N/2-1": 13798.05298738766,
      "C/1-O/1-1": 12266.331215192526,
      "C/1-S/1-1": 2.591120953809167,
      "C/2-C/2-1": 1.3208205081624533,
      "C/2-C/2-2": 0.7591112501286054,
      "C/2-H/1-1": -3854.241692490459,
      "C/2-N/1-1": 34749.59266784148,
      "C/2-N/2-1": 15594.375841150782,
      "C/2-N/2-2": 13551.785871912856,
      "C/2-O/1-1": 14452.469684435036,
      "C/2-O/2-2": 5337.842362942634,
      "C/2-S/1-1": 4.79922039761729,
      "H/1-N/1-1": 6636.445617960695,
      "H/1-N/2-1": 4451.649908559661,
      "H/1-O/1-1": 4352.7080233756,
      "H/1-S/1-1": -3858.853768121664,
      "N/1-N/1-1": 5178.221643551601,
      "N/1-N/2-1": 196.58096810281887,
      "N/1-O/1-1": 149582.90229007902,
      "N/2-N/2-1": 3434.4531217531057,
      "N/2-N/2-2": 13617.068398388912,
      "N/2-O/1-1": 264.6374410752319,
      "N/2-O/2-2": 5311.305284131522,
      "N/2-S/1-1": 8044.030232594027,
      "O/1-O/1-1": 54757.34172491121,
      "O/1-S/1-1": 9389.652261889658,
      "S/1-S/1-1": -1.6655192005978157
    },
    "name": "hardness"
  },
  "metadata": {
    "atomic_types_pattern": "hbo",
    "date": "2021-01-25 23:16",
    "method": "SQEq0",
    "original parameters file": null,
    "reference charges file": "DTP_small.chg",
    "sdf file": "DTP_small.sdf"
  }
}
