# Supplementary material for: Optimized SQE atomic charges for peptides accessible via a web application
Source: J Cheminform. 2021 Jun 30;13:45. doi: 10.1186/s13321-021-00528-w (PMC8243439; doi:10.1186/s13321-021-00528-w)
Supplement: Supplementary file 7 — Additional file 7. Parameter sets.All parameter sets obtained during the comparison of empirical methods. [file 13321_2021_528_MOESM7_ESM.zip › parameters/EQeq_CCD_gen_parameters.json]

{
  "atom": {
    "data": {
      "BR/1": [
        -1.467908923997244,
        3.5618588767029817
      ],
      "C/1": [
        0.6212881243315722,
        2.481038233003267
      ],
      "C/2": [
        0.6347508940580625,
        2.560336168769282
      ],
      "C/3": [
        0.44596311676430805,
        2.488124276517738
      ],
      "CL/1": [
        -1.0260212049954784,
        3.856462947224552
      ],
      "F/1": [
        0.21830556449513738,
        6.414461374176131
      ],
      "H/1": [
        -0.2644853118084635,
        2.581634284974036
      ],
      "N/1": [
        0.780852639619455,
        3.5434278385960964
      ],
      "N/2": [
        0.9751655918635014,
        2.999826402825167
      ],
      "N/3": [
        0.14472702384095523,
        4.705627861317165
      ],
      "O/1": [
        1.050728721685077,
        4.600237822848564
      ],
      "O/2": [
        1.1931674842201998,
        4.682871451506938
      ],
      "P/2": [
        -0.3984087195176312,
        1.3894377544622911
      ],
      "S/1": [
        0.6133204610850024,
        2.0292309829665633
      ],
      "S/2": [
        0.5088465886182076,
        1.9727000946960345
      ]
    },
    "names": [
      "electron_affinity",
      "ionization_potencial"
    ]
  },
  "common": {
    "k": 4.5132248877729175,
    "lambda": 0.8109922811219411
  },
  "metadata": {
    "atomic_types_pattern": "hbo",
    "date": "2020-11-04 19:58",
    "method": "EQEq",
    "original parameters file": null,
    "reference charges file": "CCD_gen.chg",
    "sdf file": "CCD_gen.sdf"
  }
}
