# Supplementary material for: Optimized SQE atomic charges for peptides accessible via a web application
Source: J Cheminform. 2021 Jun 30;13:45. doi: 10.1186/s13321-021-00528-w (PMC8243439; doi:10.1186/s13321-021-00528-w)
Supplement: Supplementary file 7 — Additional file 7. Parameter sets.All parameter sets obtained during the comparison of empirical methods. [file 13321_2021_528_MOESM7_ESM.zip › parameters/SQEq0_PUB_pept_HBO_parameters.json]

{
  "atom": {
    "data": {
      "C/1": [
        3.3644566604203647,
        0.8293215304582539,
        0.9139191627374426
      ],
      "C/2": [
        3.2538505863669016,
        1.0207952099096602,
        0.5604597846303847
      ],
      "H/1": [
        -20.310310788164657,
        87.51611295122771,
        1.099406555869481
      ],
      "N/1": [
        14.166301017660928,
        -5.678068161388444,
        0.4232828900091015
      ],
      "N/2": [
        13.544142015438002,
        -9.099745792021725,
        -0.9070627631042176
      ],
      "O/1": [
        -6.16555894233272,
        -42.138681028728165,
        2.475092399306755e-06
      ],
      "O/2": [
        3.748351661804843,
        0.3458294611668946,
        0.6877717602866172
      ],
      "S/1": [
        3.0276344045280306,
        0.4551108970174785,
        1.1380290563016489
      ]
    },
    "names": [
      "chi",
      "eta",
      "width"
    ]
  },
  "bond": {
    "data": {
      "C/1-C/1-1": 1.3790262503995183,
      "C/1-C/2-1": 0.9002200027441606,
      "C/1-H/1-1": 8.85532191833332,
      "C/1-N/1-1": 73.4913817823135,
      "C/1-O/1-1": 78.0579923829861,
      "C/1-S/1-1": 1.3330492040264328,
      "C/2-C/2-1": 0.22840266058979722,
      "C/2-C/2-2": 0.005937565146054459,
      "C/2-H/1-1": 12.585229348865807,
      "C/2-N/1-1": 1145.014996655802,
      "C/2-N/2-1": 195.16504411864813,
      "C/2-N/2-2": 36.876799067667875,
      "C/2-O/1-1": 79.654119295241,
      "C/2-O/2-2": 1.0111219626185066,
      "H/1-N/1-1": 6.1994565311656515,
      "H/1-N/2-1": 7.320992787506259,
      "H/1-O/1-1": 13.570471375783148,
      "H/1-S/1-1": 54.51315699170194,
      "S/1-S/1-1": 178.4645023483807
    },
    "name": "hardness"
  },
  "metadata": {
    "atomic_types_pattern": "hbo",
    "date": "2021-01-25 22:09",
    "method": "SQEq0",
    "original parameters file": null,
    "reference charges file": "PUB_pept.chg",
    "sdf file": "PUB_pept.sdf"
  }
}
