# Supplementary material for: Optimized SQE atomic charges for peptides accessible via a web application
Source: J Cheminform. 2021 Jun 30;13:45. doi: 10.1186/s13321-021-00528-w (PMC8243439; doi:10.1186/s13321-021-00528-w)
Supplement: Supplementary file 7 — Additional file 7. Parameter sets.All parameter sets obtained during the comparison of empirical methods. [file 13321_2021_528_MOESM7_ESM.zip › parameters/SQEqp_PUB_pept_HBO_parameters.json]

{
  "atom": {
    "data": {
      "C/1": [
        1.499371936931229,
        0.9943760999516815,
        0.6745193926780263,
        -0.8001832469281411
      ],
      "C/2": [
        1.5039176804275294,
        0.9184047090024974,
        -0.7288176809426301,
        -0.7949206563866029
      ],
      "H/1": [
        1.0086318242841277,
        0.8228859508583314,
        0.6697060693980091,
        -0.6756079864005062
      ],
      "N/1": [
        3.216496038063497,
        1.555937853407928,
        0.30438451730625904,
        0.09711128642958472
      ],
      "N/2": [
        0.7952052725306052,
        1.3256808104887137,
        0.5480748723121557,
        -1.5461832009855472
      ],
      "O/1": [
        3.952978135512699,
        4.006135256454071,
        -5.741858339470265e-07,
        -0.6641910849735834
      ],
      "O/2": [
        0.87548711209413,
        -1.090263023623376,
        -1.7476191672861183e-05,
        -1.5018638332096024
      ],
      "S/1": [
        1.3483203031054907,
        0.870372296405779,
        -1.6587911383022113e-05,
        -0.7319596347161603
      ]
    },
    "names": [
      "chi",
      "eta",
      "width",
      "q0"
    ]
  },
  "bond": {
    "data": {
      "C/1-C/1-1": 2.1546932458040127,
      "C/1-C/2-1": 0.9065725752694329,
      "C/1-H/1-1": 2.0833227220594686,
      "C/1-N/1-1": 0.6840408285234902,
      "C/1-O/1-1": -0.5268196609677306,
      "C/1-S/1-1": 0.37487400642951,
      "C/2-C/2-1": 0.19075737361311512,
      "C/2-C/2-2": 0.11008766856253531,
      "C/2-H/1-1": 2.422739960231595,
      "C/2-N/1-1": -0.031511103624306834,
      "C/2-N/2-1": 0.04868745477113632,
      "C/2-N/2-2": 0.0017394690385684733,
      "C/2-O/1-1": -0.2537159057366348,
      "C/2-O/2-2": 2.5900575829857866,
      "H/1-N/1-1": 1.5296922647725957,
      "H/1-N/2-1": 1.401930325278461,
      "H/1-O/1-1": 1.153476284298782,
      "H/1-S/1-1": 1.9432937579990905,
      "S/1-S/1-1": 5.227457724308542
    },
    "name": "hardness"
  },
  "metadata": {
    "atomic_types_pattern": "hbo",
    "date": "2020-11-04 20:15",
    "method": "SQEqp",
    "original parameters file": null,
    "reference charges file": "PUB_pept.chg",
    "sdf file": "PUB_pept.sdf"
  }
}
