# Supplementary material for: Optimized SQE atomic charges for peptides accessible via a web application
Source: J Cheminform. 2021 Jun 30;13:45. doi: 10.1186/s13321-021-00528-w (PMC8243439; doi:10.1186/s13321-021-00528-w)
Supplement: Supplementary file 7 — Additional file 7. Parameter sets.All parameter sets obtained during the comparison of empirical methods. [file 13321_2021_528_MOESM7_ESM.zip › parameters/SQE_PUB_pept_BA_parameters.json]

{
  "atom": {
    "data": {
      "C/CCC": [
        2.4414085691988525,
        1.514563012777986,
        -0.011317720723295371
      ],
      "C/CCCH": [
        4.031667843848533,
        8.035703648708273,
        -0.5926525059064627
      ],
      "C/CCH": [
        2.615770730489403,
        2.058291383261013,
        0.8638330009518522
      ],
      "C/CCHH": [
        3.651329767148135,
        3.6208374492445237,
        0.7951178666063653
      ],
      "C/CCHN": [
        2.909062539329474,
        5.492655392114635,
        4.75470411414214
      ],
      "C/CCHO": [
        1.623438641093927,
        2.4002480649525104,
        1.1130734846547345
      ],
      "C/CCN": [
        2.129451923539006,
        0.45074516393443004,
        1.6443265779074485
      ],
      "C/CCO": [
        1.878641808711912,
        1.2561352568506874,
        1.6295227026820578
      ],
      "C/CHHH": [
        3.0894533014958725,
        2.0245264433976566,
        1.6975877006496813
      ],
      "C/CHHN": [
        3.2563165899733697,
        4.4792835214389415,
        -0.5745858669116276
      ],
      "C/CHHO": [
        2.162013752404704,
        4.22236366402749,
        -0.027818791104501653
      ],
      "C/CHHS": [
        1.6468247058152385,
        0.3721416091118803,
        2.379054581584286
      ],
      "C/CHN": [
        2.2642347344898974,
        2.019416860983014,
        0.12252154842932632
      ],
      "C/CNO": [
        0.06293167072714144,
        3.5695732522441865,
        -0.01593439066725195
      ],
      "C/COO": [
        1.159446376619713,
        3.4275788851445363,
        -0.006636883282772973
      ],
      "C/HHHS": [
        5.320244701706062,
        4.7988247727215505,
        2.166153779598403
      ],
      "C/HNN": [
        1.7180037594328914,
        0.33770236584019325,
        1.5937427842797665
      ],
      "C/NNN": [
        -8.607791028339722,
        16.127350553314795,
        0.054569554221091505
      ],
      "H/C": [
        1.343491918904041,
        0.19890254000573943,
        2.2952562496349596
      ],
      "H/N": [
        0.60106321469955,
        1.4993572355338767,
        2.7331264180941948
      ],
      "H/O": [
        1.7533987107816582,
        0.7253444936458815,
        3.1514096648894343
      ],
      "H/S": [
        0.29395579119077647,
        3.211193232966207,
        2.7809843982240308
      ],
      "N/CC": [
        3.4541121977677416,
        2.4466412390465884,
        2.6271522004795584
      ],
      "N/CCC": [
        12.196916388420863,
        23.176982829245734,
        1.293818802512992
      ],
      "N/CCH": [
        4.206566289398006,
        4.0462690509180685,
        1.5475576093159809
      ],
      "N/CCHH": [
        4.970118630486011,
        5.659966193328154,
        3.02316138141297
      ],
      "N/CHH": [
        4.046966070032418,
        2.2632139944375744,
        3.1565851084546623
      ],
      "N/CHHH": [
        9.289336068020077,
        10.435902522173349,
        13.883827606455826
      ],
      "O/C": [
        3.7701302799309246,
        -0.6390868068849809,
        2.077161007937287
      ],
      "O/CH": [
        2.5454989785869446,
        0.49626193438081645,
        2.948076283080057
      ],
      "S/CC": [
        0.729476158290839,
        1.7841922659697507,
        6.958828838542021
      ],
      "S/CH": [
        1.679568021579544,
        1.0852366385012302,
        -3.196233425056898
      ],
      "S/CS": [
        1.3914404520758799,
        2.2347882346220573,
        1.9241507960621544
      ]
    },
    "names": [
      "chi",
      "eta",
      "width"
    ]
  },
  "bond": {
    "data": {
      "C/CCC-C/CCC-1": 0.04878247665550733,
      "C/CCC-C/CCH-1": 0.013489032433289142,
      "C/CCC-C/CCH-2": -0.009610784270799144,
      "C/CCC-C/CCHH-1": 0.6076342307676256,
      "C/CCC-C/CCN-1": 6.63458890457826,
      "C/CCC-C/CCN-2": 3.3137075289176146,
      "C/CCC-C/CHN-2": 0.00786734518861359,
      "C/CCCH-C/CCHH-1": 5.938687395145613,
      "C/CCCH-C/CCHN-1": 3.8697936191293945,
      "C/CCCH-C/CHHH-1": 3.0808273758946534,
      "C/CCCH-H/C-1": 2.6670338139640237,
      "C/CCH-C/CCH-1": 0.016476635244354474,
      "C/CCH-C/CCH-2": -0.013782693186518613,
      "C/CCH-C/CCN-1": -0.2145376875582575,
      "C/CCH-C/CCN-2": 3.7727230068673028,
      "C/CCH-C/CCO-1": 0.012021394587144931,
      "C/CCH-C/CCO-2": -0.01789498275655359,
      "C/CCH-H/C-1": 3.3080387912762976,
      "C/CCHH-C/CCHH-1": 0.026012784051198782,
      "C/CCHH-C/CCHN-1": 0.07253842873220115,
      "C/CCHH-C/CCN-1": 0.7203142361103462,
      "C/CCHH-C/CHHH-1": 4.775611107689481,
      "C/CCHH-C/CHHN-1": -0.11386737278532535,
      "C/CCHH-C/CHHS-1": 11.981809885981226,
      "C/CCHH-C/CNO-1": 6.165822199317817,
      "C/CCHH-C/COO-1": 1.5891993209606132,
      "C/CCHH-H/C-1": 2.8643031420469867,
      "C/CCHN-C/CCHO-1": 6.5689392455944295,
      "C/CCHN-C/CHHH-1": 2.5031534881537656,
      "C/CCHN-C/CHHO-1": 3.9913934307467835,
      "C/CCHN-C/CHHS-1": 9.210412049570841,
      "C/CCHN-C/CNO-1": -0.06675192396514425,
      "C/CCHN-C/COO-1": 1.5663587033327657,
      "C/CCHN-H/C-1": 2.5779878164601326,
      "C/CCHN-N/CCC-1": 0.015924383285674387,
      "C/CCHN-N/CCH-1": -0.026554924019293404,
      "C/CCHN-N/CCHH-1": 1.389539492245224,
      "C/CCHN-N/CHHH-1": 1.1893708556552263,
      "C/CCHO-C/CHHH-1": 4.023575764467549,
      "C/CCHO-H/C-1": 1.9547129455703762,
      "C/CCHO-O/CH-1": 1.7667856391191106,
      "C/CCN-C/CHN-2": -0.26057422714614703,
      "C/CCN-N/CCH-1": 0.15454574567624926,
      "C/CCO-O/CH-1": 1.1841122410010465,
      "C/CHHH-H/C-1": 2.4785438455248117,
      "C/CHHN-C/CNO-1": -0.13395772671781547,
      "C/CHHN-C/COO-1": 1.6498315479635486,
      "C/CHHN-H/C-1": 2.8575646993167743,
      "C/CHHN-N/CCC-1": 0.8176536294754788,
      "C/CHHN-N/CCH-1": -0.086157817551523,
      "C/CHHN-N/CCHH-1": 3.479116897528597,
      "C/CHHN-N/CHHH-1": 1.2492557706635685,
      "C/CHHO-H/C-1": 2.273961021827195,
      "C/CHHO-O/CH-1": 1.7589780351925208,
      "C/CHHS-H/C-1": 0.8843443097103276,
      "C/CHHS-S/CC-1": 3.4776912815109444,
      "C/CHHS-S/CH-1": -0.40292751326675885,
      "C/CHHS-S/CS-1": -0.9866593957732028,
      "C/CHN-H/C-1": 3.17990544084464,
      "C/CHN-N/CC-1": 1.008700469038776,
      "C/CHN-N/CCH-1": 3.296215966556611,
      "C/CNO-N/CCC-1": -0.08942693003315995,
      "C/CNO-N/CCH-1": -0.024792709740592656,
      "C/CNO-N/CHH-1": 2.693803323909352,
      "C/CNO-O/C-2": 3.721126519851806,
      "C/COO-O/C-1": 1.6325483588484622,
      "C/COO-O/C-2": 1.6319307930557385,
      "C/HHHS-H/C-1": 0.8805301472434535,
      "C/HHHS-S/CC-1": 5.120851450312504,
      "C/HNN-H/C-1": 1.6104319936192746,
      "C/HNN-N/CC-2": 4.098875180084127,
      "C/HNN-N/CCH-1": 1.7890348510868486,
      "C/NNN-N/CCH-1": -0.5884884033211164,
      "C/NNN-N/CHH-1": 5.835159621853333,
      "C/NNN-N/CHH-2": 8.495503178240357,
      "H/N-N/CCH-1": 2.0723889472219614,
      "H/N-N/CCHH-1": 0.9760761282087114,
      "H/N-N/CHH-1": 2.782496415393033,
      "H/N-N/CHHH-1": 0.1704490519815297,
      "H/O-O/CH-1": 0.6366179731074,
      "H/S-S/CH-1": 6.1703220896251985,
      "S/CS-S/CS-1": 3.6255694213359444
    },
    "name": "hardness"
  },
  "metadata": {
    "atomic_types_pattern": "plain-ba",
    "date": "2020-11-04 20:17",
    "method": "SQE",
    "original parameters file": null,
    "reference charges file": "PUB_pept.chg",
    "sdf file": "PUB_pept.sdf"
  }
}
