# Supplementary material for: Optimized SQE atomic charges for peptides accessible via a web application
Source: J Cheminform. 2021 Jun 30;13:45. doi: 10.1186/s13321-021-00528-w (PMC8243439; doi:10.1186/s13321-021-00528-w)
Supplement: Supplementary file 7 — Additional file 7. Parameter sets.All parameter sets obtained during the comparison of empirical methods. [file 13321_2021_528_MOESM7_ESM.zip › parameters/QEq_PUB_pept_BA_parameters.json]

{
  "atom": {
    "data": {
      "C/CCC": [
        -1.6130283789994386,
        1.5852466490682997
      ],
      "C/CCCH": [
        1.8723956152951977,
        14.956961555066481
      ],
      "C/CCH": [
        -1.6148799751583691,
        1.741076593027847
      ],
      "C/CCHH": [
        -0.3666475267359654,
        4.019627836569454
      ],
      "C/CCHN": [
        4.165908066717905,
        39.4597281139808
      ],
      "C/CCHO": [
        -6.6257075362821345,
        52.24808571716526
      ],
      "C/CCN": [
        -1.9517336942916808,
        2.959032534311595
      ],
      "C/CCO": [
        -1.894272357364801,
        1.5579958604776296
      ],
      "C/CHHH": [
        9.608380266657184,
        17.89635488422176
      ],
      "C/CHHN": [
        -0.4713216852125541,
        6.102128066788195
      ],
      "C/CHHO": [
        2.0063900308121005,
        39.94444152275559
      ],
      "C/CHHS": [
        3.184466236918844,
        9.174603867422778
      ],
      "C/CHN": [
        -1.1759900530397942,
        13.248180457423814
      ],
      "C/CNO": [
        -5.652851906270082,
        6.865064550721262
      ],
      "C/COO": [
        -11.764416701825056,
        14.680641473885943
      ],
      "C/HHHS": [
        24.7034830084068,
        33.12744630056904
      ],
      "C/HNN": [
        -5.540991985231715,
        22.361303667924027
      ],
      "C/NNN": [
        -12.47915723800504,
        16.083627297898442
      ],
      "H/C": [
        -20.487474837654663,
        75.87841265517127
      ],
      "H/N": [
        -36.81806231531519,
        77.92368698342811
      ],
      "H/O": [
        -15.474094530557265,
        29.17594527089549
      ],
      "H/S": [
        -9.576897445522917,
        51.043457268545446
      ],
      "N/CC": [
        11.190363452800868,
        27.643937001281113
      ],
      "N/CCC": [
        9.1177468790738,
        25.192148765820544
      ],
      "N/CCH": [
        13.675397769285322,
        27.12439266890809
      ],
      "N/CCHH": [
        14.728660544122999,
        29.799430379345914
      ],
      "N/CHH": [
        42.07546250040472,
        53.9364540766286
      ],
      "N/CHHH": [
        15.297312621783774,
        24.432804431473844
      ],
      "O/C": [
        60.47084972356411,
        88.84041809548299
      ],
      "O/CH": [
        15.549622074304233,
        25.088488617754017
      ],
      "S/CC": [
        -11.284732778196842,
        43.15973914706956
      ],
      "S/CH": [
        -1.8627245075308894,
        2.9751606414743286
      ],
      "S/CS": [
        -2.18519435942277,
        1.1517764024204897
      ]
    },
    "names": [
      "electronegativity",
      "hardness"
    ]
  },
  "common": {
    "kappa": 4.142208576202393
  },
  "metadata": {
    "atomic_types_pattern": "plain-ba",
    "date": "2020-11-04 20:16",
    "method": "QEq",
    "original parameters file": null,
    "reference charges file": "PUB_pept.chg",
    "sdf file": "PUB_pept.sdf"
  }
}
