# Supplementary material for: Optimized SQE atomic charges for peptides accessible via a web application
Source: J Cheminform. 2021 Jun 30;13:45. doi: 10.1186/s13321-021-00528-w (PMC8243439; doi:10.1186/s13321-021-00528-w)
Supplement: Supplementary file 7 — Additional file 7. Parameter sets.All parameter sets obtained during the comparison of empirical methods. [file 13321_2021_528_MOESM7_ESM.zip › parameters/QEq_DTP_small_parameters.json]

{
  "atom": {
    "data": {
      "C/1": [
        3.172949412785347,
        1.2698693836500445
      ],
      "C/2": [
        3.1768616570788657,
        1.2339910028145844
      ],
      "H/1": [
        2.7882798386949057,
        2.3804895785092643
      ],
      "N/1": [
        3.5684791962376736,
        1.7172213758962163
      ],
      "N/2": [
        3.3793072089648963,
        1.2050060009916141
      ],
      "O/1": [
        3.9541153320686417,
        1.9988909578372478
      ],
      "O/2": [
        3.952002290078615,
        2.042181426296183
      ],
      "S/1": [
        2.9716989606088973,
        1.0003003175200411
      ]
    },
    "names": [
      "electronegativity",
      "hardness"
    ]
  },
  "common": {
    "kappa": 2.5738847255706787
  },
  "metadata": {
    "atomic_types_pattern": "hbo",
    "date": "2020-11-04 19:50",
    "method": "QEq",
    "original parameters file": null,
    "reference charges file": "DTP_small.chg",
    "sdf file": "DTP_small.sdf"
  }
}
