# Supplementary material for: Optimized SQE atomic charges for peptides accessible via a web application
Source: J Cheminform. 2021 Jun 30;13:45. doi: 10.1186/s13321-021-00528-w (PMC8243439; doi:10.1186/s13321-021-00528-w)
Supplement: Supplementary file 7 — Additional file 7. Parameter sets.All parameter sets obtained during the comparison of empirical methods. [file 13321_2021_528_MOESM7_ESM.zip › parameters/EEM_DTP_small_parameters.json]

{
  "atom": {
    "data": {
      "BR/1": [
        2.4391689093039988,
        0.3942357148877481
      ],
      "C/1": [
        2.479264938031237,
        0.15817068141101023
      ],
      "C/2": [
        2.482630470436009,
        0.15586442205676582
      ],
      "C/3": [
        2.4689245434854095,
        0.1605895812455718
      ],
      "CL/1": [
        1.5070191508969555,
        68.10221375591165
      ],
      "F/1": [
        2.800137796760454,
        0.9705031516875945
      ],
      "H/1": [
        2.4376023878308373,
        0.271008566412386
      ],
      "N/1": [
        2.5352036906867026,
        0.21802159589705336
      ],
      "N/2": [
        2.5141624215770624,
        0.1637531885582649
      ],
      "N/3": [
        2.5308588738493563,
        0.287317299947769
      ],
      "O/1": [
        2.592630490915323,
        0.2696741085596173
      ],
      "O/2": [
        2.552568190002353,
        0.19976499438430567
      ],
      "P/2": [
        2.3804228490958295,
        0.13607762398063175
      ],
      "S/1": [
        2.4579761955309,
        0.11677837502346529
      ],
      "S/2": [
        2.4579319074328656,
        0.10930899792697579
      ]
    },
    "names": [
      "electronegativity",
      "hardness"
    ]
  },
  "common": {
    "kappa": 0.12402293387554796
  },
  "metadata": {
    "atomic_types_pattern": "hbo",
    "date": "2020-11-04 19:56",
    "method": "EEM",
    "original parameters file": null,
    "reference charges file": "CCD_gen.chg",
    "sdf file": "CCD_gen.sdf"
  }
}
