# Supplementary material for: Optimized SQE atomic charges for peptides accessible via a web application
Source: J Cheminform. 2021 Jun 30;13:45. doi: 10.1186/s13321-021-00528-w (PMC8243439; doi:10.1186/s13321-021-00528-w)
Supplement: Supplementary file 7 — Additional file 7. Parameter sets.All parameter sets obtained during the comparison of empirical methods. [file 13321_2021_528_MOESM7_ESM.zip › parameters/SQE_CCD_gen_parameters.json]

{
  "atom": {
    "data": {
      "BR/1": [
        -0.7989821363642318,
        0.507151408160623,
        0.003485181692163933
      ],
      "C/1": [
        -0.7308158530567442,
        0.8370978178914581,
        0.7724516055684119
      ],
      "C/2": [
        -0.3214247992873534,
        1.0417983536980517,
        0.5411719102872026
      ],
      "C/3": [
        -0.3297117902447893,
        1.1501360463133976,
        0.5122359463418656
      ],
      "CL/1": [
        -1.5043109237331929,
        73.95200479863837,
        -1.8453605158875372
      ],
      "F/1": [
        1.664984330526307,
        3.4845599910414973,
        -5.0125550522132376e-05
      ],
      "H/1": [
        -1.1351415592515568,
        36.325282582902176,
        0.8046961607867119
      ],
      "N/1": [
        -0.029121835838439063,
        1.2934659783368647,
        -0.3851031058973411
      ],
      "N/2": [
        -0.05414657947327463,
        0.9686610209579293,
        0.6215494798303146
      ],
      "N/3": [
        0.012620944793549149,
        -0.6194995045301631,
        0.44882207928430956
      ],
      "O/1": [
        0.324552853354139,
        1.4926147759137398,
        -3.2335908991700156e-07
      ],
      "O/2": [
        0.5928550946235381,
        0.35538961066066516,
        -0.6188449689985828
      ],
      "P/2": [
        -1.7051749741209308,
        1.068625004244602,
        -0.6842531056009874
      ],
      "S/1": [
        -0.9125203768904554,
        0.7394978766438163,
        0.8508832796190229
      ],
      "S/2": [
        -0.3648998135956215,
        0.17956309162628964,
        -0.8564616364426606
      ]
    },
    "names": [
      "chi",
      "eta",
      "width"
    ]
  },
  "bond": {
    "data": {
      "BR/1-C/1-1": 1.6719197697667105,
      "BR/1-C/2-1": 3.7032851892358614,
      "C/1-C/1-1": 1.8337790428310057,
      "C/1-C/2-1": 752.1783393292358,
      "C/1-C/3-1": 270.27558173556986,
      "C/1-CL/1-1": 82.99177652839091,
      "C/1-F/1-1": 3.9429044994374185,
      "C/1-H/1-1": -34.10683575296937,
      "C/1-N/1-1": 2.289475903359813,
      "C/1-N/2-1": 3.5147593896296603,
      "C/1-O/1-1": 2.003715104897869,
      "C/1-P/2-1": 0.8359275299545631,
      "C/1-S/1-1": 0.9876305829218468,
      "C/1-S/2-1": 3.326861056283893,
      "C/2-C/2-1": 1.0136692378861756,
      "C/2-C/2-2": 0.2659110415325199,
      "C/2-C/3-1": 4.113886497383772,
      "C/2-CL/1-1": -3.584809384744359,
      "C/2-F/1-1": 2.969206804689206,
      "C/2-H/1-1": -32.303567198542716,
      "C/2-N/1-1": 1.3140413886339233,
      "C/2-N/2-1": 0.9710550136223448,
      "C/2-N/2-2": 0.3952016131757655,
      "C/2-O/1-1": 1.2250203028063131,
      "C/2-O/2-2": 1.770325671109439,
      "C/2-P/2-1": 2.6218136982136113,
      "C/2-S/1-1": 2.420131565250524,
      "C/2-S/2-1": 5.672775695093048,
      "C/2-S/2-2": 0.39528787110197255,
      "C/3-C/3-1": 94.2473013502057,
      "C/3-C/3-3": 0.10007912372455738,
      "C/3-H/1-1": -32.826175633999746,
      "C/3-N/2-1": 212.37017247322717,
      "C/3-N/3-3": 2.3369943499940073,
      "C/3-O/1-1": 1.0538448078123577,
      "C/3-S/1-1": 2.3982987981464063,
      "F/1-P/2-1": 2.137877804865155,
      "F/1-S/2-1": 8.171140575037795,
      "H/1-N/1-1": -33.38061153501963,
      "H/1-N/2-1": -32.93477281613967,
      "H/1-O/1-1": -33.29458173263426,
      "H/1-P/2-1": -33.24413702128351,
      "H/1-S/1-1": -34.51933504572696,
      "H/1-S/2-1": 320.4715226379843,
      "N/1-N/1-1": 2.127599169480661,
      "N/1-N/2-1": 0.5533708102617744,
      "N/1-O/1-1": 0.8068788476444717,
      "N/1-P/2-1": 1.5709132077305916,
      "N/1-S/2-1": 5.855071195861994,
      "N/2-N/2-1": 106.17777192329308,
      "N/2-N/2-2": 0.17299076961039517,
      "N/2-O/1-1": 0.46641744527770823,
      "N/2-O/2-2": 2.003881458949621,
      "N/2-P/2-1": 1.7766162348412973,
      "N/2-S/1-1": 1.400322064759077,
      "N/2-S/2-1": 6.4703201960666945,
      "N/2-S/2-2": 1.1451240302219332,
      "O/1-O/1-1": 1.9531044872978545,
      "O/1-P/2-1": 1.908124864577802,
      "O/1-S/1-1": 2.2042325330562362,
      "O/1-S/2-1": 7.123280970926972,
      "O/2-P/2-2": 1.8891412541302144,
      "O/2-S/2-2": 2.5823987645977837,
      "P/2-S/1-1": 1.6807323113209784,
      "P/2-S/2-2": 1.969639421105418,
      "S/1-S/1-1": 53.99591903612348
    },
    "name": "hardness"
  },
  "metadata": {
    "atomic_types_pattern": "hbo",
    "date": "2020-11-04 19:59",
    "method": "SQE",
    "original parameters file": null,
    "reference charges file": "CCD_gen.chg",
    "sdf file": "CCD_gen.sdf"
  }
}
