# Supplementary material for: Optimized SQE atomic charges for peptides accessible via a web application
Source: J Cheminform. 2021 Jun 30;13:45. doi: 10.1186/s13321-021-00528-w (PMC8243439; doi:10.1186/s13321-021-00528-w)
Supplement: Supplementary file 7 — Additional file 7. Parameter sets.All parameter sets obtained during the comparison of empirical methods. [file 13321_2021_528_MOESM7_ESM.zip › parameters/SQE_PUB_pept_HBO_parameters.json]

{
  "atom": {
    "data": {
      "C/1": [
        -126.25011705456369,
        0.8283224740605908,
        0.8721849317049396
      ],
      "C/2": [
        -126.32427609660866,
        0.8130786773172393,
        0.8408599070334453
      ],
      "H/1": [
        -127.48551273394644,
        13.398531737610929,
        2.2660084657102253
      ],
      "N/1": [
        -126.15637830491025,
        1.0161318043963947,
        0.5034268538601008
      ],
      "N/2": [
        205.96213591329908,
        360.6043136138211,
        0.44597008906811564
      ],
      "O/1": [
        518.722267575696,
        872.9069564670932,
        9.157462039158017e-06
      ],
      "O/2": [
        -125.34019997784786,
        0.840488039092581,
        -8.232427511104757e-05
      ],
      "S/1": [
        -126.59891361581138,
        0.7240524849789842,
        1.1600462002371459
      ]
    },
    "names": [
      "chi",
      "eta",
      "width"
    ]
  },
  "bond": {
    "data": {
      "C/1-C/1-1": 0.005004001272856311,
      "C/1-C/2-1": -0.03779986456286975,
      "C/1-H/1-1": -9.454770079757717,
      "C/1-N/1-1": -0.006536475763668716,
      "C/1-O/1-1": -0.27735604705544414,
      "C/1-S/1-1": 0.36127039578378334,
      "C/2-C/2-1": 0.550770512195884,
      "C/2-C/2-2": 0.5720269471200529,
      "C/2-H/1-1": -8.832315519242913,
      "C/2-N/1-1": 0.00419461769977333,
      "C/2-N/2-1": 799.8822051703872,
      "C/2-N/2-2": 543.2495618902509,
      "C/2-O/1-1": -0.22031219821414413,
      "C/2-O/2-2": 1.5209315644062789,
      "H/1-N/1-1": -11.077829168288904,
      "H/1-N/2-1": 79.33750705784574,
      "H/1-O/1-1": -11.332519645804549,
      "H/1-S/1-1": -8.348670565964536,
      "S/1-S/1-1": -2.2393367075715798
    },
    "name": "hardness"
  },
  "metadata": {
    "atomic_types_pattern": "hbo",
    "date": "2020-11-04 20:15",
    "method": "SQE",
    "original parameters file": null,
    "reference charges file": "PUB_pept.chg",
    "sdf file": "PUB_pept.sdf"
  }
}
