# Supplementary material for: Optimized SQE atomic charges for peptides accessible via a web application
Source: J Cheminform. 2021 Jun 30;13:45. doi: 10.1186/s13321-021-00528-w (PMC8243439; doi:10.1186/s13321-021-00528-w)
Supplement: Supplementary file 7 — Additional file 7. Parameter sets.All parameter sets obtained during the comparison of empirical methods. [file 13321_2021_528_MOESM7_ESM.zip › parameters/SQE_DTP_small_parameters.json]

{
  "atom": {
    "data": {
      "C/1": [
        -9.01328462514146,
        0.8076759675496015,
        -0.7823047338121971
      ],
      "C/2": [
        -8.453256236759684,
        1.0975962231788916,
        0.46832695007546915
      ],
      "H/1": [
        -9.441042059557232,
        1.2703390515389739,
        0.8618636541432726
      ],
      "N/1": [
        -8.18102047876447,
        1.2644103900868304,
        0.3621130560629788
      ],
      "N/2": [
        -8.158020324964427,
        1.0918393813286238,
        -0.5268600822041822
      ],
      "O/1": [
        -7.73513964136628,
        1.5459547016573665,
        -3.7702237425573755e-06
      ],
      "O/2": [
        -7.775026603122551,
        0.38240370148930275,
        -0.45648761677607275
      ],
      "S/1": [
        -9.163767981326126,
        -0.1425377802213937,
        0.8633692111502437
      ]
    },
    "names": [
      "chi",
      "eta",
      "width"
    ]
  },
  "bond": {
    "data": {
      "C/1-C/1-1": 1.8565518331170883,
      "C/1-C/2-1": 14390.92661203144,
      "C/1-H/1-1": 1.073110027011158,
      "C/1-N/1-1": 3.0794471331122666,
      "C/1-N/2-1": 3.838026741507039,
      "C/1-O/1-1": 2.7454556841102047,
      "C/1-S/1-1": 2.293054082327307,
      "C/2-C/2-1": 1.3529281833294033,
      "C/2-C/2-2": 0.3529881772135616,
      "C/2-H/1-1": 3.5196284738191363,
      "C/2-N/1-1": 1.3975835637666705,
      "C/2-N/2-1": 0.9892099560065881,
      "C/2-N/2-2": 0.39642270295219434,
      "C/2-O/1-1": 1.3505170918313227,
      "C/2-O/2-2": 1.4565518741373713,
      "C/2-S/1-1": 5.320141780263306,
      "H/1-N/1-1": 2.182470239065457,
      "H/1-N/2-1": 2.0287224923502323,
      "H/1-O/1-1": 2.152323515085089,
      "H/1-S/1-1": 2.5289029153384988,
      "N/1-N/1-1": 2.7050661736996293,
      "N/1-N/2-1": 0.528959811457857,
      "N/1-O/1-1": 0.9420403349083899,
      "N/2-N/2-1": 0.20713433506026785,
      "N/2-N/2-2": 0.003417941491573604,
      "N/2-O/1-1": 0.35149035549067104,
      "N/2-O/2-2": 1.3142517917175396,
      "N/2-S/1-1": 3.2444540858053292,
      "O/1-O/1-1": 1.913697873933729,
      "O/1-S/1-1": 4.502326813293603,
      "S/1-S/1-1": 3.751764037359029
    },
    "name": "hardness"
  },
  "metadata": {
    "atomic_types_pattern": "hbo",
    "date": "2020-11-04 19:54",
    "method": "SQE",
    "original parameters file": null,
    "reference charges file": "DTP_small.chg",
    "sdf file": "DTP_small.sdf"
  }
}
