# Supplementary material for: Optimized SQE atomic charges for peptides accessible via a web application
Source: J Cheminform. 2021 Jun 30;13:45. doi: 10.1186/s13321-021-00528-w (PMC8243439; doi:10.1186/s13321-021-00528-w)
Supplement: Supplementary file 7 — Additional file 7. Parameter sets.All parameter sets obtained during the comparison of empirical methods. [file 13321_2021_528_MOESM7_ESM.zip › parameters/EEM_PUB_pept_HBO_parameters.json]

{
  "atom": {
    "data": {
      "C/1": [
        0.6995218356856069,
        0.024532883541667026
      ],
      "C/2": [
        0.6980889824212833,
        0.022477151674561192
      ],
      "H/1": [
        0.6905638114066049,
        0.03957737431009747
      ],
      "N/1": [
        0.710301220432164,
        0.03788365921366911
      ],
      "N/2": [
        0.7104898921757152,
        0.036813137002730756
      ],
      "O/1": [
        11.740640897274936,
        14.902580413811304
      ],
      "O/2": [
        5.465501143212599,
        6.936003673682116
      ],
      "S/1": [
        0.6959194076908547,
        0.013745049058596796
      ]
    },
    "names": [
      "electronegativity",
      "hardness"
    ]
  },
  "common": {
    "kappa": 0.018090518027330717
  },
  "metadata": {
    "atomic_types_pattern": "hbo",
    "date": "2020-11-04 20:14",
    "method": "EEM",
    "original parameters file": null,
    "reference charges file": "PUB_pept.chg",
    "sdf file": "PUB_pept.sdf"
  }
}
