# Supplementary material for: Optimized SQE atomic charges for peptides accessible via a web application
Source: J Cheminform. 2021 Jun 30;13:45. doi: 10.1186/s13321-021-00528-w (PMC8243439; doi:10.1186/s13321-021-00528-w)
Supplement: Supplementary file 7 — Additional file 7. Parameter sets.All parameter sets obtained during the comparison of empirical methods. [file 13321_2021_528_MOESM7_ESM.zip › parameters/QEq_CCD_gen_parameters.json]

{
  "atom": {
    "data": {
      "BR/1": [
        1.339588882482447,
        3.151963259904057
      ],
      "C/1": [
        1.659405790605898,
        1.2606606644740423
      ],
      "C/2": [
        1.6863057195301872,
        1.2411516363059139
      ],
      "C/3": [
        1.5788398369148802,
        1.2785490560699622
      ],
      "CL/1": [
        -1.4096798909121744,
        219.09430452778915
      ],
      "F/1": [
        4.06200569645178,
        7.306310724226619
      ],
      "H/1": [
        1.3313767773671172,
        2.15043104067119
      ],
      "N/1": [
        2.1034751350549326,
        1.7415292844729253
      ],
      "N/2": [
        1.9357759370103118,
        1.3026634979242535
      ],
      "N/3": [
        2.0748392548828014,
        2.308175088383663
      ],
      "O/1": [
        2.566243835877489,
        2.164095061528457
      ],
      "O/2": [
        2.250879655311299,
        1.6071796750374152
      ],
      "P/2": [
        0.8713527311975566,
        1.0889347326369272
      ],
      "S/1": [
        1.4908080549702696,
        0.9312865154952039
      ],
      "S/2": [
        1.4885043251715455,
        0.8711235307320041
      ]
    },
    "names": [
      "electronegativity",
      "hardness"
    ]
  },
  "common": {
    "kappa": 4.338506698608398
  },
  "metadata": {
    "atomic_types_pattern": "hbo",
    "date": "2020-11-04 19:58",
    "method": "QEq",
    "original parameters file": null,
    "reference charges file": "CCD_gen.chg",
    "sdf file": "CCD_gen.sdf"
  }
}
