# Supplementary material for: Optimized SQE atomic charges for peptides accessible via a web application
Source: J Cheminform. 2021 Jun 30;13:45. doi: 10.1186/s13321-021-00528-w (PMC8243439; doi:10.1186/s13321-021-00528-w)
Supplement: Supplementary file 7 — Additional file 7. Parameter sets.All parameter sets obtained during the comparison of empirical methods. [file 13321_2021_528_MOESM7_ESM.zip › parameters/SQEqp_DTP_small_parameters.json]

{
  "atom": {
    "data": {
      "C/1": [
        -7.2176437799265285,
        0.7409930002277183,
        -0.7086346963758754,
        -23.46648064243798
      ],
      "C/2": [
        -7.19340962401574,
        0.8901690432666902,
        -0.636290753614614,
        -23.41416681296609
      ],
      "H/1": [
        -7.590329711852416,
        1.9954908160501408,
        0.885917957925808,
        -23.31774802673132
      ],
      "N/1": [
        -5.765032327404813,
        0.9425985727436976,
        -0.1197514252351616,
        -23.36218909450524
      ],
      "N/2": [
        -6.953170049339386,
        0.9974945238457781,
        -0.5551334347127347,
        -23.46677298314843
      ],
      "O/1": [
        -5.246355360827396,
        1.5529311679628486,
        -8.95309756324765e-06,
        -23.379215724687548
      ],
      "O/2": [
        -6.1940639074714285,
        0.46609992068688977,
        4.25621883598878e-06,
        -23.4140494491924
      ],
      "S/1": [
        -7.350338375773725,
        -1.324142836565532,
        1.7414234925425465,
        -23.29880627469584
      ]
    },
    "names": [
      "chi",
      "eta",
      "width",
      "q0"
    ]
  },
  "bond": {
    "data": {
      "C/1-C/1-1": 4.267965062042165,
      "C/1-C/2-1": 2.721991030952435,
      "C/1-H/1-1": 1.468738140781596,
      "C/1-N/1-1": 7.624026548535535,
      "C/1-N/2-1": 1.3812513248951959,
      "C/1-O/1-1": 4.985451043540745,
      "C/1-S/1-1": 5.80628230428501,
      "C/2-C/2-1": 2.8522224867888903,
      "C/2-C/2-2": 0.5825718323733433,
      "C/2-H/1-1": 1.1289481352027722,
      "C/2-N/1-1": 11.707883764178721,
      "C/2-N/2-1": 1.769128241839467,
      "C/2-N/2-2": 0.6566016960097889,
      "C/2-O/1-1": 6.644487243503995,
      "C/2-O/2-2": 2.3264727844678785,
      "C/2-S/1-1": 4.162605955886724,
      "H/1-N/1-1": 4.5065568602924815,
      "H/1-N/2-1": 0.6054564933180739,
      "H/1-O/1-1": 3.2686738526499,
      "H/1-S/1-1": 2.8345160401901732,
      "N/1-N/1-1": 1753.5690991021618,
      "N/1-N/2-1": 13546.236368718437,
      "N/1-O/1-1": 0.9766208351303499,
      "N/2-N/2-1": 671.8900940149646,
      "N/2-N/2-2": 0.36506138909142416,
      "N/2-O/1-1": 4.143466622238141,
      "N/2-O/2-2": 2.4974225274495865,
      "N/2-S/1-1": 3.8511454272712777,
      "O/1-O/1-1": 2.920450844615221,
      "O/1-S/1-1": 8.83384172393785,
      "S/1-S/1-1": 263.60530698307593
    },
    "name": "hardness"
  },
  "metadata": {
    "atomic_types_pattern": "hbo",
    "date": "2020-11-04 19:55",
    "method": "SQEqp",
    "original parameters file": null,
    "reference charges file": "DTP_small.chg",
    "sdf file": "DTP_small.sdf"
  }
}
