# Supplementary material for: Optimized SQE atomic charges for peptides accessible via a web application
Source: J Cheminform. 2021 Jun 30;13:45. doi: 10.1186/s13321-021-00528-w (PMC8243439; doi:10.1186/s13321-021-00528-w)
Supplement: Supplementary file 7 — Additional file 7. Parameter sets.All parameter sets obtained during the comparison of empirical methods. [file 13321_2021_528_MOESM7_ESM.zip › parameters/EQeq_DTP_small_parameters.json]

{
  "atom": {
    "data": {
      "C/1": [
        0.3560595952283697,
        1.916224158280343
      ],
      "C/2": [
        0.36756987163461347,
        1.9461077514956728
      ],
      "H/1": [
        -0.4206551819948748,
        2.0031786281630373
      ],
      "N/1": [
        0.45132694466721224,
        2.9891677036157143
      ],
      "N/2": [
        0.6489133064218118,
        2.2621980107542172
      ],
      "O/1": [
        0.7074084829214065,
        3.9383725110693266
      ],
      "O/2": [
        0.7229261642165784,
        5.4095240628108225
      ],
      "S/1": [
        0.32715766881979885,
        1.5325848025543258
      ]
    },
    "names": [
      "electron_affinity",
      "ionization_potencial"
    ]
  },
  "common": {
    "k": 3.8839351372689226,
    "lambda": 0.7948199034743907
  },
  "metadata": {
    "atomic_types_pattern": "hbo",
    "date": "2020-11-04 19:53",
    "method": "EQEq",
    "original parameters file": null,
    "reference charges file": "DTP_small.chg",
    "sdf file": "DTP_small.sdf"
  }
}
