# Supplementary material for: Optimized SQE atomic charges for peptides accessible via a web application
Source: J Cheminform. 2021 Jun 30;13:45. doi: 10.1186/s13321-021-00528-w (PMC8243439; doi:10.1186/s13321-021-00528-w)
Supplement: Supplementary file 7 — Additional file 7. Parameter sets.All parameter sets obtained during the comparison of empirical methods. [file 13321_2021_528_MOESM7_ESM.zip › parameters/SQEq0_CCD_gen_parameters.json]

{
  "atom": {
    "data": {
      "BR/1": [
        -7.81023770749803,
        194.6773559389554,
        -202.3054659335009
      ],
      "C/1": [
        -7.188238970116612,
        0.6588542309657993,
        0.8362945155679248
      ],
      "C/2": [
        -5.833695043427172,
        0.9941144883581405,
        0.2792622956860111
      ],
      "C/3": [
        -3.9907959671175863,
        1.0323118540953355,
        -0.1431217400722264
      ],
      "CL/1": [
        -6.021997804647182,
        136.1590882990018,
        3.483292631772174
      ],
      "F/1": [
        3.9723299484259504,
        30.04941233148453,
        165.95517438221594
      ],
      "H/1": [
        -8.070410041256034,
        116.10685997435397,
        1.477442208958736
      ],
      "N/1": [
        -5.223515732596022,
        1.267771291625917,
        0.3128754631069782
      ],
      "N/2": [
        43.732074215116185,
        5.688223945331505,
        0.9323982649613548
      ],
      "N/3": [
        3.176802771168514,
        10.503119339234477,
        178.04899028205358
      ],
      "O/1": [
        40.267600923483485,
        -8.228053754104062,
        -3.4225139345492676e-06
      ],
      "O/2": [
        48.532016635538156,
        51.78080856885507,
        182.37502057566448
      ],
      "P/2": [
        -39.09672750897901,
        4.397523724955026,
        -0.5018273116402857
      ],
      "S/1": [
        -7.5589763510433965,
        0.724521026237062,
        -1.1559992876184346
      ],
      "S/2": [
        -5.742944521560347,
        -1.3299005576451546,
        -1.1200201565726344
      ]
    },
    "names": [
      "chi",
      "eta",
      "width"
    ]
  },
  "bond": {
    "data": {
      "BR/1-C/1-1": 378.2924245811663,
      "BR/1-C/2-1": -175.18787009574993,
      "C/1-C/1-1": 127.75801802840525,
      "C/1-C/2-1": 434.5099350282999,
      "C/1-C/3-1": 226.61752079402996,
      "C/1-CL/1-1": 267.9155650407014,
      "C/1-F/1-1": -0.7355927159800264,
      "C/1-H/1-1": -111.64821533958937,
      "C/1-N/1-1": 9.716578666789292,
      "C/1-N/2-1": 296.22101513027053,
      "C/1-O/1-1": 179.54081960517286,
      "C/1-P/2-1": 105.07017389725193,
      "C/1-S/1-1": 3.4266078119259458,
      "C/1-S/2-1": 18.90090181410071,
      "C/2-C/2-1": 3.0230198895661275,
      "C/2-C/2-2": 1.7226388861092288,
      "C/2-C/3-1": 160.03239537444156,
      "C/2-CL/1-1": -128.69842905567612,
      "C/2-F/1-1": -2.3866616242189544,
      "C/2-H/1-1": -105.59964476517342,
      "C/2-N/1-1": 4.12602395812221,
      "C/2-N/2-1": 230.79232086799755,
      "C/2-N/2-2": 167.42542802483644,
      "C/2-O/1-1": 215.04707329717945,
      "C/2-O/2-2": 40.80789943785279,
      "C/2-P/2-1": 119.01444977909145,
      "C/2-S/1-1": 8.958405625098942,
      "C/2-S/2-1": 26.013550985631397,
      "C/2-S/2-2": 2.609626870668107,
      "C/3-C/3-1": 34.3528991693089,
      "C/3-C/3-3": 1.5707106473065675,
      "C/3-H/1-1": -99.33022732045939,
      "C/3-N/2-1": 525.0759736598021,
      "C/3-N/3-3": 12.669194092068373,
      "C/3-O/1-1": 255.91526615820686,
      "C/3-S/1-1": 17.672943980595136,
      "F/1-P/2-1": 33.86298742679022,
      "F/1-S/2-1": 2.0137262766444217,
      "H/1-N/1-1": -108.86476836767113,
      "H/1-N/2-1": 0.6810601282116681,
      "H/1-O/1-1": 6.546407657085989,
      "H/1-P/2-1": 178.5260630795404,
      "H/1-S/1-1": -112.7836588311777,
      "H/1-S/2-1": 485.40624189055154,
      "N/1-N/1-1": 187.91867845899418,
      "N/1-N/2-1": 724.072175026086,
      "N/1-O/1-1": 516.2816680471931,
      "N/1-P/2-1": 64.44510443204969,
      "N/1-S/2-1": 16.1740002513514,
      "N/2-N/2-1": 77.45612751597912,
      "N/2-N/2-2": 23.829597362609608,
      "N/2-O/1-1": 8.33827628531458,
      "N/2-O/2-2": -29.97749050420215,
      "N/2-P/2-1": 167.12281838588535,
      "N/2-S/1-1": 115.05321017655994,
      "N/2-S/2-1": 169.81937241158013,
      "N/2-S/2-2": 60.77844037741779,
      "O/1-O/1-1": 155.0782833933301,
      "O/1-P/2-1": 172.77106986012117,
      "O/1-S/1-1": 146.60233905997512,
      "O/1-S/2-1": 184.9815278270456,
      "O/2-P/2-2": 28.37624685571171,
      "O/2-S/2-2": 13.653351800716937,
      "P/2-S/1-1": 272.63743987480643,
      "P/2-S/2-2": 61.672044801912214,
      "S/1-S/1-1": 106.58919898007508
    },
    "name": "hardness"
  },
  "metadata": {
    "atomic_types_pattern": "hbo",
    "date": "2021-01-25 23:11",
    "method": "SQEq0",
    "original parameters file": null,
    "reference charges file": "CCD_gen.chg",
    "sdf file": "CCD_gen.sdf"
  }
}
