# Supplementary material for: Optimized SQE atomic charges for peptides accessible via a web application
Source: J Cheminform. 2021 Jun 30;13:45. doi: 10.1186/s13321-021-00528-w (PMC8243439; doi:10.1186/s13321-021-00528-w)
Supplement: Supplementary file 7 — Additional file 7. Parameter sets.All parameter sets obtained during the comparison of empirical methods. [file 13321_2021_528_MOESM7_ESM.zip › parameters/EEM_PUB_pept_BA_parameters.json]

{
  "atom": {
    "data": {
      "C/CCC": [
        2.1335285280260146,
        0.7237892969323465
      ],
      "C/CCCH": [
        2.6940450933728717,
        2.497359059122242
      ],
      "C/CCH": [
        2.2460796259630933,
        0.9384168515577552
      ],
      "C/CCHH": [
        4.665616741579831,
        5.529493588290337
      ],
      "C/CCHN": [
        1.6489735426200016,
        -2.3915423034681713
      ],
      "C/CCHO": [
        1.913800123881785,
        1.91926278832884
      ],
      "C/CCN": [
        2.0428863118601353,
        0.507730955977992
      ],
      "C/CCO": [
        0.17230169387967914,
        6.078970217016107
      ],
      "C/CHHH": [
        3.7652552049353476,
        2.6728121478720612
      ],
      "C/CHHN": [
        4.897019772252725,
        10.11743126418074
      ],
      "C/CHHO": [
        2.2023504288324056,
        1.7722903614223633
      ],
      "C/CHHS": [
        2.9135520171187737,
        1.5528615570706594
      ],
      "C/CHN": [
        2.2720681057912406,
        3.773777639976114
      ],
      "C/CNO": [
        1.0283189885747812,
        1.750912351077048
      ],
      "C/COO": [
        -0.4693764643975007,
        3.685297754419644
      ],
      "C/HHHS": [
        4.739111903592381,
        3.406345817371728
      ],
      "C/HNN": [
        1.6880603384358284,
        2.391382687144188
      ],
      "C/NNN": [
        -0.6548189535922282,
        3.999899140645046
      ],
      "H/C": [
        2.940038931434366,
        -3.40775593055063
      ],
      "H/N": [
        2.662966473323926,
        -1.2535819116414149
      ],
      "H/O": [
        -2.0022566238574275,
        8.584778798397776
      ],
      "H/S": [
        1.6103361003787682,
        2.8727709462072344
      ],
      "N/CC": [
        4.618438604344542,
        5.374661498203221
      ],
      "N/CCC": [
        1.0923897954523847,
        -2.0602624187108223
      ],
      "N/CCH": [
        7.568087671130339,
        9.348547574572049
      ],
      "N/CCHH": [
        4.046394222924205,
        3.6329919121192336
      ],
      "N/CHH": [
        0.8984086941032471,
        -1.1164966000638823
      ],
      "N/CHHH": [
        9.204876042859974,
        9.772793888172085
      ],
      "O/C": [
        1.7772360569258083,
        -0.28194045061750883
      ],
      "O/CH": [
        1.620906589485007,
        -0.4247779724340199
      ],
      "S/CC": [
        0.4756200654979588,
        7.203115541517017
      ],
      "S/CH": [
        2.0596377305651123,
        7.225268952092823
      ],
      "S/CS": [
        -6.433097989320132,
        45.32542115595339
      ]
    },
    "names": [
      "electronegativity",
      "hardness"
    ]
  },
  "common": {
    "kappa": 0.17565189305883627
  },
  "metadata": {
    "atomic_types_pattern": "plain-ba",
    "date": "2020-11-04 20:16",
    "method": "EEM",
    "original parameters file": null,
    "reference charges file": "PUB_pept.chg",
    "sdf file": "PUB_pept.sdf"
  }
}
